# Supplementary material for: Longitudinal evaluation of fecal microbiota transplantation for ameliorating calf diarrhea and improving growth performance
Source: Nat Commun. 2021 Jan 8;12:161. doi: 10.1038/s41467-020-20389-5 (PMC7794225; doi:10.1038/s41467-020-20389-5)
Supplement: Supplementary file 4 — Supplementary Data 1 [file 41467_2020_20389_MOESM4_ESM.xlsx]

## Sheet: Supplementary Data 1
Sample	Input reads	Filtered reads	Denoised reads	Chimera removed	Singletons removed	Sub-sampled
Donor	153931	107330	100361	36571	29404	28147
Day 0 – Recipient 1	151319	103731	101654	44662	44559	28147
Day 0 – Recipient 2	170910	115697	113994	82957	81020	28147
Day 0 – Recipient 3	159200	109051	106030	49219	48810	28147
Day 0 – Recipient 4	140961	96348	91323	36700	36033	28147
Day 0 – Recipient 5	144547	99465	96661	43669	43321	28147
Day 0 – Recipient 6	129490	93358	92175	58261	58042	28147
Day 1 – Recipient 1	117288	82788	80913	34827	34787	28147
Day 1 – Recipient 2	148007	108361	106858	74559	74352	28147
Day 1 – Recipient 3	137783	94866	91666	39506	39380	28147
Day 1 – Recipient 4	148287	102522	97188	40347	39916	28147
Day 1 – Recipient 5	130809	92040	88319	29215	29141	28147
Day 1 – Recipient 6	140982	100341	98934	50341	50328	28147
Day 2 – Recipient 1	147683	103040	100263	49050	48917	28147
Day 2 – Recipient 2	125080	87880	85597	34862	34770	28147
Day 2 – Recipient 3	140441	98149	94484	41337	41263	28147
Day 2 – Recipient 4	127539	87704	82342	31979	31238	28147
Day 2 – Recipient 5	123386	86048	82092	29953	29687	28147
Day 2 – Recipient 6	122799	81096	79518	45366	45296	28147
Day 4 – Recipient 1	159224	112550	109976	41196	40713	28147
Day 4 – Recipient 2	122460	83758	82955	61995	58596	28147
Day 4 – Recipient 3	124521	88280	85068	36527	36195	28147
Day 4 – Recipient 4	144959	99210	94940	40657	36308	28147
Day 4 – Recipient 5	126428	88451	83576	28987	28621	28147
Day 4 – Recipient 6	140219	98412	96905	50683	50180	28147
Day 8 – Recipient 1	149001	99373	97727	60493	60360	28147
Day 8 – Recipient 2	146626	101543	98861	44739	44548	28147
Day 8 – Recipient 3	123909	87660	84284	28778	28147	28147
Day 8 – Recipient 4	165080	112639	104907	39948	36988	28147
Day 8 – Recipient 5	161906	113696	109027	40273	38540	28147
Day 8 – Recipient 6	136489	96428	95131	56644	56581	28147
Day 16 – Recipient 1	146537	102736	98521	34569	33287	28147
Day 16 – Recipient 2	165556	118797	114413	52788	50298	28147
Day 16 – Recipient 3	136272	95125	91606	40963	40426	28147
Day 16 – Recipient 4	152613	106150	98713	34960	29661	28147
Day 16 – Recipient 5	164424	116332	110426	40521	39312	28147
Day 16 – Recipient 6	148845	104234	100407	41623	40822	28147
Maternal milk 1	155740	87320	83281	74230	69605	28147
Maternal milk 2	134898	68006	65659	58066	50627	28147
Maternal milk 3	162859	96555	90123	73100	62280	28147
Maternal milk 4	179463	104976	98578	80025	76646	28147
Maternal milk 5	178998	120005	111065	84702	80692	28147
Maternal milk 6	122553	65808	64540	57745	54670	28147
Feed 1	149790	95722	94074	57297	53795	28147
Feed 2	121584	77003	75804	46472	42841	28147
