# Supplementary material for: Longitudinal evaluation of fecal microbiota transplantation for ameliorating calf diarrhea and improving growth performance
Source: Nat Commun. 2021 Jan 8;12:161. doi: 10.1038/s41467-020-20389-5 (PMC7794225; doi:10.1038/s41467-020-20389-5)
Supplement: Supplementary file 5 — Supplementary Data 2 [file 41467_2020_20389_MOESM5_ESM.xlsx]

## Sheet: CON
Sample	Days	Input reads	Filtered reads	Denoised reads	Chimera removed	Singletons removed	Sub-sampled
CON 1	Day 0	144355	82336	81402	43953	43722	20125
CON 2	Day 0	102459	79566	73910	23238	22491	20125
CON 3	Day 0	162008	75257	72733	34688	34482	20125
CON 4	Day 0	118504	61561	60655	30095	29903	20125
CON 5	Day 0	114469	85849	82217	41918	41638	20125
CON 6	Day 0	122840	96004	94049	41484	40962	20125
CON 7	Day 0	130371	67647	64963	29536	29431	20125
CON 8	Day 0	109696	87827	85823	34062	33252	20125
CON 9	Day 0	126515	71863	71147	42559	42082	20125
CON 10	Day 0	135702	79235	76911	32946	32594	20125
CON 11	Day 0	135759	84511	83511	60348	60079	20125
CON 12	Day 0	153799	83679	82913	49556	49141	20125
CON 13	Day 0	136257	72132	70842	35034	34917	20125
CON 14	Day 0	128499	69365	65006	29457	29133	20125
CON 1	Day 2	126919	72299	70059	29894	29439	20125
CON 2	Day 2	107432	84384	79154	25780	25185	20125
CON 3	Day 2	113892	62966	61440	32384	32333	20125
CON 4	Day 2	129832	67297	66520	40126	40095	20125
CON 5	Day 2	115600	90317	86024	30685	30471	20125
CON 6	Day 2	117391	90849	89548	46859	46671	20125
CON 7	Day 2	137756	68552	65187	27973	27753	20125
CON 8	Day 2	112394	87599	85173	38780	37921	20125
CON 9	Day 2	115762	62991	62141	36056	36006	20125
CON 10	Day 2	151542	89853	86146	42621	42467	20125
CON 11	Day 2	122131	73684	72579	39899	39472	20125
CON 12	Day 2	148532	84878	83757	41031	40983	20125
CON 13	Day 2	141664	74910	73826	37231	37218	20125
CON 14	Day 2	150439	80014	74023	27373	27012	20125
CON 1	Day 4	127750	74150	72296	35435	35295	20125
CON 2	Day 4	183256	150548	136536	43677	42237	20125
CON 3	Day 4	135563	74496	72996	39345	39298	20125
CON 4	Day 4	104066	52868	52236	22984	22922	20125
CON 5	Day 4	102765	79563	76184	28190	27653	20125
CON 6	Day 4	113528	88820	87378	58840	57891	20125
CON 7	Day 4	145208	74940	70710	32878	32595	20125
CON 8	Day 4	102404	81927	80787	45814	45743	20125
CON 9	Day 4	150538	77032	75092	46187	45746	20125
CON 10	Day 4	115472	63320	60255	24146	23936	20125
CON 11	Day 4	132619	74601	73211	47318	47075	20125
CON 12	Day 4	127495	71953	70553	38217	38183	20125
CON 13	Day 4	127019	63265	62170	33439	32596	20125
CON 14	Day 4	122455	62515	56368	24142	23770	20125
CON 1	Day 8	112372	51253	48849	29320	29284	20125
CON 2	Day 8	110515	86084	82414	31022	30412	20125
CON 3	Day 8	118215	65158	63127	25722	25577	20125
CON 4	Day 8	132304	72762	70287	31847	31583	20125
CON 5	Day 8	112544	88595	84449	28667	28321	20125
CON 6	Day 8	97214	72793	71426	25570	20332	20125
CON 7	Day 8	121259	61022	55966	27062	26587	20125
CON 8	Day 8	102282	78592	76643	40539	40391	20125
CON 9	Day 8	135186	81868	79071	31645	31453	20125
CON 10	Day 8	122172	71460	69894	31350	30818	20125
CON 11	Day 8	147687	85102	83516	52308	52082	20125
CON 12	Day 8	138690	71840	70127	35929	35684	20125
CON 13	Day 8	140002	74668	72563	35179	35072	20125
CON 14	Day 8	136400	69843	64465	35669	34257	20125
CON 1	Day 16	120188	67678	63101	24422	23956	20125
CON 2	Day 16	111551	86697	79951	23649	20125	20125
CON 3	Day 16	105494	55929	52477	23459	23242	20125
CON 4	Day 16	135752	72344	70298	28039	27632	20125
CON 5	Day 16	131462	118953	97807	40643	40065	20125
CON 6	Day 16	113567	90159	87923	35584	35114	20125
CON 7	Day 16	144182	73420	71288	27448	26989	20125
CON 8	Day 16	91586	71139	69555	38494	38419	20125
CON 9	Day 16	122918	68071	64269	28554	27644	20125
CON 10	Day 16	119087	68911	64729	26033	25573	20125
CON 11	Day 16	140797	78320	75139	37811	36778	20125
CON 12	Day 16	161236	84788	82067	40471	39979	20125
CON 13	Day 16	137054	74264	72037	29710	29212	20125
CON 14	Day 16	91638	35644	31570	24278	24101	20125
CON 1	Day 32	138543	80751	76695	31542	30046	20125
CON 2	Day 32	111620	88170	74503	31799	26519	20125
CON 3	Day 32	139307	67523	65371	45397	41677	20125
CON 4	Day 32	142507	69368	63886	29613	26250	20125
CON 5	Day 32	98201	78503	74161	24613	23909	20125
CON 6	Day 32	136173	65830	62145	37353	36787	20125
CON 7	Day 32	99492	77135	72380	27132	26723	20125
CON 8	Day 32	152793	86965	81274	34728	33228	20125
CON 9	Day 32	142351	79168	73501	28485	26810	20125
CON 10	Day 32	163459	84743	80777	48153	47808	20125
CON 11	Day 32	137251	70279	65160	32762	32600	20125
CON 12	Day 32	116550	60932	57540	33937	28784	20125
CON 14	Day 32	160050	87862	85948	58089	53863	20125
CON 1	Day 48	114713	63763	58447	26630	24053	20125
CON 2	Day 48	184344	144873	137020	35191	26617	20125
CON 3	Day 48	103678	49972	44955	35425	23051	20125
CON 4	Day 48	130001	60446	54561	27196	23073	20125
CON 5	Day 48	87016	68415	62740	23539	22191	20125
CON 6	Day 48	130404	61028	56271	31764	30953	20125
CON 7	Day 48	116107	92110	87834	37433	33997	20125
CON 8	Day 48	138355	77733	70174	32797	24637	20125
CON 9	Day 48	146244	77351	72239	31905	31273	20125
CON 10	Day 48	128829	66784	59183	24066	22664	20125
CON 11	Day 48	121115	61897	54975	26731	25756	20125
CON 12	Day 48	126842	58873	51633	32115	22363	20125
CON 14	Day 48	137132	90811	85346	35618	34642	20125

## Sheet: ABX
Sample	Days	Input reads	Filtered reads	Denoised reads	Chimera removed	Singletons removed	Sub-sampled
ABX 1	Day 0	188154	68414	63453	30167	28912	20125
ABX 2	Day 0	197395	168624	157052	39479	37600	20125
ABX 3	Day 0	104628	87694	82130	26584	26061	20125
ABX 4	Day 0	90966	76995	72380	28709	28494	20125
ABX 5	Day 0	118498	101183	97644	51517	50471	20125
ABX 6	Day 0	94415	80141	74418	25296	24932	20125
ABX 7	Day 0	100785	86523	83764	41850	41728	20125
ABX 8	Day 0	147556	93264	85556	40703	39946	20125
ABX 9	Day 0	56320	48045	46910	29509	29247	20125
ABX 10	Day 0	145450	101047	98488	48716	47611	20125
ABX 11	Day 0	129883	88583	87585	66872	66327	20125
ABX 12	Day 0	134049	89650	88098	53389	53220	20125
ABX 13	Day 0	137786	94624	92774	59201	55797	20125
ABX 14	Day 0	107839	79741	78672	44864	44593	20125
ABX 15	Day 0	171169	141177	128225	62378	58579	20125
ABX 16	Day 0	150105	102873	101437	61532	61510	20125
ABX 17	Day 0	118151	100526	97998	48660	48547	20125
ABX 18	Day 0	138477	92912	91754	54660	54544	20125
ABX 19	Day 0	89757	76628	76057	45753	43580	20125
ABX 20	Day 0	84472	73005	71313	26201	26052	20125
ABX 21	Day 0	100634	86795	85387	46744	46645	20125
ABX 22	Day 0	134603	93634	88728	46385	46160	20125
ABX 23	Day 0	137132	88276	82589	34471	33449	20125
ABX 1	Day 2	177188	97782	93058	34190	33528	20125
ABX 2	Day 2	91774	78855	72467	21167	20687	20125
ABX 3	Day 2	99278	84502	80997	27333	27208	20125
ABX 4	Day 2	92203	78432	73408	34450	34089	20125
ABX 5	Day 2	101008	84656	82830	34302	34122	20125
ABX 6	Day 2	92040	78821	72271	28671	28306	20125
ABX 7	Day 2	100742	86867	84371	33190	33150	20125
ABX 8	Day 2	113801	79159	75889	24575	24495	20125
ABX 9	Day 2	111107	84791	83517	29519	29229	20125
ABX 10	Day 2	120309	86210	83854	31735	31451	20125
ABX 11	Day 2	113457	71993	70749	55563	55172	20125
ABX 12	Day 2	125015	82313	80966	46599	46540	20125
ABX 13	Day 2	118410	77965	76287	43100	42240	20125
ABX 14	Day 2	118624	84440	83287	52325	52304	20125
ABX 15	Day 2	117054	99512	96451	36533	36283	20125
ABX 16	Day 2	151179	79514	78656	50775	50697	20125
ABX 17	Day 2	99065	79139	76549	35362	35261	20125
ABX 18	Day 2	138542	93840	92119	35648	35620	20125
ABX 19	Day 2	102292	87955	87208	53493	53372	20125
ABX 20	Day 2	96691	82789	81666	44485	44397	20125
ABX 21	Day 2	120831	103077	100632	45763	45629	20125
ABX 22	Day 2	113467	74132	70294	40117	39769	20125
ABX 23	Day 2	251523	122599	114209	26660	25921	20125
ABX 1	Day 4	113910	76160	73571	22213	20628	20125
ABX 2	Day 4	96149	81283	76347	28737	28314	20125
ABX 3	Day 4	96882	81615	78064	32549	32362	20125
ABX 4	Day 4	92003	79495	73559	28518	28191	20125
ABX 5	Day 4	105910	89069	85649	39947	39273	20125
ABX 6	Day 4	102156	87761	84634	32460	32132	20125
ABX 7	Day 4	109586	90353	86027	29421	28829	20125
ABX 8	Day 4	143764	91823	88389	43652	43003	20125
ABX 9	Day 4	117105	98474	95457	28758	28499	20125
ABX 10	Day 4	109580	77978	73778	25404	25223	20125
ABX 11	Day 4	130951	72864	70625	42889	42567	20125
ABX 12	Day 4	115369	72670	70954	29229	29087	20125
ABX 13	Day 4	107593	67420	65887	23392	22963	20125
ABX 14	Day 4	103279	69587	68042	36153	34743	20125
ABX 15	Day 4	206260	174175	170598	47856	46992	20125
ABX 16	Day 4	131335	89542	88454	43844	43811	20125
ABX 17	Day 4	89777	74661	72006	35049	34945	20125
ABX 18	Day 4	132013	91419	90586	56382	55983	20125
ABX 19	Day 4	114448	98691	96768	43721	42921	20125
ABX 20	Day 4	90896	78479	76470	23606	23569	20125
ABX 21	Day 4	101720	87209	85084	33778	33141	20125
ABX 22	Day 4	123586	80624	76916	49061	48912	20125
ABX 23	Day 4	120684	78166	72948	22361	22076	20125
ABX 1	Day 8	119365	70156	67621	24215	24193	20125
ABX 2	Day 8	84565	73347	68871	28649	28250	20125
ABX 3	Day 8	93477	79938	74727	26760	26361	20125
ABX 4	Day 8	91721	79364	72928	22643	22234	20125
ABX 5	Day 8	86182	73562	68817	27945	27516	20125
ABX 6	Day 8	85878	73375	69246	29780	29402	20125
ABX 7	Day 8	82161	67949	62852	22375	21803	20125
ABX 8	Day 8	113132	80521	78336	31168	30150	20125
ABX 9	Day 8	114362	97047	92331	23121	22845	20125
ABX 10	Day 8	117420	82671	77353	33914	33511	20125
ABX 11	Day 8	119851	84925	83657	49614	49337	20125
ABX 12	Day 8	147612	98500	95370	48833	48683	20125
ABX 13	Day 8	112985	78783	74826	34684	34598	20125
ABX 14	Day 8	131057	89634	85139	46398	45904	20125
ABX 15	Day 8	91001	79302	76803	30066	29910	20125
ABX 16	Day 8	137051	81497	79524	46410	45883	20125
ABX 17	Day 8	91757	78012	73349	24635	24357	20125
ABX 18	Day 8	162869	113142	111465	66899	66426	20125
ABX 19	Day 8	90244	76897	74442	26473	26147	20125
ABX 20	Day 8	102642	87703	83349	30025	29759	20125
ABX 21	Day 8	141805	92912	88720	54121	53779	20125
ABX 22	Day 8	273978	143535	131191	34786	33837	20125
ABX 1	Day 16	120410	80566	76672	24177	24053	20125
ABX 2	Day 16	112608	92816	86910	28741	27811	20125
ABX 3	Day 16	90631	77841	73346	37478	36919	20125
ABX 4	Day 16	171788	145963	138212	41012	39931	20125
ABX 5	Day 16	106380	90415	82001	32435	31726	20125
ABX 6	Day 16	93704	81605	77420	23773	23404	20125
ABX 7	Day 16	136339	103731	99847	28380	27661	20125
ABX 8	Day 16	113468	73940	68854	26393	26020	20125
ABX 9	Day 16	128898	108594	102509	34518	33243	20125
ABX 10	Day 16	125838	90165	83253	40687	40278	20125
ABX 11	Day 16	128976	85554	84410	45123	43298	20125
ABX 12	Day 16	142890	87422	83615	32107	31910	20125
ABX 13	Day 16	115958	77352	72081	38087	37802	20125
ABX 14	Day 16	109065	76249	71381	32525	32091	20125
ABX 15	Day 16	104445	88891	85750	31102	30883	20125
ABX 16	Day 16	180545	82261	78831	42629	40309	20125
ABX 17	Day 16	81877	69891	63104	20846	20213	20125
ABX 18	Day 16	136910	95937	92869	50189	49213	20125
ABX 19	Day 16	102404	81415	80237	45268	45187	20125
ABX 20	Day 16	95018	81093	76005	29551	29367	20125
ABX 21	Day 16	119458	82653	76036	31493	31151	20125
ABX 22	Day 16	354740	202464	193691	66321	65741	20125
ABX 1	Day 32	128104	74702	69313	30986	30703	20125
ABX 2	Day 32	91797	78357	73079	30436	28051	20125
ABX 3	Day 32	118667	100861	90128	34891	29709	20125
ABX 4	Day 32	81369	69955	60540	34223	30499	20125
ABX 5	Day 32	106140	90229	83967	28231	27211	20125
ABX 6	Day 32	106189	89672	83814	43158	42502	20125
ABX 7	Day 32	122730	96006	87768	41022	28904	20125
ABX 8	Day 32	125315	88578	84779	45446	45149	20125
ABX 9	Day 32	90665	63742	58553	29843	28677	20125
ABX 10	Day 32	113543	79545	75868	29892	29645	20125
ABX 11	Day 32	124131	76726	74905	31471	31302	20125
ABX 12	Day 32	145548	92424	90810	63227	62532	20125
ABX 13	Day 32	127485	88427	82097	38536	37350	20125
ABX 14	Day 32	102767	68453	60373	29061	27643	20125
ABX 15	Day 32	101228	86269	82494	30868	30514	20125
ABX 16	Day 32	147645	94623	93375	58096	58024	20125
ABX 17	Day 32	83027	69088	66657	29451	28544	20125
ABX 18	Day 32	124766	79173	77408	45243	45107	20125
ABX 19	Day 32	109230	92960	91086	66276	64831	20125
ABX 20	Day 32	103186	87714	82873	29457	29063	20125
ABX 21	Day 32	139703	94146	85336	43537	41773	20125
ABX 22	Day 32	339406	195582	186243	61278	56323	20125
ABX 1	Day 48	125240	73201	68128	31537	31209	20125
ABX 2	Day 48	97874	82379	69695	25158	20193	20125
ABX 3	Day 48	123689	105271	92550	30357	25598	20125
ABX 4	Day 48	116611	100317	87135	35837	28386	20125
ABX 5	Day 48	85110	72378	65179	30003	28803	20125
ABX 6	Day 48	92412	80498	75371	24969	24502	20125
ABX 7	Day 48	120168	99127	90955	38843	37661	20125
ABX 8	Day 48	117257	81108	77622	42961	41616	20125
ABX 9	Day 48	111556	96732	89528	28899	27699	20125
ABX 10	Day 48	107969	66194	62937	26385	26030	20125
ABX 11	Day 48	140116	97383	91307	30906	30705	20125
ABX 12	Day 48	155516	94845	91539	51255	50624	20125
ABX 13	Day 48	129158	86383	77616	36429	30254	20125
ABX 14	Day 48	138650	97445	95631	53105	52947	20125
ABX 15	Day 48	96462	82356	76033	24559	23753	20125
ABX 16	Day 48	125627	78652	75725	32100	31935	20125
ABX 17	Day 48	91040	77945	71637	28371	25533	20125
ABX 18	Day 48	136608	87818	85048	44584	44474	20125
ABX 19	Day 48	93157	79729	75945	28695	28420	20125
ABX 20	Day 48	91985	78531	65843	25212	21717	20125
ABX 21	Day 48	143120	100406	92080	51006	44194	20125
ABX 22	Day 48	100665	83712	58113	31849	26671	20125

## Sheet: FMT
Sample	Days	Input reads	Filtered reads	Denoised reads	Chimera removed	Singletons removed	Sub-sampled
Donor 1	-	137132	87734	81963	34356	34658	20125
Donor 2	-	251523	120668	112239	26691	26407	20125
Donor 3	-	120684	77857	72612	22428	22284	20125
Donor 4	-	273978	141294	128828	34145	34643	20125
Donor 5	-	354740	199993	191581	65212	64799	20125
Donor 6	-	339406	193107	183811	60548	61250	20125
FMT 1	Day 0	83078	58441	57645	28190	28451	20125
FMT 2	Day 0	116819	74269	72705	32641	32794	20125
FMT 3	Day 0	94384	65320	63754	36936	37276	20125
FMT 4	Day 0	135135	95710	93418	53997	53838	20125
FMT 5	Day 0	106465	74139	71644	27016	27415	20125
FMT 6	Day 0	131338	89464	82434	29001	29303	20125
FMT 7	Day 0	129797	87105	81403	28818	28450	20125
FMT 8	Day 0	136693	89274	87884	30562	30611	20125
FMT 9	Day 0	158476	102200	100027	33519	33612	20125
FMT 10	Day 0	130570	82602	80474	35918	35868	20125
FMT 11	Day 0	97080	66189	63714	23535	23425	20125
FMT 12	Day 0	115205	65303	63285	29169	28450	20125
FMT 13	Day 0	120561	82102	80542	39023	35267	20125
FMT 14	Day 0	121208	80031	78628	42690	23997	20125
FMT 15	Day 0	129636	85980	81930	37338	28393	20125
FMT 16	Day 0	125799	86286	81978	41792	41007	20125
FMT 17	Day 0	154873	88238	86704	57502	58173	20125
FMT 18	Day 0	112098	75320	71121	26433	26048	20125
FMT 19	Day 0	136934	88522	86293	53046	53599	20125
FMT 20	Day 0	93642	61931	60460	29162	29308	20125
FMT 1	Day 2	119121	77370	73626	27609	27428	20125
FMT 2	Day 2	92645	63369	61225	22244	22509	20125
FMT 3	Day 2	114662	79804	78307	48278	48191	20125
FMT 4	Day 2	115895	76523	75141	34963	34884	20125
FMT 5	Day 2	135479	92021	86792	41846	41896	20125
FMT 6	Day 2	128505	83096	75981	35573	34916	20125
FMT 7	Day 2	121141	81661	79326	38808	38536	20125
FMT 8	Day 2	134023	86221	83904	24807	25046	20125
FMT 9	Day 2	133158	88790	87331	35026	35382	20125
FMT 10	Day 2	127514	86658	81537	26347	26114	20125
FMT 11	Day 2	149103	99981	96006	55070	41320	20125
FMT 12	Day 2	109800	72892	70981	34844	55517	20125
FMT 13	Day 2	120190	78234	76970	36155	48899	20125
FMT 14	Day 2	118433	81910	80118	33041	21697	20125
FMT 15	Day 2	99930	68233	66454	20152	30065	20125
FMT 16	Day 2	133480	68415	67434	38605	39203	20125
FMT 17	Day 2	162003	106167	99797	41463	40930	20125
FMT 18	Day 2	139343	93931	91706	56157	56809	20125
FMT 19	Day 2	117676	81608	75552	24739	24613	20125
FMT 20	Day 2	114558	75499	71379	34635	33947	20125
FMT 1	Day 4	97173	56926	54513	29652	29860	20125
FMT 2	Day 4	128403	85633	84305	46647	47058	20125
FMT 3	Day 4	91562	59219	57030	28022	28433	20125
FMT 4	Day 4	108887	70947	66912	26980	26907	20125
FMT 5	Day 4	130209	78660	71851	31647	30476	20125
FMT 6	Day 4	222314	187780	174911	54523	51003	20125
FMT 7	Day 4	140421	94865	91411	28998	29273	20125
FMT 8	Day 4	138227	92085	89464	36319	36341	20125
FMT 9	Day 4	212183	173660	163974	47884	47142	20125
FMT 10	Day 4	124640	87804	85640	46072	36463	20125
FMT 11	Day 4	113585	78777	76964	30800	46645	20125
FMT 12	Day 4	132541	87119	85348	39042	22221	20125
FMT 13	Day 4	131478	84254	82958	38676	61986	20125
FMT 14	Day 4	94094	67099	64921	21314	21397	20125
FMT 15	Day 4	120932	82913	80887	41780	41796	20125
FMT 16	Day 4	122844	82165	76273	22442	22159	20125
FMT 17	Day 4	136959	94012	87618	38302	37740	20125
FMT 18	Day 4	129613	87634	81531	27780	27777	20125
FMT 19	Day 4	248506	205501	195189	67457	66009	20125
FMT 20	Day 4	97989	66515	63094	22847	22768	20125
FMT 1	Day 8	104300	73103	69830	29512	29602	20125
FMT 2	Day 8	124295	86650	81138	28430	28183	20125
FMT 3	Day 8	138219	86961	81667	30094	30630	20125
FMT 4	Day 8	124721	81180	75205	29008	28511	20125
FMT 5	Day 8	123401	83544	75724	24955	24439	20125
FMT 6	Day 8	154289	100480	98132	38327	38336	20125
FMT 7	Day 8	124713	85165	81162	27212	27411	20125
FMT 8	Day 8	113618	73926	70100	21446	21192	20125
FMT 9	Day 8	101621	72353	69110	28460	31206	20125
FMT 10	Day 8	131872	91817	88502	30773	42480	20125
FMT 11	Day 8	140263	87818	85450	32259	28369	20125
FMT 12	Day 8	161342	107124	104209	28615	23843	20125
FMT 13	Day 8	114557	83388	80345	23797	23959	20125
FMT 14	Day 8	142393	100954	96288	43630	43599	20125
FMT 15	Day 8	118372	75037	68773	22999	23128	20125
FMT 16	Day 8	133528	87623	82455	25817	25041	20125
FMT 17	Day 8	114464	78350	70415	24937	24890	20125
FMT 18	Day 8	314692	182566	175606	58673	58821	20125
FMT 19	Day 8	78322	53908	51458	27494	27601	20125
FMT 20	Day 8	103793	70488	65637	29082	29103	20125
FMT 1	Day 16	80917	52646	49546	27793	27161	20125
FMT 2	Day 16	142555	97552	93064	31396	31947	20125
FMT 3	Day 16	111259	68187	63753	42666	41954	20125
FMT 4	Day 16	213616	176829	158897	46736	45342	20125
FMT 5	Day 16	141465	94042	91161	47289	47637	20125
FMT 6	Day 16	267817	218086	206141	47853	46625	20125
FMT 7	Day 16	133349	85790	81470	33185	31760	20125
FMT 8	Day 16	138869	93875	79404	30514	31039	20125
FMT 9	Day 16	135544	94702	90975	32883	35847	20125
FMT 10	Day 16	113562	75279	71148	24513	35895	20125
FMT 11	Day 16	108005	69468	65446	21904	29564	20125
FMT 12	Day 16	138799	98584	94816	37174	37549	20125
FMT 13	Day 16	143964	103511	96005	37773	37942	20125
FMT 14	Day 16	113677	73015	64310	24694	24261	20125
FMT 15	Day 16	125764	87709	82772	30213	30027	20125
FMT 16	Day 16	91381	54717	46200	22928	22639	20125
FMT 17	Day 16	130138	87118	80152	24162	23869	20125
FMT 18	Day 16	128646	87428	82759	33353	32651	20125
FMT 19	Day 16	92571	64924	59447	29566	29471	20125
FMT 20	Day 16	110576	77430	69999	23876	23728	20125
FMT 1	Day 32	112495	72852	66955	34335	34780	20125
FMT 2	Day 32	116546	71843	65231	26672	26265	20125
FMT 3	Day 32	136251	86405	83525	42652	41992	20125
FMT 4	Day 32	275877	233643	218721	63501	63071	20125
FMT 5	Day 32	122385	80375	72038	27122	25567	20125
FMT 6	Day 32	106294	72821	65483	24974	24556	20125
FMT 7	Day 32	129581	87965	80497	41629	32921	20125
FMT 8	Day 32	126242	84643	75725	30485	39191	20125
FMT 9	Day 32	316428	167267	158816	47684	33297	20125
FMT 10	Day 32	310809	246512	222153	65904	40966	20125
FMT 11	Day 32	136831	96558	89487	33825	34147	20125
FMT 12	Day 32	148639	104285	95729	36239	36240	20125
FMT 13	Day 32	121980	77900	65588	24087	22726	20125
FMT 14	Day 32	112495	72852	66955	34335	34780	20125
FMT 15	Day 32	129256	88537	82683	27458	27012	20125
FMT 16	Day 32	128912	85057	78032	24837	24400	20125
FMT 17	Day 32	119536	80383	74488	27399	27373	20125
FMT 18	Day 32	121764	82837	74869	28062	27067	20125
FMT 19	Day 32	122599	85352	77631	25448	25114	20125
FMT 20	Day 32	104190	70738	61443	21002	20556	20125
FMT 1	Day 48	125149	82972	74224	25597	25082	20125
FMT 2	Day 48	225808	189648	178443	51119	49366	20125
FMT 3	Day 48	123087	78549	71047	23226	22521	20125
FMT 4	Day 48	163717	106546	99470	31636	31002	20125
FMT 5	Day 48	221909	187853	178802	48551	48172	20125
FMT 6	Day 48	137519	89427	83650	45891	28816	20125
FMT 7	Day 48	129493	90747	86077	34877	32494	20125
FMT 8	Day 48	122281	80258	71960	22592	38391	20125
FMT 9	Day 48	127814	82210	75227	26150	46248	20125
FMT 10	Day 48	144841	96913	90495	28979	28420	20125
FMT 11	Day 48	140871	98065	88403	29278	29325	20125
FMT 12	Day 48	119695	73643	67372	25228	24868	20125
FMT 13	Day 48	132289	85663	76832	40266	38990	20125
FMT 14	Day 48	129256	88537	82683	62372	27458	20125
FMT 15	Day 48	116819	74269	72705	67589	32641	20125
FMT 16	Day 48	119121	77370	73626	63008	27609	20125
FMT 17	Day 48	114558	75499	71379	60440	34635	20125
FMT 18	Day 48	248506	216548	195189	161474	67457	20125
FMT 19	Day 48	314692	253658	175606	149064	58673	20125
FMT 20	Day 48	130138	87118	80152	59966	24162	20125
