# Supplementary material for: Longitudinal evaluation of fecal microbiota transplantation for ameliorating calf diarrhea and improving growth performance
Source: Nat Commun. 2021 Jan 8;12:161. doi: 10.1038/s41467-020-20389-5 (PMC7794225; doi:10.1038/s41467-020-20389-5)
Supplement: Supplementary file 6 — Supplementary Data 3 [file 41467_2020_20389_MOESM6_ESM.xlsx]

## Sheet: Supplementary Data 3
Sample	Input reads	Filtered reads	Denoised reads	Chimera removed	Singletons removed	Sub-sampled
CON 1	94917	69440	59393	23364	21908	20293
CON 2	268786	218518	187657	61497	56920	20293
CON 3	110955	81412	64448	31511	29963	20293
CON 4	112745	84723	65571	22193	20367	20293
CON 5	110326	82687	68670	22945	21395	20293
CON 6	107365	78739	62393	40309	29058	20293
CON 7	180091	124630	102955	30160	27490	20293
CON 8	112353	84419	70628	25991	24741	20293
CON 10	99623	73575	59222	39525	28309	20293
CON 11	119801	91089	73768	24211	22452	20293
CON 12	105161	77881	63709	21812	20593	20293
CON 14	159151	93421	78848	34601	28108	20293
ABX 4	106132	79880	66777	23028	21713	20293
ABX 5	245565	200995	177759	48002	42456	20293
ABX 6	110310	80793	64560	23230	21772	20293
ABX 8	109618	80659	67370	23322	22343	20293
ABX 9	104540	78295	63205	38807	27427	20293
ABX 10	110964	81849	64663	22206	20807	20293
ABX 11	111588	81734	64042	22286	20293	20293
ABX 12	104510	77253	63543	32260	22318	20293
ABX 13	282105	217669	185234	50846	47000	20293
ABX 14	287827	228395	196996	54336	51466	20293
ABX 15	119157	88428	72846	24607	23108	20293
ABX 16	105548	78261	64846	40035	28896	20293
ABX 17	255925	181510	157884	49166	46571	20293
ABX 18	112322	84074	68725	25381	23946	20293
ABX 19	102427	76447	59537	30437	21998	20293
ABX 20	155561	112610	93130	29964	28483	20293
ABX 21	122461	83758	82915	61990	58596	20293
ABX 22	124522	87280	85168	36507	36195	20293
ABX 23	144957	98219	96940	40557	36308	20293
FMT 1	112537	81522	64856	22816	21180	20293
FMT 2	98035	71002	56835	26558	24926	20293
FMT 3	97256	72545	57096	35914	28517	20293
FMT 4	285203	227064	193712	55584	52309	20293
FMT 5	105919	79426	63450	28927	27558	20293
FMT 6	271377	196178	164696	51885	47647	20293
FMT 7	109607	82507	65295	22680	22309	20293
FMT 8	117640	84511	67998	24600	23407	20293
FMT 9	257317	193735	159208	50821	45736	20293
FMT 10	165653	135530	109006	35275	31823	20293
FMT 11	279112	209455	181461	59020	55836	20293
FMT 12	201892	169446	143128	45473	41932	20293
FMT 13	120365	89014	68946	23944	21698	20293
FMT 14	111257	82781	70175	25468	24379	20293
FMT 15	239317	186572	154471	49492	44273	20293
FMT 16	277249	198135	169997	55783	52936	20293
FMT 17	120647	88954	69686	26158	23622	20293
FMT 18	242368	188177	157474	46414	42224	20293
FMT 19	99738	72821	58598	25021	23564	20293
FMT 20	154939	89526	73660	38907	31556	20293
