# Supplementary material for: Longitudinal evaluation of fecal microbiota transplantation for ameliorating calf diarrhea and improving growth performance
Source: Nat Commun. 2021 Jan 8;12:161. doi: 10.1038/s41467-020-20389-5 (PMC7794225; doi:10.1038/s41467-020-20389-5)
Supplement: Supplementary file 8 — Source Data [file 41467_2020_20389_MOESM8_ESM.zip]

Archive with 74 entries (74 files):
- Figure 1f.txt
- Figure 2a.txt
- Figure 2b.txt
- Figure 2c.txt
- Figure 2d.txt
- Figure 2e.txt
- Figure 2f.txt
- Figure 2g.txt
- Figure 2h.txt
- Figure 2i.txt
- Figure 2j.txt
- Figure 2k.txt
- Figure 2l.txt
- Figure 3a.txt
- Figure 3b.txt
- Figure 3c.txt
- Figure 3d.txt
- Figure 3ei.txt
- Figure 3eii.txt
- Figure 3eiii.txt
- Figure 3f.txt
- Figure 4ai.txt
- Figure 4aii.txt
- Figure 4bi.txt
- Figure 4bii.txt
- Figure 4c.txt
- Figure 4di.txt
- Figure 4dii.txt
- Figure 4diii.txt
- Figure 4e.txt
- Figure 4f.txt
- Figure 5a.txt
- Figure 5b.txt
- Figure 5c.txt
- Figure 5d.txt
- Figure 5e.txt
- Figure 5f.txt
- Figure 5g.txt
- Figure 5h.txt
- Figure 5i.txt
- Figure 6ai.txt
- Figure 6aii.txt
- Figure 6bi.txt
- Figure 6bii.txt
- Figure 6c.txt
- Supplementary Figure 1di.txt
- Supplementary Figure 1dii.txt
- Supplementary Figure 1fi.txt
- Supplementary Figure 1fii.txt
- Supplementary Figure 2.txt
- Supplementary Figure 3a.txt
- Supplementary Figure 3b.txt
- Supplementary Figure 3c.txt
- Supplementary Figure 3d.txt
- Supplementary Figure 4i.txt
- Supplementary Figure 4ii.txt
- Supplementary Figure 4iii.txt
- Supplementary Figure 5a.txt
- Supplementary Figure 5b.txt
- Supplementary Figure 5c.txt
- Supplementary Figure 5d.txt
- Supplementary Figure 5e.txt
- Supplementary Figure 5f.txt
- Supplementary Figure 5g.txt
- Supplementary Figure 5h.txt
- Supplementary Figure 5i.txt
- Supplementary Figure 5j.txt
- Supplementary Figure 6.txt
- Supplementary Figure 7a.txt
- Supplementary Figure 7b.txt
- Supplementary Figure 8ai.txt
- Supplementary Figure 8aii.txt
- Supplementary Figure 8b.txt
- Supplementary Figure 9.txt
