# Supplementary material for: Longitudinal evaluation of fecal microbiota transplantation for ameliorating calf diarrhea and improving growth performance
Source: Nat Commun. 2021 Jan 8;12:161. doi: 10.1038/s41467-020-20389-5 (PMC7794225; doi:10.1038/s41467-020-20389-5)
Supplement: Supplementary file 8 — Source Data [file 41467_2020_20389_MOESM8_ESM.zip › Figure 1f.txt]

ABX	Day0	Day2	Day4	Day8	Day16	Day32	Day48
1	7	7	6	5	7	7	7
2	6	7	5	7	6	6	7
3	7	7	6	4	5	5	7
4	7	7	7	4	7	6	7
5	7	6	6	5	7	4	7
6	7	7	7	4	4	6	7
7	7	7	7	7	7	6	7
8	7	5	6	5	6	6	7
9	7	7	7	7	7	7	7
10	7	7	2	7	7	5	7
11	7	7	5	4	4	7	4
12	6	5	4	5	7	7	6
13	7	5	5	7	7	7	4
14	7	4	7	7	7	4	5
15	7	7	7	7	5	4	4
16	7	7	7	6	5	4	3
17	7	7	5	5	7	5	4
18	7	5	5	7	7	5	7
19	7	7	7	4	6	7	5
20	7	5	4	7	5	7	7
21	7	6	6	5	4	6	5
22	6	5	4	5	7	4	7
FMT	Day0	Day2	Day4	Day8	Day16	Day32	Day48
1	7	7	3	6	7	4	4
2	5	4	5	5	6	4	3
3	5	7	6	5	6	7	4
4	6	6	5	4	5	5	4
5	6	4	5	4	7	4	5
6	7	5	5	4	4	4	3
7	6	6	4	4	4	4	4
8	7	6	6	5	5	5	4
9	7	7	6	6	7	5	4
10	7	6	5	5	5	4	4
11	7	4	4	6	6	4	4
12	7	6	5	4	7	5	4
13	6	5	6	4	5	4	6
14	7	4	5	4	4	4	4
15	7	6	6	6	7	7	5
16	7	4	6	4	4	4	4
17	7	3	5	4	4	5	4
18	7	4	4	4	4	4	4
19	5	4	5	4	7	4	4
20	7	7	6	4	4	4	4
CON	Day0	Day2	Day4	Day8	Day16	Day32	Day48
1	6	6	5	4	5	4	6
2	7	6	6	6	5	7	7
3	7	7	4	7	7	7	7
4	6	6	5	5	5	7	7
5	7	7	7	7	7	7	4
6	7	6	5	6	7	7	7
7	7	5	5	7	7	7	7
8	6	5	7	4	6	7	5
9	6	6	5	5	7	7	6
10	7	7	7	6	7	7	7
11	6	4	3	5	4	4	5
12	7	6	6	7	6	6	4
13	7	7	7	6	4
14	7	7	5	5	5	4	5
