# Supplementary material for: Longitudinal evaluation of fecal microbiota transplantation for ameliorating calf diarrhea and improving growth performance
Source: Nat Commun. 2021 Jan 8;12:161. doi: 10.1038/s41467-020-20389-5 (PMC7794225; doi:10.1038/s41467-020-20389-5)
Supplement: Supplementary file 8 — Source Data [file 41467_2020_20389_MOESM8_ESM.zip › Figure 2a.txt]

		Donor	Day0	Day2	Day4	Day8	Day16	Day32	Day48
F10	-0.5157139		-0.04325564
F12	-0.01721607		0.1877477
F13	-0.4556842		-0.01453
F14	0.1301464		0.3377282
F18	-0.3572879		-0.02223989
F19	0.2771772		-0.1051719
F20	0.2259857		0.1768896
F21	-0.444564		-0.01178319
F22	0.1939316		0.3665614
F27	-0.1871888		-0.07591161
F28	-0.3680317		-0.02776882
F3	-0.3483791		-0.000452086
F31	-0.455704		-0.02238788
F33	-0.4382622		0.02922122
F34	-0.3755991		0.07685824
F5	-0.1851461		0.06793676
F6	-0.246287		-0.1055897
F8	-0.1440393		-0.1494057
F9	-0.09911444		0.000635678
F10	-0.2930724			0.02854026
F12	-0.07721147			-0.02648948
F13	-0.2198735			0.1099081
F14	-0.4190648			-0.02052874
F18	-0.4397383			-0.01918715
F19	0.1212088			-0.1888696
F20	0.2278683			-0.170932
F21	-0.05789449			0.04568817
F22	0.04824058			0.2660949
F27	0.06873412			0.1221614
F28	-0.02817915			-0.008204418
F3	-0.04831383			0.01521487
F31	-0.5679123			-0.01487974
F33	-0.1141076			0.03875903
F34	-0.2146238			0.05999317
F5	-0.384017			-0.00074948
F6	-0.4856825			-0.02703914
F8	0.347031			-0.148535
F9	0.07012173			0.02568165
F10	-0.00600698				-0.04046764
F12	0.01123185				-0.2110772
F13	-0.0645722				0.1418617
F14	-0.2497744				0.04861793
F18	-0.2093878				0.07774241
F19	0.01285076				-0.135227
F20	0.2202901				-0.2459957
F21	0.04175172				-0.2079498
F22	0.1295888				0.2497498
F27	0.1350374				0.3196095
F28	-0.06047821				-0.05636943
F3	0.02754142				0.08018299
F31	0.06849047				0.2796462
F33	-0.4863817				0.006562927
F34	-0.5125371				-0.02676727
F5	-0.4122663				-0.02535434
F6	-0.05548789				0.1866006
F8	0.3169774				0.2371623
F9	0.2057936				-0.04211941
F10	0.203028					0.08584573
F12	0.1536136					-0.2495787
F13	0.02207109					0.05386534
F14	-0.1530545					0.009306803
F18	0.01312275					-0.1220014
F19	0.3583103					0.1176591
F20	0.3478288					0.114588
F21	0.138127					-0.2119993
F22	-0.1156386					-0.04325208
F27	0.2046327					0.1567556
F28	-0.2682035					0.05078122
F3	-0.2946691					-0.05781408
F31	0.1728754					0.384608
F33	0.0762118					0.2400336
F34	0.1880476					0.327874
F5	-0.2376243					-0.04560037
F6	0.2603426					0.3180558
F8	0.2736975					-0.220953
F9	0.262516					-0.1340832
F10	0.2131991						-0.1239113
F12	0.2765072						0.2157086
F13	-0.2758535						-0.06462456
F14	-0.07771289						-0.1293718
F18	-0.03084551						-0.1065459
F19	0.3005408						0.1913573
F20	0.08613905						-0.3120897
F21	0.2486207						-0.2329666
F22	-0.09781068						0.05115965
F27	0.2897438						0.1765053
F28	-0.02529064						0.008402666
F3	0.2041081						-0.198428
F31	0.1622783						0.1664799
F33	-0.0822989						-0.02782608
F34	-0.2014618						0.02151022
F5	-0.1079253						-0.000500935
F6	0.234363						0.09030139
F8	0.1603186						-0.2107073
F9	0.06595773						0.150013
F10	0.2108561							-0.156357
F12	0.2948717							0.03113058
F13	0.06194318							0.1786584
F14	0.1619751							-0.09499516
F18	0.2601979							-0.01528778
F19	0.1725962							-0.1931171
F20	0.1823133							-0.2293956
F21	0.1968468							-0.1627613
F22	0.3047659							0.05785927
F27	0.3595214							0.1198903
F28	0.04297957							-0.1668656
F3	0.06981538							-0.2020704
F31	0.2546445							0.02773089
F33	0.1437236							0.09662481
F34	0.2033742							-0.2382304
F5	0.04800096							-0.1077395
F6	0.2847642							-0.02837697
F8	0.1928245							-0.1142679
F9	0.1632403							-0.1923729
F10	0.1995113								0.001164057
F12	0.273395								-0.1006094
F13	0.1332944								-0.08671474
F14	0.3830814								0.06942675
F18	0.241855								0.03481987
F19	0.262114								-0.1583169
F20	0.2961156								-0.0163182
F21	0.3032831								-0.0482065
F22	0.3230328								0.04223113
F27	0.2739233								0.0244391
F28	0.125103								-0.0488381
F3	0.2415358								-0.08441599
F31	0.09063094								-0.04173732
F33	0.2400993								-0.1258357
F34	0.0858809								-0.166579
F5	0.1219544								-0.1185765
F6	0.3463771								0.09238105
F8	0.08966647								-0.03157303
F9	0.1823601								-0.146137
D11	0.1580382	-0.02866461
D13	0.2375599	-0.02944404
D14	0.2488496	-0.007151346
D18	0.0483175	-0.001001514
D5	0.2040139	0.05554696
D7	0.1527335	-0.09059085
