# Supplementary material for: Longitudinal evaluation of fecal microbiota transplantation for ameliorating calf diarrhea and improving growth performance
Source: Nat Commun. 2021 Jan 8;12:161. doi: 10.1038/s41467-020-20389-5 (PMC7794225; doi:10.1038/s41467-020-20389-5)
Supplement: Supplementary file 8 — Source Data [file 41467_2020_20389_MOESM8_ESM.zip › Figure 2b.txt]

		Donor	Day0	Day2	Day4	Day8	Day16	Day32	Day48
C1	-0.2889865		0.04412271
C10	-0.1014013		-0.1365746
C11	-0.04403309		0.08516552
C12	-0.4744603		-0.03852915
C15	-0.04061733		-0.1790854
C17	-0.08587515		0.2340483
C18	0.1174266		-0.02513619
C3	-0.1742752		0.07461347
C4	-0.5909165		0.01851348
C5	-0.2836797		-0.06739339
C6	-0.517778		-0.02849081
C7	-0.3331518		-0.03519664
C8	-0.5575374		0.00221961
C9	0.001532815		-0.0866752
C1	-0.3122956			0.04504655
C10	0.1954469			-0.0451087
C11	-0.08436815			0.1643191
C12	-0.5401095			-0.02076493
C15	0.08245287			-0.01001762
C17	-0.485007			-0.01490787
C18	0.2519192			-0.1099813
C3	-0.2614553			0.03759049
C4	-0.5506241			-0.0352231
C5	-0.03026745			0.03244419
C6	-0.5263093			0.007255802
C7	-0.4005598			0.01012351
C8	-0.4603837			0.07952784
C9	0.1906843			-0.05227353
C1	0.06512307				0.3213635
C10	0.1946821				-0.04820498
C11	-0.2391125				0.08031299
C12	-0.5743749				0.01911592
C15	0.185				0.09240925
C17	-0.3579172				-0.08312464
C18	0.2375631				-0.03529929
C3	-0.02884781				0.235235
C4	0.000441662				0.4113081
C5	-0.008687362				-0.02889079
C6	-0.07514145				0.415422
C7	-0.3935978				-0.01563918
C8	-0.02877188				0.1373223
C9	0.1756845				-0.1470719
C1	0.1408358					0.2274344
C10	-0.03126296					0.05613977
C11	-0.2831368					0.03198433
C12	0.04176546					0.2938401
C15	0.1303552					0.06018841
C17	-0.2783898					-0.01041253
C18	0.2309038					-0.1284509
C3	-0.1573832					-0.160726
C4	0.1259003					0.3917315
C5	-0.3549558					-0.07441258
C6	0.1193581					0.4148361
C7	-0.2194958					0.007613223
C8	0.08427048					0.2682916
C9	0.1835318					-0.09711765
C1	0.08885572						-0.09735158
C10	0.2651519						0.04664
C11	0.08996654						0.07624758
C12	-0.398901						0.02438518
C15	-0.134638						-0.06196334
C17	0.08434066						0.05531923
C18	0.1746197						0.1365581
C3	-0.1558191						-0.1577629
C4	-0.1253687						-0.1706352
C5	-0.02859644						-0.09345664
C6	0.07039256						0.03176507
C7	0.1330899						-0.1568117
C8	0.0373554						0.1809608
C9	0.260736						-0.1479274
C1	0.2506295							0.1332817
C10	0.1424689							-0.2583979
C11	-0.1204827							0.1344617
C12	0.1022251							-0.1033766
C17	0.2083105							-0.02160608
C18	0.02552876							-0.2325509
C3	0.1777793							0.03470555
C4	0.2199606							0.04864848
C5	0.1364828							-0.2005218
C6	0.06519454							-0.02738736
C7	0.2557755							-0.09392419
C8	0.1206649							0.05702577
C9	-0.2503235							-0.1264695
C1	0.2278818								0.0646695
C10	0.175056								-0.1654874
C11	-0.5399536								-0.02093809
C12	0.1305713								-0.2260339
C17	0.2316404								-0.1284037
C18	0.1337898								-0.2718579
C3	0.01687693								-0.1600223
C4	0.1892631								-0.1646323
C5	0.1891536								-0.1172238
C7	0.2468179								-0.06790051
C8	0.3171409								-0.09094088
C9	0.1538741								-0.1426537
D11	0.1580382	-0.02866461
D13	0.2375599	-0.02944404
D14	0.2488496	-0.007151346
D18	0.0483175	-0.001001514
D5	0.2040139	0.05554696
D7	0.1527335	-0.09059085
