# Supplementary material for: Longitudinal evaluation of fecal microbiota transplantation for ameliorating calf diarrhea and improving growth performance
Source: Nat Commun. 2021 Jan 8;12:161. doi: 10.1038/s41467-020-20389-5 (PMC7794225; doi:10.1038/s41467-020-20389-5)
Supplement: Supplementary file 8 — Source Data [file 41467_2020_20389_MOESM8_ESM.zip › Figure 2c.txt]

		Donor	Day0	Day2	Day4	Day8	Day16	Day32	Day48
A1	-0.08096315		0.01351603
A10	0.1508115		-0.2434131
A11	0.1026055		-0.1199194
A12	0.2469709		-0.05904417
A13	-0.03978781		-0.2458385
A14	0.1916439		-0.2989502
A15	-0.005295483		0.129123
A16	0.2903433		0.2085525
A17	-0.3279568		-0.003042034
A18	-0.2333923		-0.05779675
A19	-0.3088574		-0.1124416
A2	-0.4869266		-0.02696914
A20	0.08197425		0.3096935
A21	-0.5479664		-0.023043
A23	-0.04339701		0.1904323
A3	-0.5691358		-0.01525289
A4	-0.1235974		0.08600948
A5	-0.3303964		0.1081442
A6	-0.4772228		-0.05007029
A7	-0.2817877		0.05332646
A8	-0.3436775		-0.01912604
A9	0.1890378		-0.07663774
A1	0.06276642			0.1083013
A10	0.1758015			-0.1317406
A11	-0.08822757			-0.0349419
A12	0.2976433			0.002653798
A13	-0.2545482			0.04019043
A14	0.2928233			-0.1024105
A15	0.06050665			0.2637304
A16	0.1626557			0.1718476
A17	-0.3194603			0.09351221
A18	-0.01344751			0.251151
A19	-0.2918315			-0.09110065
A2	-0.4627449			0.007635638
A20	-0.1068044			-0.009513992
A21	-0.4041644			-0.007686533
A23	-0.309594			0.102559
A3	-0.5739932			-0.01748318
A4	-0.3644177			-0.01843258
A5	-0.3178198			0.1145836
A6	-0.4424331			-0.07651186
A7	-0.475899			0.02425244
A8	0.1271393			0.3238196
A9	0.05150026			-0.1036599
A1	-0.3220319				-0.06623971
A10	0.08919947				-0.1415516
A11	0.09373534				-0.096054
A12	0.2835548				0.02876469
A13	-0.1022301				0.1365174
A14	0.1458221				0.01374144
A15	0.202147				0.3382045
A16	0.3131042				0.2780633
A17	-0.3362616				0.04041421
A18	0.06043899				0.1266618
A19	-0.4371831				0.01775585
A2	-0.2954003				0.06317103
A20	0.08651979				0.1546538
A21	-0.2724069				0.06262496
A23	-0.2412074				0.0651022
A3	-0.4784303				-0.008839382
A4	-0.04046936				0.02682595
A5	-0.5319545				-0.0155975
A6	-0.0774706				0.01695542
A7	-0.307427				0.05326933
A8	0.04836627				0.1114995
A9	0.06833907				-0.180015
A1	0.07397445					0.07646266
A10	0.007051557					-0.1234132
A11	0.2759548					-0.1071062
A12	0.327583					0.2134766
A13	0.1741192					-0.1736087
A14	0.3057679					0.1268598
A15	0.1762564					0.05634876
A16	-0.2113957					0.02573815
A17	-0.08735567					-0.05770316
A18	0.1317834					0.1059915
A19	-0.2183231					0.2674299
A2	-0.02041865					0.06594259
A20	0.200096					0.2203976
A21	0.2428196					0.03259411
A23	0.1442986					0.3650709
A3	-0.06399257					0.2461608
A4	0.1423306					-0.06916343
A5	-0.3714441					0.007702713
A7	0.1995128					0.4178492
A8	-0.01941647					-0.1156405
A9	0.02745946					-0.2581784
A1	0.2205999						-0.02787792
A10	0.06046691						-0.194527
A11	0.2849955						0.1899175
A12	0.2619683						0.03365713
A13	0.1363703						-0.1711413
A14	0.2804937						0.1396946
A15	-0.02579666						-0.05684828
A16	0.1867396						0.003530257
A17	-0.01006247						-0.2387316
A18	0.1422075						-0.07822733
A19	-0.4012133						-0.02046914
A2	-0.1327081						-0.1025865
A20	0.2728918						0.2157684
A21	0.1979153						0.0236419
A23	-0.1854772						0.04039916
A3	0.1568751						0.1325946
A4	0.08240518						-0.1127192
A5	-0.2518154						-0.08999469
A7	-0.03179082						0.2472213
A8	0.03717856						-0.190332
A9	0.2033123						-0.1263705
A1	0.1412226							-0.1288254
A10	0.1634368							-0.206134
A11	0.216164							-0.1536309
A12	0.07084979							-0.2544215
A13	0.22793							-0.05428385
A14	0.2122553							-0.2735146
A15	0.3274865							0.1020821
A16	0.2399941							0.0416019
A17	0.196574							-0.1763813
A18	0.1066471							0.05497404
A19	0.01811046							0.2600712
A2	0.05098122							0.1737456
A20	0.2210167							-0.03863702
A21	0.2400571							-0.109185
A23	0.1741576							0.07273962
A3	-0.2816266							0.02080346
A4	-0.005478901							-0.02581724
A5	-0.2266975							0.07254261
A7	-0.4325077							-0.06020001
A8	0.1977012							-0.0619112
A9	0.114021							-0.2093676
A1	0.09737542								-0.2456523
A10	0.1417853								-0.2465315
A11	0.1826237								-0.1976419
A12	0.1634985								-0.2101203
A13	0.1715485								-0.1633502
A14	0.3338056								0.09389764
A15	0.2412173								0.1678828
A16	0.1357874								0.07567529
A17	0.08538295								-0.1384537
A18	0.1338525								-0.000224091
A19	0.2448438								0.09057643
A2	-0.2187293								-0.09550645
A20	0.1928955								-0.1774596
A21	-0.3370173								0.05830583
A23	0.2939703								0.08345835
A3	0.06563757								0.3217393
A4	0.262847								0.02601364
A5	-0.1766375								0.008243165
A7	0.268802								0.2696014
A8	0.1308115								-0.2609142
A9	0.09981476								-0.2502398
D11	0.1580382	-0.02866461
D13	0.2375599	-0.02944404
D14	0.2488496	-0.007151346
D18	0.0483175	-0.001001514
D5	0.2040139	0.05554696
D7	0.1527335	-0.09059085
