# Supplementary material for: Longitudinal evaluation of fecal microbiota transplantation for ameliorating calf diarrhea and improving growth performance
Source: Nat Commun. 2021 Jan 8;12:161. doi: 10.1038/s41467-020-20389-5 (PMC7794225; doi:10.1038/s41467-020-20389-5)
Supplement: Supplementary file 8 — Source Data [file 41467_2020_20389_MOESM8_ESM.zip › Figure 2d.txt]

Do	D0	D2	D4	D8	D16	D32	D48
0.4775192	0.5744649	0.4377964	0.7109757	0.54926	0.6222934	0.3988419	0.39124
0.49033	0.2643655	0.3339317	0.3841775	0.5838792	0.5121086	0.5386733	0.5119199
0.3928785	0.8722912	0.3844593	0.6380479	0.6093581	0.6386663	0.3900026	0.4504442
0.3781951	0.3027399	0.3484412	0.4972274	0.5823119	0.5556319	0.3505759	0.2553327
0.4580848	0.8993476	0.6186282	0.5684865	0.4240037	0.6113302	0.3914269	0.4044339
0.5112592	0.8474971	0.6915859	0.5650051	0.4276274	0.6110427	0.4648775	0.3446967
0.4624332	0.3140724	0.746297	0.5339478	0.4575674	0.5836022	0.4938495	0.337797
0.5524374	0.9183466	0.5456943	0.5509607	0.5222537	0.6208996	0.4907914	0.3704344
0.4622847	0.4892628	0.5519211	0.7078244	0.3682197	0.6607823	0.578485	0.3061594
0.536792	0.3917331	0.4420481	0.2782967	0.6655135	0.6038412	0.4373918	0.3792562
0.6142436	0.3625152	0.572691	0.5558221	0.5822655	0.6122883	0.4286276	0.4127077
0.5529602	0.3673551	0.4363624	0.5914868	0.4519288	0.4307829	0.386207	0.3125515
0.5314898	0.242673	0.579606	0.6124053	0.4805374	0.5270187	0.4494919	0.3132683
0.4554555	0.3974851	0.5636288	0.63631	0.5270849	0.6726914	0.450017	0.4857619
0.5120661	0.5502179	0.2381256	0.5454912	0.6608298	0.6732674	0.3265226	0.4976307
	0.5343945	0.3661771	0.6054295	0.4118447	0.6335796	0.3092318	0.3954602
	0.5521745	0.7574257	0.6116473	0.5512275	0.517323	0.3562222	0.3625889
	0.7196298	0.6795157	0.5930008	0.4110404	0.3057387	0.392873	0.4263415
	0.3079202	0.6402022	0.7917869	0.7307016	0.5593891	0.4816014	0.4433545
	0.5049684	0.5898191	0.7767398	0.687575	0.630828	0.5041023	0.4887669
	0.5719333	0.3556286	0.7683978	0.7740588	0.6299113	0.4451377	0.469944
	0.5828217	0.6129067	0.4929097	0.3880706	0.4858191	0.3945082	0.60228
	0.5437511	0.7298697	0.808126	0.7623875	0.7720176	0.4113374	0.5681124
	0.7119187	0.6682578	0.6929677	0.7442471	0.7085876	0.4572397	0.4719386
	0.37575	0.5371215	0.7693152	0.6672606	0.7321898	0.6645999	0.5207543
	0.4352344	0.5371484	0.9318427	0.4149542	0.4746943	0.3942726	0.5280067
	0.5362191	0.6188239	0.6951593	0.392028	0.5861421	0.4252202	0.3893417
	0.5109692	0.6867262	0.7570602	0.7791147	0.4525939	0.4740045	0.5575809
	0.6030014	0.7578117	0.874768	0.3785899	0.7359716	0.5126543	0.5088753
	0.3738491	0.708871	0.8646122	0.8094116	0.5831765	0.4701694	0.5189679
	0.6204495	0.7378131	0.8863803	0.6949569	0.665757	0.5695602	0.414313
	0.523932	0.6078533	0.7990531	0.4529264	0.5478499	0.4497066	0.5181575
	0.4861145	0.3948936	0.8945609	0.7069615	0.717205	0.5369392	0.4508813
	0.6137035	0.3893079	0.9286209	0.4914058	0.6442231	0.4098179	0.4871739
	0.5265634	0.9814048	0.4851515	0.7114181	0.4738618	0.3600954	0.4315742
	0.4786611	0.9009735	0.4757532	0.6340096	0.7136857	0.3510772	0.3771636
	0.6400215	0.5423632	0.3397185	0.8324289	0.6295452	0.4355396	0.4082108
	0.6910464	0.6060059	0.5996113	0.3708509	0.6760127	0.4529758	0.5306644
	0.609331	0.78539	0.6290649	0.8204598	0.5433108	0.4132532	0.5633561
	0.679815	0.5027291	0.5969672	0.6420009	0.6357226	0.4188614	0.4996805
	0.5543754	0.3553705	0.4462159	0.8264207	0.6884896	0.4104167	0.4522513
	0.6438944	0.8339237	0.6374074	0.7868567	0.5529004	0.3386917	0.5394849
	0.6611768	0.7364109	0.4277484	0.6829189	0.6318464	0.411598	0.4733475
	0.4910336	0.9191259	0.5177898	0.7314765	0.5299837	0.5538764	0.591137
	0.6815065	0.8332734	0.3163714	0.5880421	0.6701239	0.4582049	0.5128307
	0.548206	0.6296226	0.5804703	0.4447419	0.4304717	0.3491956	0.5190147
	0.3831369	0.7245854	0.608523	0.5534981	0.6742017	0.5875214	0.4788793
	0.7056997	0.7946011	0.5263318	0.6274414	0.5837069	0.4780393	0.5496753
	0.6173511	0.7471066	0.4813571	0.752836	0.5932109	0.5235232	0.5006649
	0.5441278	0.6735315	0.6115295	0.4578488	0.5644428	0.3854513	0.4320954
	0.529751	0.6431853	0.6076336	0.8383301	0.4785566	0.3839718	0.4033785
	0.6299058	0.5774231	0.4603265	0.8220793	0.6543203	0.5367709	0.4648229
	0.5781451	0.5979375	0.593919	0.6337366	0.6388395	0.4257391	0.5985737
	0.4875138	0.3330626	0.5856564	0.6704986	0.6425341	0.3857364	0.5500647
	0.6640016	0.6159273	0.5882016	0.5847093	0.5078152	0.4385105	0.5747064
	0.6026766	0.5391548	0.6038631	0.8880562	0.4654179	0.4171805	0.5178554
	0.3400959	0.3808967	0.5875105	0.4914758	0.5655651	0.5169809	0.6658278
	0.5511808	0.3787334	0.654366	0.6478635	0.4922714	0.5390522	0.6963946
	0.3847871	0.8679282	0.6968727	0.474246	0.4099033	0.5842252	0.4451019
	0.4362195	0.7771582	0.7549257	0.5614478	0.6924313	0.3855501	0.575301
	0.5000731	0.3207321	0.6723448	0.7162773	0.5937145	0.5446255	0.6020877
	0.6606207	0.6944949	0.5150747	0.4234304	0.6240914	0.4361879	0.3194236
	0.4517123	0.552141	0.5836339	0.8358006	0.4398942	0.2339333	0.3063599
	0.6483644	0.5844864	0.6880468	0.7758756	0.7915361	0.4876818	0.5316693
	0.7324218	0.4409474	0.1624239	0.5611075	0.5779419	0.5365946	0.392808
	0.8044931	0.5451658	0.1823244	0.6864789	0.6045051	0.6851116	0.4508336
	0.758742	0.8514371	0.758453	0.5355577	0.4004428	0.5308611	0.3465376
	0.9087398	0.6495343	0.9061725	0.7993443	0.6748132	0.583342	0.571412
	0.8085683	0.6385379	0.905579	0.4172517	0.6345114	0.5222847	0.6115637
	0.6879814	0.6587457	0.2432503	0.6874555	0.4312547	0.6512405	0.3776687
	0.6347174	0.7789803	0.8085745	0.5190396	0.7381151	0.5064809	0.4764337
	0.8237348	0.4911627	0.9325917	0.5198877	0.7301234	0.4347257	0.4543239
	0.759257	0.4640177	0.92387	0.5044492	0.594837	0.5470551	0.5193721
	0.5906884	0.4021119	0.7476454	0.6082137	0.4986878	0.4633314	0.4770262
	0.5281129	0.4897939	0.8431585	0.5656902	0.5959709	0.5050659	0.3737683
	0.8534667	0.502627	0.831748	0.7224535	0.4302867	0.4602797	0.466154
	0.6574835	0.4339033	0.7238358	0.6375663	0.5996053	0.4900892	0.4813443
	0.7246844	0.5277267	0.7607986	0.7267448	0.6151891	0.5441825	0.4232854
	0.7842876	0.5187548	0.7309573	0.6150798	0.5200058	0.6366264	0.3840933
	0.7467305	0.4368751	0.3644559	0.6707882	0.3545423	0.5697941	0.4592587
	0.8905414	0.4552341	0.6480455	0.450185	0.6330847	0.5028501	0.4930694
	0.8043759	0.3925596	0.7193319	0.4042701	0.7864672	0.6795804	0.5013636
	0.7789849	0.4541888	0.6056969	0.6616426	0.7260244	0.5020885	0.4194082
	0.6556447	0.6727335	0.5970861	0.6323269	0.641578	0.5617086	0.3623825
	0.786994	0.4741298	0.6837109	0.6809835	0.6031153	0.4681457	0.5015197
	0.6439305	0.4687023	0.6035094	0.714098	0.7189032	0.3574656	0.4326782
	0.6623908	0.4630648	0.4433553	0.6909276	0.5945013	0.6652315	0.3752624
	0.8061093	0.6173815	0.4932878	0.4414015	0.734217	0.4252459	0.4480002
	0.2044398	0.6501676	0.476532	0.5210258	0.6341566	0.5391852	0.4745753
	0.8548847	0.5577582	0.461226	0.6384106	0.4849271	0.5320098	0.555932
	0.7871509	0.5469065	0.4973792	0.7249832	0.4726155	0.5372393	0.4378718
	0.2132841	0.5634403	0.6086987	0.6654537	0.4531173	0.4974508	0.4533156
	0.8495171	0.757091	0.8020887	0.8421574	0.6558357	0.4974369	0.388181
	0.6485857	0.5933215	0.7292306	0.7733957	0.6075211	0.5258821	0.5701662
	0.2843269	0.5879022	0.3900976	0.8097534	0.4599828	0.4933136	0.6155141
	0.290306	0.621456	0.558654	0.5701331	0.5840124	0.3424482	0.3516669
	0.5359969	0.7176725	0.4246126	0.7485409	0.8027244	0.509378	0.477267
	0.4024532	0.581195	0.3460203	0.6037903	0.7041506	0.4562944	0.4476384
	0.3711966	0.6053199	0.7134109	0.4991015	0.7314056	0.463964	0.5772451
	0.5821826	0.5124984	0.7619699	0.5810008	0.6224103	0.5106934	0.3984412
	0.6426925	0.6927772	0.670944	0.5213586	0.4272405	0.2702638	0.4368869
	0.52385	0.577467	0.5560999	0.4442467	0.6549722	0.534612	0.5406917
	0.6592032	0.5752912	0.4319561	0.6694737	0.632287	0.6740925	0.4590757
	0.4593819	0.5045949	0.6198383	0.6048545	0.7059736	0.4741966	0.560299
	0.3737156	0.6262034	0.7067007	0.6339858	0.7320145	0.2437667	0.4820036
	0.2925969	0.6035368	0.4813058	0.4618955	0.7097266	0.4607219	0.566727
	0.4484632	0.6375625	0.5202941	0.6988422	0.6880586	0.5104113	0.3836457
	0.588237	0.696036	0.7570934	0.6959022	0.7171241	0.5431264	0.3948379
	0.4198216	0.6902789	0.8131548	0.581498	0.822425	0.3607197	0.4754799
	0.5229326	0.6462169	0.7184215	0.6090996	0.7758517	0.4513668	0.4303888
	0.8403025	0.5120075	0.7235686	0.6271726	0.7331815	0.4188173	0.5801039
	0.6223099	0.8781431	0.441523	0.4329917	0.7424542	0.04551303	0.5373813
	0.2628864	0.6395859	0.7916185	0.5135458	0.6224524	0.5741369	0.487514
	0.3929575	0.4250662	0.5791311	0.4701395	0.7455772	0.6736641	0.4115432
	0.5104102	0.7407209	0.6294356	0.6720035	0.5611308	0.5870853	0.5585682
	0.3721736	0.8563138	0.5876374	0.4242159	0.5649332	0.331478	0.6058956
	0.4695777	0.8375849	0.6143515	0.6093701	0.542469	0.5221943	0.4714454
	0.5828907	0.5680761	0.512866	0.4804173	0.362832	0.5978657	0.4879678
	0.6267063	0.4396631	0.6338056	0.411777	0.4913153	0.5515789	0.4392103
	0.4899473	0.4078259	0.6500344	0.72195	0.4077384	0.4670916	0.6464099
	0.669195	0.5741975	0.5743321	0.6452599	0.7948144	0.5290379	0.4944359
	0.7708536	0.6722109	0.5901965	0.7996435	0.5913467	0.4660483	0.5902746
	0.7059906	0.5169874	0.7264947	0.3708024	0.6742033	0.2616792	0.6182076
	0.2074809	0.459321	0.5675429	0.7733599	0.4837344	0.4032997	0.583014
	0.792353	0.5323743	0.6021901	0.7761694	0.6440473	0.4274001	0.5589659
	0.5970149	0.4429716	0.7626272	0.7163423	0.6842877	0.5170898	0.5931405
	0.2518469	0.3477899	0.5066591	0.4521675	0.4067857	0.5319059	0.4583556
	0.3219971	0.5440709	0.6297611	0.50655	0.7640592	0.4717695	0.6191787
	0.5056972	0.5183639	0.4932181	0.8198279	0.7332385	0.7443027	0.529883
	0.3617174	0.3489057	0.5354866	0.7489251	0.705072	0.388927	0.5118403
	0.4364875	0.3887544	0.5725475	0.517228	0.4733091	0.4649942	0.5985991
	0.5096208	0.5070333	0.5153083	0.5925797	0.6418847	0.4974184	0.6081502
	0.6413417	0.7538758	0.5229363	0.6046751	0.5350423	0.4044442	0.5818347
	0.4368573	0.5159926	0.737004	0.4993668	0.5495015	0.5172725	0.4882007
	0.6109599	0.4745895	0.7100936	0.5843549	0.5799182	0.3252122	0.5526639
	0.7535532	0.3853591	0.5503732	0.6029537	0.5873557	0.4904304	0.3430522
	0.6810527	0.5480221	0.6130524	0.4776531	0.5537717	0.3670352	0.556383
	0.5260361	0.7939053	0.7234488	0.671258	0.5691887	0.417614	0.4458279
	0.7922138	0.6203187	0.6120867	0.5652753	0.6882795	0.7745399	0.4740283
	0.2848174	0.5788421	0.5777789	0.6695697	0.6460835	0.7595248	0.3539242
	0.7373891	0.6036124	0.6982211	0.6580541	0.5271567	0.502915	0.5513701
	0.7579598	0.7136714	0.8291859	0.5931743	0.5507069	0.7091662	0.5827504
	0.7282689	0.6765836	0.8347489	0.5718474	0.6213573	0.6589602	0.3153633
	0.88439	0.6162003	0.7588068	0.8391765	0.5696949	0.6586351	0.462467
	0.7604908	0.3129692	0.7470925	0.7682987	0.616917	0.6030785	0.455836
	0.6351058	0.7009769	0.6641722	0.5835141	0.5542823	0.6702768	0.4567975
	0.5944929	0.7807661	0.6512408	0.5439391	0.5318865	0.6746528	0.3797069
	0.7952406	0.714533	0.6004261	0.6464655	0.5499831	0.462795	0.3798513
	0.7534633	0.6736081	0.7393116	0.4259333	0.3630449	0.5753169	0.3473695
	0.5667242	0.6273436	0.5100225	0.4414492	0.5559684	0.5241387	0.3412356
	0.638395	0.5607529	0.6269831	0.7348939	0.4877082	0.4702254	0.4333372
	0.5676593	0.5229589	0.6672766	0.6595033	0.4371552	0.6690425	0.4717708
	0.5282426	0.3154057	0.6992596	0.7876676	0.5288686	0.5023336	0.357025
	0.4567043	0.6173369	0.7153701	0.3336273	0.5292134	0.5483927	0.3438659
	0.5929328	0.5002553	0.6227013	0.7693331	0.6526256	0.4737066	0.5366299
	0.5539308	0.3760728	0.7295375	0.7346405	0.5591438	0.359231	0.5218419
	0.2465792	0.4375225	0.6837661	0.6406136	0.5632445	0.5838452	0.3576573
	0.5814582	0.867816	0.6907719	0.7291873	0.6875497	0.4097993	0.3595974
	0.6280417	0.7739877	0.6936082	0.7557998	0.6699289	0.3280369	0.4593918
	0.8003414	0.7726185	0.5655518	0.551509	0.5861546	0.4174002	0.3005274
	0.5073683	0.6006956	0.657269	0.5822305	0.508812	0.4639967	0.3528385
	0.7140953	0.5471153	0.8188725	0.6581008	0.6390446	0.690965	0.3291146
	0.7466651	0.5028079	0.5459059	0.6298949	0.5826562	0.5611243	0.5876493
	0.6933233	0.618753	0.6649122	0.5590975	0.5784971	0.6273666	0.4966684
	0.8210145	0.88617	0.7320643	0.7207286	0.5830297	0.4918563	0.5213459
	0.7903867	0.7067261	0.7274765	0.619592	0.743925	0.4864292	0.3771561
	0.7799323	0.7122852	0.7725276	0.7301576	0.5834607	0.6327012	0.540006
	0.6671532	0.7511142	0.6838527	0.63345	0.5661879	0.4856114	0.5491921
	0.7758177	0.8275992	0.7726289	0.7217476	0.6587784	0.4725175	0.3845005
	0.6524401	0.3766345	0.7878111	0.4368988	0.5646339	0.4960379	0.4405731
	0.6773142	0.4936202	0.4151706	0.6083972	0.669195	0.5361136	0.3720534
