# Supplementary material for: Longitudinal evaluation of fecal microbiota transplantation for ameliorating calf diarrhea and improving growth performance
Source: Nat Commun. 2021 Jan 8;12:161. doi: 10.1038/s41467-020-20389-5 (PMC7794225; doi:10.1038/s41467-020-20389-5)
Supplement: Supplementary file 8 — Source Data [file 41467_2020_20389_MOESM8_ESM.zip › Figure 2e.txt]

Do	D0	D2	D4	D8	D16	D32	D48
0.4775192	0.4154488	0.6016632	0.5264797	0.6719977	0.8137996	0.6011452	0.8632078
0.49033	0.4377731	0.4495475	0.5394958	0.6596614	0.6345117	0.8942894	0.4273363
0.3928785	0.4273689	0.4755336	0.8015773	0.4139879	0.7338587	0.5767179	0.3805356
0.3781951	0.5867488	0.5501512	0.4777519	0.5509946	0.5663114	0.5884601	0.5711711
0.4580848	0.533791	0.505801	0.7823793	0.6377162	0.6801661	0.6023755	0.4283288
0.5112592	0.7242961	0.7941191	0.7297311	0.6251038	0.7317293	0.5647169	0.4023471
0.4624332	0.3948623	0.2346417	0.3972136	0.7009205	0.7435101	0.4151877	0.4384251
0.5524374	0.6138826	0.384624	0.3948702	0.3987287	0.6162463	0.6108174	0.4774261
0.4622847	0.3570068	0.4146642	0.5967498	0.6838427	0.5146799	0.582365	0.5492184
0.536792	0.4510144	0.3878165	0.2423744	0.4342185	0.5387009	0.4676398	0.7441359
0.6142436	0.4650372	0.4016437	0.6321278	0.5678964	0.5926375	0.5577069	0.8679957
0.5529602	0.5786449	0.4550419	0.4814701	0.6332225	0.6729932	0.7787959	0.891038
0.5314898	0.5265198	0.6427477	0.6746267	0.6239061	0.6467358	0.3947364	0.9009103
0.4554555	0.5045796	0.8920656	0.5441623	0.569898	0.7469496	0.5276777	0.7418519
0.5120661	0.5422766	0.565083	0.8433601	0.5448372	0.7001511	0.6354418	0.9043657
	0.5826771	0.9730056	0.4016058	0.5610701	0.6003132	0.5756221	0.8648285
	0.575324	0.578514	0.7717193	0.5710405	0.6394044	0.5609025	0.8905278
	0.7203069	0.2854614	0.5757187	0.6327661	0.5233912	0.5052291	0.9730056
	0.5536262	0.7157122	0.556327	0.5673813	0.5236791	0.8196158	0.9730056
	0.708308	0.3599846	0.6854452	0.5665844	0.5578777	0.6186555	0.4175426
	0.4355284	0.4312273	0.4947539	0.6697083	0.453823	0.5426359	0.5267277
	0.608292	0.5669158	0.6338239	0.6497985	0.756789	0.5245694	0.5175625
	0.4999685	0.9362484	0.6523138	0.4550524	0.7286574	0.481771	0.4403298
	0.6749063	1.020849	0.4820919	0.5254475	0.647352	0.446537	0.5309445
	0.4466576	0.452031	0.5020018	0.7320635	0.7165807	0.7497153	0.4906731
	0.6054	0.4674129	0.8565473	0.7522467	0.5616516	0.4267063	0.627424
	0.5626586	0.6664948	0.7007889	0.6992536	0.637286	0.686152	0.7867464
	0.6129691	0.4656886	0.9883403	0.7620938	0.5331287	0.6312047	0.5632384
	0.3141715	0.2518954	0.7722984	0.7388354	0.5915759	0.5579782	0.6176297
	0.8699127	0.5069134	0.7987136	0.663511	0.4716993	0.7526785	0.4722362
	0.8482111	0.9176428	0.7409899	0.7274527	0.6279032	0.5126439	0.5944077
	0.4461375	0.7052138	0.7123808	0.6601907	0.5290304	0.3417015	0.6259414
	0.6971568	0.6457924	0.3204585	0.7806773	0.5805382	0.6265055	0.7695479
	0.6531036	0.4621783	0.7668697	0.6667663	0.5878363	0.6588743	0.5623605
	0.767612	0.7261807	0.9337518	0.8665879	0.5644607	0.5711842	0.4758942
	0.5486631	0.4574566	0.5721818	0.537038	0.4906269	0.6019932	0.4395938
	0.7784002	0.7510033	0.624104	0.8564956	0.6236882	0.7941184	0.3787398
	0.9730056	0.7716991	0.7216845	0.5339363	0.6298934	0.5069581	0.3988524
	0.8513112	0.7863048	0.8296791	0.7643926	0.4783906	0.793886	0.5003023
	0.9730056	0.6061879	0.5997133	0.243686	0.5677884	0.6043056	0.748813
	0.9214529	0.4779637	0.7658408	0.5971789	0.6357389	0.7661278	0.4901623
	0.9730056	0.5417333	0.6439519	0.4983245	0.5760381	0.9726601	0.425123
	0.717369	0.8836203	0.5046911	0.7335474	0.7228318	0.5995588	0.5052346
	0.8084103	0.6254378	0.4652525	0.788512	0.5268309	0.6577597	0.6273894
	0.70015	0.5832688	0.4256377	0.4120146	0.765928	0.6165617	0.7359402
	0.9914259	0.6229085	0.6848831	0.7664401	0.5249091	0.7023386	0.4584637
	0.6580904	0.4632279	0.5221763	0.7787689	0.5341232	0.5714297	0.4974014
	0.4395016	0.6795513	0.5165547	0.6729381	0.6139199	0.5006795	0.6084908
	0.3981984	0.2302321	0.8040463	0.4914712	0.5567201	0.7427007	0.8038146
	0.2745362	0.5251517	0.6677291	0.8228538	0.5492796	0.6575856	0.8296008
	0.5276979	0.5817928	0.5706598	0.6581032	0.5488608	0.6153342	0.4672311
	0.5892757	0.9294752	0.5124525	0.6331807	0.474169	0.7564919	0.7921454
	0.7004601	0.4534102	0.634846	0.7926062	0.859513	0.5765625	0.4286246
	0.6782465	0.3762621	0.5858467	0.5466396	0.7461944	0.6312513	0.5270036
	0.6059366	0.4635845	0.7483651	0.645477	0.7020457	0.6427352	0.7802698
	0.5101801	0.4614322	0.6689689	0.4097018	0.4965158	0.5762966	0.5003023
	0.6440108	0.4768836	0.9454114	0.7054578	0.5551143	0.4058011	0.748813
	0.4635411	0.6279639	0.6313831	0.6580321	0.755577	0.4045475	0.4901623
	0.815764	0.7648265	0.8750485	0.6815468	0.704338	0.6454096	0.425123
	0.5259504	0.9730056	0.7700289	0.3451242	0.6558504	0.6936174	0.5052346
	0.7542447	0.599952	0.8422666	0.7281308	0.8047741	0.6470079	0.6273894
	0.6245271	0.9948074	0.5475988	0.4024231	0.5690544	0.497313	0.7359402
	0.7628198	0.9232427	0.776466	0.6275865	0.8520018	0.6347492	0.4584637
	0.4391333	0.9963842	0.8313674	0.7783668	0.7320694	0.615003	0.4974014
	0.8346332	0.5848769	0.7874206	0.6182982	0.9010844	0.5282872	0.6084908
	0.6922022	0.7482617	0.5882223	0.5596756	0.6257534	0.5492645	0.4672311
	0.8256171	0.5069832	0.4803831	0.6377704	0.8500371	0.6857043	0.7921454
	0.6566473	0.7341307	0.6227326	0.5711868	0.756978	0.5995957	0.4286246
	0.6393587	0.764114	0.580366	0.7463972	0.756345	0.4776268	0.5270036
	0.6352053	0.4648379	0.5792819	0.6692223	0.820861	0.8175942	0.4286246
	0.7105076	0.7462049	0.6748323	0.5566462	0.6618877	0.5953736	0.5270036
	0.6715549	0.3982773	0.5487871	0.6212186	0.7221077	0.9585491
	0.5782224	0.6648786	0.507952	0.6124456	0.64174	0.9967958
	0.8454986	0.6229311	0.6681181	0.539254	0.8112337	0.9040743
	0.7648384	0.6665352	0.8004997	0.5535761	0.8142331	0.9859079
	0.9568793	0.5947392	0.6242647	0.6298461	0.7753989	0.9061117
	0.7299744	0.5407037	0.8193257	0.7652788	0.8275311	0.9659566
	0.7303163	0.8255621	0.840324	0.273504	0.4103835	0.9396169
	0.7322075	0.4706449	0.7119714	0.6071947	0.6583148	0.992265
	0.8333096	0.8219064	0.6561491	0.320668	0.6704246	0.9398975
	0.70394	0.5890387	0.5245714	0.5354401	0.7700564	0.9280441
	0.784121	0.5896942	0.6202504	0.3742951	0.7003098	0.9441094
	0.5894015	0.8131251	0.4414453	0.7127904	0.5854506	0.6981298
	0.7080951	0.4387151	0.6278687	0.7313028	0.5078441	0.5713537
	0.6361585	0.7878572	0.469429	0.574315	0.4159541	0.5792759
	0.6130391	0.7092726	0.6549848	0.6549246	0.5244936	0.6398321
	0.7343034	0.7915447	0.6331607	0.4331098	0.5873801	0.7055633
	0.5134789	0.426671	0.4031326	0.7189425	0.47404	0.5645571
	0.5137621	0.8806376	0.6865311	0.3171358	0.6144885	0.4451196
	0.5517263	0.46993	0.6478376	0.6757476	0.5863597	0.8387433
	0.5055798	0.8135772	0.8821977	0.7190121	0.9730056	0.6365847
