# Supplementary material for: Longitudinal evaluation of fecal microbiota transplantation for ameliorating calf diarrhea and improving growth performance
Source: Nat Commun. 2021 Jan 8;12:161. doi: 10.1038/s41467-020-20389-5 (PMC7794225; doi:10.1038/s41467-020-20389-5)
Supplement: Supplementary file 8 — Source Data [file 41467_2020_20389_MOESM8_ESM.zip › Figure 2f.txt]

Do	D0	D2	D4	D8	D16	D32	D48
0.4775192	0.6489964	0.4684055	0.634905	0.5893651	0.5427732	0.6024432	0.6871455
0.49033	0.5699999	0.5833854	0.7386638	0.5952335	0.5680459	0.5951879	0.6974159
0.3928785	0.7018041	0.6520694	0.8316155	0.673737	0.6167575	0.6191856	0.6476704
0.3781951	0.6877477	0.7325021	0.6759269	0.6827353	0.5875357	0.4140404	0.5873891
0.4580848	0.7657758	0.6849383	0.6597021	0.7662411	0.6217844	0.6963825	0.7213122
0.5112592	0.5563475	0.468098	0.8618603	0.6713043	0.5304217	0.5681263	0.6687325
0.4624332	0.5871179	0.5966788	0.8676034	0.6573434	0.5462584	0.5417339	0.5978994
0.5524374	0.6034179	0.7465217	0.4903325	0.5518604	0.6872708	0.3034096	0.5502395
0.4622847	0.5949087	0.5588661	0.6225931	0.7447259	0.4318587	0.6621818	0.548552
0.536792	0.6184067	0.7018044	0.5638908	0.7148005	0.8001271	0.5557669	0.6860011
0.6142436	0.6272599	0.7741743	0.5631861	0.3576504	0.6307415	0.6778919	0.7414556
0.5529602	0.7398471	0.5559829	0.6543484	0.7581223	0.7200809	0.4824173	0.6372679
0.5314898	0.8577389	0.7065085	0.6015047	0.5833578	0.4657301	0.6187342	0.720394
0.4554555	0.7013803	0.7022699	0.4994239	0.6539137	0.6299536	0.4793501	0.5884015
0.5120661	0.7411231	0.8715914	0.4393855	0.6756147	0.5199393	0.6961294	0.72257
	0.4942358	0.7969907	0.7663207	0.4607519	0.4995547	0.8957253	0.7354336
	0.5951225	0.7307062	0.4657219	0.7454931	0.7143953	0.6471512	0.6167815
	0.8647065	0.761843	0.6295324	0.6648726	0.6313515	0.7739487	0.7363338
	0.7205943	0.7931204	0.5393271	0.6448836	0.574807	0.4181289	0.6067694
	0.5584688	0.368021	0.6623918	0.7249405	0.4724304	0.5043735	0.6364449
	0.6606341	0.6245295	0.7009306	0.6310568	0.5200686	0.4713343	0.2941174
	0.4695103	0.5686532	0.4831133	0.5933272	0.429365	0.4616499	0.2709342
	0.6083523	0.5300847	0.6310914	0.5544323	0.4900469	0.4875982	0.3563632
	0.6205475	0.5548239	0.4785355	0.5772957	0.5053316	0.7038629	0.6311345
	0.5811081	0.7146318	0.6890095	0.4813693	0.4179713	0.7058442	0.6836756
	0.6765137	0.5880668	0.5441675	0.54396	0.4660141	0.6685423	0.5742088
	0.6326358	0.5674774	0.7472415	0.4710205	0.5665901	0.6386192	0.5560137
	0.7542377	0.5648465	0.7049553	0.6146841	0.3589907	0.7859277	0.5546656
	0.6576406	0.7078564	0.6097071	0.7196586	0.6320508	0.6955887	0.6726131
	0.7415922	0.5136703	0.55402	0.5319876	0.5113816	0.7735114	0.7641212
	0.7995183	0.749437	0.7241476	0.6695943	0.6374544	0.5936323	0.3220394
	0.7817334	0.7251335	0.7253383	0.5394533	0.5881178	0.6714699	0.7900012
	0.8509538	0.6021672	0.5633667	0.6156072	0.6397006	0.6061429	0.5611139
	0.6238905	0.6389015	0.6533635	0.587937	0.5078	0.7735434	0.7509268
	0.8340271	0.5983353	0.6007478	0.5086946	0.6714699	0.9521923	0.4862189
	0.6659654	0.8099225	0.7755699	0.6328288	0.6061429	0.7418256	0.6989347
	0.7241581	0.7155638	0.7243892	0.693716	0.7735434	0.8605874	0.7431201
	0.8597792	0.7282829	0.8388582	0.4342105	0.9521923	0.4555584	0.3853853
	0.7392131	0.7150156	0.5782382	0.4627932	0.7418256	0.474556	0.413339
	0.6651734	0.7386337	0.6399176	0.4601899	0.8605874	0.5384965	0.7713415
	0.5129894	0.6403437	0.5506983	0.6983153	0.6095682	0.8195043	0.9521923
	0.784821	0.3962437	0.5715791	0.8171334	0.2918403	0.5863845	0.8195043
	0.7092322	0.373592	0.4258566	0.815994	0.6181917	0.7232544	0.9202703
	0.4775192	0.5002325	0.6781125	0.6266125	0.4440235	0.9202703	0.6699334
	0.49033	0.5197369	0.6626364	0.6489555	0.7892311	0.550486	0.6410866
	0.3928785	0.3984597	0.6391818	0.7580107	0.4773951	0.5747411	0.3821976
	0.3781951	0.3068705	0.5647973	0.7550298	0.8434383	0.6409138	0.4447927
	0.4580848	0.7447983	0.600146	0.6486793	0.7180104	0.7726558	0.594013
	0.5112592	0.5523677	0.5371403	0.6605702	0.395259	0.5421351	0.590984
	0.4624332	0.5884054	0.6293469	0.7347155	0.6495565	0.7911296	0.441011
	0.5524374	0.6472423	0.4682041	0.5186362	0.8109918	0.3750121	0.7144215
	0.4622847	0.5038011	0.4263044	0.4718832	0.4549811	0.5010723	0.7462813
	0.536792	0.4574576	0.4677203	0.5566744	0.6002618	0.613538	0.4413531
	0.6142436	0.6157432	0.6623266	0.6475309	0.7942154	0.4638785	0.4625136
	0.5529602	0.6855353	0.6271806	0.4532681	0.6137966	0.5149565	0.6723391
	0.5314898	0.6630791	0.4201893	0.6713777	0.6401333	0.6670185	0.4265683
	0.4554555	0.5995241	0.5181464	0.7195699	0.524953	0.6924659	0.528511
	0.5120661	0.5608697	0.4992928	0.2877357	0.5492872	0.6472446	0.5646026
	0.485682	0.7036232	0.6930211	0.6701229	0.5553546	0.989386	0.7849665
	0.5012614	0.4728217	0.5430415	0.7152528	0.4643068	0.8464487	0.6919672
	0.4450424	0.3996506	0.4475659	0.7141418	0.6141259	0.8871546	0.8515562
	0.6053762	0.5810177	0.5297039	0.7072788	0.4337535	0.5588975	0.4719417
	0.6207344	0.4939669	0.5452316	0.6639599	0.7498568	0.624473	0.8160838
	0.8608248	0.4351289	0.4068031	0.6208719	0.6064258	0.635442	0.7423068
	0.5640009	0.457109	0.3541216	0.4800191	0.4715116	0.7721109	0.7485964
	0.6679965	0.371647	0.3493323	0.6936461	0.5326918	0.7379797	0.7588785
	0.7007405	0.5961937	0.4420201	0.7237	0.5696976	0.4170052	0.8035059
	0.7408303	0.8478155	0.3788869	0.578362	0.5575979	0.6345555	0.8025481
	0.6466938	0.5268424	0.4804233	0.6649716	0.5476829	0.8314042	0.7673588
	0.8319563	0.5447343	0.6301883	0.7225087	0.4853924	0.6334764	0.8355597
	0.3720467	0.5372964	0.7625659	0.6846443	0.4994899	0.4235625	0.672008
	0.5833223	0.7400231	0.4578785	0.6507419	0.6301659	0.4586512	0.8543443
	0.6502325	0.6986297	0.6793286	0.5130258	0.4156704	0.7699717	0.7352321
	0.7757717	0.7097759	0.5961625	0.5230945	0.6830714	0.5958577	0.7402923
	0.7928536	0.6915978	0.573796	0.7510107	0.4266095	0.6390326	0.832444
	0.7643989	0.3384074	0.78295	0.3811844	0.815149	0.8694783	0.5865856
	0.6807943	0.7450595	0.4885804	0.6246301	0.6945741	0.6280444	0.8042902
	0.764167	0.837521	0.6631787	0.7565033	0.3843804	0.6940368	0.7713415
	0.7610589	0.6111938	0.606032	0.7774891	0.5459659	0.6672023	0.9521923
	0.8141949	0.584742	0.8063166	0.6544503	0.8213143	0.8215559	0.8195043
	0.8274199	0.5248598	0.7508865	0.4159587	0.3600008	0.6430665	0.9202703
	0.6856802	0.2725167	0.6464012	0.4774156	0.538611	0.6824988	0.4252846
	0.7998247	0.9413437	0.7483622	0.6992964	0.6893167	0.9446825	0.5987041
	0.6992818	0.4468731	0.6807904	0.7198884	0.5839769	0.7291358	0.6771208
	0.6791806	0.6261811	0.83537	0.5357908	0.6142344	0.8030759	0.7687719
	0.8478421	0.5571105	0.6297145	0.6453118	0.4578975	0.6149736	0.5843571
	0.7461613	0.620517	0.8887374	0.6744441	0.5687541	0.7519434	0.4769996
	0.6518679	0.3947649	0.6678504	0.5608537	0.8631488	0.6062018	0.5172072
	0.4264014	0.706082	0.6396512	0.7089871	0.7705178	0.4354363	0.6568082
	0.5611774	0.5204569	0.737422	0.3584844	0.5877808	0.7151132	0.6414548
	0.6046517	0.6449953	0.5513131	0.6046436	0.6757874	0.8673784	0.6633351
	0.6283211	0.5464479	0.6313713	0.4902302	0.6435961	0.6770819	0.6820017
	0.6011999	0.8373991	0.8277109	0.4609006	0.5370595	0.820492	0.7413022
	0.5230549	0.822054	0.699001	0.6815969	0.5816317	0.327051	0.3078661
	0.7201188	0.5997846	0.3008594	0.6264904	0.6476577	0.4874755	0.2971437
	0.4783919	0.8548517	0.5700219	0.6209112	0.7301337	0.4968136	0.4057686
	0.6663359	0.871783	0.4734261	0.6561846	0.5490512	0.6656209	0.6267326
	0.749967	0.587068	0.575685	0.6705768	0.6806584	0.7102954	0.6594654
	0.7188882	0.675129	0.6369528	0.6502086	0.4256963	0.6584797	0.5408615
	0.8104831	0.3973865	0.4096211	0.6538207	0.8132086	0.6459974	0.5447582
	0.5918331	0.7564169	0.4168958	0.6549153	0.6521479	0.7891632	0.5424898
	0.7801719	0.6234791	0.5080529	0.7028925	0.6636376	0.729464	0.667932
	0.5999753	0.8833593	0.6168402	0.4826321	0.5678377	0.7825403	0.8002183
	0.6557254	0.9398834	0.5679142	0.6589813	0.6024635	0.6093162	0.3404178
	0.8415141	0.6993389	0.6422002	0.611857	0.5571283	0.6997016	0.8263714
	0.6869173	0.8329512	0.7300739	0.6445811	0.6775973	0.6003543	0.5424376
	0.6184393	0.811769	0.7015348	0.5835546	0.3979714	0.703119	0.7467974
	0.4916146	1.015255	0.5992916	0.7965409	0.496149	0.8696833	0.5002363
	0.5909325	0.9146347	0.5645338	0.4916189	0.658363	0.6747078	0.6958
	0.5641584	0.7677342	0.7072108	0.5389265	0.3297523	0.7776545	0.6983318
	0.6910822	0.9076611	0.6446999	0.5530975	0.7267385	0.4918678	0.4425278
	0.4061351	0.9008631	0.6690444	0.6355731	0.6012761	0.4569722	0.4951244
	0.4775192	0.6293376	0.5809258	0.6179405	0.4789636	0.4056235	0.4476614
	0.49033	0.8893338	0.5579652	0.8006713	0.4457661	0.3839058	0.429011
	0.3928785	0.7412413	0.7480857	0.6391526	0.7223388	0.6934309	0.6523675
	0.3781951	0.7248201	0.4911421	0.6277265	0.4130073	0.623813	0.5067238
	0.4580848	0.6799621	0.805553	0.6343415	0.4408027	0.6222843	0.5491963
	0.5112592	0.6039453	0.7915609	0.6979895	0.5880946	0.6290483	0.8759725
	0.4624332	0.8025597	0.9694398	0.4269456	0.5606875	0.7614455	0.5560902
	0.5524374	0.6395784	0.9966908	0.493713	0.5185701	0.6704485	0.8589157
	0.4622847	0.6336557	0.5305095	0.723426	0.3697036	0.716967	0.3743353
	0.536792	0.6012858	0.7654561	0.5726871	0.6685928	0.544243	0.5377503
	0.6142436	0.6900327	0.4515712	0.5093321	0.519394	0.6721904	0.4889773
	0.5529602	0.7536708	0.6234707	0.7565862	0.5218623	0.5146211	0.6970061
	0.5314898	0.5897601	0.7507253	0.7094026	0.4049602	0.7712734	0.5006224
	0.4554555	0.6274766	0.5431071	0.4852771	0.608439	0.9321113	0.6275725
	0.5120661	0.7157293	0.5290459	0.5015417	0.3595642	0.7432286	0.6320573
	0.7481838	0.6238433	0.366746	0.4660225	0.3268995	0.8629764	0.5250434
	0.8701528	0.7304006	0.9089442	0.5800015	0.5255105	0.4490139	0.5814531
	0.9180302	0.4911181	0.7647262	0.7173243	0.5487925	0.4979457	0.7157347
	0.6739798	0.7211688	0.5221074	0.8499365	0.8304155	0.6256808	0.4808957
	0.9773884	0.363659	0.9059024	0.5604076	0.8304155	0.4203465	0.6362151
	0.5531769	0.6482622	0.8500086	0.6494939	0.7737105	0.420498	0.544157
	0.9511597	0.6650351	0.4962026	0.6658047	0.8304155	0.4824439	0.569687
	0.6057449	0.5236512	0.7823892	0.6290275	0.8304155	0.6275928	0.6198747
	0.7186098	0.6429125	0.617306	0.5405754	0.7737105	0.5113664	0.5037117
	0.9920462	0.6152101	0.5509093	0.6216199	0.6437582	0.5854805	0.5321131
	0.7707377	0.7762251	0.7493073	0.5456924	0.402413	0.3624668	0.4431545
	0.7740999	0.7518275	0.5209777	0.6695156	0.7995804	0.5473006	0.5319792
	0.538668	0.6758873	0.8740442	0.6526935	0.643098	0.3564827	0.3667157
	0.4914187	0.6894816	0.8285621	0.553417	0.4892142	0.6889021	0.5941815
	0.5146577	0.7839066	0.4905995	0.7642329	0.518178	0.8338507	0.6194365
	0.5375602	0.4430407	0.7508606	0.7240106	0.7975306	0.6463138	0.5216643
	0.8586254	0.643294	0.715633	0.636363	0.367714	0.7837017	0.4804335
	0.7005811	0.5759785	0.9074654	0.5095989	0.5008215	0.2818081	0.5077441
	0.6805835	0.8212687	0.7874687	0.7079116	0.6608035	0.4374219	0.5981654
	0.5812953	0.6421483	0.9723254	0.6675425	0.5636503	0.7031737	0.7505721
	0.6629906	0.8464597	0.6597474	0.625779	0.5669791	0.6787084	0.7246547
	0.6278961	0.9073202	0.6762555	0.7785258	0.4216058	0.7427447	0.7701176
	0.5829595	0.634039	0.4957234	0.7312606	0.5273842	0.5589787	0.5188411
	0.7254605	0.8152448	0.541348	0.6629273	0.6183727	0.6259366	0.7006116
	0.3281373	0.7778271	0.6823462	0.691934	0.4624629	0.5275542	0.4407326
	0.7558019	0.9768389	0.5810157	0.3431498	0.4240176	0.7527685	0.6726318
	0.4628301	0.8791543	0.5324824	0.6620868	0.3773805	0.8642288	0.6506287
	0.4879715	0.8325727	0.4733714	0.721855	0.6754105	0.674544	0.3062676
	0.7749968	0.9040379	0.6392735	0.4370057	0.4445302	0.8544283	0.3832493
	0.700184	0.9140014	0.4206405	0.7170913	0.6085239	0.4983057	0.4938472
	0.6264089	0.7187673	0.6122357	0.7216107	0.5453916	0.5204025	0.5467072
	0.5077443	0.5698187	0.4887011	0.4232335	0.7026385	0.5356852	0.4375604
	0.6449368	0.3882499	0.6524892	0.5856765	0.4680068	0.5753648	0.4455992
	0.6125001	0.8157458	0.6910656	0.4203493	0.45466	0.689245	0.4041557
	0.5764032	0.8083145	0.7391077	0.534246	0.6023363	0.4630759	0.550163
	0.6876155	0.6451443	0.7494656	0.706825	0.575101	0.6119227	0.7246547
	0.3882057	0.7020187	0.9346438	0.7880433	0.3467456	0.894574	0.7246547
	0.6857983	0.6584201	0.6304517	0.4706342	0.3941358	0.5607578	0.7123519
	0.3809229	0.8849232	0.5865251	0.6612176	0.7443096	0.6742147	0.4191095
	0.7947905	0.7847437	0.5234609	0.6411435	0.6386136	0.531882	0.6240114
	0.7643325	0.5692488	0.6064605	0.5740317	0.5085847	0.6038567	0.4436227
	0.7540533	0.8175085	0.4217451	0.4982411	0.5778888	0.6921751	0.6050521
	0.5582069	0.762411	0.7069273	0.5950825	0.5238462	0.6007009	0.6082518
	0.7576754	0.4298775	0.6899176	0.6674262	0.3938082	0.6822092	0.7737105
	0.6917388	0.5889661	0.34128	0.5705338	0.5899089	0.7983966	0.5943748
	0.5195403	0.7375474	0.6229105	0.7294678	0.8304155	0.7950736	0.8304155
	0.7966588	0.6193951	0.5246569	0.6525646	0.8304155	0.8669477	0.5794381
	0.3535096	0.65032	0.727509	0.6000201	0.7737105	0.6173988	0.8304155
	0.7891667	0.4919856	0.685875	0.6356435	0.8304155	0.6303242	0.8304155
	0.7761178	0.4610139	0.8028758	0.6598226	0.8304155	0.7016854	0.7737105
	0.567296	0.6458197	0.7063223	0.6267873	0.7737105	0.8232077	0.5943748
	0.6955174	0.6599227	0.6484559	0.647285	0.5788752	0.8500869	0.8304155
	0.3303561	0.325304	0.6609052	0.7121543	0.6114668	0.8103923	0.3158697
	0.7135175	0.6543235	0.8050438	0.7148606	0.3996635	0.91377	0.8304155
	0.5378368	0.5216995	0.76291	0.5595163	0.6337293	0.6080627	0.552145
	0.4924539	0.7102428	0.7010103	0.4152223	0.8505532	0.5888195	0.698025
	0.7333567	0.7071658	0.717317	0.5300617	0.4805213	0.5413612	0.3885716
	0.3713967	0.6475847	0.6848959	0.4903766	0.6222361	0.5984466	0.6195953
	0.8288228	0.5117626	0.8372585	0.4251335	0.768454	0.5929549	0.6914844
	0.9306317	0.5380343	0.4742971	0.6088095	0.6359597	0.6822277	0.4886725
	0.5527923	0.4471354	0.7434265	0.6295632	0.6026772	0.4321915	0.4136511
	0.8410201	0.7275394	0.5457331	0.6778306	0.5673342	0.5662786	0.4745401
	0.7904424	0.6597343	0.7902775	0.6131809	0.6696056	0.4217674	0.6637195
	0.7643573	0.5572138	0.8240575	0.4064631	0.5543652	0.7420922	0.4702097
	0.932544	0.6581259	0.4412709	0.6745079	0.5636743	0.8089527	0.7128446
	0.9339784	0.6170996	0.7580899	0.3352733	0.6000001	0.6165773	0.7737105
	0.7530985	0.4042724	0.6924618	0.6698816	0.6430449	0.8521653	0.5943748
	0.6891801	0.4970918	0.8791208	0.5517002	0.6940694	0.4038564	0.8304155
	0.6560999	0.5878798	0.5461902	0.6011248	0.4672567	0.5740936	0.5527155
	0.318778	0.7091765	0.6075231	0.4992833	0.4941651	0.4605536	0.4874283
	0.7992917	0.5182814	0.5651474	0.5512148	0.5909855	0.5253473	0.5430079
	0.6062919	0.5959234	0.450368	0.4179319	0.4291326	0.7470837	0.5481189
	0.6116039	0.5478997	0.5993847	0.5859923	0.5308097	0.5204462	0.4384368
	0.626712	0.7187895	0.6353724	0.6325216	0.3728928	0.6745266	0.7352036
	0.5680336	0.6003202	0.5836251	0.4778308	0.535972	0.4179403	0.4695297
	0.865547	0.7459914	0.4896117	0.4577059	0.615004	0.6993507	0.6793872
	0.651394	0.8068753	0.6816618	0.7581223	0.516613	0.5247883	0.3291751
	0.6418397	0.5790227	0.6893712	0.4586309	0.3808543	0.8180661	0.5218093
	0.5309224	0.6931688	0.5208686	0.615844	0.7077051	0.9455875	0.5154229
	0.7915251	0.7013849	0.6182885	0.6486471	0.4989275	0.774824	0.5822607
	0.5723441	0.885946	0.5703957	0.5561293	0.5877432	0.9218292	0.5848715
	0.52724	0.7822093	0.7187558	0.7447259	0.6307115	0.4451399	0.5071668
	0.5495371	0.724731	0.603122	0.7148005	0.5749935	0.549282	0.5466878
	0.7330159	0.7934116	0.7835054
	0.5129843	0.8042904	0.5210068
	0.5012118	0.5295984	0.6127177
	0.6252147	0.6258576	0.4483112
	0.3900517	0.4652065	0.6483347
	0.8622468	0.6455324	0.5927829
	0.4173105	0.526906	0.4512186
	0.8547609	0.4798454	0.454642
	0.448492	0.5576194	0.4799487
	0.6150482	0.4708841	0.6318433
	0.6644247	0.6239357	0.5626151
	0.7335383	0.554689	0.4058906
	0.3488532	0.4138521	0.674475
	0.46297	0.4679917	0.6601853
	0.7086068	0.5798289	0.4240529
	0.8237551	0.6508424	0.5643275
	0.4524294	0.5526735	0.4635473
	0.8876035	0.4738237	0.726042
	0.5467545	0.6160563	0.6410595
	0.7106704	0.6185334	0.7857766
	0.6804467	0.5996007	0.5085179
