# Supplementary material for: Longitudinal evaluation of fecal microbiota transplantation for ameliorating calf diarrhea and improving growth performance
Source: Nat Commun. 2021 Jan 8;12:161. doi: 10.1038/s41467-020-20389-5 (PMC7794225; doi:10.1038/s41467-020-20389-5)
Supplement: Supplementary file 8 — Source Data [file 41467_2020_20389_MOESM8_ESM.zip › Figure 2g.txt]

Day0			Day48
FMT	CON	ABX	FMT	CON	ABX
0.5744649	0.4154488	0.6489964	0.39124	0.8632078	0.6871455
0.2643655	0.4377731	0.5699999	0.5119199	0.4273363	0.6974159
0.8722912	0.4273689	0.7018041	0.4504442	0.3805356	0.6476704
0.3027399	0.5867488	0.6877477	0.2553327	0.5711711	0.5873891
0.8993476	0.533791	0.7657758	0.4044339	0.4283288	0.7213122
0.8474971	0.7242961	0.5563475	0.3446967	0.4023471	0.6687325
0.3140724	0.3948623	0.5871179	0.337797	0.4384251	0.5978994
0.9183466	0.6138826	0.6034179	0.3704344	0.4774261	0.5502395
0.4892628	0.3570068	0.5949087	0.3061594	0.5492184	0.548552
0.3917331	0.4510144	0.6184067	0.3792562	0.7441359	0.6860011
0.3625152	0.4650372	0.6272599	0.4127077	0.8679957	0.7414556
0.3673551	0.5786449	0.7398471	0.3125515	0.891038	0.6372679
0.242673	0.5265198	0.8577389	0.3132683	0.9009103	0.720394
0.3974851	0.5045796	0.7013803	0.4857619	0.7418519	0.5884015
0.5502179	0.5422766	0.7411231	0.4976307	0.9043657	0.72257
0.5343945	0.5826771	0.4942358	0.3954602	0.8648285	0.7354336
0.5521745	0.575324	0.5951225	0.3625889	0.8905278	0.6167815
0.7196298	0.7203069	0.8647065	0.4263415	0.9730056	0.7363338
0.3079202	0.5536262	0.7205943	0.4433545	0.9730056	0.6067694
0.5049684	0.708308	0.5584688	0.4887669	0.4175426	0.6364449
0.5719333	0.4355284	0.6606341	0.469944	0.5267277	0.2941174
0.5828217	0.608292	0.4695103	0.60228	0.5175625	0.2709342
0.5437511	0.4999685	0.6083523	0.5681124	0.4403298	0.3563632
0.7119187	0.6749063	0.6205475	0.4719386	0.5309445	0.6311345
0.37575	0.4466576	0.5811081	0.5207543	0.4906731	0.6836756
0.4352344	0.6054	0.6765137	0.5280067	0.627424	0.5742088
0.5362191	0.5626586	0.6326358	0.3893417	0.7867464	0.5560137
0.5109692	0.6129691	0.7542377	0.5575809	0.5632384	0.5546656
0.6030014	0.3141715	0.6576406	0.5088753	0.6176297	0.6726131
0.3738491	0.8699127	0.7415922	0.5189679	0.4722362	0.7641212
0.6204495	0.8482111	0.7995183	0.414313	0.5944077	0.3220394
0.523932	0.4461375	0.7817334	0.5181575	0.6259414	0.7900012
0.4861145	0.6971568	0.8509538	0.4508813	0.7695479	0.5611139
0.6137035	0.6531036	0.6238905	0.4871739	0.5623605	0.7509268
0.5265634	0.767612	0.8340271	0.4315742	0.4758942	0.4862189
0.4786611	0.5486631	0.6659654	0.3771636	0.4395938	0.6989347
0.6400215	0.7784002	0.7241581	0.4082108	0.3787398	0.7431201
0.6910464	0.9730056	0.8597792	0.5306644	0.3988524	0.3853853
0.609331	0.8513112	0.7392131	0.5633561	0.5003023	0.413339
0.679815	0.9730056	0.6651734	0.4996805	0.748813	0.7713415
0.5543754	0.9214529	0.5129894	0.4522513	0.4901623	0.9521923
0.6438944	0.9730056	0.784821	0.5394849	0.425123	0.8195043
0.6611768	0.717369	0.7092322	0.4733475	0.5052346	0.9202703
0.4910336	0.8084103	0.4775192	0.591137	0.6273894	0.6699334
0.6815065	0.70015	0.49033	0.5128307	0.7359402	0.6410866
0.548206	0.9914259	0.3928785	0.5190147	0.4584637	0.3821976
0.3831369	0.6580904	0.3781951	0.4788793	0.4974014	0.4447927
0.7056997	0.4395016	0.4580848	0.5496753	0.6084908	0.594013
0.6173511	0.3981984	0.5112592	0.5006649	0.8038146	0.590984
0.5441278	0.2745362	0.4624332	0.4320954	0.8296008	0.441011
0.529751	0.5276979	0.5524374	0.4033785	0.4672311	0.7144215
0.6299058	0.5892757	0.4622847	0.4648229	0.7921454	0.7462813
0.5781451	0.7004601	0.536792	0.5985737	0.4286246	0.4413531
0.4875138	0.6782465	0.6142436	0.5500647	0.5270036	0.4625136
0.6640016	0.6059366	0.5529602	0.5747064	0.7802698	0.6723391
0.6026766	0.5101801	0.5314898	0.5178554	0.5003023	0.4265683
0.3400959	0.6440108	0.4554555	0.6658278	0.748813	0.528511
0.5511808	0.4635411	0.5120661	0.6963946	0.4901623	0.5646026
0.3847871	0.815764	0.485682	0.4451019	0.425123	0.7849665
0.4362195	0.5259504	0.5012614	0.575301	0.5052346	0.6919672
0.5000731	0.7542447	0.4450424	0.6020877	0.6273894	0.8515562
0.6606207	0.6245271	0.6053762	0.3194236	0.7359402	0.4719417
0.4517123	0.7628198	0.6207344	0.3063599	0.4584637	0.8160838
0.6483644	0.4391333	0.8608248	0.5316693	0.4974014	0.7423068
0.7324218	0.8346332	0.5640009	0.392808	0.6084908	0.7485964
0.8044931	0.6922022	0.6679965	0.4508336	0.4672311	0.7588785
0.758742	0.8256171	0.7007405	0.3465376	0.7921454	0.8035059
0.9087398	0.6566473	0.7408303	0.571412	0.4286246	0.8025481
0.8085683	0.6393587	0.6466938	0.6115637	0.5270036	0.7673588
0.6879814	0.6352053	0.8319563	0.3776687	0.4286246	0.8355597
0.6347174	0.7105076	0.3720467	0.4764337	0.5270036	0.672008
0.8237348	0.6715549	0.5833223	0.4543239		0.8543443
0.759257	0.5782224	0.6502325	0.5193721		0.7352321
0.5906884	0.8454986	0.7757717	0.4770262		0.7402923
0.5281129	0.7648384	0.7928536	0.3737683		0.832444
0.8534667	0.6361585	0.7643989	0.466154		0.5865856
0.6574835	0.6130391	0.6807943	0.4813443		0.8042902
0.7246844	0.7343034	0.764167	0.4232854		0.7713415
0.7842876	0.5134789	0.7610589	0.3840933		0.9521923
0.7467305	0.5137621	0.8141949	0.4592587		0.8195043
0.8905414	0.5517263	0.8274199	0.4930694		0.9202703
0.8043759	0.5055798	0.6856802	0.5013636		0.4252846
0.7789849	0.5894015	0.7998247	0.4194082		0.5987041
0.6556447	0.7080951	0.6992818	0.3623825		0.6771208
0.786994	0.6361585	0.6791806	0.5015197		0.7687719
0.6439305	0.6130391	0.8478421	0.4326782		0.5843571
0.6623908	0.7343034	0.7461613	0.3752624		0.4769996
0.8061093	0.5134789	0.6518679	0.4480002		0.5172072
0.2044398	0.5137621	0.4264014	0.4745753		0.6568082
0.8548847	0.5517263	0.5611774	0.555932		0.6414548
0.7871509	0.5055798	0.6046517	0.4378718		0.6633351
0.2132841	0.6361585	0.6283211	0.4533156		0.6820017
0.8495171	0.6130391	0.6011999	0.388181		0.7413022
0.6485857	0.7343034	0.5230549	0.5701662		0.3078661
0.2843269	0.5134789	0.7201188	0.6155141		0.2971437
0.290306	0.5137621	0.4783919	0.3516669		0.4057686
0.5359969	0.5517263	0.6663359	0.477267		0.6267326
0.4024532	0.5055798	0.749967	0.4476384		0.6594654
0.3711966		0.7188882	0.5772451		0.5408615
0.5821826		0.8104831	0.3984412		0.5447582
0.6426925		0.5918331	0.4368869		0.5424898
0.52385		0.7801719	0.5406917		0.667932
0.6592032		0.5999753	0.4590757		0.8002183
0.4593819		0.6557254	0.560299		0.3404178
0.3737156		0.8415141	0.4820036		0.8263714
0.2925969		0.6869173	0.566727		0.5424376
0.4484632		0.6184393	0.3836457		0.7467974
0.588237		0.4916146	0.3948379		0.5002363
0.4198216		0.5909325	0.4754799		0.6958
0.5229326		0.5641584	0.4303888		0.6983318
0.8403025		0.6910822	0.5801039		0.4425278
0.6223099		0.4061351	0.5373813		0.4951244
0.6739798		0.4775192	0.487514		0.4476614
0.9773884		0.49033	0.4115432		0.429011
0.5531769		0.3928785	0.5585682		0.6523675
0.9511597		0.3781951	0.6058956		0.5067238
0.6057449		0.4580848	0.4714454		0.5491963
0.7186098		0.5112592	0.4879678		0.8759725
0.9920462		0.4624332	0.4392103		0.5560902
0.7707377		0.5524374	0.6464099		0.8589157
0.7740999		0.4622847	0.4944359		0.3743353
0.7708536		0.536792	0.5902746		0.5377503
0.7059906		0.6142436	0.6182076		0.4889773
0.2074809		0.5529602	0.583014		0.6970061
0.792353		0.5314898	0.5589659		0.5006224
0.5970149		0.4554555	0.5931405		0.6275725
0.2518469		0.5120661	0.4583556		0.6320573
0.3219971		0.7481838	0.6191787		0.5250434
0.5056972		0.8701528	0.529883		0.5814531
0.3617174		0.9180302	0.5118403		0.7157347
0.4364875		0.6739798	0.5985991		0.4808957
0.5096208		0.9773884	0.6081502		0.6362151
0.6413417		0.5531769	0.5818347		0.544157
0.4368573		0.9511597	0.4882007		0.569687
0.6109599		0.6057449	0.5526639		0.6198747
0.7535532		0.7186098	0.3430522		0.5037117
0.6810527		0.9920462	0.556383		0.5321131
0.5260361		0.7707377	0.4458279		0.4431545
0.7922138		0.7740999	0.4740283		0.5319792
0.2848174		0.538668	0.3539242		0.3667157
0.7373891		0.4914187	0.5513701		0.5941815
0.7579598		0.5146577	0.5827504		0.6194365
0.7282689		0.5375602	0.3153633		0.5216643
0.88439		0.8586254	0.462467		0.4804335
0.7604908		0.7005811	0.455836		0.5077441
0.6351058		0.6805835	0.4567975		0.5981654
0.5944929		0.5812953	0.3797069		0.7505721
0.7952406		0.6629906	0.3798513		0.7246547
0.7534633		0.6278961	0.3473695		0.7701176
0.5667242		0.5829595	0.3412356		0.5188411
0.638395		0.7254605	0.4333372		0.7006116
0.6739798		0.3281373	0.4717708		0.4407326
0.9773884		0.7558019	0.357025		0.6726318
0.5531769		0.4628301	0.3438659		0.6506287
0.9511597		0.4879715	0.5366299		0.3062676
0.6057449		0.7749968	0.5218419		0.3832493
0.7186098		0.700184	0.3576573		0.4938472
0.9920462		0.6264089	0.3595974		0.5467072
0.7707377		0.5077443	0.4593918		0.4375604
0.7740999		0.6449368	0.3005274		0.4455992
0.5073683		0.6125001	0.3528385		0.4041557
0.7140953		0.5764032	0.3291146		0.550163
0.7466651		0.6876155	0.5876493		0.7246547
0.6933233		0.3882057	0.4966684		0.7246547
0.8210145		0.6857983	0.5213459		0.7123519
0.7903867		0.3809229	0.3771561		0.4191095
0.7799323		0.7947905	0.540006		0.6240114
0.6671532		0.7643325	0.5491921		0.4436227
0.7758177		0.7540533	0.3845005		0.6050521
0.6524401		0.5582069	0.4405731		0.6082518
0.6773142		0.7576754	0.3720534		0.7737105
		0.6917388			0.5943748
		0.5195403			0.8304155
		0.7966588			0.5794381
		0.3535096			0.8304155
		0.7891667			0.8304155
		0.7761178			0.7737105
		0.567296			0.5943748
		0.6955174			0.8304155
		0.3303561			0.3158697
		0.7135175			0.8304155
		0.5378368			0.552145
		0.4924539			0.698025
		0.7333567			0.3885716
		0.3713967			0.6195953
		0.8288228			0.6914844
		0.9306317			0.4886725
		0.5527923			0.4136511
		0.8410201			0.4745401
		0.7904424			0.6637195
		0.7643573			0.4702097
		0.932544			0.7128446
		0.9339784			0.7737105
		0.7530985			0.5943748
		0.6891801			0.8304155
		0.6560999			0.5527155
		0.318778			0.4874283
		0.7992917			0.5430079
		0.6062919			0.5481189
		0.6116039			0.4384368
		0.626712			0.7352036
		0.5680336			0.4695297
		0.865547			0.6793872
		0.651394			0.3291751
		0.6418397			0.5218093
		0.5309224			0.5154229
		0.7915251			0.5822607
		0.5723441			0.5848715
		0.52724			0.5071668
		0.5495371			0.5466878
		0.7330159
		0.5129843
		0.5012118
		0.6252147
		0.3900517
		0.8622468
		0.4173105
		0.8547609
		0.448492
		0.6150482
		0.6644247
		0.7335383
		0.3488532
		0.46297
		0.7086068
		0.8237551
		0.4524294
		0.8876035
		0.5467545
		0.7106704
		0.6804467
