# Supplementary material for: Longitudinal evaluation of fecal microbiota transplantation for ameliorating calf diarrhea and improving growth performance
Source: Nat Commun. 2021 Jan 8;12:161. doi: 10.1038/s41467-020-20389-5 (PMC7794225; doi:10.1038/s41467-020-20389-5)
Supplement: Supplementary file 8 — Source Data [file 41467_2020_20389_MOESM8_ESM.zip › Figure 2h.txt]

Do-D0	Do-D2	Do-D4	Do-D8	Do-D16	Do-D32	Do-D48
0.7249205	0.6394145	0.4622521	0.3131082	0.438026	0.3564199	0.3745084
0.4619136	0.4846249	0.7440832	0.569654	0.5751483	0.4513307	0.4036046
0.786055	0.594996	0.5616711	0.6396515	0.6464632	0.5066948	0.5275215
0.6776402	0.6521546	0.5915547	0.651205	0.5416346	0.4527844	0.4670759
0.6866001	0.6853152	0.6959094	0.5586553	0.5929679	0.4080113	0.4076959
0.4036564	0.5263046	0.5720029	0.4466027	0.4330193	0.4912019	0.4554985
0.4117128	0.4865115	0.534371	0.5418273	0.7111879	0.5961596	0.5027285
0.7869966	0.7232975	0.5668436	0.5095787	0.4464651	0.5717333	0.4526087
0.6669679	0.5501444	0.5035404	0.5383677	0.6767942	0.5240079	0.4747603
0.5987741	0.4991998	0.5963674	0.5300191	0.5520422	0.6605111	0.4794458
0.7431995	0.5016962	0.5340195	0.7028316	0.5939289	0.535787	0.4412006
0.6697517	0.4712683	0.3863317	0.5487842	0.6288649	0.5405698	0.4709981
0.7033281	0.7762467	0.542335	0.6265093	0.4597281	0.4599773	0.4247017
0.6833039	0.647562	0.6769125	0.5666702	0.6433436	0.4309397	0.4433748
0.694162	0.6180365	0.7235954	0.6601896	0.5885863	0.6218906	0.5864847
0.5938312	0.7106661	0.6496522	0.6890258	0.5917991	0.3967281	0.4416271
0.6671729	0.801418	0.6862502	0.5670403	0.4382587	0.3632583	0.4524744
0.5507535	0.4357258	0.6167495	0.5898955	0.5052221	0.4689764	0.3749465
0.6679705	0.6876782	0.5950725	0.3603466	0.4993629	0.4934828	0.5315881
0.6617233	0.4775903	0.3032439	0.4352511	0.4280331	0.3600645	0.3685951
0.6029192	0.5320977	0.7770318	0.6086726	0.6190327	0.4530465	0.3833996
0.6146283	0.4991373	0.428744	0.529924	0.4929402	0.4725091	0.4847483
0.676239	0.6072599	0.6823474	0.5037717	0.478691	0.4665788	0.5356852
0.5158805	0.6001248	0.5447258	0.498152	0.6552687	0.3933568	0.3836164
0.4339615	0.5672817	0.5933286	0.5410171	0.5337435	0.4571286	0.49949
0.4304549	0.5419233	0.546548	0.5894438	0.681496	0.5954658	0.5421548
0.6122858	0.7626951	0.5642676	0.5034622	0.4703647	0.5770084	0.4716002
0.6659352	0.4965308	0.5332082	0.5901785	0.6876826	0.5188715	0.4500085
0.6802096	0.5555412	0.6661401	0.4975311	0.5619175	0.6765274	0.4891236
0.5591276	0.3814159	0.4053834	0.5614168	0.5477276	0.4932086	0.4574763
0.5332537	0.5408124	0.5089565	0.4730151	0.6162005	0.4731967	0.5167858
0.6580116	0.7177413	0.5892969	0.6433522	0.4106538	0.4655031	0.2888427
0.6148676	0.6202236	0.6247504	0.5445644	0.4822214	0.3622931	0.41167
0.6059164	0.6583726	0.6535882	0.6500959	0.4656721	0.6403131	0.5821422
0.5241635	0.5483985	0.5523015	0.5791927	0.5588251	0.3565586	0.504063
0.7467079	0.6512852	0.6282462	0.5608093	0.4322899	0.3570295	0.4843966
0.4416888	0.4594344	0.5690221	0.5666773	0.4713931	0.4586037	0.365687
0.6399264	0.6811287	0.6101477	0.3924591	0.371932	0.4585727	0.5306797
0.8386217	0.6516066	0.537971	0.4245816	0.4931876	0.4320305	0.3586558
0.5481414	0.5438179	0.8227837	0.5217829	0.4999989	0.3653956	0.4097171
0.7914161	0.6171805	0.5541487	0.6072324	0.6826838	0.4611182	0.544611
0.5850409	0.764588	0.6968526	0.6989116	0.5661901	0.4330979	0.5210128
0.7087666	0.7743606	0.681188	0.6584187	0.5358968	0.4157841	0.4132498
0.4905583	0.5255047	0.6772093	0.5357879	0.5050957	0.4816896	0.4596992
0.4710481	0.4908327	0.4932641	0.5410395	0.6714437	0.5142587	0.4399455
0.7929057	0.730454	0.5098562	0.4145876	0.4437109	0.4804921	0.3827067
0.5822042	0.5728953	0.4895897	0.5948632	0.610175	0.45194	0.3773834
0.6381378	0.4738468	0.5779694	0.359134	0.4931155	0.6560293	0.4075817
0.7278003	0.5317197	0.5918106	0.6659596	0.5878102	0.4651249	0.5193928
0.7074366	0.5319705	0.4673174	0.6601778	0.4929482	0.5867707	0.4661814
0.8455186	0.8937505	0.5664164	0.622119	0.4234551	0.4582462	0.4766106
0.7811693	0.6794102	0.805568	0.5713046	0.721556	0.4030903	0.3379173
0.7499544	0.6646594	0.8289044	0.6258878	0.6407682	0.5208203	0.4947504
0.6318088	0.7200511	0.7264528	0.7288775	0.637974	0.4372338	0.5338741
0.7206099	0.8275423	0.6893025	0.5388977	0.4347657	0.4509643	0.4066594
0.6405439	0.459756	0.4901149	0.5372497	0.459366	0.4384944	0.4527671
0.6468503	0.5824968	0.6373739	0.4255424	0.5262716	0.4845052	0.4692521
0.8417866	0.755599	0.6308677	0.4421271	0.5447394	0.5380262	0.4863596
0.540722	0.5882748	0.8207961	0.7289705	0.5959195	0.4960974	0.5022454
0.8875396	0.6551645	0.6114522	0.733775	0.7722679	0.5636879	0.5022454
0.695632	0.7675632	0.6687101	0.78653	0.6845952	0.5966175	0.5487693
0.8026496	0.7925853	0.7705689	0.6926231	0.6494502	0.5296033	0.5267519
0.4711574	0.6627312	0.6857134	0.4014013	0.416854	0.625793	0.5022454
0.5532689	0.6415064	0.6583475	0.67424	0.7867934	0.6776127	0.5022454
0.8919919	0.7915871	0.706029	0.6488923	0.6206757	0.6722143	0.567861
0.6737924	0.6023922	0.5390493	0.6511369	0.7208126	0.5845744	0.5511807
0.669113	0.5560333	0.6253183	0.534193	0.6307364	0.7300176	0.5632489
0.8220371	0.6450556	0.6781269	0.7566035	0.709109	0.6613243	0.5784
0.7618082	0.5369471	0.4559182	0.6477686	0.7370686	0.7065715	0.5549237
0.8335612	0.905292	0.5729116	0.6498207	0.5275696	0.6059835	0.5707884
0.7532274	0.743412	0.8105968	0.6298954	0.7556621	0.5262966	0.565792
0.7619953	0.6731086	0.8299341	0.7175221	0.7082125	0.756448	0.4066594
0.6392274	0.8042445	0.7589112	0.7902236	0.6981033	0.5633358	0.5022454
0.7342192	0.917672	0.7765896	0.6221458	0.594818	0.5090774	0.3299838
0.7316703	0.5683081	0.6682308	0.6369679	0.6640564	0.6414241	0.5735272
0.7434181	0.7341677	0.6531193	0.4810382	0.6030503	0.6262619	0.6584346
0.8898566	0.724261	0.4848046	0.4097998	0.5504876	0.4743022	0.375412
0.6221981	0.5318862	0.8095157	0.5179703	0.4835266	0.4507396	0.4354324
0.8406705	0.6402168	0.5361139	0.5561306	0.6183063	0.5391053	0.3299838
0.6522897	0.8177709	0.7162378	0.5527524	0.5153279	0.322975	0.5930009
0.7617279	0.8336306	0.657936	0.6194726	0.6703774	0.3831111	0.3855096
0.5290111	0.463869	0.6456217	0.6173413	0.5715018	0.5553748	0.5197856
0.5353484	0.4668685	0.5833312	0.5864803	0.7757157	0.6239359	0.4800233
0.8477343	0.7129441	0.5298234	0.5011132	0.5057847	0.5753244	0.5374932
0.620323	0.5030425	0.5269023	0.5754308	0.6589332	0.5181305	0.5309425
0.7359825	0.5970715	0.7021687	0.4909584	0.5808285	0.7853519	0.5029772
0.7732809	0.4411269	0.4406328	0.7052854	0.626413	0.5513646	0.5029365
0.7205634	0.5883248	0.5815718	0.6629477	0.6192409	0.5902835	0.4066594
0.8739538	0.9484375	0.5551683	0.5998902	0.4689926	0.54629	0.5296432
0.7928056	0.6700805	0.8600484	0.576698	0.6094666	0.4548043	0.4301779
0.7735206	0.6996602	0.8785972	0.6083649	0.6747891	0.6076226	0.3299838
0.6206688	0.7625188	0.7935561	0.5678869	0.5062496	0.4507778	0.4990749
0.7964549	0.8828681	0.6827761	0.5922954	0.4706675	0.4616953	0.4790981
0.5620309	0.5306568	0.5041623	0.6056737	0.5516089	0.4612625	0.4066352
0.6855016	0.6449236	0.5755444	0.4591148	0.4916223	0.5518962	0.5438077
0.8090132	0.6196792	0.5270521	0.5436196	0.4455475	0.4074388	0.4711738
0.6493387	0.4846596	0.7561246	0.5857449	0.5702547	0.4902359	0.4156097
0.7515509	0.5486546	0.5234287	0.5635032	0.6051494	0.547453	0.4964838
0.6246462	0.7384611	0.621855	0.567479	0.5238284	0.4662875	0.5700837
0.6682202	0.7432621	0.6024889	0.6104003	0.558979	0.4739601	0.4873542
0.4227213	0.5126594	0.5919662	0.5965339	0.5374808	0.4865373	0.4832162
0.5366812	0.5318347	0.5224994	0.6329943	0.6423435	0.5047696	0.5440406
0.7602311	0.664072	0.5394531	0.4577011	0.4357636	0.5652272	0.4898799
0.6094475	0.5927527	0.5717793	0.5819958	0.5637774	0.4823988	0.490253
0.6639802	0.5759905	0.7050034	0.4805062	0.6092576	0.671184	0.5050482
0.6887237	0.5373461	0.5332057	0.6120926	0.5836817	0.4787294	0.5409901
0.6092435	0.4618632	0.553717	0.5758754	0.5587411	0.5774691	0.4066594
0.8121436	0.8705192	0.5939603	0.6852131	0.4781991	0.5108769	0.4586337
0.7287777	0.668012	0.7706828	0.5992132	0.6312213	0.5168157	0.4156741
0.6818404	0.6076474	0.7969752	0.7373167	0.6589075	0.5860438	0.4066594
0.5834836	0.6592658	0.6998814	0.5954561	0.5754408	0.4130965	0.5674663
0.7295713	0.7991969	0.6619836	0.6656647	0.5711542	0.4911523	0.5241427
0.572359	0.5083562	0.6391242	0.5287114	0.4456171	0.4876593	0.5079894
0.5863729	0.6011199	0.6201192	0.3953331	0.5643353	0.4828899	0.3299838
