# Supplementary material for: Longitudinal evaluation of fecal microbiota transplantation for ameliorating calf diarrhea and improving growth performance
Source: Nat Commun. 2021 Jan 8;12:161. doi: 10.1038/s41467-020-20389-5 (PMC7794225; doi:10.1038/s41467-020-20389-5)
Supplement: Supplementary file 8 — Source Data [file 41467_2020_20389_MOESM8_ESM.zip › Figure 2i.txt]

Do-D0	Do-D2	Do-D4	Do-D8	Do-D16	Do-D32	Do-D48
0.6064449	0.5261388	0.5929924	0.5989175	0.7059757	0.6738577	0.6438199
0.6244479	0.6340473	0.4667054	0.5274419	0.6062683	0.6863474	0.6621429
0.5861862	0.6995882	0.4175007	0.526741	0.5776915	0.6485152	0.5949399
0.5727662	0.6552945	0.501827	0.6415191	0.3562908	0.5042213	0.4528208
0.638223	0.4544146	0.5318026	0.6547399	0.6127831	0.7650886	0.3635334
0.529566	0.9419904	0.5267153	0.7440561	0.6684138	0.789753	0.4294831
0.5329803	0.888203	0.7638386	0.5621792	0.4769331	0.6796767	0.4595939
0.5212086	0.8271753	0.7402964	0.4946694	0.5235074	0.4961082	0.4173053
0.3837218	0.8880126	0.6179984	0.6878858	0.7094241	0.5337706	0.5521994
0.3894039	0.8548006	0.76823	0.6847081	0.5150404	0.5295676	0.5223894
0.5602878	0.5735407	0.5526931	0.5383421	0.5948816	0.4484427	0.7122721
0.6593486	0.7064458	0.5310498	0.5754344	0.5526611	0.864874	0.8560824
0.6222685	0.5223662	0.772845	0.9587912	0.7825517	0.8006629	0.5506636
0.5734683	0.6291385	0.6868844	0.7701046	0.7504332	0.5700849	0.564584
0.5188694	0.4288883	0.6683907	0.6320484	0.6814989	0.6736164	0.5158387
0.521334	0.5193846	0.5437663	0.581884	0.6272803	0.6244716	0.3448117
0.541571	0.5048964	0.4218993	0.5374648	0.4844796	0.6269953	0.4419439
0.5450068	0.4832865	0.5881869	0.6495343	0.3911447	0.6543861	0.3617402
0.6070513	0.3893133	0.5350184	0.6340884	0.5940406	0.6174178	0.4276448
0.5469747	0.9371729	0.5390612	0.6207222	0.5180482	0.5506405	0.5182848
0.5896652	0.7137559	0.7496281	0.5564299	0.437107	0.5232644	0.6149677
0.4342783	0.6488141	0.7940719	0.6188378	0.4709996	0.5481584	0.4916005
0.3432398	0.7127004	0.523851	0.7662488	0.555801	0.5772755	0.8013095
0.3330371	0.7321696	0.7787821	0.7643111	0.4353026	0.4874812	0.8518705
0.6168434	0.4842626	0.5604526	0.5566549	0.5700156	0.7962196	0.5813212
0.6537842	0.5755375	0.5160987	0.5852653	0.5219574	0.719079	0.580868
0.6266937	0.4449834	0.7541549	0.8170016	0.7286178	0.6728649	0.5875044
0.5724496	0.5835733	0.6796899	0.7153145	0.6753464	0.6916015	0.4642811
0.6546661	0.5291337	0.6238101	0.5770625	0.7305802	0.6117259	0.4534399
0.6734632	0.5797564	0.4563659	0.5469856	0.6060269	0.6029979	0.5566998
0.5523064	0.66138	0.4169576	0.5241578	0.5837755	0.7770273	0.5399895
0.507858	0.6488488	0.4641608	0.6087586	0.4467466	0.7858917	0.5066456
0.5913399	0.4959753	0.5189587	0.5526732	0.5278338	0.7204131	0.5830917
0.464659	0.9209263	0.5956254	0.6595802	0.6726356	0.6192833	0.4203726
0.4661496	0.9039859	0.8585542	0.6468027	0.5197631	0.4438172	0.778529
0.5521812	0.8405164	0.8197166	0.5851322	0.5888771	0.5391122	0.6964084
0.3303242	0.9031806	0.6635101	0.7036776	0.7602676	0.4195735	0.6863982
0.3685764	0.9076349	0.7179801	0.7011423	0.6189462	0.9355996	0.7159052
0.6037732	0.5680059	0.5212796	0.5417887	0.5131868	0.8540322	0.6590704
0.5828729	0.7474607	0.4039285	0.5061336	0.4120571	0.7219689	0.5361773
0.5298188	0.4843468	0.759975	0.9796793	0.8856971	0.7462747	0.4650569
0.4531671	0.5348123	0.5939487	0.8705531	0.847927	0.7324145	0.537656
0.6604055	0.5950216	0.6447725	0.6910754	0.7930955	0.5631034	0.4710148
0.6788536	0.7013847	0.4864419	0.6391011	0.6444268	0.8686792	0.433129
0.6074702	0.7626771	0.4396291	0.6151522	0.6821471	0.8766844	0.5732465
0.614053	0.7293584	0.5545611	0.7394292	0.4672669	0.7928794	0.6244997
0.7066802	0.5934051	0.6250752	0.7535913	0.7216935	0.6220567	0.783073
0.6092978	1.016469	0.6078413	0.8071083	0.7797263	0.6450007	0.9323355
0.6168113	1.002544	0.8822374	0.6189353	0.5732757	0.6348302	0.5753285
0.6796243	0.9361658	0.8233764	0.5332636	0.6940229	0.5984792	0.5745195
0.5035825	1.001327	0.7229258	0.7090078	0.8470239	0.9846258	0.5403658
0.5041403	0.9764856	0.8291618	0.7054366	0.6681291	0.8917555	0.4709665
0.6198624	0.6224937	0.6405408	0.591693	0.7057699	0.7049727	0.4796951
0.7361581	0.8337584	0.6528686	0.6888425	0.6197691	0.6831043	0.6172085
0.7430556	0.6596603	0.8104281	1.077688	0.8925753	0.5137824	0.5470545
0.6869121	0.771286	0.7316076	0.8789722	0.8642869	0.6558844	0.5929581
0.6604719	0.5931721	0.7384455	0.6278763	0.7881388	0.8245335	0.7065209
0.6919951	0.6375222	0.5204052	0.4885046	0.6266444	0.8350964	0.4856113
0.5851278	0.7031314	0.5105993	0.5708975	0.6683534	0.7760552	0.8465509
0.6182858	0.7127129	0.5057321	0.6774188	0.541223	0.674921	0.8555305
0.6137497	0.4879577	0.5916218	0.6639867	0.623971	0.5318601	0.5548947
0.5559491	0.9834734	0.6472676	0.7019751	0.6485593	0.5357808	0.6482773
0.5980424	0.9515435	0.9380928	0.6696787	0.43916	0.4137992	0.5870991
0.5869033	0.886705	0.8889825	0.6092615	0.454384	1.004502	0.428604
0.4421437	0.9500263	0.7309361	0.7746647	0.779209	0.9031767	0.4991755
0.4084049	0.968909	0.6088145	0.7715281	0.5817284	0.6762667	0.4682688
0.5925059	0.569523	0.4097243	0.5307287	0.544076	0.6781881	0.4303916
0.7015811	0.8134578	0.5335059	0.5648899	0.5284727	0.5543171	0.4607088
0.6209608	0.5528427	0.7556345	1.04067	0.9396479	0.6694698	0.6602173
0.5374804	0.641523	0.6295418	0.929891	0.9090531	0.7377465	0.5498932
0.569129	0.4582231	0.6514416	0.7061496	0.7705119	0.7549206	0.7885962
0.6002725	0.5711321	0.484346	0.5032592	0.6295722	0.6935124	0.8266233
0.5703096	0.5899382	0.439959	0.6080036	0.5275573	0.582538
0.59608	0.6191087	0.5939316	0.6162658	0.4777604	0.4749662
0.4722389	0.5634493	0.5415326	0.5835295	0.5445225	0.614335
0.5612431	0.9554912	0.6969913	0.5547806	0.6048273	0.5138883
0.5850936	0.8684212	0.8559318	0.5758457	0.4926908	0.9192347
0.509624	0.7996883	0.8210397	0.6010315	0.6030341	0.8265621
0.4028836	0.8666558	0.6371282	0.7134882	0.7071755
0.4024133	0.8795788	0.6621588	0.7089052	0.5897458
0.5670477	0.5653918	0.5273638	0.5949981	0.5641621
0.6958237	0.7169117	0.4955469	0.5057113	0.5022154
0.5374739	0.4987173	0.7293203	0.9587333	0.8576078
0.5278989	0.5405762	0.6761751	0.8526271	0.8195876
