# Supplementary material for: Longitudinal evaluation of fecal microbiota transplantation for ameliorating calf diarrhea and improving growth performance
Source: Nat Commun. 2021 Jan 8;12:161. doi: 10.1038/s41467-020-20389-5 (PMC7794225; doi:10.1038/s41467-020-20389-5)
Supplement: Supplementary file 8 — Source Data [file 41467_2020_20389_MOESM8_ESM.zip › Figure 2j.txt]

Do-D0	Do-D2	Do-D4	Do-D8	Do-D16	Do-D32	Do-D48
0.6995573	0.7999666	0.5676562	0.4673501	0.5604589	0.5181942	0.7999666
0.6434194	0.8348979	0.4328026	0.4067217	0.5936608	0.4584842	0.8348979
0.7529607	0.7398407	0.6414621	0.627553	0.4064204	0.6111917	0.7398407
0.5955089	0.7128736	0.4973607	0.3962129	0.541669	0.5702969	0.7128736
0.4175981	0.6706369	0.4882223	0.7219763	0.8764951	0.7410342	0.4988149
0.5137588	0.5844246	0.42817	0.7086161	0.630299	0.7945907	0.7206566
0.5010277	0.6549349	0.4432878	0.6829965	0.718592	0.7588811	0.5591953
0.5243522	0.7898583	0.49387	0.6952381	0.4553903	0.6131383	0.6118076
0.530149	0.750855	0.5761034	0.6677217	0.3745757	0.3857559	0.6306543
0.5086102	0.5754681	0.4130172	0.5524908	0.5708857	0.8695372	0.5329804
0.4632536	0.7999666	0.3566	0.4487538	0.7454838	0.6331284	0.5727348
0.5529822	0.8348979	0.4404201	0.7328356	0.5684848	0.7071549	0.5588397
0.6414412	0.7398407	0.7049679	0.725491	0.6938228	0.7550982	0.3882475
0.6542744	0.7128736	0.7970225	0.7598727	0.6300175	0.8823124	0.5818279
0.4731632	0.7999666	0.6964628	0.6480691	0.6002541	0.6969498	0.4330862
0.4820892	0.8348979	0.5432201	0.6267407	0.649989	0.6359951	0.5075357
0.5244942	0.7398407	0.595137	0.6734224	0.4610417	0.6621966	0.5327563
0.4039698	0.7128736	0.5897541	0.7918935	0.4164833	0.539128	0.5983479
0.5975454	0.5800251	0.4492987	0.7224305	0.7749743	0.8163823	0.4039311
0.6282982	0.5973148	0.618196	0.6055593	0.8719851	0.7280932	0.5275294
0.6382975	0.5097508	0.5388541	0.5073107	0.800037	0.4959364	0.6568083
0.481997	0.5272761	0.4902662	0.3571908	0.5635398	0.5301158	0.634252
0.6700126	0.4935084	0.5979521	0.3721069	0.6136574	0.4916681	0.6707233
0.5808061	0.5467768	0.459053	0.5141461	0.4651307	0.658518	0.579321
0.6222641	0.5448105	0.5988805	0.3423285	0.5713913	0.576081	0.7317127
0.5696781	0.5626668	0.5139579	0.7934434	0.7250545	0.6632895	0.6182448
0.4148037	0.6746727	0.4734991	0.7894415	0.5727435	0.7227707	0.707207
0.4837521	0.5965115	0.4469985	0.629958	0.5394315	0.710034	0.6201653
0.5438036	0.6827418	0.4000053	0.5301866	0.5212547	0.5971292	0.5519637
0.5554308	0.636048	0.5467453	0.6652316	0.4293408	0.3672684	0.5826339
0.4971309	0.6319325	0.4351323	0.9123783	0.5823283	0.84795	0.4613386
0.4814102	0.5690123	0.4638615	0.8996089	0.6246914	0.6605085	0.6102199
0.5678464	0.5211774	0.4512564	0.820452	0.4375044	0.6302742	0.5066046
0.5487	0.4704785	0.5463363	0.6195888	0.5237105	0.6669788	0.4396387
0.6657227	0.5197175	0.6620187	0.667392	0.4651547	0.7319437	0.5915955
0.65786	0.6347494	0.6571405	0.6308781	0.6019662	0.5625367	0.5006228
0.9123783	0.5455983	0.5317963	0.5442305	0.5845734	0.5292361	0.7999666
0.8996089	0.4863258	0.4818527	0.7049536	0.4343139	0.5515025	0.8348979
0.820452	0.5779999	0.6890044	0.7983357	0.3997985	0.5540392	0.7398407
0.4589711	0.5746245	0.5670099	0.7457728	0.7282798	0.8202711	0.7128736
0.6025777	0.6424654	0.5740888	0.6296015	0.7580442	0.689319	0.5392818
0.6245165	0.6227583	0.6206279	0.9123783	0.6678227	0.5899279	0.636173
0.6534473	0.6051337	0.4448003	0.8996089	0.5507101	0.5820153	0.7427475
0.4900009	0.7934434	0.4088788	0.820452	0.5414224	0.4478977	0.833822
0.6797795	0.7894415	0.5676132	0.6577463	0.4987511	0.7234147	0.6970872
0.5831336	0.629958	0.9123783	0.4231521	0.4671052	0.5624002	0.6214494
0.7598153	0.5301866	0.8996089	0.7993517	0.8952586	0.6736665	0.5921688
0.6202877	0.6652316	0.820452	0.7860386	0.7379935	0.8145797	0.8369274
0.5253062	0.5938287	0.4967175	0.7928635	0.7056959	0.7537788	0.5441317
0.526042	0.5165297	0.9123783	0.6756865	0.5292615	0.6271716	0.7047755
0.5771844	0.7314494	0.8996089	0.7778457	0.4747244	0.4827473	0.6157135
0.4944656	0.8140537	0.820452	0.5751287	0.5710895	0.849983	0.5459468
0.9123783	0.7227029	0.6195888	0.4865349	0.7420923	0.5433336	0.9123783
0.8996089	0.4507237	0.667392	0.8520253	0.5803553	0.7446194	0.8996089
0.820452	0.5002398	0.4241769	0.83852	0.7163533	0.7406887	0.820452
0.4948707	0.3524909	0.4692917	0.7729117	0.6501722	0.8963234	0.9123783
0.6037138	0.4109518	0.7962688	0.6537347	0.601836	0.7252814	0.8996089
0.5633019	0.6284153	0.7290595	0.6309202	0.7144959	0.6898624	0.820452
0.458262	0.7934434	0.6876889	0.6496173	0.3942061	0.6567945	0.6019115
0.536949	0.7894415	0.636871	0.7827712	0.4166614	0.6395415	0.6318133
0.6013681	0.629958	0.669314	0.6970943	0.8828104	0.9199928	0.7999666
0.4363673	0.5301866	0.531033	0.575448	0.9172057	0.8406646	0.8348979
0.5405823	0.6652316	0.5107272	0.4580294	0.8264319	0.5528995	0.7398407
0.5074642	0.5246245	0.7024731	0.6049207	0.6516705	0.6191391	0.7128736
0.5797446	0.5750614	0.54229	0.5744658	0.7012297	0.5244007	0.9039385
0.4925347	0.5576601	0.4773356	0.6933193	0.5509471	0.7297441	0.7897027
0.7522427	0.4079379	0.5956841	0.541501	0.6829405	0.5782688	0.7234821
0.667394	0.6002914	0.5540458	0.8099824	0.9782563	0.8003048	0.540026
0.8809856	0.6014552	0.6945511	0.7968262	0.7410059	0.9084282	0.8432397
0.656971	0.6349965	0.535675	0.8073714	0.7883801	0.8055806	0.6350839
0.4308876	0.7832068	0.5738726	0.7366729	0.5095964	0.6612492	0.7045462
0.6434415	0.7176757	0.4923539	0.7767913	0.4780255	0.5719286	0.6787244
0.6079524	0.8051251	0.4993038	0.6470988	0.651227	0.8899756	0.6385777
0.6757681	0.8849509	0.5143601	0.5984877	0.8011512	0.7279529	0.713542
0.640413	0.8345551	0.6955035	0.853828	0.6563152	0.7912431	0.6541138
0.6467015	0.6729352	0.5900086	0.8505939	0.807139	0.8340117	0.5465003
0.5777147	0.5940625	0.3835487	0.8407203	0.751497	0.998111	0.727911
0.6580415	0.544417	0.5506355	0.7077362	0.6540393	0.8008765	0.5666478
0.7745951	0.6384565	0.7823344	0.7204279	0.7276393	0.7837756	0.6490828
0.7811779	0.6536832	0.8458698	0.7397379	0.5464934	0.7410789	0.6817284
0.6204572	0.643832	0.7715018	0.8788753	0.5339299	0.6241704	0.72302
0.6264874	0.5601443	0.6523115	0.7875547	0.8922867	0.9151593	0.5531637
0.9123783	0.6482527	0.7240254	0.6949717	0.9881108	0.8323919	0.7095527
0.8996089	0.6341122	0.6287812	0.5632463	0.9105664	0.5707457	0.7690765
0.820452	0.9123783	0.5678555	0.5661377	0.5747833	0.6488079	0.7524253
0.7365659	0.8996089	0.7437755	0.380839	0.6367399	0.4599912	0.8424824
0.7636998	0.820452	0.613751	0.5755851	0.5483003	0.762949	0.7057237
0.534685	0.6195888	0.5539246	0.4593399	0.52269	0.5843186	0.6758322
0.6640419	0.667392	0.6133261	0.8653977	0.9544523	0.6801999	0.6148232
0.5728295	0.511763	0.9123783	0.8534508	0.7814124	0.8771877	0.8879806
0.8100575	0.9123783	0.8996089	0.8560663	0.6949398	0.7550938	0.5467535
0.6657972	0.8996089	0.820452	0.7019112	0.4371731	0.5669786	0.7527288
0.5076712	0.820452	0.5431291	0.8313684	0.4562366	0.5470144	0.5746485
0.5706116	0.6195888	0.5403293	0.5849248	0.5581192	0.8450438	0.5069717
0.7161028	0.667392	0.5268598	0.4898139	0.7858411	0.6150491	0.5798416
0.5004728	0.8006976	0.6002705	0.9123783	0.6384093	0.7729316	0.5585791
0.4631393	0.7010293	0.6780872	0.8996089	0.7700843	0.7822489	0.4679401
0.4513061	0.9123783	0.4187028	0.820452	0.7088803	0.9548274	0.5700423
0.4612675	0.8996089	0.484212	0.6195888	0.5835777	0.7825218	0.4266477
0.5626261	0.820452	0.5653056	0.667392	0.7208998	0.6970412	0.5699393
0.6284441	0.6195888	0.7938039	0.7199135	0.3994167	0.6779059	0.5578166
0.6391293	0.667392	0.7717322	0.8550497	0.4911326	0.6749967	0.5989777
0.5646203	0.5709003	0.7183367	0.779219	0.9451222	0.9670091	0.366011
0.5801536	0.5089073	0.5788199	0.6862909	0.9840636	0.8947399	0.5556434
0.642401	0.5578733	0.6510858	0.555382	0.8909307	0.6306899	0.6536058
0.5383754	0.5581864	0.595612	0.5601285	0.6612942	0.6265793	0.6562874
0.5767294	0.7573903	0.4211451	0.438398	0.6658896	0.5561128	0.7613386
0.6099436	0.6491483	0.73211	0.6278836	0.4772269	0.700228	0.5994514
0.6439886	0.6031421	0.5896782	0.4864727	0.5356482	0.6539308	0.6661735
0.6090372	0.5849111	0.5054844	0.8048179	0.870794	0.6193368	0.6062815
0.6537819	0.4642774	0.7097372	0.7917866	0.7000796	0.7945431	0.8142537
0.6439583	0.5157793	0.4652496	0.7684328	0.6262578	0.6670907	0.6297175
0.7271038	0.6364574	0.4902129	0.6830112	0.4290825	0.5563849	0.6829639
0.5324414	0.5217962	0.5447429	0.7496086	0.4103616	0.4360071	0.6450468
0.4578437	0.5931327	0.6176482	0.6357874	0.525423	0.811061	0.5648289
0.5383756	0.5478705	0.4905441	0.5711338	0.6780312	0.6492059	0.618061
0.5177585	0.694847	0.4374606	0.8296111	0.6213824	0.6705642	0.5408538
0.5213173	0.7726848	0.5091249	0.8168414	0.7013875	0.6774275	0.440502
0.4861301	0.6571885	0.5585689	0.748877	0.6239047	0.8701445	0.5281124
0.4960242	0.5491793	0.5127455	0.6394039	0.6058608	0.6989277	0.5285404
0.5052512	0.5585526	0.4198464	0.5837677	0.6459233	0.6458401	0.571677
0.4888937	0.4908529	0.5568249	0.7543572	0.4866883	0.6000929	0.5492636
0.5875677	0.4746609	0.7753342	0.790524	0.4977112	0.5759134	0.5940835
0.5947896	0.5692509	0.6716649	0.7845621	0.8656582	0.896427	0.4671883
0.4598252	0.5295313	0.6482046	0.6193032	0.8980464	0.8179286	0.4996185
0.536086	0.4559082	0.5423345	0.5629585	0.8098328	0.593578	0.5453284
0.4729145	0.5780457	0.6533773
0.5017837	0.6008874	0.5310642
0.6630557	0.5494929	0.5051086
0.5965567	0.6176348	0.694735
0.5906499	0.692786	0.5925805
0.4517514	0.6512209	0.533615
