# Supplementary material for: Longitudinal evaluation of fecal microbiota transplantation for ameliorating calf diarrhea and improving growth performance
Source: Nat Commun. 2021 Jan 8;12:161. doi: 10.1038/s41467-020-20389-5 (PMC7794225; doi:10.1038/s41467-020-20389-5)
Supplement: Supplementary file 8 — Source Data [file 41467_2020_20389_MOESM8_ESM.zip › Figure 2k.txt]

Day0			Day48
FMT	CON	ABX	FMT	CON	ABX
0.7249205	0.6064449	0.6995573	0.3745084	0.6438199	0.7999666
0.4619136	0.6244479	0.6434194	0.4036046	0.6621429	0.8348979
0.786055	0.5861862	0.7529607	0.5275215	0.5949399	0.7398407
0.6776402	0.5727662	0.5955089	0.4670759	0.4528208	0.7128736
0.6866001	0.638223	0.4175981	0.4076959	0.3635334	0.4988149
0.4036564	0.529566	0.5137588	0.4554985	0.4294831	0.7206566
0.4117128	0.5329803	0.5010277	0.5027285	0.4595939	0.5591953
0.7869966	0.5212086	0.5243522	0.4526087	0.4173053	0.6118076
0.6669679	0.3837218	0.530149	0.4747603	0.5521994	0.6306543
0.5987741	0.3894039	0.5086102	0.4794458	0.5223894	0.5329804
0.7431995	0.5602878	0.4632536	0.4412006	0.7122721	0.5727348
0.6697517	0.6593486	0.5529822	0.4709981	0.8560824	0.5588397
0.7033281	0.6222685	0.6414412	0.4247017	0.5506636	0.3882475
0.6833039	0.5734683	0.6542744	0.4433748	0.564584	0.5818279
0.694162	0.5188694	0.4731632	0.5864847	0.5158387	0.4330862
0.5938312	0.521334	0.4820892	0.4416271	0.3448117	0.5075357
0.6671729	0.541571	0.5244942	0.4524744	0.4419439	0.5327563
0.5507535	0.5450068	0.4039698	0.3749465	0.3617402	0.5983479
0.6679705	0.6070513	0.5975454	0.5315881	0.4276448	0.4039311
0.6617233	0.5469747	0.6282982	0.3685951	0.5182848	0.5275294
0.6029192	0.5896652	0.6382975	0.3833996	0.6149677	0.6568083
0.6146283	0.4342783	0.481997	0.4847483	0.4916005	0.634252
0.676239	0.3432398	0.6700126	0.5356852	0.8013095	0.6707233
0.5158805	0.3330371	0.5808061	0.3836164	0.8518705	0.579321
0.4339615	0.6168434	0.6222641	0.49949	0.5813212	0.7317127
0.4304549	0.6537842	0.5696781	0.5421548	0.580868	0.6182448
0.6122858	0.6266937	0.4148037	0.4716002	0.5875044	0.707207
0.6659352	0.5724496	0.4837521	0.4500085	0.4642811	0.6201653
0.6802096	0.6546661	0.5438036	0.4891236	0.4534399	0.5519637
0.5591276	0.6734632	0.5554308	0.4574763	0.5566998	0.5826339
0.5332537	0.5523064	0.4971309	0.5167858	0.5399895	0.4613386
0.6580116	0.507858	0.4814102	0.2888427	0.5066456	0.6102199
0.6148676	0.5913399	0.5678464	0.41167	0.5830917	0.5066046
0.6059164	0.464659	0.5487	0.5821422	0.4203726	0.4396387
0.5241635	0.4661496	0.6657227	0.504063	0.778529	0.5915955
0.7467079	0.5521812	0.65786	0.4843966	0.6964084	0.5006228
0.4416888	0.3303242	0.9123783	0.365687	0.6863982	0.7999666
0.6399264	0.3685764	0.8996089	0.5306797	0.7159052	0.8348979
0.8386217	0.6037732	0.820452	0.3586558	0.6590704	0.7398407
0.5481414	0.5828729	0.4589711	0.4097171	0.5361773	0.7128736
0.7914161	0.5298188	0.6025777	0.544611	0.4650569	0.5392818
0.5850409	0.4531671	0.6245165	0.5210128	0.537656	0.636173
0.7087666	0.6604055	0.6534473	0.4132498	0.4710148	0.7427475
0.4905583	0.6788536	0.4900009	0.4596992	0.433129	0.833822
0.4710481	0.6074702	0.6797795	0.4399455	0.5732465	0.6970872
0.7929057	0.614053	0.5831336	0.3827067	0.6244997	0.6214494
0.5822042	0.7066802	0.7598153	0.3773834	0.783073	0.5921688
0.6381378	0.6092978	0.6202877	0.4075817	0.9323355	0.8369274
0.7278003	0.6168113	0.5253062	0.5193928	0.5753285	0.5441317
0.7074366	0.6796243	0.526042	0.4661814	0.5745195	0.7047755
0.8455186	0.5035825	0.5771844	0.4766106	0.5403658	0.6157135
0.7811693	0.5041403	0.4944656	0.3379173	0.4709665	0.5459468
0.7499544	0.6198624	0.9123783	0.4947504	0.4796951	0.9123783
0.6318088	0.7361581	0.8996089	0.5338741	0.6172085	0.8996089
0.7206099	0.7430556	0.820452	0.4066594	0.5470545	0.820452
0.6405439	0.6869121	0.4948707	0.4527671	0.5929581	0.9123783
0.6468503	0.6604719	0.6037138	0.4692521	0.7065209	0.8996089
0.8417866	0.6919951	0.5633019	0.4863596	0.4856113	0.820452
0.540722	0.5851278	0.458262	0.5022454	0.8465509	0.6019115
0.8875396	0.6182858	0.536949	0.5022454	0.8555305	0.6318133
0.695632	0.6137497	0.6013681	0.5487693	0.5548947	0.7999666
0.8026496	0.5559491	0.4363673	0.5267519	0.6482773	0.8348979
0.4711574	0.5980424	0.5405823	0.5022454	0.5870991	0.7398407
0.5532689	0.5869033	0.5074642	0.5022454	0.428604	0.7128736
0.8919919	0.4421437	0.5797446	0.567861	0.4991755	0.9039385
0.6737924	0.4084049	0.4925347	0.5511807	0.4682688	0.7897027
0.669113	0.5925059	0.7522427	0.5632489	0.4303916	0.7234821
0.8220371	0.7015811	0.667394	0.5784	0.4607088	0.540026
0.7618082	0.6209608	0.8809856	0.5549237	0.6602173	0.8432397
0.8335612	0.5374804	0.656971	0.5707884	0.5498932	0.6350839
0.7532274	0.569129	0.4308876	0.565792	0.7885962	0.7045462
0.7619953	0.6002725	0.6434415	0.4066594	0.8266233	0.6787244
0.6392274	0.5703096	0.6079524	0.5022454		0.6385777
0.7342192	0.59608	0.6757681	0.3299838		0.713542
0.7316703	0.4722389	0.640413	0.5735272		0.6541138
0.7434181	0.5612431	0.6467015	0.6584346		0.5465003
0.8898566	0.5850936	0.5777147	0.375412		0.727911
0.6221981	0.509624	0.6580415	0.4354324		0.5666478
0.8406705	0.4028836	0.7745951	0.3299838		0.6490828
0.6522897	0.4024133	0.7811779	0.5930009		0.6817284
0.7617279	0.5670477	0.6204572	0.3855096		0.72302
0.5290111	0.6958237	0.6264874	0.5197856		0.5531637
0.5353484	0.5374739	0.9123783	0.4800233		0.7095527
0.8477343	0.5278989	0.8996089	0.5374932		0.7690765
0.620323		0.820452	0.5309425		0.7524253
0.7359825		0.7365659	0.5029772		0.8424824
0.7732809		0.7636998	0.5029365		0.7057237
0.7205634		0.534685	0.4066594		0.6758322
0.8739538		0.6640419	0.5296432		0.6148232
0.7928056		0.5728295	0.4301779		0.8879806
0.7735206		0.8100575	0.3299838		0.5467535
0.6206688		0.6657972	0.4990749		0.7527288
0.7964549		0.5076712	0.4790981		0.5746485
0.5620309		0.5706116	0.4066352		0.5069717
0.6855016		0.7161028	0.5438077		0.5798416
0.8090132		0.5004728	0.4711738		0.5585791
0.6493387		0.4631393	0.4156097		0.4679401
0.7515509		0.4513061	0.4964838		0.5700423
0.6246462		0.4612675	0.5700837		0.4266477
0.6682202		0.5626261	0.4873542		0.5699393
0.4227213		0.6284441	0.4832162		0.5578166
0.5366812		0.6391293	0.5440406		0.5989777
0.7602311		0.5646203	0.4898799		0.366011
0.6094475		0.5801536	0.490253		0.5556434
0.6639802		0.642401	0.5050482		0.6536058
0.6887237		0.5383754	0.5409901		0.6562874
0.6092435		0.5767294	0.4066594		0.7613386
0.8121436		0.6099436	0.4586337		0.5994514
0.7287777		0.6439886	0.4156741		0.6661735
0.6818404		0.6090372	0.4066594		0.6062815
0.5834836		0.6537819	0.5674663		0.8142537
0.7295713		0.6439583	0.5241427		0.6297175
0.572359		0.7271038	0.5079894		0.6829639
0.5863729		0.5324414	0.3299838		0.6450468
		0.4578437			0.5648289
		0.5383756			0.618061
		0.5177585			0.5408538
		0.5213173			0.440502
		0.4861301			0.5281124
		0.4960242			0.5285404
		0.5052512			0.571677
		0.4888937			0.5492636
		0.5875677			0.5940835
		0.5947896			0.4671883
		0.4598252			0.4996185
		0.536086			0.5453284
		0.4729145
		0.5017837
		0.6630557
		0.5965567
		0.5906499
		0.4517514
0.6413417		0.5531769	0.5818347		0.544157
0.4368573		0.9511597	0.4882007		0.569687
0.6109599		0.6057449	0.5526639		0.6198747
0.7535532		0.7186098	0.3430522		0.5037117
0.6810527		0.9920462	0.556383		0.5321131
0.5260361		0.7707377	0.4458279		0.4431545
0.7922138		0.7740999	0.4740283		0.5319792
0.2848174		0.538668	0.3539242		0.3667157
0.7373891		0.4914187	0.5513701		0.5941815
0.7579598		0.5146577	0.5827504		0.6194365
0.7282689		0.5375602	0.3153633		0.5216643
0.88439		0.8586254	0.462467		0.4804335
0.7604908		0.7005811	0.455836		0.5077441
0.6351058		0.6805835	0.4567975		0.5981654
0.5944929		0.5812953	0.3797069		0.7505721
0.7952406		0.6629906	0.3798513		0.7246547
0.7534633		0.6278961	0.3473695		0.7701176
0.5667242		0.5829595	0.3412356		0.5188411
0.638395		0.7254605	0.4333372		0.7006116
0.6739798		0.3281373	0.4717708		0.4407326
0.9773884		0.7558019	0.357025		0.6726318
0.5531769		0.4628301	0.3438659		0.6506287
0.9511597		0.4879715	0.5366299		0.3062676
0.6057449		0.7749968	0.5218419		0.3832493
0.7186098		0.700184	0.3576573		0.4938472
0.9920462		0.6264089	0.3595974		0.5467072
0.7707377		0.5077443	0.4593918		0.4375604
0.7740999		0.6449368	0.3005274		0.4455992
0.5073683		0.6125001	0.3528385		0.4041557
0.7140953		0.5764032	0.3291146		0.550163
0.7466651		0.6876155	0.5876493		0.7246547
0.6933233		0.3882057	0.4966684		0.7246547
0.8210145		0.6857983	0.5213459		0.7123519
0.7903867		0.3809229	0.3771561		0.4191095
0.7799323		0.7947905	0.540006		0.6240114
0.6671532		0.7643325	0.5491921		0.4436227
0.7758177		0.7540533	0.3845005		0.6050521
0.6524401		0.5582069	0.4405731		0.6082518
0.6773142		0.7576754	0.3720534		0.7737105
		0.6917388			0.5943748
		0.5195403			0.8304155
		0.7966588			0.5794381
		0.3535096			0.8304155
		0.7891667			0.8304155
		0.7761178			0.7737105
		0.567296			0.5943748
		0.6955174			0.8304155
		0.3303561			0.3158697
		0.7135175			0.8304155
		0.5378368			0.552145
		0.4924539			0.698025
		0.7333567			0.3885716
		0.3713967			0.6195953
		0.8288228			0.6914844
		0.9306317			0.4886725
		0.5527923			0.4136511
		0.8410201			0.4745401
		0.7904424			0.6637195
		0.7643573			0.4702097
		0.932544			0.7128446
		0.9339784			0.7737105
		0.7530985			0.5943748
		0.6891801			0.8304155
		0.6560999			0.5527155
		0.318778			0.4874283
		0.7992917			0.5430079
		0.6062919			0.5481189
		0.6116039			0.4384368
		0.626712			0.7352036
		0.5680336			0.4695297
		0.865547			0.6793872
		0.651394			0.3291751
		0.6418397			0.5218093
		0.5309224			0.5154229
		0.7915251			0.5822607
		0.5723441			0.5848715
		0.52724			0.5071668
		0.5495371			0.5466878
		0.7330159
		0.5129843
		0.5012118
		0.6252147
		0.3900517
		0.8622468
		0.4173105
		0.8547609
		0.448492
		0.6150482
		0.6644247
		0.7335383
		0.3488532
		0.46297
		0.7086068
		0.8237551
		0.4524294
		0.8876035
		0.5467545
		0.7106704
		0.6804467
