# Supplementary material for: Longitudinal evaluation of fecal microbiota transplantation for ameliorating calf diarrhea and improving growth performance
Source: Nat Commun. 2021 Jan 8;12:161. doi: 10.1038/s41467-020-20389-5 (PMC7794225; doi:10.1038/s41467-020-20389-5)
Supplement: Supplementary file 8 — Source Data [file 41467_2020_20389_MOESM8_ESM.zip › Figure 2l.txt]

	Day 0		Day48
SampleID	Feces	Unknown	Feces	Unknown
C1	0.2892	0.7108	0.44948	0.55052
C2	0.36604	0.63396	0.02188	0.97812
C3	0.14588	0.85412	0.52286	0.47714
C4	0.22428	0.77572	0.39474	0.60526
C5	0.06882	0.93118	0.46504	0.53496
C6	0.20238	0.79762	0.20334	0.79666
C7	0.6464	0.3536	0.31608	0.68392
C8	0.12678	0.87322	0.05378	0.94622
C9	0.40718	0.59282	0.38036	0.61964
C10	0.15636	0.84364	0.42344	0.57656
C11	0.12486	0.87514	0.26622	0.73378
C12	0.19138	0.80862	0.02132	0.97868
C13	0.20146	0.79854
C14	0.09954	0.90046
	Day 0		Day48
SampleID	Feces	Unknown	0.52058	0.47942
A1	0.50612	0.49388	0	1
A2	0.3212	0.6788	0	1
A3	0.23946	0.76054	0	1
A4	0.14398	0.85602	0.18192	0.81808
A5	0.34678	0.65322	0.50054	0.49946
A6	0.31408	0.68592	0.8012	0.1988
A7	0.27748	0.72252	0.58098	0.41902
A8	0.21958	0.78042	0.70476	0.29524
A9	0.47614	0.52386	0.68066	0.31934
A10	0.39394	0.60606	0.90342	0.09658
A11	0	1	0.06126	0.93874
A12	0.52956	0.47044	0.04872	0.95128
A13	0.54424	0.45576	0.85948	0.14052
A14	0.0931	0.9069	0.81988	0.18012
A15	0.23406	0.76594	0.72716	0.27284
A16	0.1563	0.8437	0	1
A17	0.42904	0.57096	0.16034	0.83966
A18	0.08034	0.91966	0.07638	0.92362
A19	0.44292	0.55708	0.07902	0.92098
A20	0.05536	0.94464	0.06776	0.93224
A21	0.20496	0.79504
A22	0.09694	0.90306
	Day 0		Day48
SampleID	Feces	Unknown	Feces	Unknown
F1	0.05852	0.94148	0.7514	0.2486
F2	0.2421	0.7579	0.7642	0.2358
F3	0.24836	0.75164	0.61426	0.38574
F4	0.34274	0.65726	0.69668	0.30332
F5	0.13378	0.86622	0.82984	0.17016
F6	0.2442	0.7558	0.26572	0.73428
F7	0.1608	0.8392	0.72862	0.27138
F8	0.31088	0.68912	0.31896	0.68104
F9	0.18746	0.81254	0.61954	0.38046
F10	0.49138	0.50862	0.46196	0.53804
F11	0.13386	0.86614	0.79918	0.20082
F12	0.44412	0.55588	0.63632	0.36368
F13	0.10258	0.89742	0.8497	0.1503
F14	0.05356	0.94644	0.7934	0.2066
F15	0.15476	0.84524	0.6608	0.3392
F16	0.1722	0.8278	0.87012	0.12988
F17	0.5761	0.4239	0.82598	0.17402
F18	0.32626	0.67374	0.72934	0.27066
F19	0.14442	0.85558	0.6613862	0.3386138
