# Supplementary material for: Longitudinal evaluation of fecal microbiota transplantation for ameliorating calf diarrhea and improving growth performance
Source: Nat Commun. 2021 Jan 8;12:161. doi: 10.1038/s41467-020-20389-5 (PMC7794225; doi:10.1038/s41467-020-20389-5)
Supplement: Supplementary file 8 — Source Data [file 41467_2020_20389_MOESM8_ESM.zip › Figure 3a.txt]

subject	fmt48	fmt48	fmt48	fmt48	fmt48	fmt48	fmt48	fmt48	fmt48	fmt48	fmt48	fmt48	fmt48	fmt48	fmt48	fmt48	fmt48	fmt48	fmt48	abx48	abx48	abx48	abx48	abx48	abx48	abx48	abx48	abx48	abx48	abx48	abx48	abx48	abx48	abx48	abx48	abx48	abx48	abx48	abx48	abx48	con48	con48	con48	con48	con48	con48	con48	con48	con48
id	F10-7	F12-7	F13-7	F14-7	F18-7	F19-7	F20-7	F21-7	F22-7	F27-7	F28-7	F3-7	F31-7	F33-7	F34-7	F5-7	F6-7	F8-7	F9-7	A1-7	A10-7	A11-7	A12-7	A13-7	A14-7	A15-7	A16-7	A17-7	A18-7	A19-7	A2-7	A20-7	A21-7	A23-7	A3-7	A4-7	A5-7	A7-7	A8-7	A9-7	C1-7	C10-7	C11-7	C12-7	C15-5	C17-7	C18-7	C3-7	C4-7
Bacteria|Actinobacteria|Actinobacteria|Actinomycetales|Actinomycetaceae|Actinomyces	0	0	0	0	0	0	0	0	0	0	0	0	0	0	0	0	0	0	0	0	0	0	0	0	0	0	0	0	0	0	0.415148691	0	0	0	0.033889689	0	0	0	0	0	0	0	0	0	0	0	0	0	0
Bacteria|Actinobacteria|Actinobacteria|Actinomycetales|Actinomycetaceae|Mobiluncus	0	0	0	0	0	0	0	0	0	0	0	0	0	0	0	0	0	0	0	0	0	0	0	0	0	0	0	0	0	0	0.194865712	0	0	0	0	0	0	0	0	0	0	0	0	0	0.016177303	0	0	0.088975168	0
Bacteria|Actinobacteria|Actinobacteria|Actinomycetales|Actinomycetaceae|Trueperella	0	0	0	0	0	0	0	0	0	0	0	0	0	0	0	0	0	0	0	0	0	0	0	0	0	0	0	0	0	0	0.093196645	0	0	0	0	0	0	0	0	0	0	0	0	0	0.008088652	0	0	0	0
Bacteria|Actinobacteria|Actinobacteria|Actinomycetales|Actinomycetaceae|Unassigned	0	0	0	0	0	0	0	0	0.02544853	0	0	0	0	0	0	0	0	0	0	0	0	0	0	0	0	0	0	0	0	0	0	0	0	0	0	0	0	0	0	0	0	0	0	0	0	0	0	0.072797865	0
Bacteria|Actinobacteria|Actinobacteria|Actinomycetales|Corynebacteriaceae|Corynebacterium	0.101794121	0	0.019086398	0	0.038172796	0.031810663	0.031810663	0.012724265	0	0	0	0	0.057259193	0	0	0	0	0	0	0.0762518	0.37278658	0	0.016944845	0	0	0.025417267	0	0	0	0	0.237227823	0	0	0.025417267	0	0	0	0	0.033889689	0	0	0	0	0	0.016177303	0.024265955	0	0.04853191	0.080886516
Bacteria|Actinobacteria|Actinobacteria|Actinomycetales|Dietziaceae|Dietzia	0	0.019086398	0.02544853	0	0.114518387	0.120880519	0.190863978	0.019086398	0	0	0	0.006362133	0.050897061	0	0	0	0	0	0	0	0.160976023	0	0	0	0	0.033889689	0	0.016944845	0	0	0.025417267	0	0	0	0	0.008472422	0	0.025417267	0.033889689	0.033889689	0	0	0.113241123	0	0	0	0	0.161773032	0.032354606
Bacteria|Actinobacteria|Actinobacteria|Actinomycetales|Propionibacteriaceae|Propionibacterium	0	0	0	0	0	0	0	0	0	0	0	0	0	0	0	0	0	0	0	0	0	0	0	0	0	0	0	0	0	0	0	0	0	0	0	0	0	0	0	0	0	0	0	0	0	0	0	0	0
Bacteria|Actinobacteria|Actinobacteria|Actinomycetales|Unassigned|Unassigned	0.019086398	0	0	0	0	0.006362133	0	0	0	0	0	0	0	0	0	0	0	0	0	0	0	0	0	0	0	0	0	0	0	0	0	0	0	0	0	0	0	0	0	0	0	0	0	0	0	0	0	0	0
Bacteria|Actinobacteria|Actinobacteria|Bifidobacteriales|Bifidobacteriaceae|Bifidobacterium	0	0	0	0.184501845	0	0	0	0	0	0	0	0	0	0	0.038172796	0	0	0	1.30423718	0	0.55917987	0.008472422	0	0	0	0	0	0	0	0	0	1.042107939	0.101669067	0	0	0	0	0	0	0.093196645	0	0.04853191	0	0	0	0	0	0.703712691	0.040443258
Bacteria|Actinobacteria|Coriobacteriia|Coriobacteriales|Coriobacteriaceae|Adlercreutzia	0	0	0	0	0	0	0	0	0	0	0	0	0	0	0	0	0	0	0.044534928	0	0.211810557	0.059306956	0.152503601	0	0	0	0	0	0	0	0	0	0	0	0	0	0	0	0.016944845	0.016944845	0	0	0	0	0	0	0	0.04853191	0
Bacteria|Actinobacteria|Coriobacteriia|Coriobacteriales|Coriobacteriaceae|Atopobium	0.050897061	0	0	0	0	0	0	0.038172796	0	0	0	0	0	0	0	0	0	0	0	0	0.050834534	0.033889689	0	0	0.042362111	0.050834534	0	0	0	0	0.330424468	0	0	0	0.033889689	0.169448445	0	0	0.042362111	0	0	0	0	0	3.98770525	0	0	0.008088652	0
Bacteria|Actinobacteria|Coriobacteriia|Coriobacteriales|Coriobacteriaceae|Collinsella	0	0.02544853	0.02544853	0	0	0	0	0	0	0	0.139966917	0	0	0.305382364	1.64779234	0.139966917	0.057259193	1.1324596	0	0	0	0	0	0	0	0	0.008472422	0.033889689	0	0	0.016944845	0	0.059306956	0	4.86317038	0	0.160976023	0	0	0	0	0	0	0	0	0	0	0	0
Bacteria|Actinobacteria|Coriobacteriia|Coriobacteriales|Coriobacteriaceae|Eggerthella	0	0	0	0	0	0	0	0	0	0	0	0	0	0	0	0	0.012724265	0.203588243	0	0	0	0	0	0	0	0	0	0.033889689	0	0	0	0	0	0	0	0	0	0.042362111	0	0	0	0.291191458	0	0	0	0	0	0.161773032	0.469141794
Bacteria|Actinobacteria|Coriobacteriia|Coriobacteriales|Coriobacteriaceae|Olsenella	0	0	0	0	0	0	0	0	0	0	0	0	0	0	0	0	0	0	0	0.144031179	0.127086334	0	0	0	0	0	0	0	0	0	0.059306956	0.110141489	0.033889689	0	0.016944845	0	0	0	0	0.042362111	0	0	0	0	0.008088652	0	0	1.221386395	0.040443258
Bacteria|Actinobacteria|Coriobacteriia|Coriobacteriales|Coriobacteriaceae|Paraeggerthella	0	0	0	0	0	0	0	0	0	0	0	0	0.076345591	0	0	0.02544853	0	0	0	0	0	0	0	0	0	0	0	0	0	0	0.093196645	0	0	0	0.093196645	0	0.016944845	0	0	0	0.080886516	0	0.428698536	0.145595729	0	0.032354606	0.080886516	0	0.056620561
Bacteria|Actinobacteria|Coriobacteriia|Coriobacteriales|Coriobacteriaceae|Unassigned	0.127242652	0	0	0.069983458	0	0.076345591	0.076345591	0.050897061	0	0	0.038172796	0.057259193	0	0.127242652	0.114518387	0	0	0	0	0.016944845	0.203338134	0.423621113	0.110141489	0.016944845	0	0	0.288062357	0	0.016944845	0.025417267	0.033889689	0	0	0	0	0.067779378	0	0	0.025417267	0.0762518	0.032354606	0.097063819	0.121329774	0.024265955	0.088975168	0.372077975	0.186038987	0	0.016177303
Bacteria|Bacteroidetes|Bacteroidia|Bacteroidales|Bacteroidaceae|5-7N15	0	0.095431989	0	0	0	0.101794121	1.266064385	0.012724265	0.031810663	1.367858506	0	0	0	0	0	0	0	0	1.978623235	0	2.69423028	6.794882657	5.252901805	1.846988054	0	0	0.016944845	0	0	0	0	5.388460561	0	0.067779378	0	27.67940354	0	0	0.52529018	3.236465305	0.339723368	0	0.258836852	0.614737523	0	0.072797865	0.477230446	0.040443258	0
Bacteria|Bacteroidetes|Bacteroidia|Bacteroidales|Bacteroidaceae|Bacteroides	23.38719939	10.49751877	8.849726428	18.08118081	24.58328032	12.4952284	17.66764219	16.34431862	19.43631505	16.70059804	26.92454511	15.86715867	22.75734826	14.03486449	4.994274081	11.12100776	19.42995292	14.4674895	4.529838402	4.210793866	0.37278658	0.067779378	0.033889689	7.531983394	19.5204609	27.4337033	16.74997882	7.820045751	24.93433873	16.28399559	0.686266204	1.245446073	2.829789037	26.57798865	33.1441159	3.007709904	2.948402948	25.13767686	3.854952131	0.660848937	1.075790666	0.072797865	0.161773032	0.363989323	0	0.088975168	0.574294265	0	0.679446736
Bacteria|Bacteroidetes|Bacteroidia|Bacteroidales|Bacteroidaceae|Unassigned	0	0	0	0	0	0	0	0	0	0	0	0	0	0	0	0	0	0	0	0	2.0926883	0.457510802	0.745573159	0	0	0	0	0	0	0	0	0	0	0	0	0	0	0	0	0.118613912	0.372077975	1.366982124	0.986815498	5.864272426	2.458950093	1.278006956	4.424492437	0	2.410418183
Bacteria|Bacteroidetes|Bacteroidia|Bacteroidales|Porphyromonadaceae|Paludibacter	0.146329049	0	2.659371421	4.148110447	2.843873266	0.038172796	0	0.260847436	1.889553378	0.585316198	0.648937524	0.572591933	1.272426517	0	0	0.114518387	0	2.544853035	0	0	0	0	0	0	0	0	0	0	0	0	0	0	0	0	0	0	0	0	0	0.025417267	0	0.566205614	0	0	0	0	0.016177303	0	4.723772547
Bacteria|Bacteroidetes|Bacteroidia|Bacteroidales|Porphyromonadaceae|Parabacteroides	2.945667388	3.499172923	5.438987148	3.830003817	3.454637995	4.34355516	1.316961445	3.282860415	2.95202952	3.849090215	2.156762947	1.787759257	3.187428426	3.240615854	11.02557577	2.939305255	2.875683929	1.698689401	2.233108538	0.279589935	0.059306956	0.101669067	0	4.015928154	1.872405321	1.465729052	0.432093536	0.288062357	4.202321444	3.050072016	0	1.423366941	0.042362111	2.185884945	1.27086334	0.618486825	0.118613912	4.015928154	0.652376514	0.042362111	0	0.655180781	0.186038987	0	0	0	0	0	0.258836852
Bacteria|Bacteroidetes|Bacteroidia|Bacteroidales|Porphyromonadaceae|Porphyromonas	0	0	0	0	0	0	0	0	0	0	0	0	0	0	0	0	0	0	0	0	0	0	0	0	0	0	0	0	0	0	0	0	0	0	0	0	0	0	0	0	0.040443258	6.430478039	0	4.950254793	0	0	0	0	4.206098843
Bacteria|Bacteroidetes|Bacteroidia|Bacteroidales|Prevotellaceae|Prevotella	0	0	0.069983458	0	0	0	0	0.044534928	0	0.655299656	0.178139712	0.019086398	0	0.413538618	3.486448658	0	0	0.044534928	0.17177758	0	0	0.593069559	2.253664323	0.313479624	0.025417267	0	0	0.084724223	0	0.042362111	0.296534779	0.347369313	0	0	0.584597136	0	0	0	0	0.160976023	22.49454016	0.307368762	11.54250586	1.431691337	2.240556499	10.57995632	4.351694573	4.683329289	4.618620076
Bacteria|Bacteroidetes|Bacteroidia|Bacteroidales|RF16|Unassigned	0	0.101794121	0	1.25334012	0.063621326	0	1.495101158	1.507825423	0.248123171	0	0	0	0	0	0.235398906	0.02544853	0	0	0.063621326	0	0.288062357	0	0	0	0	0	0	0	0	0	0	0	0	0	0	0	0	0	0	0.864187071	0	0	0	0	0	0	0	0	0.169861684
Bacteria|Bacteroidetes|Bacteroidia|Bacteroidales|Rikenellaceae|AF12	0	0	0	0	0	0.050897061	0.082707724	0	0	0	0	0	0	0	0	0	0	0	0	0	0.194865712	0	0	0.067779378	0.016944845	0	0	0	0	0	0	0	0	0	0	0.050834534	0	0	0.050834534	0	0	0	0.177950336	0	0	0.088975168	0.420609884	0	0
Bacteria|Bacteroidetes|Bacteroidia|Bacteroidales|Rikenellaceae|Alistipes	0.031810663	1.444204097	1.412393434	0.699834585	1.297875048	0.273571701	0.203588243	0.292658099	0.706196717	0.076345591	0.02544853	0.483522077	0.02544853	1.348772108	0.858887899	0.063621326	1.138821733	0.375365823	0.642575391	0.067779378	0	0	0.084724223	0	0.313479624	0.55917987	0.084724223	0.042362111	0.237227823	0.567652292	0	0.059306956	0.025417267	0.160976023	0	0.787935271	0	0.050834534	0.542235025	0.008472422	2.04642886	0.396343929	1.464045944	0.210304942	0	1.828035267	1.625818976	0	0.776510556
Bacteria|Bacteroidetes|Bacteroidia|Bacteroidales|Rikenellaceae|Unassigned	0.388090088	0.260847436	0.90978496	0.292658099	0.572591933	0.235398906	0.998854816	0.51533274	0.267209569	0.655299656	0.006362133	0.648937524	0.248123171	1.399669169	0.71255885	0.133604784	0.782542308	0.337193027	0.661661789	0.321952046	4.397187156	2.838261459	3.134796238	1.364059985	0.593069559	0.465983225	0.305007202	0.042362111	0.584597136	0.813352537	0	0.228755401	0.016944845	1.08447005	0.033889689	0.127086334	0	0.906549182	2.939930526	0.050834534	0	0	0	0	0	0	0	0	0.024265955
Bacteria|Bacteroidetes|Bacteroidia|Bacteroidales|S24-7|Unassigned	0.050897061	1.259702252	0.413538618	1.571446749	1.762310727	8.819697162	2.347626925	2.697544217	0.483522077	2.843873266	0	4.294439496	1.25334012	4.114009416	2.175849345	0.209950375	3.429189464	0.578954065	6.114009416	1.092942472	5.490129628	3.43980344	1.389477252	3.59823774	0.254172668	0.610014403	0.974328561	1.381004829	3.482165551	2.80437177	0.016944845	0.108616453	0	0.160976023	0	5.507074473	0	0	6.142506143	0.991273405	0	0.145595729	0	0.194127639	0.008088652	0	3.874464127	0.064709213	0.088975168
Bacteria|Bacteroidetes|Bacteroidia|Bacteroidales|Unassigned|Unassigned	1.386944904	4.173558977	2.519404504	0.133604784	0.101794121	4.91792849	5.274207914	1.030665479	2.525766637	0.941595623	3.804555287	1.08156254	0.54078127	0	10.30665479	2.72935488	8.938796285	0	7.590024176	0	14.60645599	13.89477252	3.45420656	4.405659578	2.397695501	2.567143946	0.406676269	1.279335762	0.321952046	5.354570872	0	2.30195713	0.016944845	3.304244684	0.008472422	0.033889689	0.067779378	0.406676269	3.346606795	1.194611539	0	0.436787188	0	0.291191458	0	0	1.253741001	0	0
Bacteria|Bacteroidetes|Unassigned|Unassigned|Unassigned|Unassigned	0.139966917	0.814352971	0.54078127	1.431479832	0.776180176	0.089069856	0.184501845	0.286295966	1.456928362	0	0	0.044534928	0.082707724	1.176994529	0.381727955	0.031810663	0.349917292	1.100648938	0.496246342	0	0	0	0.050834534	0.067779378	0.067779378	1.08447005	0	0.0762518	0	0.160976023	0	0	0	0.288062357	0	0.042362111	0	0.144031179	0.745573159	0.042362111	2.499393351	0	0.509585052	0.29928011	0	0.59856022	0.525762355	0.558116962	0.129418426
Bacteria|Chlamydiae|Chlamydiia|Chlamydiales|Chlamydiaceae|Chlamydia	0	0	0	0	0	0	0	0	0.057259193	0.006362133	0	0	0	0	0	0	0	0	0	0	0	0	0.016944845	0	0	0	0	0.0762518	0.016944845	0.033889689	0.330424468	0.025417267	0	0.042362111	0	0	0	0	0	0.016944845	0.808865162	0.024265955	0.137507078	1.633907628	0.032354606	0.954460891	0	0.55002831	0.994904149
Bacteria|Chloroflexi|Anaerolineae|Anaerolineales|Anaerolinaceae|SHD-231	0	0	0	0	0	0	0	0	0	0	0	0	0	0	0	0	0	0	0	0	0	0	0	0	0	0	0	0	0	0	0	0	0	0	0	0	0	0	0	0	1.900833131	19.81719647	22.11437353	15.95890965	0	0	8.404109035	0.097063819	0.59856022
Bacteria|Cyanobacteria|4C0d-2|YS2|Unassigned|Unassigned	0	0.356279425	0.254485303	0.089069856	0.356279425	0.235398906	0.178139712	0.36900369	1.151545998	0.101794121	0	0.235398906	0	0.095431989	0	0	0	0.521694872	0.330830895	0.008472422	0.067779378	0.364314157	0.033889689	0.016944845	0	0.067779378	0.033889689	0.101669067	0	0.152503601	0	0	0	0.245700246	0	0	0	0	0.593069559	0	0	9.002669255	0.655180781	0.94637224	0.016177303	14.97209415	1.601553021	0.097063819	2.596457171
Bacteria|Cyanobacteria|Chloroplast|CAB-I|Unassigned|Unassigned	0	0	0	0	0	0	0	0	0	0	0	0	0	0	0	0	0	0	0	0	0	0	0	0	0	0	0	0	0	0	0.296534779	0	0	0	0	0	0.025417267	0	0	0	0.186038987	0	0.857397072	0.032354606	0	0.501496401	0.016177303	0	0
Bacteria|Elusimicrobia|Elusimicrobia|Elusimicrobiales|Elusimicrobiaceae|Unassigned	0	0	0	0.470797811	0	0	0	0	0	0	0	0	0	0.165415447	0	0	0.082707724	0.152691182	0	0	0	0	0	0	0	0	0	0	0	0.110141489	0	0	0	0	0	0	0	0	0	0	0	0	0	0	0	0	0	0	0
Bacteria|Firmicutes|Bacilli|Bacillales|Bacillaceae|Bacillus	0	0	0	0	0	0	0	0	0	0	0	0	0	0	0	0	0	0	0	0	0	0	0	0	0	0.033889689	0.059306956	0.0762518	0	0	0	0.025417267	0	0	0	0	0	0	0	0	0	0	0.169861684	0.509585052	0	0.129418426	0.056620561	0	0.097063819
Bacteria|Firmicutes|Bacilli|Bacillales|Bacillaceae|Unassigned	0	0	0	0	0	0	0	0.229036773	0	0	0	0	0	0	0	0	0	0	0	0	0	0	0	0	0	0	0	0.296534779	0	0	0	0	0	0	0	0	0	0	0	0	0	0	0	0	0	0	0	0	0
Bacteria|Firmicutes|Bacilli|Lactobacillales|Enterococcaceae|Enterococcus	0	0	0	0	0	0	0	0	0	0	0	0	0	0	0	0.120880519	0	0.279933834	0	0	0	0	0	0	0	0	0	0	0	0	0	0	0	0	0	0	0	0	0	0	0.056620561	0	0	0	0	0	0	0	0
Bacteria|Firmicutes|Bacilli|Lactobacillales|Lactobacillaceae|Lactobacillus	2.920218857	0.241761038	6.864741061	0	7.214658353	3.480086525	1.1324596	0.209950375	0.674386054	1.323323578	7.577299911	1.005216949	12.43160707	1.615981677	0.108156254	6.820206133	1.755948594	12.17712177	0.031810663	1.45725663	0	0	0	2.279081589	0.508345336	2.050326188	0.991273405	0.44903838	0	5.23595696	0.618486825	0.26264509	44.79369652	2.829789037	4.303990511	0	14.7250699	0.71168347	1.923239854	3.007709904	0	0	0	0	0	0	0	0	0
Bacteria|Firmicutes|Bacilli|Lactobacillales|Streptococcaceae|Streptococcus	0.127242652	0	0.069983458	0.648937524	0.101794121	0.241761038	0	0.031810663	0	0.063621326	0.349917292	0	0.019086398	0	0	2.36035119	1.215167324	0	0.108156254	1.64364992	0	0	0	0	0	0.720155893	6.828772346	0.0762518	0	2.253664323	19.09683979	0	0.152503601	0.220282979	0.364314157	0	5.041091248	2.956875371	0	0.059306956	0	0	0	0	0	0	0	0	0
Bacteria|Firmicutes|Bacilli|Turicibacterales|Turicibacteraceae|Turicibacter	0.330830895	0.146329049	0.216312508	0.292658099	0.413538618	0.839801501	0.031810663	0.216312508	0	0.044534928	0.082707724	0.184501845	0.038172796	0	0.012724265	0	0.273571701	0	0.489884209	0	1.135304584	0.389731424	0.465983225	0.025417267	0	0.52529018	1.067525205	0.025417267	0	0.084724223	0.059306956	0.26264509	0	0.305007202	0	0	0.008472422	0.211810557	0.059306956	0.254172668	0.088975168	0	4.934077489	8.848984874	14.67281404	0.679446736	2.669255035	0.064709213	0.582382917
Bacteria|Firmicutes|Clostridia|Clostridiales|Christensenellaceae|Christensenella	0	0	0	0	0	0	0	0	0	0	0	0	0	0	0.031810663	0	0	0	0	0	0	0	0	0	0	0	0	0	0	0	0	0	0	0	0	0	0	0	0	0	0.016177303	0	0.275014155	0	0.420609884	0.339723368	0.016177303	0	0
Bacteria|Firmicutes|Clostridia|Clostridiales|Christensenellaceae|Unassigned	0.318106629	0.184501845	0.617126861	0.90978496	1.189718794	2.080417356	1.45056623	2.792976206	3.976332867	3.969970734	0.02544853	2.735717012	2.048606693	2.226746405	0.801628706	0.229036773	0.699834585	2.144038682	7.443695127	1.71990172	4.837753114	3.075489282	3.70244853	2.440057612	2.601033636	0.254172668	2.253664323	3.43980344	4.422604423	0.169448445	0	2.626450902	0.008472422	1.753791409	0	6.854189613	0	0	2.999237482	7.125307125	0	0	0.177950336	0.194127639	0.016177303	0.679446736	0.04853191	0.064709213	1.763326054
Bacteria|Firmicutes|Clostridia|Clostridiales|Clostridiaceae|Candidatus	0	0	0	0	0	0	0	0	0	0	0	0	0.012724265	0	0	0	0	0	0	0	0	0	0	0	0	0	0	0	0	0	0	0	0	0	0	0	0.042362111	0	0	0	0	0	0	0	0	0	0	0.121329774	0.072797865
Bacteria|Firmicutes|Clostridia|Clostridiales|Clostridiaceae|Clostridium	0.248123171	0.019086398	0	0.39445222	0.095431989	1.215167324	0.038172796	0.095431989	0	0.152691182	0	0.254485303	0	0	0.095431989	0	0	0.127242652	0.744369513	0.016944845	0.643904092	0.237227823	0.881131916	0.025417267	0	0.381259002	1.143777006	0	0	0.059306956	25.25629077	0.160976023	0	0.042362111	0.398203846	0.321952046	0	0	0.457510802	0.254172668	1.641996279	0.388255278	0.493407749	0.145595729	0	0.113241123	0.186038987	0.833131117	0.485319097
Bacteria|Firmicutes|Clostridia|Clostridiales|Clostridiaceae|Sarcina	0	0	0	0	0	0	0	0	0	0	0	0	0	0	0	0	0	0	0	0	0	0	0	0	0	0	0.762518004	0	0	0	17.37693807	0	0	0	0	0	0	0	0	0.228755401	0	0	0	0	0	0	0	0	0
Bacteria|Firmicutes|Clostridia|Clostridiales|Clostridiaceae|SMB53	0.159053315	0	0	0	0	0	0	0	0	0	0	0	0	0	0	0	0	0	0	0	0	0	0	0	0	0	0.279589935	0	0	0	0.423621113	0	0	0	0	0	0	0	0	0	4.149478282	1.480223247	2.151581331	4.699506592	0	2.127315377	1.253741001	2.305265712	1.302272911
Bacteria|Firmicutes|Clostridia|Clostridiales|Clostridiaceae|Unassigned	0	0	0	0	0.089069856	0.178139712	0.031810663	0.038172796	0	0.038172796	0.019086398	0	0	0	0	0	0.044534928	0	0.222674641	0	0	0	0.050834534	0	0	0.144031179	0.423621113	0	0	0	0.974328561	0.584597136	0	0	0.169448445	0	0	0	0.152503601	0	0	0	0	0	0.097063819	0	0	0	0
Bacteria|Firmicutes|Clostridia|Clostridiales|Dehalobacteriaceae|Dehalobacterium	0.031810663	0	0	0	0	0	0	0	0	0	0.012724265	0	0	0	0	0.006362133	0	0	0	0	0	0	0	0	0.042362111	0.016944845	0	0	0	0	0	0	0	0.016944845	0	0	0	0	0	0	0	0.477230446	0	0.169861684	3.437676939	0.452964491	0.016177303	0.339723368	0.574294265
Bacteria|Firmicutes|Clostridia|Clostridiales|Dehalobacteriaceae|Unassigned	0	0	0	0	0	0	0.02544853	0.063621326	0	0	0	0	0	0	0	0	0	0	0.133604784	0	0	0	0.025417267	0	0	0	0	0	0	0	0	0	0	0	0	0.050834534	0	0	0	0.118613912	0	0	0.169861684	0	0	0	0	0	0.121329774
Bacteria|Firmicutes|Clostridia|Clostridiales|EtOH8|Unassigned	0	0	0	0	0	0	0.031810663	0	0	0	0	0	0	0.050897061	0.089069856	0	0	0	0.038172796	0	0	0	0	0	0	0	0	0	0	0	0	0	0	0	0	0	0	0	0	0	0	0	0	0	0.040443258	0	0	0.177950336	0
Bacteria|Firmicutes|Clostridia|Clostridiales|Eubacteriaceae|Anaerofustis	0	0	0	0	0	0	0.019086398	0.012724265	0	0	0	0	0	0	0	0	0	0	0	0	0	0.042362111	0.033889689	0.059306956	0	0.025417267	0	0	0	0	0	0	0	0	0	0	0	0	0	0	0	0	0	0	0.275014155	0	0	0	0.307368762
Bacteria|Firmicutes|Clostridia|Clostridiales|Eubacteriaceae|Pseudoramibacter_Eubacterium	0	0	0	0	0	0	0	0	0	0	0	0	0	0	0.031810663	0	0	0	0	0	0	0	0	0	0	0	0	0	0	0	0	0.152503601	0	0	0	0	0	0	0	0	0	0	0	0	0	0	0	0	0
Bacteria|Firmicutes|Clostridia|Clostridiales|Lachnospiraceae|[Ruminococcus]	1.418755567	2.245832803	0.146329049	0.782542308	0.661661789	0	0	0	0.292658099	0.388090088	1.374220639	0.095431989	0.108156254	1.762310727	25.40399542	1.67324087	0.521694872	1.864104848	0	1.152249428	0	0	0	0	0.491400491	1.372532407	0.025417267	1.016690672	0	4.007455732	0.499872914	0	0.576124714	0.203338134	10.66677963	0	9.980513429	12.73405067	0	0.093196645	0.242659549	0	0	0	0	0	0	0	0.121329774
Bacteria|Firmicutes|Clostridia|Clostridiales|Lachnospiraceae|Blautia	1.832294185	2.373075455	0.928871358	0.451711414	2.41124825	0.458073546	0	0.012724265	9.727700725	2.805700471	4.612546125	1.202443059	0.788904441	6.470288841	1.533273953	3.518259321	1.972261102	8.009924927	1.037027612	3.321189528	0.237227823	0.355841735	0.26264509	1.050580361	0.52529018	1.169194273	5.752774718	1.465729052	1.135304584	2.558671524	0.050834534	1.71990172	6.049309498	1.465729052	0.610014403	0	1.770736253	0.313479624	0.228755401	2.2451919	0.032354606	0	0	0	0	0	0	0	0
Bacteria|Firmicutes|Clostridia|Clostridiales|Lachnospiraceae|Butyrivibrio	0.655299656	0	0.038172796	0	0.152691182	0.528057005	0.159053315	0.241761038	0.02544853	0.286295966	0.082707724	0.159053315	0	0.063621326	0	0	0.178139712	0.120880519	0.178139712	0	0.847242227	2.084215877	0.796407693	0.313479624	0.152503601	0.440565958	0	0	0.110141489	0	0.042362111	0.025417267	0	0.203338134	0	0.135558756	0	0	1.042107939	0.474455647	0	0	0	0	0	0	0	0.04853191	0
Bacteria|Firmicutes|Clostridia|Clostridiales|Lachnospiraceae|Clostridium	0	0	0	0	0	0	0	0	0.044534928	0	0	0	0	0	0.349917292	0	0	0	0	0	0	0	0.288062357	0.127086334	0	0	0	0	0	0	0.152503601	0	0	0	0	0	0	0.211810557	0	0	0	0	0	0	0	0	0	0	0.137507078
Bacteria|Firmicutes|Clostridia|Clostridiales|Lachnospiraceae|Coprococcus	0.36900369	0.241761038	11.3436824	0.057259193	0.5662298	0.54078127	0.267209569	0.286295966	0.241761038	0.508970607	2.18857361	0.159053315	0.388090088	0.184501845	0.139966917	0.54078127	0.388090088	0.254485303	5.643211605	0.415148691	0.754045582	0.686266204	0.677793781	0.491400491	0.110141489	0.355841735	0.838769804	1.236973651	0.52529018	0.093196645	0	0.610014403	0.44903838	0.18639329	0.330424468	0.288062357	0.288062357	0.0762518	0.440565958	0.423621113	0.355900671	0	0.226482245	0	15.55447707	4.88554558	3.308258513	0.363989323	0
Bacteria|Firmicutes|Clostridia|Clostridiales|Lachnospiraceae|Dorea	0.839801501	0.585316198	0.120880519	0.464435679	0.108156254	0.572591933	0.5662298	0.254485303	0.050897061	0.846163634	1.030665479	0.241761038	0.299020232	0.916147093	1.024303346	1.463290495	0.337193027	2.481231709	0.432625016	1.431839363	0.923494027	0.923494027	0.474455647	1.135304584	0.398203846	0.694738626	0.779462848	0.584597136	0.144031179	0.931966449	0.0762518	0.787935271	4.981784292	1.033635516	4.507328645	0.203338134	5.888333475	0.271117512	0.643904092	0.567652292	0	0	0	0	0	0	0	0	0
Bacteria|Firmicutes|Clostridia|Clostridiales|Lachnospiraceae|Epulopiscium	0	0	0	0	0	0	0	0	0	0	0	0	0	0	0	0	0	0	0	0	0	0	0	0	0	0	0.305007202	0	0	0	0.067779378	0	0	0	0	0	0	0	0	0	4.820836367	0.291191458	1.755237402	2.086872118	1.641996279	1.79568066	3.008978403	17.41486694	0.711801343
Bacteria|Firmicutes|Clostridia|Clostridiales|Lachnospiraceae|Roseburia	0.279933834	0.814352971	0	0.279933834	1.902277643	0.349917292	0	0.159053315	0	0.458073546	0	0.445349281	0.788904441	0	0	0	0.502608474	0	0.400814353	0.737100737	0.440565958	0.779462848	0.796407693	0.398203846	0	5.829026519	0	0.71168347	1.914767432	0	0	0.737100737	0	0.101669067	0	0.864187071	0	0.279589935	1.414894518	0.957383716	0.040443258	0.266925504	0.396343929	0.056620561	0	0.056620561	0.493407749	0.428698536	0.663269433
Bacteria|Firmicutes|Clostridia|Clostridiales|Lachnospiraceae|Shuttleworthia	0	0	0	0	0	0.050897061	0	0	0	0	0	0.012724265	0	0	0	0	0	0	5.662298002	0	0	0.008472422	0.050834534	0	0	0	0	0	0	0	0	0	0.025417267	0	0	0	0	0.194865712	0.0762518	0	0	0	0	0	0	0	0	0	0
Bacteria|Firmicutes|Clostridia|Clostridiales|Lachnospiraceae|Unassigned	20.7341901	7.89540654	4.657081054	4.758875175	5.331467108	6.158544344	7.679094032	8.493447003	4.822496501	11.76358315	1.84501845	6.979259448	13.22051152	3.346481741	1.342409976	1.692327268	5.414174831	1.743224329	7.768163889	3.753283064	5.820554096	8.319918665	10.93789714	12.52224011	5.371515716	10.65830721	8.811319156	11.28526646	19.58824028	2.126577989	0.770990426	17.9615352	0.796407693	11.34457341	1.45725663	3.998983309	3.134796238	0.737100737	11.12429043	7.66754215	1.698616841	0.242659549	0	0.242659549	1.44786864	0.177950336	0.914017633	0.242659549	0.097063819
Bacteria|Firmicutes|Clostridia|Clostridiales|Peptococcaceae|rc4-4	1.25334012	0	0.076345591	0	0.260847436	0.031810663	0	0.095431989	0.101794121	0.095431989	0.241761038	0.076345591	0.388090088	0.235398906	0	0.012724265	0.069983458	0.019086398	0.114518387	0.059306956	0	0	0	0.008472422	0	0	0.18639329	0.0762518	0.0762518	0	0	0	0	0.016944845	0	0.406676269	0	0	0.059306956	0.067779378	1.722882795	0.727978646	0.986815498	1.690528189	3.154574132	0.970638195	0.469141794	19.48556176	0.760333252
Bacteria|Firmicutes|Clostridia|Clostridiales|Peptostreptococcaceae|[Clostridium]	0.769818043	0.318106629	0.248123171	0.349917292	0.71255885	2.296729864	0	0.413538618	0.069983458	1.50146329	0.101794121	0.534419137	0.508970607	0.127242652	0	0	0.260847436	0.400814353	1.062476142	0.016944845	0.82182496	0.737100737	0.313479624	0.37278658	0	1.71990172	1.364059985	0.169448445	0	0.160976023	1.423366941	0.110141489	0	0.881131916	0	0.050834534	0	0.482928069	0.398203846	1.135304584	0	0	0	0	0	0	0	0.088975168	0
Bacteria|Firmicutes|Clostridia|Clostridiales|Peptostreptococcaceae|Unassigned	0	0	0	0	0.229036773	0.54078127	0	0.069983458	0	0	0	0.19722611	0.235398906	0	0	0	0	0	0.286295966	0	0	0	0.110141489	0.169448445	0	0.330424468	0	0	0	0	0	0	0	0.144031179	0	0	0	0	0.228755401	0.169448445	0.420609884	0.606648872	0.169861684	0.444875839	0	0.881663027	0.024265955	0.242659549	0.040443258
Bacteria|Firmicutes|Clostridia|Clostridiales|Ruminococcaceae|Anaerofilum	0	0.050897061	0	0.019086398	0	0	0	0	0.076345591	0	0	0	0	0.02544853	0.057259193	0	0	0.031810663	0.031810663	0	0	0	0	0	0	0.025417267	0	0	0	0	0	0	0	0	0	0	0	0	0	0	0	0	0	0	0	0	0	0	0
Bacteria|Firmicutes|Clostridia|Clostridiales|Ruminococcaceae|Butyricicoccus	0.159053315	0.248123171	1.30423718	0.133604784	0.483522077	0.050897061	0	0.108156254	0.190863978	0	0.451711414	0.063621326	0.381727955	0.578954065	0.203588243	0.108156254	0.750731645	0.610764728	0	0.203338134	0	0	0	0.059306956	0	0.008472422	1.584342964	0.18639329	0.279589935	0.389731424	0.296534779	0.118613912	0	0.643904092	4.820808269	0	2.88062357	0.999745827	0.101669067	0	2.766318855	9.544608914	11.69619025	6.066488716	1.350804821	1.674350886	0.784599207	2.04642886	13.58893472
Bacteria|Firmicutes|Clostridia|Clostridiales|Ruminococcaceae|Clostridium	0	0	0	0	0	0	0	0	0	0	0	0	0	0	0	0	0	0	0	0	0	0	0	0	0	0	0	0	0	0	0	0	0	0	0	0	0	0	0	0	0.169861684	0	0	0.145595729	0	0	0.024265955	0.040443258	0
Bacteria|Firmicutes|Clostridia|Clostridiales|Ruminococcaceae|Faecalibacterium	1.902277643	3.709123298	0.050897061	1.374220639	3.410103067	0	4.453492811	0.050897061	0.063621326	2.761165543	1.342409976	1.558722484	0.299020232	0.375365823	0	1.832294185	5.630487339	0	0.019086398	1.558925697	0	0.101669067	0	0	0.059306956	0	0.059306956	7.582817928	0.016944845	0.211810557	0.169448445	0.016944845	21.18952809	1.067525205	8.30297382	0.067779378	3.397441328	2.380750657	0.050834534	0.059306956	0.2507482	0	1.083879317	0.210304942	0.04853191	0.396343929	0.129418426	0.161773032	3.526652107
Bacteria|Firmicutes|Clostridia|Clostridiales|Ruminococcaceae|Gemmiger	0.038172796	1.425117699	0	2.544853035	0.470797811	0	0	0	1.380582771	0	0.39445222	0	0.038172796	0.521694872	0	0.229036773	0.438987148	0.159053315	0.063621326	0	0	0	0	0	0	0	0.008472422	0.177920868	0	0.0762518	0	0	0	0	0	0	0.499872914	0	0	0	0	0	0	0	0	0	0	0	0
Bacteria|Firmicutes|Clostridia|Clostridiales|Ruminococcaceae|Oscillospira	2.182211477	2.653009289	1.685965136	2.175849345	1.692327268	1.240615854	1.934088306	1.100648938	4.268990966	1.266064385	2.296729864	1.285150783	1.176994529	3.359206006	6.661152818	2.207660008	2.21402214	4.358060822	5.687746533	1.770736253	1.686012031	0.889604338	3.499110396	0.838769804	0.457510802	2.855206303	0.728628315	1.448784207	1.16072185	2.778954503	0.0762518	0.830297382	0.067779378	1.059052783	2.372278234	2.660340591	2.312971278	4.22773871	3.854952131	2.279081589	0	0	0.420609884	0	0	0	0	0	0.355900671
Bacteria|Firmicutes|Clostridia|Clostridiales|Ruminococcaceae|Ruminococcus	0.063621326	2.748441278	1.208805192	2.16312508	0.521694872	0.470797811	0.947957755	1.329685711	3.83636595	0.222674641	0.031810663	0.521694872	0.146329049	0.464435679	0.877974297	0.082707724	0.089069856	0.674386054	2.75480341	0.059306956	1.880877743	2.211302211	2.829789037	1.169194273	0.660848937	0.389731424	0.033889689	0.457510802	0.160976023	1.838515632	0	1.779208676	0.338896891	0.110141489	0	1.033635516	1.575870541	0.220282979	1.914767432	1.999491655	0.056620561	0	0	0	0	0.072797865	0.064709213	0	0
Bacteria|Firmicutes|Clostridia|Clostridiales|Ruminococcaceae|Unassigned	23.17724901	17.78216058	15.15459982	20.55605039	17.92848963	18.84463672	35.17623107	39.17165034	20.07252831	17.07596386	16.7324087	9.358697035	20.88688128	28.37511134	6.572082962	6.413029648	15.48543072	19.22636468	12.7878865	9.607726849	20.12818775	21.74870796	21.56231467	28.38261459	20.29763619	10.12454461	18.37668389	18.20723545	14.68270779	16.70761671	0.26264509	25.75616369	1.406422096	20.03727866	0.847242227	20.9751758	9.336609337	21.4606456	19.26628823	26.31534356	0	0.032354606	0.072797865	0.064709213	1.132411227	0.242659549	0.105152471	0	0.04853191
Bacteria|Firmicutes|Clostridia|Clostridiales|Unassigned|Unassigned	4.281715231	15.76536455	5.935869704	3.181066293	9.969461764	9.225092251	10.43389744	4.568011197	3.651864105	2.792976206	4.669805319	1.81956992	2.773889808	8.111719048	7.481867922	24.69143657	10.07125588	16.52882046	8.900623489	1.262390918	10.81081081	5.676522918	14.70812505	6.981275947	1.567398119	8.260611709	2.177412522	16.36871982	2.778954503	6.87833602	1.64364992	7.14225197	0.127086334	6.69321359	1.525036008	7.184614081	4.422604423	5.28526646	13.49656867	8.828264001	0	0	0	0	0	0	0	0.080886516	0
Bacteria|Firmicutes|Clostridia|Clostridiales|Veillonellaceae|Acidaminococcus	0	0	0	0	0	0	0	0	0	0	0	0	0	0	0	0	0	0	0	0	0	0	0	0	0	0	0	0	0	0	0	0	0	0	0	0	0	0	0	0	0	0.097063819	0	0.323546065	2.507482003	0.962549543	0.800776511	0.024265955	0.056620561
Bacteria|Firmicutes|Clostridia|Clostridiales|Veillonellaceae|Anaerovibrio	0	0	0	0	0	0	0	0	0	0	0	0	0	0	0	0	0	0	0.089069856	0.110141489	0.016944845	0.025417267	0.025417267	0.482928069	0	0	0	0	0	0	0	0	1.567398119	0	0	0	0.118613912	0	0.118613912	0	0.436787188	0	0.032354606	0.024265955	0.315457413	0.339723368	1.027258756	0.008088652	0
Bacteria|Firmicutes|Clostridia|Clostridiales|Veillonellaceae|Dialister	0	0	0	0	0	0	0	0	0	0	0	0	0	0	0	0	0	0	0	0	0	0	0	0	0	0	0	0	0	0	0	0	0.144031179	0	0	0	0	0	0	0	4.505378953	0.194127639	1.989808299	2.402329532	5.411307935	2.151581331	1.828035267	3.057510313	1.423602685
Bacteria|Firmicutes|Clostridia|Clostridiales|Veillonellaceae|Megasphaera	0	0	0	0	0	0	0	0	0	0	0	0	0	0	0	0	0	0	0	0.915021605	0	0	0	0	0	0	0	0	0	0	3.100906549	0	0	0	0.432093536	0	0	0	0	0	0.566205614	1.989808299	0.744155949	1.221386395	4.634797379	0.784599207	0.436787188	1.075790666	0.113241123
Bacteria|Firmicutes|Clostridia|Clostridiales|Veillonellaceae|Mitsuokella	0	0	0	0	0	0.057259193	0	0	0	0	0	0	0	0	0	0	0	0	0	0.110141489	0	0	0	0	0	0	0	0	0	0	0	0	0	0	0.042362111	0	0	0	0	0	15.15813314	39.79616598	17.16411874	17.87592008	18.7252285	32.34651784	13.07126102	25.54396182	19.54218232
Bacteria|Firmicutes|Clostridia|Clostridiales|Veillonellaceae|Phascolarctobacterium	0.744369513	0.089069856	1.641430207	1.838656318	0.400814353	0.114518387	0.222674641	0.127242652	0.451711414	0.108156254	1.545998219	0.400814353	0.101794121	0.432625016	1.609619544	0.801628706	0.419900751	0.636213259	1.62234381	0.787935271	0.271117512	0.033889689	0.101669067	0.508345336	0.321952046	0.63543167	0.059306956	3.414386173	0.025417267	0.288062357	0.26264509	0.144031179	0.050834534	0.652376514	2.2451919	0	0.432093536	2.550199102	0.059306956	0.211810557	5.047318612	1.74714875	10.94394564	3.89064143	1.803769312	6.195907142	0.873574375	4.699506592	4.020059856
Bacteria|Firmicutes|Clostridia|Clostridiales|Veillonellaceae|Succiniclasticum	0	0	0	0	0	0	0	0	0	0	0	0	0	0	0	0	0	0	0	0.0762518	0	0	0	0	0	0	0	0	0	0	0	0	0	0	0.025417267	0.144031179	0	0	0	0.0762518	0	0	0	0.024265955	0	0	0	0	0
Bacteria|Firmicutes|Clostridia|Clostridiales|Veillonellaceae|Unassigned	0	0	0	0	0	0	0	0	0	0.02544853	0	0.012724265	0	0	0	0	0	0	0.165415447	0	0	0.008472422	0.144031179	0	0.050834534	0	0	0	0	0	0	0.025417267	0.016944845	0	0	0.042362111	0	0	0.254172668	0	0	0	0	0	0	0	0	0	0
Bacteria|Firmicutes|Clostridia|Clostridiales|Veillonellaceae|Veillonella	0	0	0	0	0	0	0	0	0	0	0	0	0	0	0.019086398	0	0	0	0	0.144031179	0	0	0	0	0	0	1.364059985	0	0	0	0.110141489	0	0	0	0.355841735	0	0	0	0	0	0	0	0	0	0	0	0	0	0
Bacteria|Firmicutes|Erysipelotrichi|Erysipelotrichales|Erysipelotrichaceae|[Eubacterium]	0.114518387	0	0	0.012724265	0	0	0	0	0.02544853	1.482376893	0.019086398	0	0	0.260847436	0.031810663	0.17177758	0	0.19722611	0	0.177920868	0	0.067779378	0.025417267	0	1.999491655	0	0.779462848	0.025417267	0.305007202	0.144031179	0.0762518	0.389731424	0	0	0.118613912	0	0	0	0.18639329	0.110141489	0.202216291	0.218393594	0.080886516	0.323546065	2.766318855	0.129418426	0.064709213	0	0
Bacteria|Firmicutes|Erysipelotrichi|Erysipelotrichales|Erysipelotrichaceae|Bulleidia	0	0	0.02544853	0	0.229036773	0.031810663	0	0	0.038172796	0	0	0	0	0	0	0	0	0	0	0	0.118613912	0.245700246	0.220282979	0.042362111	0	0	0	0.016944845	0	0	0.118613912	0.025417267	0	0	0	0.084724223	0	0	0.025417267	0.050834534	0	0	0	0	0	0	0	0	0
Bacteria|Firmicutes|Erysipelotrichi|Erysipelotrichales|Erysipelotrichaceae|Clostridium	0.050897061	0.17177758	0.381727955	0	0.572591933	0	0	0	0.031810663	0	0.178139712	0	0	0.012724265	0.063621326	0.057259193	0.254485303	0.120880519	0	0	0	0	0	0	0.296534779	0.0762518	0.084724223	0.050834534	0	0.016944845	0.194865712	0	0	0.423621113	0.042362111	0	0.881131916	3.77870033	0	0	0	0	0.040443258	0	0	0	0	0	0
Bacteria|Firmicutes|Erysipelotrichi|Erysipelotrichales|Erysipelotrichaceae|Coprobacillus	0	0.241761038	0.483522077	0.229036773	0.127242652	0.381727955	0.114518387	0	0.769818043	0.508970607	0.057259193	0.063621326	0.101794121	0.502608474	0.827077236	0	1.342409976	0.095431989	0.178139712	0.203338134	0	0.600271118	0.033889689	0.787935271	0	0.305007202	1.753791409	0.63543167	0.177920868	0	0	0.347369313	0	0.254172668	0	0	0	0.279589935	0	0	0	0	0	0	0	0	0	0	0
Bacteria|Firmicutes|Erysipelotrichi|Erysipelotrichales|Erysipelotrichaceae|Holdemania	0.044534928	0.038172796	0.108156254	0.146329049	0.178139712	0	0	0	0.114518387	0	0.019086398	0.069983458	0.063621326	0.012724265	0.127242652	0.02544853	0.063621326	0.031810663	0.120880519	0.101669067	0	0	0	0	0	0	0.050834534	0.008472422	0	0.101669067	0	0	0.033889689	0.050834534	0	0	0.025417267	0.237227823	0	0.008472422	0	0	0	0	0.04853191	0.008088652	0	0	0.161773032
Bacteria|Firmicutes|Erysipelotrichi|Erysipelotrichales|Erysipelotrichaceae|L7A_E11	0	0	0	0	0.082707724	0.038172796	0	0	0	0.02544853	0	0	0.019086398	0	0	0	0	0	0	0	0	0.067779378	0.042362111	0.059306956	0	0	0	0	0	0	0	0	0	0	0	0.084724223	0	0	0.237227823	0.016944845	0	0	0	0	0	0	0	0.072797865	1.528755157
Bacteria|Firmicutes|Erysipelotrichi|Erysipelotrichales|Erysipelotrichaceae|p-75-a5	0.019086398	0	0	0	0	0	0.019086398	0	0	0	0	0	0.006362133	0	0.076345591	0	0	0	0	0	0	0.245700246	0	0.025417267	0	0	0	0	0	0	0	0.033889689	0	0	0	0.059306956	0	0	0.067779378	0	0	0	1.569198415	0	0.032354606	0.469141794	0	0.485319097	0
Bacteria|Firmicutes|Erysipelotrichi|Erysipelotrichales|Erysipelotrichaceae|RFN20	0	0	0.095431989	0.324468762	0	0	0	0.101794121	0	0.089069856	0	0	0	0	0	0	0.031810663	0.095431989	0	0	0	0	0	0	0	0.127086334	0	0	0.18639329	1.059052783	0	0	0	0.084724223	0	0	0	0	0	0.008472422	0	0	0.129418426	0.630914826	0	0.428698536	0	0	0.226482245
Bacteria|Firmicutes|Erysipelotrichi|Erysipelotrichales|Erysipelotrichaceae|Sharpea	0	0	0	0	0	0.012724265	0	0	0	0	0	0	0	0	0	0	0	0	0.02544853	0.135558756	0.18639329	0.025417267	0	0	0	0	0	0	0	0	0.144031179	0	0.008472422	0	0	0	0	0	0	0.160976023	0.744155949	0	0.080886516	0.088975168	0.161773032	0.145595729	0.153684381	6.875353879	0
Bacteria|Firmicutes|Erysipelotrichi|Erysipelotrichales|Erysipelotrichaceae|Unassigned	0.750731645	0.267209569	0.190863978	0.337193027	0.610764728	1.813207787	0.133604784	0.547143402	0.165415447	0.814352971	1.068838275	0.356279425	0.089069856	0.038172796	0.082707724	4.568011197	0.451711414	0	0.362641557	0.169448445	0.694738626	1.753791409	0.584597136	0.533762603	0.423621113	3.431331018	0	1.177666695	0.762518004	0.008472422	0	1.236973651	0	2.024908921	0.482928069	0.033889689	2.846733881	0.177920868	0.160976023	0.042362111	0	0	0	0	0	0	0	0.129418426	0
Bacteria|Fusobacteria|Fusobacteriia|Fusobacteriales|Fusobacteriaceae|Fusobacterium	0	0	0	0	0	0	0	0	0	0	0	0	0	0	0	0	0	0	0	0.016944845	0	0	0	0	0	0	0.279589935	0	0	0	6.633906634	0	0	0	0.381259002	0	0.025417267	0	0	0	0	0	0.016177303	0	0	0	0.016177303	0.032354606	0
Bacteria|Lentisphaerae|[Lentisphaeria]|Victivallales|Victivallaceae|Unassigned	0	0	0	0	0	0	0	0	0.012724265	0	0	0	0	0.006362133	0	0	0	0	0	0	0	0	0	0	0	0	0	0	0	0	0	0	0	0	0	0	0	0	0	0	0	0	0	0	0	0	0	0	0.113241123
Bacteria|OD1|Unassigned|Unassigned|Unassigned|Unassigned	0	0	0	0	0	0	0	0	0	0	0	0.095431989	0	0	0	0	0	0	0	0	0	0	0	0	0	0	0	0	0	0	0	0	0	0	0	0	0	0	0	0	0	0.129418426	0	0	0	0	0	0.177950336	0.420609884
Bacteria|Planctomycetes|Planctomycetia|Pirellulales|Pirellulaceae|Unassigned	0	0	0	0	0	0.362641557	0	0	1.698689401	0	0	0	0	0	0	0	0	0	1.145183866	0	0	0	0.0762518	0	0	0	0	0	0	0	0	0	0	0	0	0	0	0	0	1.279335762	0	0.29928011	0.088975168	2.278896708	0	4.894523983	0.768421904	2.219283345	3.163552536
Bacteria|Proteobacteria|Alphaproteobacteria|Caulobacterales|Caulobacteraceae|Unassigned	0	0	0	0	0	0	0	0	0	0	0	0	0	0	0	0	0	0	0	0	0	0	0	0	0	0	0	0	0	0	0.025417267	0	0.025417267	0	0	0	0.016944845	0	0	0	0.008088652	0	0	0	0.016177303	0	0	0	0.517673704
Bacteria|Proteobacteria|Alphaproteobacteria|RF32|Unassigned|Unassigned	0	0.082707724	0.069983458	0.146329049	0.063621326	0.057259193	0	0.006362133	0.241761038	0	0	0.292658099	0	0.082707724	0.241761038	0	0.082707724	0.165415447	0.146329049	0	0	0	0	0	0.016944845	0.042362111	0	0	0	0	0	0	0	0.288062357	0	0.321952046	0	0	0	0	0	0	0	0	0	0	0	0	0
Bacteria|Proteobacteria|Alphaproteobacteria|Rhodospirillales|Acetobacteraceae|Unassigned	0	0	0	0	0	0	0	0	0	0	0	0	0	0	0	0	0	0	0	0	0	0	0	0	0	0	0	0	0	0	0	0	0	0	0	0	0	0	0.008472422	0	0	0	0	0	0	0	0	0	0
Bacteria|Proteobacteria|Alphaproteobacteria|Rickettsiales|mitochondria|Unassigned	0	0	0	0	0	0	0	0	0	0	0	0	0	0	0	0	0	0	0	0	0	0	0	0	0	0	0	0	0	0	0	0	0	0	0	0	0	0	0	0	0.186038987	0	0.016177303	0.129418426	0.040443258	0.040443258	0.008088652	0	0
Bacteria|Proteobacteria|Alphaproteobacteria|Rickettsiales|Unassigned|Unassigned	0	0	0	0	0	0	0	0.184501845	0.928871358	0	0	0	0	0.108156254	0	0	0	0	0	0	0.059306956	0	0	0	0	0	0	0	0	0	0.177920868	0	0	0	0	0	0.220282979	0	0	0.016944845	0	0	0	0	0	0	0	0	0
Bacteria|Proteobacteria|Alphaproteobacteria|Sphingomonadales|Sphingomonadaceae|Sphingomonas	0	0	0	0	0	0	0	0	0	0	0	0	0	0	0	0	0	0	0.012724265	0	0	0	0	0	0	0	0	0	0	0	0.033889689	0	0.118613912	0	0	0	0.084724223	0	0	0	0	0	0	0	0	0	0	0	0
Bacteria|Proteobacteria|Betaproteobacteria|Burkholderiales|Alcaligenaceae|Pelistega	0	0	0	0	0.012724265	0.02544853	0	0	0	0	0	0	0	0	0	0	0	0	0	0.050834534	0	0	0	0	0	0	0	0	0	0	0.008472422	0	0	0	0	0	0	0.067779378	0	0	0	0	0	0	0	0.177950336	0	0	0.064709213
Bacteria|Proteobacteria|Betaproteobacteria|Burkholderiales|Alcaligenaceae|Sutterella	0.159053315	0.39445222	0.02544853	0.159053315	0	0.038172796	0.019086398	0	0	0.260847436	0.286295966	0.050897061	0.012724265	0	0.108156254	0.165415447	0.139966917	0	0	0.059306956	0.016944845	0	0.033889689	0	0	0.389731424	0.050834534	0.008472422	0.211810557	0	0.355841735	0.033889689	0.016944845	1.313225451	3.507582818	0	0.067779378	0.101669067	0	0	0	0	0	0	0	0	0	0	0
Bacteria|Proteobacteria|Betaproteobacteria|Burkholderiales|Comamonadaceae|Comamonas	0	0	0	0	0	0	0	0	0	0	0	0	0	0	0	0	0	0	0	0	0	0	0	0	0	0	0	0	0	0	0	0	0	0	0	0	0	0	0	0	0	0	0	0.040443258	0	0	0	0	0
Bacteria|Proteobacteria|Deltaproteobacteria|Desulfovibrionales|Desulfovibrionaceae|Bilophila	0	0	0	0	0	0	0	0	0.095431989	0	0	0	0	0	0	0	0	0	0	0	0	0	0	0	0	0	0	0	0	0	0	0	0	0	0	0.016944845	0	0	0	0	0	0.080886516	0	0.153684381	0.056620561	0	0.145595729	0	0
Bacteria|Proteobacteria|Deltaproteobacteria|Desulfovibrionales|Desulfovibrionaceae|Desulfovibrio	0.019086398	0	0.095431989	0.216312508	0	0.044534928	0.082707724	0	0.73800738	0	0.082707724	0	0	0.34355516	0.044534928	0.241761038	0	0.019086398	0.159053315	0	0	0	0	0	0.0762518	0.042362111	0	0	0	0	0.042362111	0	0.059306956	0.059306956	0.025417267	0.025417267	0	0.050834534	0	0.033889689	0	0	0	0	0	0	0	0	0
Bacteria|Proteobacteria|Deltaproteobacteria|Desulfovibrionales|Desulfovibrionaceae|Lawsonia	0	0	0	0	0	0.031810663	0	0	0	0.038172796	0	0	0	0	0	0	0	0	0	0	0.016944845	0.016944845	0	0	0	0.135558756	0	0	0.016944845	0	0	0	0.050834534	0	0	0	0	0	0.576124714	0	0.444875839	0	0	0.315457413	0	0	0.024265955	0	0
Bacteria|Proteobacteria|Deltaproteobacteria|Desulfovibrionales|Desulfovibrionaceae|Unassigned	0	0	0	0	0	0	0	0	0	0	0	0	0	0	0	0	0	0	0	0	0	0	0	0	0	0	0	0	0	0	0	0.033889689	0	0	0	0	0	0	0	0	0	0	0	0	0	0	0	0	0
Bacteria|Proteobacteria|Epsilonproteobacteria|Campylobacterales|Campylobacteraceae|Campylobacter	0.019086398	0	0	0	0.019086398	0	0	0.006362133	0	0	0	0.267209569	0.012724265	0	0	0	0	0	0	0.440565958	0	0	0.728628315	0	0	0	0	0.008472422	0	0	0.838769804	0.016944845	0	0.025417267	0	0	0.050834534	0	0	0	0	0	0	0	0	0	0	0	0
Bacteria|Proteobacteria|Gammaproteobacteria|Aeromonadales|Succinivibrionaceae|Succinivibrio	0	0	0	1.444204097	0	0	0	0	0	0	0	0	0	0	0	0	0	0	0.006362133	0	0	0	0	0.110141489	0	0	0	0	0	0	0	0.567652292	0	0	0	0	0	0	0	0	0	0	0	0.291191458	0.016177303	0.064709213	0	0	0.056620561
Bacteria|Proteobacteria|Gammaproteobacteria|Enterobacteriales|Enterobacteriaceae|Unassigned	0.038172796	0	0.063621326	0	0.229036773	0.139966917	0	0	0.508970607	0	1.81956992	1.456928362	0.362641557	0.489884209	0.019086398	1.227891589	1.024303346	0.108156254	0.044534928	7.321697873	9.482928069	5.296534779	10.26264509	11.80462594	9	6.896551724	10.72608659	13.78463103	9.184105736	5.008472422	3.736338219	16.67779378	7.997966619	0.033889689	11.11581801	10.04236211	16.69067186	6	4.305007202	10	4	0.032354606	0	2	5	3	0	1	3
Bacteria|Proteobacteria|Gammaproteobacteria|Pasteurellales|Pasteurellaceae|Gallibacterium	0	0	0	0	0	0	0	0	0	0	0	0	0	0	0	0	0	0	0	0.0762518	0	0	0	0	0	0	0	0	0	0	0.864187071	0	0.084724223	0	0.101669067	0	0	0	0	0	3.862169376	0	0.105152471	0	6.194693845	0	0.137507078	0.024265955	0.024265955
Bacteria|Proteobacteria|Gammaproteobacteria|Pseudomonadales|Moraxellaceae|Psychrobacter	0	0	0	0	0	0	0	0	0	0	0	0	0	0	0	0	0	0	0	0	0	0	0	0	0	0	0	0	0	0	0	0	0	0	0	0	0	0	0	0	0	0	0	0	0.072797865	0	0	0	0
Bacteria|Spirochaetes|Spirochaetes|Spirochaetales|Spirochaetaceae|Treponema	0	0.063621326	0	6.273062731	0	0	0	0	0.095431989	0	0	0	0	0	0.089069856	0	0	0	0	0	1.27086334	1.321697873	0.084724223	0	0	0	0	0	0	0	0	0	0	0	0	0	0	0	0	0.652376514	0	0	0	0	0	0	0	0	0
Bacteria|Tenericutes|Mollicutes|Acholeplasmatales|Unassigned|Unassigned	0	0	0	0.050897061	0	0.044534928	0	0	0	0.038172796	0	0.012724265	0	0.044534928	0	0	0	0	0	0	0	0	0	0	0	0	0.059306956	0	0	0.008472422	0	0.016944845	0	0.059306956	0	0	0	0	0	0	0	0	0	0	0	0	0	0	0
Bacteria|Tenericutes|Mollicutes|Anaeroplasmatales|Anaeroplasmataceae|Unassigned	0	0	0	0	0	0	0	0	0	0	0	0	0	0	0	0	0	0	0	0	0	0	0.643904092	0	0.101669067	0	0	0	0.110141489	0	0	0.067779378	0	0.025417267	0	0	0	0	0.050834534	0	0	0	0	0	0	0	0	0	0
Bacteria|Tenericutes|Mollicutes|RF39|Unassigned|Unassigned	0.305382364	0.528057005	2.309454129	0.39445222	1.62234381	1.355134241	0.528057005	0.209950375	0.273571701	0.617126861	0.19722611	0.019086398	0.375365823	0.954319888	0.36900369	0.922509225	1.755948594	1.227891589	2.716630615	0.033889689	0.669321359	2.660340591	0.550707447	0.220282979	0.144031179	0.18639329	0	2.109633144	0.025417267	0.974328561	0	0.855714649	0	0.093196645	0	0.355841735	0.016944845	0.194865712	0.618486825	0.533762603	0	0.962549543	0	0	0	0	0.056620561	0	0
Bacteria|Tenericutes|RF3|ML615J-28|Unassigned|Unassigned	0	0	0.006362133	0.248123171	0.02544853	0.159053315	0.203588243	0.120880519	0.159053315	0	0	0	0	0	0.019086398	0	0	0	0.400814353	0	0.127086334	0	0.18639329	0.016944845	0.144031179	0.101669067	0	0	0	0	0	0.025417267	0	0.059306956	0	0	0	0	0.016944845	0.144031179	0	0	0	0	0	0.04853191	0	0	0
Bacteria|Tenericutes|Unassigned|Unassigned|Unassigned|Unassigned	0	0	0	0	0	0.012724265	0	0.063621326	0	0	0	0	0	0	0	0	0	0	0	0	0	0	0	0	0.093196645	0	0	0	0	0	0	0	0	0	0	0	0	0	0	0	0	0.121329774	0	0	0	0	0	0	0.04853191
Bacteria|TM7|TM7-3|CW040|F16|Unassigned	0.120880519	0	0	0	0.127242652	0.572591933	0.139966917	0.165415447	0	0.165415447	0.02544853	0.050897061	0.044534928	0.019086398	0	0	0.019086398	0.012724265	0.413538618	0	1.575870541	8.209777175	0.82182496	0.643904092	0.271117512	0	0	0	0.110141489	0	0	0.050834534	0	0.415148691	0	2.778954503	0	0.067779378	1.313225451	0.093196645	0	0	0	0	0	0	0	0.056620561	0
Bacteria|TM7|TM7-3|Unassigned|Unassigned|Unassigned	0	0	0	0	0	0	0	0	0	0	0	0	0	0	0	0	0	0	0.02544853	0	0	0	0	0	0	0	0	0	0	0	0	0	0	0	0	0	0	0	0	0	0.776510556	0.258836852	0.760333252	0.792687859	0	0.469141794	0.064709213	0.121329774	0.121329774
Bacteria|Unassigned|Unassigned|Unassigned|Unassigned|Unassigned	0	0.51533274	0.044534928	0.076345591	0.400814353	0.063621326	0	0.038172796	0	0	0	0.190863978	0.02544853	0.019086398	0.031810663	0.006362133	0.190863978	0	0.101794121	0.033889689	0	0.033889689	0	0	0	0.440565958	0.177920868	0.042362111	0	0.974328561	0.63543167	0	0.033889689	0.703211048	0.0762518	0	1.262390918	0	0.025417267	0.025417267	0	0	0	0.097063819	0	0	0.024265955	0	0
Bacteria|Verrucomicrobia|Verrucomicrobiae|Verrucomicrobiales|Verrucomicrobiaceae|Akkermansia	0	1.068838275	0.120880519	0	0	0.133604784	0.006362133	0.152691182	0.986130551	0	0	34.15828986	0.852525767	0	0	2.124952284	0.069983458	0	0.324468762	40.80166059	0.144031179	0.033889689	3.533000085	0	0	0	1.338642718	0.152503601	0	0.025417267	0.033889689	0.855714649	3.956621198	0	0.093196645	0.830297382	0.025417267	0	8.56460222	11.34203169	0	0.194127639	0.113241123	0	0	0.275014155	0.040443258	0.930194937	0.04853191
Bacteria|Actinobacteria|Actinobacteria|Actinomycetales|Micrococcaceae|Rothia	0	0	0	0	0	0	0	0	0	0	0	0	0	0	0	0	0	0	0	0	0	0	0	0	0	0	0	0	0	0	0.093196645	0	0	0	0	0	0	0	0	0	0.283102807	0	0	0.121329774	0	0	0	0.024265955	1.318450214
Bacteria|Bacteroidetes|Bacteroidia|Bacteroidales|[Barnesiellaceae]|Unassigned	0	0	0	0	0	0	0	0	0	0	0	0	0	0	0	0	0	0	0	0.245700246	0.169448445	0.093196645	1.042107939	0.177920868	0	0.127086334	0.033889689	0	0.160976023	3.244937728	0	0.059306956	0	0.770990426	0.016944845	0.025417267	0	0.71168347	0.0762518	0.254172668	0	0	0	0	0	0	0	0	0
Bacteria|Bacteroidetes|Bacteroidia|Bacteroidales|[Odoribacteraceae]|Butyricimonas	0	0	0	0	0	0	0	0	0	0	0	0	0	0	0	0	0	0	0	0.016944845	0	0.008472422	0.18639329	0.033889689	1.45725663	0	0.042362111	0	0.067779378	0.237227823	0	0	0	0	0.050834534	0.313479624	0	0	0.347369313	0.033889689	13.29774327	0.105152471	1.229475047	8.436463642	0.024265955	0	39.05201003	0.040443258	15.47359055
Bacteria|Bacteroidetes|Bacteroidia|Bacteroidales|[Odoribacteraceae]|Odoribacter	0	0	0	0	0	0	0	0	0	0	0	0	0	0	0	0	0	0	0	0.033889689	0.016944845	0.042362111	0	0.093196645	0.737100737	1.169194273	1.092942472	0.533762603	3.06701686	6.13403372	0	0.381259002	0	1.389477252	0.067779378	0.118613912	0	1.296280607	0.254172668	0.067779378	0	0	0	0	0	0	0	0	0
Bacteria|Bacteroidetes|Bacteroidia|Bacteroidales|[Paraprevotellaceae]|[Prevotella]	0	0	0	0	0	0	0	0	0	0	0	0	0	0	0	0	0	0	0	11.38693552	0.042362111	0.254172668	0	1.389477252	19.12225705	2.922985682	0.838769804	1.414894518	4.642887402	5.812081674	0.135558756	0.220282979	1.736846564	6.625434212	0.016944845	0	8.430060154	0	0.228755401	0.576124714	0	0	0	0	0	0	0	0	0
Bacteria|Bacteroidetes|Bacteroidia|Bacteroidales|[Paraprevotellaceae]|CF231	0	0	0	0	0	0	0	0	0	0	0	0	0	0	0	0	0	0	0	0.059306956	0.686266204	0	0.067779378	0	7.066000169	0	6.777937812	0	0	0	0	2.558671524	0	0	0	0.033889689	0	0	0	0.974328561	0	0	0	0	0	0	0	0	0
Bacteria|Bacteroidetes|Bacteroidia|Bacteroidales|[Paraprevotellaceae]|Unassigned	0	0	0	0	0	0	0	0	0	0	0	0	0	0	0	0	0	0	0	0	0	0.18639329	0.245700246	0	0	0	0	0	0	0	0	0.643904092	0	0	0	0	0	0	1.508091163	0.042362111	0	0	0	0	0	0	0	0	0
Bacteria|Firmicutes|Bacilli|Bacillales|Staphylococcaceae|Staphylococcus	0	0	0	0	0	0	0	0	0	0	0	0	0	0	0	0	0	0	0	0	0	0	0	0	0	0	0	0	0	0	0	0	0	0	0	0	0	0	0	0	0	0	0	0	0	0	0	0	0
Bacteria|Firmicutes|Clostridia|Clostridiales|[Mogibacteriaceae]|Mogibacterium	0	0	0	0	0	0	0	0	0	0	0	0	0	0	0	0	0	0	0	0	0.033889689	0.050834534	0.0762518	0.050834534	0.016944845	0.033889689	0	0	0.033889689	0	0	0	0	0	0	0	0	0	0.067779378	0.110141489	0	0	0	0	0	0	0	0	0
Bacteria|Firmicutes|Clostridia|Clostridiales|[Mogibacteriaceae]|Unassigned	0	0	0	0	0	0	0	0	0	0	0	0	0	0	0	0	0	0	0	0.0762518	0.643904092	0.940438871	0.779462848	0.830297382	0.296534779	0.18639329	0.288062357	0	0.118613912	0	0.44903838	0.703211048	0	0.084724223	0	1.304753029	0	0	1.211556384	1.033635516	0	0	0	0	0	0	0	0	0
Bacteria|Firmicutes|Clostridia|Clostridiales|Lachnospiraceae|Anaerostipes	0	0	0	0	0	0	0	0	0	0	0	0	0	0	0	0	0	0	0	0	0	0	0	0.033889689	0	0	0	0	0	0	0	0	0	0	0	0	0	0	0.059306956	0	0	0	0	0	0	0	0	0	0
Bacteria|Firmicutes|Clostridia|Clostridiales|Peptostreptococcaceae|Peptostreptococcus	0	0	0	0	0	0	0	0	0	0	0	0	0	0	0	0	0	0	0	0	0	0	0	0	0	0	0	0	0	0	5.066508515	0	0	0	0.008472422	0	0	0	0	0	0	0	0	0	0	0	0	0	0
Bacteria|Proteobacteria|Alphaproteobacteria|Rhizobiales|Brucellaceae|Ochrobactrum	0	0	0	0	0	0	0	0	0	0	0	0	0	0	0	0	0	0	0	0	0	0	0	0	0	0	0	0	0	0	0.110141489	0	0	0	0	0	0	0	0	0	0	0	0	0	0	0	0	0	0
Bacteria|Proteobacteria|Gammaproteobacteria|Pasteurellales|Pasteurellaceae|Unassigned	0	0	0	0	0	0	0	0	0	0	0	0	0	0	0	0	0	0	0	0	0	0	0	0	0	0	0	0	0	0	2.135050411	0	0	0	0	0	0	0	0	0	0	0	0	0	0	0	0	0	0
Bacteria|Proteobacteria|Gammaproteobacteria|Pseudomonadales|Moraxellaceae|Acinetobacter	0	0	0	0	0	0	0	0	0	0	0	0	0	0	0	0	0	0	0	0	0	0	0	0	0	0	0	0	0	0	0	0	0	0	0	0	0	0	0	0	0	0	0	0	0	0	0	0	0
Bacteria|Spirochaetes|[Brevinematae]|[Brevinematales]|Brevinemataceae|Brevinema	0	0	0	0	0	0	0	0	0	0	0	0	0	0	0	0	0	0	0	0	0	0	0	0	0	0	0	0	0	0	0	0	0	0.025417267	0	0	0.050834534	0	0	0	0	0	0	0	0	0	0	0	0
Bacteria|Tenericutes|Mollicutes|Anaeroplasmatales|Anaeroplasmataceae|Anaeroplasma	0	0	0	0	0	0	0	0	0	0	0	0	0	0	0	0	0	0	0	0	0.288062357	0.050834534	0.211810557	0.025417267	0.016944845	0	0	0	0	0	0	0.025417267	0	0	0	0	0	0	0.059306956	0.016944845	0	0	0	0	0	0	0	0	0
Bacteria|Verrucomicrobia|Verruco-5|WCHB1-41|RFP12|Unassigned	0	0	0	0	0	0	0	0	0	0	0	0	0	0	0	0	0	0	0	0	0	0	0	0	0	0	0	0	0	0	0	0	0	0	0	0	0	0	0	0	0	0	0	0	0	0	0	0	0
Bacteria|Actinobacteria|Actinobacteria|Actinomycetales|Brevibacteriaceae|Brevibacterium	0	0	0	0	0	0	0	0	0	0	0	0	0	0	0	0	0	0	0	0	0	0	0	0	0	0	0	0	0	0	0	0	0	0.016944845	0	0	0	0	0	0	0	0	0	0	0	0	0	0	0
Bacteria|Actinobacteria|Rubrobacteria|Rubrobacterales|Rubrobacteraceae|Rubrobacter	0	0	0	0	0	0	0	0	0	0	0	0	0	0	0	0	0	0	0	0	0	0	0	0	0	0	0	0	0	0	0	0	0	0	0	0	0	0	0	0	0	0	0	0	0	0	0	0	0
Bacteria|Bacteroidetes|Flavobacteriia|Flavobacteriales|[Weeksellaceae]|Chryseobacterium	0	0	0	0	0	0	0	0	0	0	0	0	0	0	0	0	0	0	0	0	0	0	0	0	0	0	0	0	0	0	0	0	0	0	0	0	0	0	0	0	0	0	0	0	0	0	0	0	0
Bacteria|Bacteroidetes|Flavobacteriia|Flavobacteriales|[Weeksellaceae]|Weeksella	0	0	0	0	0	0	0	0	0	0	0	0	0	0	0	0	0	0	0	0	0	0	0	0	0	0	0	0	0	0	0	0	0	0	0	0	0	0	0	0	0	0	0	0	0	0	0	0	0
Bacteria|Cyanobacteria|Chloroplast|Streptophyta|Unassigned|Unassigned	0	0	0	0	0	0	0	0	0	0	0	0	0	0	0	0	0	0	0	0	0	0	0	0	0	0	0	0	0	0	0	0	0	0	0	0	0	0	0	0	0	0	0	0	0	0	0	0	0
Bacteria|Firmicutes|Bacilli|Bacillales|Bacillaceae|Geobacillus	0	0	0	0	0	0	0	0	0	0	0	0	0	0	0	0	0	0	0	0	0	0	0	0	0	0	0	0	0	0	0	0	0	0	0	0	0	0	0	0	0	0	0	0	0	0	0	0	0
Bacteria|Firmicutes|Bacilli|Bacillales|Staphylococcaceae|Jeotgalicoccus	0	0	0	0	0	0	0	0	0	0	0	0	0	0	0	0	0	0	0	0	0.084724223	0	0	0	0	0	0	0	0	0	0	0	0	0	0	0	0	0	0	0	0	0	0	0	0	0	0	0	0
Bacteria|Firmicutes|Bacilli|Bacillales|Staphylococcaceae|Salinicoccus	0	0	0	0	0	0	0	0	0	0	0	0	0	0	0	0	0	0	0	0	0.093196645	0	0	0	0	0	0	0	0	0	0	0	0	0	0	0	0	0	0	0	0	0	0	0	0	0	0	0	0
Bacteria|Firmicutes|Bacilli|Lactobacillales|Aerococcaceae|Aerococcus	0	0	0	0	0	0	0	0	0	0	0	0	0	0	0	0	0	0	0	0	0	0	0	0	0	0	0	0	0	0	0	0	0	0	0	0	0.059306956	0	0	0	0	0	0	0	0	0	0	0	0
Bacteria|Firmicutes|Bacilli|Lactobacillales|Enterococcaceae|Vagococcus	0	0	0	0	0	0	0	0	0	0	0	0	0	0	0	0	0	0	0	0	0	0	0	0	0	0	0	0	0	0	0	0	0	0	0	0	0	0	0	0	0	0	0	0	0	0	0	0	0
Bacteria|Firmicutes|Bacilli|Lactobacillales|Streptococcaceae|Lactococcus	0	0	0	0	0	0	0	0	0	0	0	0	0	0	0	0	0	0	0	0	0	0	0	0	0	0	0	0	0	0	0	0	0.008472422	0	0	0	0.050834534	0	0	0	0	0	0	0	0	0	0	0	0
Bacteria|Firmicutes|Clostridia|Clostridiales|[Acidaminobacteraceae]|Guggenheimella	0	0	0	0	0	0	0	0	0	0	0	0	0	0	0	0	0	0	0	0	0.008472422	0	0	0	0	0	0	0	0	0	0	0	0	0	0	0	0	0	0	0	0	0	0	0	0	0	0	0	0
Bacteria|Firmicutes|Clostridia|Clostridiales|[Tissierellaceae]|Anaerococcus	0	0	0	0	0	0	0	0	0	0	0	0	0	0	0	0	0	0	0	0	0	0	0	0	0	0	0	0	0	0	0.127086334	0	0	0	0	0	0	0	0	0	0	0	0	0	0	0	0	0	0
Bacteria|Firmicutes|Clostridia|Clostridiales|[Tissierellaceae]|Parvimonas	0	0	0	0	0	0	0	0	0	0	0	0	0	0	0	0	0	0	0	0	0	0	0	0	0	0	0	0	0	0	1.499618741	0	0	0	0	0	0	0	0	0	0	0	0	0	0	0	0	0	0
Bacteria|Firmicutes|Clostridia|Clostridiales|[Tissierellaceae]|Peptoniphilus	0	0	0	0	0	0	0	0	0	0	0	0	0	0	0	0	0	0	0	0	0	0	0	0	0	0	0	0	0	0	0.059306956	0	0	0	0	0	0	0	0	0	0	0	0	0	0	0	0	0	0
Bacteria|Firmicutes|Clostridia|Clostridiales|Lachnospiraceae|Moryella	0	0	0	0	0	0	0	0	0	0	0	0	0	0	0	0	0	0	0	0	0	0	0	0	0	0	0	0	0	0	0	0	0	0	0	0	0	0	0	0	0	0	0	0	0	0	0	0	0
Bacteria|Firmicutes|Clostridia|Clostridiales|Lachnospiraceae|Oribacterium	0	0	0	0	0	0	0	0	0	0	0	0	0	0	0	0	0	0	0	0	0	0	0	0	0	0	0	0	0	0	0.432093536	0	0	0	0	0	0	0	0	0	0	0	0	0	0	0	0	0	0
Bacteria|OD1|||Unassigned|Unassigned	0	0	0	0	0	0	0	0	0	0	0	0	0	0	0	0	0	0	0	0	0	0	0	0	0	0	0	0	0	0	0	0	0	0	0	0	0	0	0	0	0	0	0	0	0	0	0	0	0
Bacteria|Proteobacteria|Alphaproteobacteria|Rhizobiales|Bradyrhizobiaceae|Bradyrhizobium	0	0	0	0	0	0	0	0	0	0	0	0	0	0	0	0	0	0	0	0	0	0	0	0	0	0	0	0	0	0	0	0	0	0	0	0	0	0	0	0	0	0	0	0	0	0	0	0	0
Bacteria|Proteobacteria|Alphaproteobacteria|Rhizobiales|Methylobacteriaceae|Methylobacterium	0	0	0	0	0	0	0	0	0	0	0	0	0	0	0	0	0	0	0	0	0	0	0	0	0	0	0	0	0	0	0	0	0	0	0	0	0	0	0	0	0	0.056620561	0	0	0	0	0	0	0
Bacteria|Proteobacteria|Gammaproteobacteria|Oceanospirillales|Halomonadaceae|Halomonas	0	0	0	0	0	0	0	0	0	0	0	0	0	0	0	0	0	0	0	0	0.050834534	0	0	0	0	0	0	0	0	0	0	0	0	0	0	0	0	0	0	0	0	0	0	0	0	0	0	0	0
Bacteria|Proteobacteria|Gammaproteobacteria|Pasteurellales|Pasteurellaceae|Mannheimia	0	0	0	0	0	0	0	0	0	0	0	0	0	0	0	0	0	0	0	0	0	0	0	0	0	0	0.059306956	0	0	0	0	0	0	0	0	0	0	0	0	0	0	0	0	0	0	0	0	0	0
Bacteria|Proteobacteria|Gammaproteobacteria|Xanthomonadales|Xanthomonadaceae|Xanthomonas	0	0	0	0	0	0	0	0	0	0	0	0	0	0	0	0	0	0	0	0	0	0	0	0	0	0	0	0	0	0	0	0	0	0	0	0	0	0	0	0	0	0	0	0	0	0	0	0	0
Bacteria|TM7|TM7-3||Unassigned|Unassigned	0	0	0	0	0	0	0	0	0	0	0	0	0	0	0	0	0	0	0	0	0	0	0	0	0	0	0	0	0	0	0	0	0	0	0	0	0	0	0	0	0	0	0	0	0	0	0	0	0
Bacteria|TM7|TM7-3|CW040|Unassigned|Unassigned	0	0	0	0	0	0	0	0	0	0	0	0	0	0	0	0	0	0	0	0	0	0	0	0	0	0	0	0	0	0	0.033889689	0	0	0	0	0	0	0	0	0	0	0	0	0	0	0	0	0	0
Bacteria|Bacteroidetes|Bacteroidia|Bacteroidales|[Paraprevotellaceae]|YRC22	0	0	0	0	0	0	0	0	0	0	0	0	0	0	0	0	0	0	0	0	0	0	0	0	0	0	0	0	0	0	0	0	0	0	0	0	0	0	0	0	0.072797865	0	0	0	0	0	0	0	0
Bacteria|Firmicutes|Clostridia|Clostridiales|[Tissierellaceae]|Finegoldia	0	0	0	0	0	0	0	0	0	0	0	0	0	0	0	0	0	0	0	0	0	0	0	0	0	0	0	0	0	0	0	0	0	0	0	0	0	0	0	0	0	0	0	0	0	0	0	0	0
Bacteria|Firmicutes|Clostridia|Clostridiales|[Tissierellaceae]|Helcococcus	0	0	0	0	0	0	0	0	0	0	0	0	0	0	0	0	0	0	0	0	0	0	0	0	0	0	0	0	0	0	0	0	0	0	0	0	0	0	0	0	0	0	0	0	0	0	0	0	0
Bacteria|Proteobacteria|Alphaproteobacteria|Rhizobiales|Phyllobacteriaceae|Unassigned	0	0	0	0	0	0	0	0	0	0	0	0	0	0	0	0	0	0	0	0	0	0	0	0	0	0	0	0	0	0	0	0	0	0	0	0	0	0	0	0	0	0	0	0	0	0	0	0	0
Bacteria|Proteobacteria|Gammaproteobacteria|Pseudomonadales|Moraxellaceae|Moraxella	0	0	0	0	0	0	0	0	0	0	0	0	0	0	0	0	0	0	0	0	0	0	0	0	0	0	0	0	0	0	0	0	0	0	0	0	0	0	0	0	0	0	0	0	0	0	0	0	0
Bacteria|Proteobacteria|Gammaproteobacteria|Unassigned|Unassigned|Unassigned	0	0	0	0	0	0	0	0	0	0	0	0	0	0	0	0	0	0	0	0	0	0	0	0	0	0	0	0	0	0	0	0	0	0	0	0	0	0	0	0	0	0	0	0	0	0	0	0	0
Bacteria|[Thermi]|Deinococci|Deinococcales|Trueperaceae|B-42	0	0	0	0	0	0	0	0	0	0	0	0	0	0	0	0	0	0	0	0	0	0	0	0	0	0	0	0	0	0	0	0	0	0	0	0	0	0	0	0	0	0	0	0	0	0	0	0	0
Bacteria|Actinobacteria|Actinobacteria|Actinomycetales|Bogoriellaceae|Georgenia	0	0	0	0	0	0	0	0	0	0	0	0	0	0	0	0	0	0	0	0	0	0	0	0	0	0	0	0	0	0	0	0	0	0	0	0	0	0	0	0	0	0	0	0	0	0	0	0	0
Bacteria|Actinobacteria|Actinobacteria|Actinomycetales|Glycomycetaceae|Glycomyces	0	0	0	0	0	0	0	0	0	0	0	0	0	0	0	0	0	0	0	0	0	0	0	0	0	0	0	0	0	0	0	0	0	0	0	0	0	0	0	0	0	0	0	0	0	0	0	0	0
Bacteria|Actinobacteria|Actinobacteria|Actinomycetales|Intrasporangiaceae|Ornithinimicrobium	0	0	0	0	0	0	0	0	0	0	0	0	0	0	0	0	0	0	0	0	0	0	0	0	0	0	0	0	0	0	0	0	0	0	0	0	0	0	0	0	0	0	0	0	0	0	0	0	0
Bacteria|Actinobacteria|Actinobacteria|Actinomycetales|Micrococcaceae|Kocuria	0	0.012724265	0	0	0	0	0	0	0	0	0	0	0	0	0	0	0	0	0	0	0	0	0	0	0	0	0	0	0	0	0	0	0	0	0	0	0	0	0	0	0	0	0	0	0	0	0	0	0
Bacteria|Actinobacteria|Actinobacteria|Actinomycetales|Nocardiopsaceae|Nocardiopsis	0	0	0	0	0	0	0	0	0	0	0	0	0	0	0	0	0	0	0	0	0	0	0	0	0	0	0	0	0	0	0	0	0	0	0	0	0	0	0	0	0	0	0	0	0	0	0	0	0
Bacteria|Actinobacteria|Actinobacteria|Actinomycetales|Streptomycetaceae|Unassigned	0	0	0	0	0	0	0	0	0	0	0	0	0	0	0	0	0	0	0	0	0	0	0	0	0	0	0	0	0	0	0	0	0	0	0	0	0	0	0	0	0	0	0	0	0	0	0	0	0
Bacteria|Bacteroidetes|Bacteroidia|Bacteroidales|Barnesiellaceae|Unassigned	0.992492684	0.044534928	0.076345591	0.089069856	1.202443059	0	0.076345591	0.279933834	0.36900369	0.330830895	0.941595623	0.286295966	0.508970607	0.381727955	4.03359206	7.316452475	0.279933834	0.190863978	0	0	0	0	0	0	0	0	0	0	0	0	0	0	0	0	0	0	0	0	0	0	0	0	0	0	0	0	0	0	0
Bacteria|Bacteroidetes|Bacteroidia|Bacteroidales|BS11|Unassigned	0	0	0	0	0	0	0	0	0	0	0	0	0	0	0	0	0	0	0	0	0	0	0	0	0	0	0	0	0	0	0	0	0	0	0	0	0	0	0	0	0	0	0	0	0	0	0	0	0
Bacteria|Bacteroidetes|Bacteroidia|Bacteroidales|Odoribacteraceae|Butyricimonas	0.229036773	0	0	0.954319888	0	0.146329049	0.292658099	0.967044153	0.407176486	0.031810663	0.299020232	0.534419137	0.089069856	0.890698562	0.108156254	0.241761038	0	0.897060695	0.34355516	0	0	0	0	0	0	0	0	0	0	0	0	0	0	0	0	0	0	0	0	0	0	0	0	0	0	0	0	0	0
Bacteria|Bacteroidetes|Bacteroidia|Bacteroidales|Odoribacteraceae|Odoribacter	0.286295966	1.355134241	0.146329049	0.680748187	1.113373203	0.248123171	0.388090088	1.418755567	1.902277643	1.234253722	3.791831022	2.58302583	2.290367731	5.770454256	1.781397124	2.672095686	0.508970607	1.176994529	0.979768418	0	0	0	0	0	0	0	0	0	0	0	0	0	0	0	0	0	0	0	0	0	0	0	0	0	0	0	0	0	0
Bacteria|Bacteroidetes|Bacteroidia|Bacteroidales|Paraprevotellaceae|[Prevotella]	3.028375111	13.11871739	20.27039063	12.44433134	0.986130551	12.13258684	0.668023922	8.588878992	4.396233618	9.155108792	9.594095941	4.905204224	8.302583026	4.014505662	0.617126861	7.920855071	7.86995801	0.445349281	0.229036773	0	0	0	0	0	0	0	0	0	0	0	0	0	0	0	0	0	0	0	0	0	0	0	0	0	0	0	0	0	0
Bacteria|Bacteroidetes|Bacteroidia|Bacteroidales|Paraprevotellaceae|CF231	0	0	0.038172796	0	0	0.069983458	0.209950375	0.127242652	0	8.518895534	0	0	0	0	0.337193027	0	0	0	1.838656318	0	0	0	0	0	0	0	0	0	0	0	0	0	0	0	0	0	0	0	0	0	0	0	0	0	0	0	0	0	0
Bacteria|Bacteroidetes|Bacteroidia|Bacteroidales|Paraprevotellaceae|Paraprevotella	0	0	0	0	0	0	0	0	0	0	0	0	0	0	0	0	0	0	0	0	0	0	0	0	0	0	0	0	0	0	0	0	0	0	0	0	0	0	0	0	0	0	0	0	0	0	0	0	0
Bacteria|Bacteroidetes|Bacteroidia|Bacteroidales|Paraprevotellaceae|Unassigned	0	0	0	0	0	0.050897061	0.470797811	0	0	0	0	0	0	0	0	0	0	0	0	0	0	0	0	0	0	0	0	0	0	0	0	0	0	0	0	0	0	0	0	0	0	0	0	0	0	0	0	0	0
Bacteria|Bacteroidetes|Bacteroidia|Bacteroidales|Paraprevotellaceae|YRC22	0	0	0	0	0	0	0	0.006362133	0	0	0	0	0	0	0	0	0	0	0	0	0	0	0	0	0	0	0	0	0	0	0	0	0	0	0	0	0	0	0	0	0	0	0	0	0	0	0	0	0
Bacteria|Bacteroidetes|Bacteroidia|Bacteroidales|Porphyromonadaceae|Unassigned	0	0	0	0	0	0	0	0	0	0	0	0	0	0	0	0	0	0	0	0	0	0	0	0	0	0	0	0	0	0	0	0	0	0	0	0	0	0	0	0	0	0	0	0	0	0	0	0	0
Bacteria|Bacteroidetes|Flavobacteriia|Flavobacteriales|Flavobacteriaceae|Aequorivita	0	0	0	0	0	0	0	0	0	0	0	0	0	0	0	0	0	0	0	0	0	0	0	0	0	0	0	0	0	0	0	0	0	0	0	0	0	0	0	0	0	0	0	0	0	0	0	0	0
Bacteria|Chloroflexi|Thermomicrobia|JG30-KF-CM45|Unassigned|Unassigned	0	0	0	0	0	0	0	0	0	0	0	0	0	0	0	0	0	0	0	0	0	0	0	0	0	0	0	0	0	0	0	0	0	0	0	0	0	0	0	0	0	0	0	0	0	0	0	0	0
Bacteria|Elusimicrobia|Elusimicrobia|Elusimicrobiales|Elusimicrobiaceae|Elusimicrobium	0	0	0	0	0	0	0	0	0	0	0	0	0	0	0	0	0	0	0	0	0	0	0	0	0	0	0	0	0	0	0	0	0	0	0	0	0	0	0	0	0	0	0	0	0	0	0	0	0
Bacteria|Firmicutes|Bacilli|Bacillales|Planococcaceae|Rummeliibacillus	0	0	0	0	0	0	0	0	0	0	0	0	0	0	0	0	0	0	0	0	0	0	0	0	0	0	0	0	0	0	0	0	0	0	0	0	0	0	0	0	0	0	0	0	0	0	0	0	0
Bacteria|Firmicutes|Bacilli|Bacillales|Unassigned|Unassigned	0.031810663	0	0	0	0	0	0	0	0	0	0	0	0	0	0	0	0	0	0	0	0	0	0	0	0	0	0	0	0	0	0	0	0	0	0	0	0	0	0	0	0	0	0	0	0	0	0	0	0
Bacteria|Firmicutes|Bacilli|Lactobacillales|Aerococcaceae|Unassigned	0	0	0	0	0	0	0	0	0	0	0	0	0	0	0	0	0	0	0	0	0	0	0	0	0	0	0	0	0	0	0	0	0	0	0	0	0	0	0	0	0	0	0	0	0	0	0	0	0
Bacteria|Firmicutes|Clostridia|Clostridiales|Acidaminobacteraceae|Guggenheimella	0	0	0	0	0	0	0	0	0	0	0	0	0	0	0	0	0	0	0	0	0	0	0	0	0	0	0	0	0	0	0	0	0	0	0	0	0	0	0	0	0	0	0	0	0	0	0	0	0
Bacteria|Firmicutes|Clostridia|Clostridiales|Clostridiaceae|Proteiniclasticum	0	0	0	0	0	0	0	0	0	0	0	0	0	0	0	0	0	0	0	0	0	0	0	0	0	0	0	0	0	0	0	0	0	0	0	0	0	0	0	0	0	0	0	0	0	0	0	0	0
Bacteria|Firmicutes|Clostridia|Clostridiales|Mogibacteriaceae|Mogibacterium	0	0	0	0	0.012724265	0	0.02544853	0.019086398	0.031810663	0	0	0	0	0	0	0	0	0	0	0	0	0	0	0	0	0	0	0	0	0	0	0	0	0	0	0	0	0	0	0	0	0	0	0	0	0	0	0	0
Bacteria|Firmicutes|Clostridia|Clostridiales|Mogibacteriaceae|Unassigned	0.159053315	0.012724265	0	0.139966917	0.101794121	0.528057005	0.636213259	0.057259193	0.757093778	0.381727955	0.050897061	0.159053315	0.209950375	0.381727955	0.477159944	0	0.082707724	0.146329049	0.292658099	0	0	0	0	0	0	0	0	0	0	0	0	0	0	0	0	0	0	0	0	0	0	0	0	0	0	0	0	0	0
Bacteria|Firmicutes|Clostridia|Clostridiales|Ruminococcaceae|Anaerotruncus	0	0	0	0	0	0	0	0	0	0	0	0.02544853	0	0	0	0	0	0	0	0	0	0	0	0	0	0	0	0	0	0	0	0	0	0	0	0	0	0	0	0	0	0	0	0	0	0	0	0	0
Bacteria|Firmicutes|Clostridia|Clostridiales|Tissierellaceae|Parvimonas	0	0	0	0	0	0	0	0	0	0	0	0	0	0	0	0	0	0	0	0	0	0	0	0	0	0	0	0	0	0	0	0	0	0	0	0	0	0	0	0	0	0	0	0	0	0	0	0	0
Bacteria|Firmicutes|Clostridia|Clostridiales|Tissierellaceae|Tissierella_Soehngenia	0	0	0	0	0	0	0	0	0	0	0	0	0	0	0	0	0	0	0	0	0	0	0	0	0	0	0	0	0	0	0	0	0	0	0	0	0	0	0	0	0	0	0	0	0	0	0	0	0
Bacteria|Firmicutes|Clostridia|Unassigned|Unassigned|Unassigned	0	0	0	0	0	0	0	0	0	0	0	0	0	0	0	0	0	0.063621326	0.031810663	0	0	0	0	0	0	0	0	0	0	0	0	0	0	0	0	0	0	0	0	0	0	0	0	0	0	0	0	0	0
Bacteria|Firmicutes|Erysipelotrichi|Erysipelotrichales|Erysipelotrichaceae|Erysipelothrix	0	0	0	0	0	0	0	0	0	0	0	0	0	0	0	0	0	0	0	0	0	0	0	0	0	0	0	0	0	0	0	0	0	0	0	0	0	0	0	0	0	0	0	0	0	0	0	0	0
Bacteria|Firmicutes|Unassigned|Unassigned|Unassigned|Unassigned	0	0	0	0	0	0	0	0	0	0	0	0	0	0	0	0	0	0	0.019086398	0	0	0	0	0	0	0	0	0	0	0	0	0	0	0	0	0	0	0	0	0	0	0	0	0	0	0	0	0	0
Bacteria|Planctomycetes|Planctomycetia|Planctomycetales|Planctomycetaceae|Planctomyces	0	0	0	0	0	0	0	0	0	0	0	0	0	0	0	0	0	0	0	0	0	0	0	0	0	0	0	0	0	0	0	0	0	0	0	0	0	0	0	0	0	0	0	0	0	0	0	0	0
Bacteria|Proteobacteria|Alphaproteobacteria|Rhodobacterales|Rhodobacteraceae|Amaricoccus	0	0	0	0	0	0	0	0	0	0	0	0	0	0	0	0	0	0	0	0	0	0	0	0	0	0	0	0	0	0	0	0	0	0	0	0	0	0	0	0	0	0	0	0	0	0	0	0	0
Bacteria|Proteobacteria|Alphaproteobacteria|Rhodobacterales|Rhodobacteraceae|Unassigned	0	0	0	0	0	0	0	0	0	0	0	0	0	0	0	0	0	0	0	0	0	0	0	0	0	0	0	0	0	0	0	0	0	0	0	0	0	0	0	0	0	0	0	0	0	0	0	0	0
Bacteria|Proteobacteria|Betaproteobacteria|Neisseriales|Neisseriaceae|Unassigned	0	0	0	0	0	0	0	0	0	0	0	0	0	0	0	0	0	0	0	0	0	0	0	0	0	0	0	0	0	0	0	0	0	0	0	0	0	0	0	0	0	0	0	0	0	0	0	0	0
Bacteria|Proteobacteria|Gammaproteobacteria|Xanthomonadales|Xanthomonadaceae|Luteimonas	0	0	0	0	0	0	0	0	0	0	0	0	0	0	0	0	0	0	0	0	0	0	0	0	0	0	0	0	0	0	0	0	0	0	0	0	0	0	0	0	0	0	0	0	0	0	0	0	0
Bacteria|Synergistetes|Synergistia|Synergistales|Synergistaceae|Synergistes	0	0	0	0	0	0	0	0	0	0	0	0	0	0	0.089069856	0	0	0	0	0	0	0	0	0	0	0	0	0	0	0	0	0	0	0	0	0	0	0	0	0	0	0	0	0	0	0	0	0	0
Bacteria|Verrucomicrobia|Verruco-5|WCHB1-41|Unassigned|Unassigned	0	0	0	0	0	0	0	0	0	0.02544853	0	0	0	0	0	0	0	0	0	0	0	0	0	0	0	0	0	0	0	0	0	0	0	0	0	0	0	0	0	0	0	0	0	0	0	0	0	0	0
[truncated: 5 more columns]
