# Supplementary material for: Longitudinal evaluation of fecal microbiota transplantation for ameliorating calf diarrhea and improving growth performance
Source: Nat Commun. 2021 Jan 8;12:161. doi: 10.1038/s41467-020-20389-5 (PMC7794225; doi:10.1038/s41467-020-20389-5)
Supplement: Supplementary file 8 — Source Data [file 41467_2020_20389_MOESM8_ESM.zip › Figure 3b.txt]

Verrucomicrobiaceae
CON	ABX	FMT
17.64808	41.03482	0
10.03019	0.1106863	0.6070974
15.01342	0.03018717	0.07714498
6.939693	3.38767	0.00670826
5	0	0
30.40853	0.00670826	0.09391562
5.016771	0.00670826	0.01341652
14.9024	1.448984	0.1140404
11.59858	0.0570202	0.4897029
0.02347891	0	0
0.04360368	0.01341652	0.00335413
1.539545	0.01677064	15.39881
	0.7982827	0.6439928
	3.505065	0
	0	0
	0.09391562	1.264507
	0.7882203	0.04360368
	0.03018716	0.00670826
	0	0.2716845
	8.932045
	17.01885
