# Supplementary material for: Longitudinal evaluation of fecal microbiota transplantation for ameliorating calf diarrhea and improving growth performance
Source: Nat Commun. 2021 Jan 8;12:161. doi: 10.1038/s41467-020-20389-5 (PMC7794225; doi:10.1038/s41467-020-20389-5)
Supplement: Supplementary file 8 — Source Data [file 41467_2020_20389_MOESM8_ESM.zip › Figure 3c.txt]

Enterobacteriaceae			Lactobacillaceae
CON	ABX	FMT	CON	ABX	FMT
4	7.321698	0.0381728	0	1.457257	2.920219
5.032355	9.482928	0	0	2	0.241761
7.010062	5.296535	0.06362133	0	3	6.864741
2	10.26264	0	0	4	0
5	2	0.2290368	0	2.279082	7.214658
3	9	0.1399669	0	3.480087	0.5083454
11.80463	6.896552	0	0	2.050326	1.13246
1	10.72609	0	0.1	0.9912734	0.2099504
3	13.78463	0.5089706	0	0.4490384	0.674386
5.008089	9.184106	0	0	4	1.323324
9	5.008472	1.81957	0	5.235957	7.5773
1.083879	3.736338	1.456928	0	0.6184868	1.005217
2.022163	6.67779	0.3626415	0	0.2626451	12.43161
11.73663	7.997967	0.4898842	0	44.7937	1.615982
	0.03388969	0.0190864		2.829789	0.1081563
	11.11582	1.227892		4.30399	6.820206
	10.04236	1.024303		0	1.755949
	6.69067	0.1081563		14.72507	12.17712
	6	0.04453493		0.7116835	0.03181066
	4.305007			1.92324
	10			3.00771
