# Supplementary material for: Longitudinal evaluation of fecal microbiota transplantation for ameliorating calf diarrhea and improving growth performance
Source: Nat Commun. 2021 Jan 8;12:161. doi: 10.1038/s41467-020-20389-5 (PMC7794225; doi:10.1038/s41467-020-20389-5)
Supplement: Supplementary file 8 — Source Data [file 41467_2020_20389_MOESM8_ESM.zip › Figure 3d.txt]

Ruminococcaceae			Paraprevotellaceae			Porphyromonadaceae			Bacteroidaceae
CON	ABX	FMT	CON	ABX	FMT	CON	ABX	FMT	CON	ABX	FMT
0	9.607727	23.17725	0	11.38694	3.028375	0	0.2795899	2.945668	1.075791	4.210794	23.3872
0.0323546	17.78216	20.12819	0.6551808	0.04236211	13.11872	0.6551808	0.05930696	3.499173	0.07279786	0.3727866	10.49752
0.07279786	15.1546	21.74871	0.186039	0.2541727	20.27039	0.186039	0.1016691	5.438987	0.161773	0.06777938	8.849727
0.06470922	21.56231	20.55605	0	0	12.44433	0	0	3.830004	0.3639893	0.03388969	18.08118
1.132411	18.38261	17.92849	0	1.389477	0.9861305	0	4.015928	3.454638	0	7.531983	24.58328
0.2426596	20.29764	18.84464	0	19.12226	12.13259	0	1.872405	4.343555	0.08897517	19.52046	12.49523
0.1051525	10.12454	35.17623	0	2.922986	0.6680239	0	1.465729	1.316961	0.5742943	27.4337	17.66764
0	18.37668	39.17165	0	0.8387698	8.588879	0	0.4320935	3.282861	0	16.74998	16.34432
0.04853191	18.20724	20.07253	0.2588369	1.414894	4.396234	0.2588369	0.2880624	2.952029	0.6794468	7.820046	19.43632
0.2426596	14.68271	17.07596	0.0323546	4.642888	9.155108	0	4.202322	3.84909	1.633908	24.93434	16.7006
0	16.70762	16.73241	0.07279786	5.812082	9.594096	0	3.050072	2.156763	3.502386	16.28399	26.92455
0.1132411	0.2626451	9.358697	0.06470922	0.1355588	4.905204	0	0	1.787759	0.5500283	0.6862662	15.86716
0.372078	25.75616	20.88688	0.04853191	0.220283	8.302583	0	1.423367	3.187428	2.895737	1.245446	22.75735
0.2264822	1.406422	28.37511	0.2426596	1.736847	4.014506	1.164766	0.04236211	3.240616	0	2.829789	14.03486
	6.572083	20.03728		6.625434	0.6171269		2.185885	11.02558		26.57799	4.994274
	0.8472422	16.41303		0.01694484	7.920855		1.270863	2.939305		33.14412	11.12101
	10.97518	15.48543		0	7.869958		0.6184868	2.875684		3.00771	19.42995
	9.336609	19.22636		8.43006	0.4453493		0.1186139	1.698689		2.948403	14.46749
	21.46065	12.78789		0	0.2290368		4.015928	2.233109		25.13768	4.529839
	19.26629			0.2287554			0.6523765			3.854952
	16.31534			0.5761247			0.04236211			0.6608489
							0.1006239
