# Supplementary material for: Longitudinal evaluation of fecal microbiota transplantation for ameliorating calf diarrhea and improving growth performance
Source: Nat Commun. 2021 Jan 8;12:161. doi: 10.1038/s41467-020-20389-5 (PMC7794225; doi:10.1038/s41467-020-20389-5)
Supplement: Supplementary file 8 — Source Data [file 41467_2020_20389_MOESM8_ESM.zip › Figure 3ei.txt]

	CON1	CON2	CON3	CON4	CON5	CON6	CON7	CON8	CON9	CON10	CON11	CON12	CON13	CON14
Day0	22.81242	5.088975	13.53474	20.42061	36.66586	23.77255	5.016177	12.00809	21.94128	7.072798	21.84745	14.08897	12.05209	5.250748
Day2	13.64556	0	4.812747	0	35.33123	30.65599	0.3235461	25.69765	23.94241	7.490091	19.37232	0.1375071	9.633584	0.1051525
Day48	1.245652	0.2992801	0.6470921	8.614414	0.1213298	25.05055	0.3316347	34.84591	0.07279786	2.014074	2.192025	6.17973	1.553021	10.1189
Day8	0.7926878	22.79382	3.235461	0.3316347	9.156354	11.51015	0.008088652	29.40225	2.450861	0	0.2183936	17.06705	1.609642	5.645879
Day16	0.372078	0.0323546	0.04044326	5.362776	11.19469	0.07279786	0.6309148	28.34264	6.220173	2.952358	0.7765105	0.2103049	0.186039	0.08897517
Day32	0.372078	0	2.531748	0.04044326	0.2345709	0.0161773	1.763326	5.613524	0.08088651	19.25099	0.05662056	0.3559007	38.08137
Day48	1.054203	7.862169	12	12.10515	10	6	8.404109	10.02427	5.024266	0.0161773	5	7.380167	2.353798
	ABX1	ABX2	ABX3	ABX4	ABX5	ABX6	ABX7	ABX8	ABX9	ABX10	ABX11	ABX12	ABX13	ABX14	ABX15	ABX16	ABX17	ABX18	ABX19	ABX20	ABX21	ABX22	ABX23
Day0	11.9656	11.17767	3.863425	9.21181	10.18639	15.14403	45.17496	2.592561	34.51665	29.38236	48.37753	28.00983	0.1440312	14.92248	10.2457	27.97594	5.406676	7.972549	48.36059	7.254173	42.40447	5.084724	11.82867
Day2	1.270863	0.0762518	8.938405	0	0	0.3897314	6.591545	0	3.219521	0.2287554	57.29052	17.71584	5.524019	21.34203	1.304753	6.803355	2.397696	6.566127	31.69533	1.541981	0	0.02541727	5.450459
Day48	0.1186139	0.06777938	0.04236211	0	0.2033381	0	18.02931	0	1.253919	0	23.58722	4.185377	0.7116835	1.220029	0.8302974	4.592053	0.04236211	0.9319664	42.87893	2.228247	0.03388969	0.1186139	5.337358
Day8	1.372532	19.50352	0.4998729	2.219775	0	0.09319665	0	4.812336	0.1270863	0	0.09319665	4.795391	0.08472423	0	0.1525036	8.192832	1.863933	4.676777	1.499619	1.36406	0.04236211	0.06372845
Day16	0.03388969	0.8980768	1.135305	0.160976	13.03906	0.1016691	0.05083453	0.2118106	9.811065	0.06777938	23.79056	0.6354316	0.06777938	0.02541727	17.3261	3.854952	4.049818	0.1948657	34.20317	0.05930696	2.363806	12.06145
Day32	19.75247	0.06777938	0	0.1101415	0.1440312	1.211556	0.01694484	0	2.253664	0.05083453	0.04236211	0.5930696	1.474201	0.02541727	0	0.04236211	23.92612	0	4.227739	55.90104	1.05058	0.05083453
Day48	11.06326	7.321698	5.482928	5.296535	0.2626451	11.80463	9	6.896552	10.72609	13.78463	3	0.008472422	3.736338	10.67779	7.997967	10.03389	11.11582	5.042362	16.69067	5	4.305007	3
	FMT1	FMT2	FMT3	FMT4	FMT5	FMT6	FMT7	FMT8	FMT9	FMT10	FMT11	FMT12	FMT13	FMT14	FMT15	FMT16	FMT17	FMT18	FMT19	FMT20
Day0	40.90215	36.13691	7.946303	13.62133	8.760656	6.483013	7.507317	7.348263	11.68597	40.67947	7.055605	5.496882	46.38631	51.83866	18.32294	17.57221	24.6978	6.432116	24.79069	11.22533
Day2	2.729355	7.036519	12.7688	39.87149	17.60402	0.3435552	6.362133	11.96081	0.9288713	8.328032	0.1590533	30.88815	39.248	7.520041	26.11019	4.688892	2.710268	0	0.8843364	12.39485
Day48	0.03181066	0.4898842	8.83064	43.37066	0.05089706	0.337193	7.469144	0.09543199	5.795903	15.13551	0.02544853	30.5446	15.36455	26.18018	38.03283	21.71396	1.533274	0.1336048	0.06362133	9.20279
Day8	11.47729	0.0381728	0.9415956	0	3.607329	0.3308309	0	0	13.96488	0.05725919	6.069475	30.60186	8.270772	1.227892	0.2481232	0.6362132	1.921364	0.1526912	0.0190864	0.3085799
Day16	0.9034228	0.03181066	0.05725919	0.7634559	14.95737	3.225601	0.0190864	0	3.842728	0.1336048	0.01272427	0	0.4962463	0	10.77109	7.69818	0.0381728	0.01272427	0.337193	2.728852
Day32	0.08906986	0.4262629	3.620054	0.146329	0.006362133	0.01272427	0.01272427	0	0.006362133	0	5.038809	0.1017941	0.0381728	0.2290368	0.01272427	0.03181066	0.4135386	0	0.0190864	0.01677064
Day48	0.0381728	0	0.06362133	0	0.2290368	0.1399669	0	0	0.5089706	0	1.81957	1.456928	0.3626415	0.4898842	0.0190864	1.227892	1.024303	0.1081563	0.04453493	1.829946
