# Supplementary material for: Longitudinal evaluation of fecal microbiota transplantation for ameliorating calf diarrhea and improving growth performance
Source: Nat Commun. 2021 Jan 8;12:161. doi: 10.1038/s41467-020-20389-5 (PMC7794225; doi:10.1038/s41467-020-20389-5)
Supplement: Supplementary file 8 — Source Data [file 41467_2020_20389_MOESM8_ESM.zip › Figure 3eii.txt]

	CON1	CON2	CON3	CON4	CON5	CON6	CON7	CON8	CON9	CON10	CON11	CON12	CON13	CON14
Day0	0	0.3154574	0.2507482	0	0.2750142	1.059613	1.124323	0.4529645	0	0	0	0	0.008088652	2.394241
Day2	0	1.059613	0.4610531	0	0.1698617	0.0161773	1.795681	0.09706382	0	1.051525	0	0	0	3.866375
Day48	0.1375071	1.350805	0.02426595	0	0.2345709	0.1294184	3.154574	0	0.3316347	1.108145	0.1051525	0	3.065599	1.26183
Day8	1.01917	1.156677	0	0.161773	0.08897517	0	0.8412198	0.05662056	1.075791	0	1.326539	0	0.347812	17.72224
Day16	4.934077	0.8897517	0.7037127	0.3073688	0	1.156677	0.08088651	0.0161773	0.2992801	0.7845992	3.486209	2.135404	3.12222	2.305266
Day32	1.431691	0.3963439	0.08088651	12.7558	4.254631	0.3639893	1.423603	0.7441559	0.7603332	1.973631	0.7926878	4.092858	0.1051525
Day48	2.046429	0.3963439	1.641996	0.2103049	1.91701	2.046429	0	0.8007765	0.6956241	3.35679	1.383159	0.0323546	2.830885
	ABX1	ABX2	ABX3	ABX4	ABX5	ABX6	ABX7	ABX8	ABX9	ABX10	ABX11	ABX12	ABX13	ABX14	ABX15	ABX16	ABX17	ABX18	ABX19	ABX20	ABX21	ABX22	ABX23
Day0	1.60976	0.762518	3.922731	1.220029	0.8133525	2.160468	0.542235	3.422858	0	0.160976	0.008472422	0	0.03388969	0	0.05930696	0	0.01694484	0	0	0	1.584343	1.533508	0
Day2	0.6608489	1.389477	0.6608489	2.550199	0.02541727	5.219012	1.101415	0.08472423	0	0.08472423	0.03388969	0	0	0	0.02541727	0	0	0	0	0	0.7201559	1.126832	0
Day48	0	2.999238	1.016691	7.777684	0.2965348	0.008472422	1.550453	0.3304245	0.05930696	1.152249	0.04236211	0	0.7116835	0.1016691	8.887571	0	0.01694484	0	1.067525	0.5845971	0.3050072	0.4914005	0.5534313
Day8	0.1101415	1.389477	0.8641871	6.5746	0.3304245	4.769974	3.2873	0.2626451	0.160976	1.101415	0.5930696	0.9997458	1.414894	1.940185	1.05058	3.329662	1.075998	0.1355588	0.5676523	0.381259	0.3050072	2.013417
Day16	3.626197	0.8557147	3.058544	2.245192	1.059053	5.371516	0	2.473947	0.2033381	3.177158	0	0.1355588	2.889096	1.406422	0.6269593	8.286029	2.084216	0.1016691	0	2.101161	1.423367	0.01341652
Day32	0.9726974	1.220029	0	0.1016691	0.1863933	1.160722	2.101161	0.3897314	1.652122	0.9065492	2.702703	0.9489113	0.1863933	1.186139	1.745319	2.236719	0	0.1016691	0.01694484	0.05083453	0.8980768	0.5845971
Day48	0.2180184	0.07043671	0.04360368	0.003354129	0.3210572	1.747501	2.468639	0.5903267	0.2716844	0.4192661	0.7882203	0	3.132756	0.05366606	1.744147	6.540551	0.9928222	0.09391561	3.545314	3.469578	0.06708258	0.1006239
	FMT1	FMT2	FMT3	FMT4	FMT5	FMT6	FMT7	FMT8	FMT9	FMT10	FMT11	FMT12	FMT13	FMT14	FMT15	FMT16	FMT17	FMT18	FMT19	FMT20
Day0	0	0.2544853	0	0.4135386	0.02544853	3.327395	3.702761	0	6.012215	0	0	0.07634559	0	0	0.03181066	0.7125589	0	2.093142	0.1399669	0.003354129
Day2	1.037028	1.584171	0.03181066	0	0	0.8016287	2.169487	0.1781397	5.153327	0	1.476015	0.1081563	0	0.2544853	0.06362133	0	0	5.445985	0.1845018	0.4393909
Day48	2.786614	0.05089706	1.304237	0	0	1.304237	0.9543199	0.2226746	3.314671	2.074055	0.8461636	0.3308309	0.5216949	0	0	0.0190864	0.4644357	2.640285	3.505535	1.244382
Day8	1.46329	2.818425	1.558722	0.3499173	0.4962463	1.806846	6.788395	0.5344191	0.241761	0.578954	0.0381728	0.1399669	1.087925	0.4199007	0.7252831	0.1972261	6.635705	2.016796	1.476015	1.824646
Day16	15.56178	0.5916783	0.0190864	0.2226746	0	1.183357	1.081563	1.628706	0.0381728	1.876829	1.266064	0.2990202	4.816134	2.41761	1.43148	0.4453493	3.842728	1.285151	1.545998	3.663648
Day32	2.016796	4.122662	2.29673	2.284006	9.441404	1.813208	0.6871103	3.435552	8.079908	0.03181066	1.7305	1.46329	0.7825423	2.334903	0.1017941	1.34241	2.353989	1.787759	1.781397	1.593211
Day48	3.091996	3.499173	3.098359	7.978114	6.298511	3.381728	1.316961	3.543708	4.841583	1.202443	2.805701	2.360351	4.459855	1.240616	1.647792	3.053824	2.875684	4.243543	2.233109	3.314349
