# Supplementary material for: Longitudinal evaluation of fecal microbiota transplantation for ameliorating calf diarrhea and improving growth performance
Source: Nat Commun. 2021 Jan 8;12:161. doi: 10.1038/s41467-020-20389-5 (PMC7794225; doi:10.1038/s41467-020-20389-5)
Supplement: Supplementary file 8 — Source Data [file 41467_2020_20389_MOESM8_ESM.zip › Figure 3eiii.txt]

Feature ID	Taxonomy	Sequences	Top-hit taxon	Top-hit strain	Similarity (%)
b4f7f3a33c73d166935fe08a2605f38f	k__Bacteria; p__Bacteroidetes; c__Bacteroidia; o__Bacteroidales; f__Porphyromonadaceae; g__Parabacteroides; s__	TGAGGAATATTGGTCAATGGCCGAGAGGCTGAACCAGCCAAGTCGCGTGAAGGAAGAAGGATCTATGGTTTGTAAACTTCTTTTATAGGGGAATAAAGTGGAGGACGTGTCCTTTTTTGTATGTACCCTATGAATAAGCATCGGCTAACTCCGTGCCAGCAGCCGCGGTAATACGGAGGATGCGAGCGTTATCCGGATTTATTGGGTTTAAAGGGTGCGTAGGTGGTGATTTAAGTCAGCGGTGAAAGTTTGTGGCTCAACCATAAAATTGCCGTTGAAACTGGGTTACTTGAGTGTGTTTGAGGTAGGCGGAATGCGTGGTGTAGCGGTGAAATGCATAGATATCACGCAGAACTCCGATTGCGAAGGCAGCTTACTAAACCATAACTGACACTGAAG…	Parabacteroides merdae	ATCC 43184	100	Bacteria;Bacteroidetes;Bacteroidia;Bacteroidales;Porphyromonadaceae;Parabacteroides
b2033c638cf1dcf1fd3abcfce7fdd15a	k__Bacteria; p__Bacteroidetes; c__Bacteroidia; o__Bacteroidales; f__Porphyromonadaceae; g__Paludibacter; s__	TGAGGAATATTGGTCAATGGGCGCAAGCCTGAACCAGCCAAGTCGCGTGCAGGATGAAGTATCTATGGTATGTAAACTGCTTTTATTCGGGAATAAAGTGCAGGACGTGTCCTGTTTTGTATGTACCGAAGGAATAAGGATCGGCTAACTCCGTGCCAGCAGCCGCGGTAATACGGAGGATTCGAGCGTTATCCGGATTTATTGGGTTTAAAGGGTGCGTAGGCGGAGTATTAAGTCAGCGGTGAAAGTTTGCAGCTCAACTGTAAAATTGCCGTTGAAACTGGTGCACTAGAGTGCGAACGAGGCAGGCGGAATGTGATGTGTAGCGGTGAAATGCTTAGATATGTCACAGAACACCGATTGCGAAGGCAGCTTGCTAGGACGCTACTGACGCTGAGG…	EU460988_s	KO1_aai41f06	93.56	Bacteria;Bacteroidetes;Bacteroidia;Bacteroidales;Porphyromonadaceae;EU460988_g
31933e0b342363754ee2fbbb27511c23	k__Bacteria; p__Bacteroidetes; c__Bacteroidia; o__Bacteroidales; f__Porphyromonadaceae; g__Parabacteroides; s__	TGAGGAATATTGGTCAATGGACGGAAGTCTGAACCAGCCAAGTCGCGTGAAGGATGAAGGTTCTATGGATTGTAAACTTCTTTTATAGGGGAATAAAAAATTCCACGTGTGGGATCTTGTATGTACCCTATGAATAAGCATCGGCTAACTCCGTGCCAGCAGCCGCGGTAATACGGAGGATGCGAGCGTTATCCGGATTTATTGGGTTTAAAGGGTGCGTAGGTGGTCTTTTAAGTCAGCGGTGAAAGTTTGTGGCTTAACCATAAAATTGCCATTGATACTGGGAGACTTGAGTGTGTTTGAGGTAGGCGGAATGCGTAGTGTAGCGGTGAAATGCATAGATATTACGCAGAACTCCGATTGCGAAGGCAGCTTACTAAACCATAACTGACACTGAAG…	FJ683073_s	8-5F9	99.31	Bacteria;Bacteroidetes;Bacteroidia;Bacteroidales;Porphyromonadaceae;Parabacteroides
25d1b4e231e23d84f8bfb86f62022ce6	k__Bacteria; p__Bacteroidetes; c__Bacteroidia; o__Bacteroidales; f__Porphyromonadaceae; g__Parabacteroides; s__	TGAGGAATATTGGTCAATGGGCGAGAGCCTGAACCAGCCAAGTCGCGTGAAGGATGAAGGTTCTATGGATTGTAAACTTCTTTTAGAGGGGAATAAAGTGCGGGACGTGTCCTGTTTTGTATGTACCCTCTGAATAAGCATCGGCTAACTCCGTGCCAGCAGCCGCGGTAATACGGAGGATGCGAGCGTTATCCGGATTTATTGGGTTTAAAGGGTGCGTAGGTGGATGTTTAAGTCAGCGGTGAAAGTTTGTGGCTCAACCATAAAATTGCCGTTGAAACTGGATATCTTGAGTATGTTTGAGGTAGGCGGAATGCGTGGTGTAGCGGTGAAATGCATAGATATCACGCAGAACTCCGATTGCGAAGGCAGCTTACTAAACCAACACTGACACTGAAG…	Parabacteroides chinchillae	DSM 29073	100	Bacteria;Bacteroidetes;Bacteroidia;Bacteroidales;Porphyromonadaceae;Parabacteroides
754fa721fe1ca53f96d6016edda5d0fa	k__Bacteria; p__Bacteroidetes; c__Bacteroidia; o__Bacteroidales; f__Porphyromonadaceae; g__Parabacteroides; s__distasonis	TGAGGAATATTGGTCAATGGGCGTAAGCCTGAACCAGCCAAGTCGCGTGAGGGATGAAGGTTCTATGGATCGTAAACCTCTTTTATAAGGGAATAAAGTGCGGGACGTGTCCTGTTTTGTATGTACCTTATGAATAAGGATCGGCTAACTCCGTGCCAGCAGCCGCGGTAATACGGAGGATCCGAGCGTTATCCGGATTTATTGGGTTTAAAGGGTGCGTAGGCGGCCTTTTAAGTCAGCGGTGAAAGTCTGTGGCTCAACCATAGAATTGCCGTTGAAACTGGGAGGCTTGAGTATGTTTGAGGCAGGCGGAATGCGTGGTGTAGCGGTGAAATGCTTAGATATCACGCAGAACCCCGATTGCGAAGGCAGCCTGCCAAGCCATGACTGACGCTGATG…	LARM_s	N54.MGS-20	99.08	Bacteria;Bacteroidetes;Bacteroidia;Bacteroidales;Porphyromonadaceae;Parabacteroides
eeef712847133279127d4a3429c59007	k__Bacteria; p__Bacteroidetes; c__Bacteroidia; o__Bacteroidales; f__Porphyromonadaceae; g__Parabacteroides; s__distasonis	TGAGGAATATTGGTCAATGGCCGAGAGGCTGAACCAGCCAAGTCGCGTGAGGGATGAAGGTTCTATGGATCGTAAACCTCTTTTATAAGGGAATAAAGTGCGGGACGTGTCCCGTTTTGTATGTACCTTATGAATAAGGATCGGCTAACTCCGTGCCAGCAGCCGCGGTAATACGGAGGATCCGAGCGTTATCCGGATTTATTGGGTTTAAAGGGTGCGTAGGCGGCCTTTTAAGTCAGCGGTGAAAGTCTGTGGCTCAACCATAGAATTGCCGTTGAAACTGGGGGGCTTGAGTATGTTTGAGGCAGGCGGAATGCGTGGTGTAGCGGTGAAATGCATAGATATCACGCAGAACCCCGATTGCGAAGGCAGCCTGCCAAGCCATTACTGACGCTGATG…	Parabacteroides distasonis	ATCC 8503	100	Bacteria;Bacteroidetes;Bacteroidia;Bacteroidales;Porphyromonadaceae;Parabacteroides
34ebf46051bccea0dd848a6d06070944	k__Bacteria; p__Bacteroidetes; c__Bacteroidia; o__Bacteroidales; f__Porphyromonadaceae; g__Parabacteroides; s__	TGAGGAATATTGGTCAATGGGCGAGAGCCTGAACCAGCCAAGTCGCGTGAAGGATGAAGGATCTATGGTTTGTAAACTTCTTTTATATGGGAATAAAGTGAGGAACGTGTTCCTTTTTGTATGTACCATATGAATAAGCATCGGCTAACTCCGTGCCAGCAGCCGCGGTAATACGGAGGATGCGAGCGTTATCCGGATTTATTGGGTTTAAAGGGTGCGTAGGTGGTTAATTAAGTCAGCGGTGAAAGTTTGTGGCTCAACCATAAAATTGCCGTTGAAACTGGTTGACTTGAGTATATTTGAGGTAGGCGGAATGCGTGGTGTAGCGGTGAAATGCATAGATATCACGCAGAACTCCGATTGCGAAGGCAGCTTACTAAACTATAACTGACACTGAAG…	Parabacteroides goldsteinii	DSM 19448	100	Bacteria;Bacteroidetes;Bacteroidia;Bacteroidales;Porphyromonadaceae;Parabacteroides
619222e5cd35ec30177d3c897bdd5734	k__Bacteria; p__Bacteroidetes; c__Bacteroidia; o__Bacteroidales; f__Porphyromonadaceae; g__Parabacteroides; s__distasonis	TGAGGAATATTGGTCAATGGGCGCGAGCCTGAACCAGCCAAGTCGCGTGAGGGATGAAGGTTCTATGGATCGTAAACCTCTTTTATAAGGGAATAAAGTGCGGGACGTGTCCTGTTTTGTATGTACCTTATGAATAAGGATCGGCTAACTCCGTGCCAGCAGCCGCGGTAATACGGAGGATCCGAGCGTTATCCGGATTTATTGGGTTTAAAGGGTGCGTAGGCGGCCTTTTAAGTCAGCGGTGAAAGTCTGTGGCTCAACCATAGAATTGCCGTTGAAACTGGGGGGCTTGAGTATGTTTGAGGCAGGCGGAATGCGTGGTGTAGCGGTGAAATGCTTAGATATCACGCAGAACCCCGATTGCGAAGGCAGCCTGCCAAGCCATGACTGACGCTGATG…	LARM_s	N54.MGS-20	98.85	Bacteria;Bacteroidetes;Bacteroidia;Bacteroidales;Porphyromonadaceae;Parabacteroides
26edf4c82ce3c5a3ae1d8ad85e59868d	k__Bacteria; p__Bacteroidetes; c__Bacteroidia; o__Bacteroidales; f__Porphyromonadaceae; g__Parabacteroides; s__distasonis	TGAGGAATATTGGTCAATGGGCGTAAGCCTGAACCAGCCAAGTCGCGTGAGGGATGAAGGTTCTATGGATCGTAAACCTCTTTTATAAGGGAATAAAGTGTGGGACGTGTCCCGTTTTGTATGTACCTTATGAATAAGGATCGGCTAACTCCGTGCCAGCAGCCGCGGTAATACGGAGGATCCGAGCGTTATCCGGATTTATTGGGTTTAAAGGGTGCGTAGGCGGCCTTTTAAGTCAGCGGTGAAAGTCTGTGGCTCAACCATAGAATTGCCGTTGAAACTGGGAGGCTTGAGTATGTTTGAGGCAGGCGGAATGCGTGGTGTAGCGGTGAAATGCATAGATATCACGCAGAACCCCGATTGCGAAGGCAGCCTGCCAAGCCATGACTGACGCTGATG…	LARM_s	N54.MGS-20	98.85	Bacteria;Bacteroidetes;Bacteroidia;Bacteroidales;Porphyromonadaceae;Parabacteroides
3147dee5f68b46f963e65cc3405cadbe	k__Bacteria; p__Bacteroidetes; c__Bacteroidia; o__Bacteroidales; f__Porphyromonadaceae; g__Parabacteroides; s__	TGAGGAATATTGGTCAATGGACGGAAGTCTGAACCAGCCAAGTCGCGTGAAGGATGAAGGTTCTATGGATTGTAAACTTCTTTTATAGGGGAATAAAAAATTCCACGTGTGGGATCTTGTATGTACCCCATGAATAAGCATCGGCTAACTCCGTGCCAGCAGCCGCGGTAATACGGAGGATGCGAGCGTTATCCGGATTTATTGGGTTTAAAGGGTGCGTAGGTGGTCTTTTAAGTCAGCGGTGAAAGTTTGTGGCTTAACCATAAAATTGCCATTGATACTGGGAGACTTGAGTGTGTTTGAGGTAGGCGGAATGCGTAGTGTAGCGGTGAAATGCATAGATATTACGCAGAACTCCGATTGCGAAGGCAGCTTACTAAACCATAACTGACACTGAAG…	FJ683073_s	8-5F9	99.08	Bacteria;Bacteroidetes;Bacteroidia;Bacteroidales;Porphyromonadaceae;Parabacteroides
a9d47478ec5cb4d80c94e0822f8a9fea	k__Bacteria; p__Bacteroidetes; c__Bacteroidia; o__Bacteroidales; f__Porphyromonadaceae; g__Parabacteroides; s__	TGAGGAATATTGGTCAATGGGCGGAAGTCTGAACCAGCCAAGTCGCGTGAAGGATGAAGGTTCTATGGATTGTAAACTTCTTTTATAGGGGAATAAAAAATTCCACGTGTGGGATCTTGTATGTACCCCATGAATAAGCATCGGCTAACTCCGTGCCAGCAGCCGCGGTAATACGGAGGATGCGAGCGTTATCCGGATTTATTGGGTTTAAAGGGTGCGTAGGTGGTCTTTTAAGTCAGCGGTGAAAGTTTGTGGCTTAACCATAAAATTGCCATTGATACTGGGAGACTTGAGTGTGTTTGAGGTAGGCGGAATGCGTAGTGTAGCGGTGAAATGCATAGATATTACGCAGAACTCCGATTGCGAAGGCAGCTTACTAAACCATAACTGACACTGAAG…	FJ683073_s	8-5F9	98.95	Bacteria;Bacteroidetes;Bacteroidia;Bacteroidales;Porphyromonadaceae;Parabacteroides
b482011620f6236cca1dab98bb7e5df4	k__Bacteria; p__Bacteroidetes; c__Bacteroidia; o__Bacteroidales; f__Porphyromonadaceae; g__Parabacteroides; s__distasonis	TGAGGAATATTGGTCAATGGGCGTAAGCCTGAACCAGCCAAGTCGCGTGAGGGATGAAGGTTCTATGGATCGTAAACCTCTTTTATAAGGGAATAAAGTGCGGGACGTGTCCCGTTTTGTATGTACCTTATGAATAAGGATCGGCTAACTCCGTGCCAGCAGCCGCGGTAATACGGAGGATCCGAGCGTTATCCGGATTTATTGGGTTTAAAGGGTGCGTAGGCGGCCTTTTAAGTCAGCGGTGAAAGTCTGTGGCTCAACCATAGAATTGCCGTTGAAACTGGGGGGCTTGAGTATGTTTGAGGCAGGCGGAATGCGTGGTGTAGCGGTGAAATGCTTAGATATCACGCAGAACCCCGATTGCGAAGGCAGCCTGCCAAGCCATGACTGACGCTGATG…	LARM_s	N54.MGS-20	99.54	Bacteria;Bacteroidetes;Bacteroidia;Bacteroidales;Porphyromonadaceae;Parabacteroides
659ab20234fa6d0f675becc084086e98	k__Bacteria; p__Bacteroidetes; c__Bacteroidia; o__Bacteroidales; f__Porphyromonadaceae; g__Parabacteroides; s__distasonis	TGAGGAATATTGGTCAATGGGCGTAAGCCTGAACCAGCCAAGTCGCGTGAGGGATGAAGGTTCTATGGATCGTAAACCTCTTTTATAAGGGAATAAAGTGCGGGACGTGTCCTGTTTTGTATGTACCTTATGAATAAGGATCGGCTAACTCCGTGCCAGCAGCCGCGGTAATACGGAGGATCCGAGCGTTATCCGGATTTATTGGGTTTAAAGGGTGCGTAGGCGGCCTTTTAAGTCAGCGGTGAAAGTCTGTGGCTCAACCATAGAATTGCCGTTGAAACTGGGGGGCTTGAGTATGTTTGAGGCAGGCGGAATGCGTGGTGTAGCGGTGAAATGCTTAGATATCACGCAGAACCCCGATTGCGAAGGCAGCCTGCCAAGCCATGACTGACGCTGATG…	LARM_s	N54.MGS-20	99.31	Bacteria;Bacteroidetes;Bacteroidia;Bacteroidales;Porphyromonadaceae;Parabacteroides
ff5b108d3517867340e8b383903e5bf5	k__Bacteria; p__Bacteroidetes; c__Bacteroidia; o__Bacteroidales; f__Porphyromonadaceae; g__Parabacteroides; s__distasonis	TGAGGAATATTGGTCAATGGGCGTAAGCCTGAACCAGCCAAGTCGCGTGAGGGATGAAGGTTCTATGGATCGTAAACCTCTTTTATAAGGGAATAAAGTGCGGGACGTGTCCCGTTTTGTATGTACCTTATGAATAAGGATCGGCTAACTCCGTGCCAGCAGCCGCGGTAATACGGAGGATCCGAGCGTTATCCGGATTTATTGGGTTTAAAGGGTGCGTAGGCGGCCTTTTAAGTCAGCGGTGAAAGTCTGTGGCTCAACCATAGAATTGCCGTTGAAACTGGGAGGCTTGAGTATGTTTGAGGCAGGCGGAATGCGTGGTGTAGCGGTGAAATGCTTAGATATCACGCAGAACCCCGATTGCGAAGGCAGCCTGCCAAGCCATGACTGACGCTGATG…	LARM_s	N54.MGS-20	99.31	Bacteria;Bacteroidetes;Bacteroidia;Bacteroidales;Porphyromonadaceae;Parabacteroides
81cd030fd6044bbf62fa4558d7339567	k__Bacteria; p__Bacteroidetes; c__Bacteroidia; o__Bacteroidales; f__Porphyromonadaceae; g__Parabacteroides; s__distasonis	TGAGGAATATTGGTCAATGGGCGTAAGCCTGAACCAGCCAAGTCGCGTGAGGGATGAAGGTTCTATGGATCGTAAACCTCTTTTATAAGGGAATAAAGTGCGGGACGTGTCCCGTTTTGTATGTACCTTATGAATAAGGATCGGCTAACTCCGTGCCAGCAGCCGCGGTAATACGGAGGATCCGAGCGTTATCCGGATTTATTGGGTTTAAAGGGTGCGTAGGCGGCCTTTTAAGTCAGCGGTGAAAGTCTGTGGCTCAACCATAGAATTGCCGTTGAAACTGGGGGGCTTGAGTATGTTTGAGGCAGGCGGAATGCGTGGTGTAGCGGTGAAATGCATAGATATCACGCAGAACCCCGATTGCGAAGGCAGCCTGCCAAGCCATTACTGACGCTGATG…	Parabacteroides distasonis	ATCC 8503	99.08	Bacteria;Bacteroidetes;Bacteroidia;Bacteroidales;Porphyromonadaceae;Parabacteroides
9ab8066a8d272e6a0dc0849902d877b6	k__Bacteria; p__Bacteroidetes; c__Bacteroidia; o__Bacteroidales; f__Porphyromonadaceae; g__Parabacteroides; s__distasonis	TGAGGAATATTGGTCAATGGGCGCGAGCCTGAACCAGCCAAGTCGCGTGAGGGATGAAGGTTCTATGGATCGTAAACCTCTTTTATAAGGGAATAAAGTGCGGGACGTGTCCCGTTTTGTATGTACCTTATGAATAAGGATCGGCTAACTCCGTGCCAGCAGCCGCGGTAATACGGAGGATCCGAGCGTTATCCGGATTTATTGGGTTTAAAGGGTGCGTAGGCGGCCTTTTAAGTCAGCGGTGAAAGTCTGTGGCTCAACCATAGAATTGCCGTTGAAACTGGGGGGCTTGAGTATGTTTGAGGCAGGCGGAATGCGTGGTGTAGCGGTGAAATGCTTAGATATCACGCAGAACCCCGATTGCGAAGGCAGCCTGCCAAGCCATGACTGACGCTGATG…	LARM_s	N54.MGS-20	99.08	Bacteria;Bacteroidetes;Bacteroidia;Bacteroidales;Porphyromonadaceae;Parabacteroides
4d2a9bb7958c41c2d2e55bbf56e99d89	k__Bacteria; p__Bacteroidetes; c__Bacteroidia; o__Bacteroidales; f__Porphyromonadaceae; g__Porphyromonas; s__	TGAGGAATATTGGTCAATGGGCGAGAGCCTGAACCAGCCAAGTCGCGTGAAGGAAGACTGCCCGCAAGGGTTGTAAACTTCTTTTGTATGGGATTAAAGTCGTCTACGTGTAGGCGTTTGCAGTTACCATACGAATAAGCATCGGCTAACTCCGTGCCAGCAGCCGCGGTAATACGGAGGATGCGAGCGTTATCCGGAATTATTGGGTTTAAAGGGTGCGTAGGTTGCAAGGGAAGTCAGGGGTGAAAAGCTGTAGCTCAACTATGGTCTTGCCTTTGAAACTCTCTAGCTAGAGTGTACTGGAGGTACGTGGAACGTGTGGTGTAGCGGTGAAATGCATAGATATCACACAGAACTCCGATTGCGCAGGCAGCGTACTACATTACAACTGACACTGAA…	ACLR_s	Mar-60	99.54	Bacteria;Bacteroidetes;Bacteroidia;Bacteroidales;Porphyromonadaceae;Porphyromonas
8e6fa6813bf4cf627ac04dd50acaaabd	k__Bacteria; p__Bacteroidetes; c__Bacteroidia; o__Bacteroidales; f__Porphyromonadaceae; g__Parabacteroides; s__distasonis	TGAGGAATATTGGTCAATGGGCGTAAGCCTGAACCAGCCAAGTCGCGTGAGGGATGAAGGTTCTATGGATCGTAAACCTCTTTTATAAGGGAATAAAGTGTGGGACGTGTCCCGTTTTGTATGTACCTTATGAATAAGGATCGGCTAACTCCGTGCCAGCAGCCGCGGTAATACGGAGGATCCGAGCGTTATCCGGATTTATTGGGTTTAAAGGGTGCGTAGGCGGCCTTTTAAGTCAGCGGTGAAAGTCTGTGGCTCAACCATAGAATTGCCGTTGAAACTGGGAGGCTTGAGTATGTTTGAGGCAGGCGGAATGCGTGGTGTAGCGGTGAAATGCTTAGATATCACGCAGAACCCCGATTGCGAAGGCAGCCTGCCAAGCCATGACTGACGCTGATG…	LARM_s	N54.MGS-20	99.08	Bacteria;Bacteroidetes;Bacteroidia;Bacteroidales;Porphyromonadaceae;Parabacteroides
4146ae05a1296ce559afc353375375d2	k__Bacteria; p__Bacteroidetes; c__Bacteroidia; o__Bacteroidales; f__Porphyromonadaceae; g__Parabacteroides; s__	TGAGGAATATTGGTCAATGGGCGAGAGCCTGAACCAGCCAAGTCGCGTGAAGGATGAAGGATCTATGGTTTGTAAACTTCTTTTATACGGGAATAAAGTGTGGTACGTGTACCATTTTGTATGTACCGTATGAATAAGCATCGGCTAACTCCGTGCCAGCAGCCGCGGTAATACGGAGGATGCGAGCGTTATCCGGATTTATTGGGTTTAAAGGGTGCGTAGGTGGCTTTTTAAGTCAGTGGTGAAAGTTTGTGGCTCAACCATAAAATTGCCATTGAAACTGGAGAGCTTGAGTGTGTTTGAGGTAGGCGGAATGCGTGGTGTAGCGGTGAAATGCATAGATATCACGCAGAACTCCGATTGCGAAGGCAGCTTACTAAGCCATAACTGACACTGAAG…	Parabacteroides johnsonii	DSM 18315	95.86	Bacteria;Bacteroidetes;Bacteroidia;Bacteroidales;Porphyromonadaceae;Parabacteroides
1956fb903ebf63efd414fb93772dc391	k__Bacteria; p__Bacteroidetes; c__Bacteroidia; o__Bacteroidales; f__Porphyromonadaceae; g__Parabacteroides; s__distasonis	TGAGGAATATTGGTCAATGGGCGTAAGCCTGAACCAGCCAAGTCGCGTGAGGGATGAAGGTTCTATGGATCGTAAACCTCTTTTATAAGGGAATAAAGTGCGGGACGTGTCCTGTTTTGTATGTACCTTATGAATAAGGATCGGCTAACTCCGTGCCAGCAGCCGCGGTAATACGGAGGATCCGAGCGTTATCCGGATTTATTGGGTTTAAAGGGTGCGTAGGCGGCCTTTTAAGTCAGCGGTGAAAGTCTGTGGCTCAACCATAGAATTGCCGTTGAAACTGGGAGGCTTGAGTATGTTTGAGGCAGGCGGAATGCGTGGTGTAGCGGTGAAATGCATAGATATCACGCAGAACCCCGATTGCGAAGGCAGCCTGCCAAGCCATGACTGACGCTGATG…	LARM_s	N54.MGS-20	98.85	Bacteria;Bacteroidetes;Bacteroidia;Bacteroidales;Porphyromonadaceae;Parabacteroides
04be3786f4a1949591a5bed576694fe2	k__Bacteria; p__Bacteroidetes; c__Bacteroidia; o__Bacteroidales; f__Porphyromonadaceae; g__Paludibacter; s__	TGAGGAATATTGGTCAATGGGCGCAAGCCTGAACCAGCCAAGTCGCGTGCAGGATGAAGTATCTATGGTATGTAAACTGCCTTTATTCGGGAATAAAGTGCAGGACGTGTCCTGTTTTGTATGTACCGAAGGAATAAGGATCGGCTAACTCCGTGCCAGCAGCCGCGGTAATACGGAGGATTCGAGCGTTATCCGGATTTATTGGGTTTAAAGGGTGCGTAGGCGGAGTATTAAGTCAGCGGTGAAAGTTTGCAGCTCAACTGTAAAATTGCCGTTGAAACTGGTGCACTAGAGTGCGAACGAGGCAGGCGGAATGTGATGTGTAGCGGTGAAATGCTTAGATATGTCACAGAACACCGATTGCGAAGGCAGCTTGCTAGGACGCTACTGACGCTGAGG…	EU460988_s	KO1_aai41f06	93.33	Bacteria;Bacteroidetes;Bacteroidia;Bacteroidales;Porphyromonadaceae;EU460988_g
a183537b9bddcfde3f9ba850c29faa7e	k__Bacteria; p__Bacteroidetes; c__Bacteroidia; o__Bacteroidales; f__Porphyromonadaceae; g__Parabacteroides; s__	TGAGGAATATTGGTCAATGGGCGAGAGCCTGAACTAGCCAAGTCGCGTGAAGGATGAAGGTTCTATGGATTGTAAACTTCTTTTAGAGGGGAATAAAGTGCGGGACGTGTCCTGTTTTGTATGTACCCTCTGAATAAGCATCGGCTAACTCCGTGCCAGCAGCCGCGGTAATACGGAGGATGCGAGCGTTATCCGGATTTATTGGGTTTAAAGGGTGCGTAGGTGGATGTTTAAGTCAGCGGTGAAAGTTTGTGGCTCAACCATAAAATTGCCGTTGAAACTGGATATCTTGAGTATGTTTGAGGTAGGCGGAATGCGTGGTGTAGCGGTGAAATGCATAGATATCACGCAGAACTCCGATTGCGAAGGCAGCTTACTAAACCAACACTGACACTGAAG…	Parabacteroides chinchillae	DSM 29073	99.77	Bacteria;Bacteroidetes;Bacteroidia;Bacteroidales;Porphyromonadaceae;Parabacteroides
902b106e96537473706ef751a97fd6c2	k__Bacteria; p__Bacteroidetes; c__Bacteroidia; o__Bacteroidales; f__Porphyromonadaceae; g__; s__	TGAGGAATATTGGTCAATGGAGGCAACTCTGAACCAGCCACGTCGCGTGAAGGATGACGGCCCTACGGGTTGTAAACTTCTTTTGTAAGGGAATAAAGTTAGTTACGTGTAACTATTTGCATGTACCTTACGAATAAGGATCGGCTAACTCCGTGCCAGCAGCCGCGGTAATACGGAGGATCCAAGCGTTATCCGGATTTATTGGGTTTAAAGGGTGCGTAGGCGGAAGATTAAGTCGGTGGTGAAATTTTACAGCTCAACTGTAACAGTGCCATTGATACTGGTTTTCTTGAGTATGGATGAAGTAGGCGGAATTTGTGGTGTAGCGGTGAAATGCATAGATATCACGAGGAACTCCGATTGCGCAGGCAGCTTACTAAACCATAACTGACGCTCAGG…	FJ672469_s	Ll142-5E2	97.24	Bacteria;Bacteroidetes;Bacteroidia;Bacteroidales;Porphyromonadaceae;Proteiniphilum
c90fa0ccce7d1dbe15c70227f578f9a8	k__Bacteria; p__Bacteroidetes; c__Bacteroidia; o__Bacteroidales; f__Porphyromonadaceae; g__; s__	TGAGGAATATTGGTCAATGGAGGCAACTCTGAACCAGCCACGTCGCGTGAAGGATGACGGCCCTACGGGTTGTAAACTTCTTTTGTAAGGGAATAAAGTTTAGTACGTGTACTATTTTGCATGTACCTTACGAATAAGGATCGGCTAACTCCGTGCCAGCAGCCGCGGTAATACGGAGGATCCGAGCGTTATCCGGATTTATTGGGTTTAAAGGGTGCGCAGGCGGAAGATTAAGTCGGTGGTGAAATTTTGCAGCTCAACTGTAAAAGTGCCATTGATACTGGTTTTCTTGAGTGTGGATGAAGTAGGCGGAATTTGTGGTGTAGCGGTGAAATGCATAGATATCACGAGGAACTCCGATTGCGCAGGCAGCTTACTAAACCATAACTGACGCTCAGG…	FJ672469_s	Ll142-5E2	100	Bacteria;Bacteroidetes;Bacteroidia;Bacteroidales;Porphyromonadaceae;Proteiniphilum
e46ddda1546974eec4b41be797e71582	k__Bacteria; p__Bacteroidetes; c__Bacteroidia; o__Bacteroidales; f__Porphyromonadaceae; g__; s__	TGAGGAATATTGGTCAATGGAGGCAACTCTGAACCAGCCAAGTCGCGTGAAGGATGACTGCCCTACGGGTTGTAAACTTCTTTTTTAAGGGAATAAAGTGAGCCACGTGTGGCTTTTTGCATGTACCTTACGAATAAGGATCGGCTAACTCCGTGCCAGCAGCCGCGGTAATACGGAGGATCCGAGCGTTATCCGGATTTATTGGGTTTAAAGGGTGCGCAGGCGGAATATTAAGTCGGCGGTGAAAGTTTGCAGCTTAACTGTAAAATTGCCGTTGATACTGGTATTCTTGAGTGTATATGAAGTAGGCGGAATTTGTAGTGTAGCGGTGAAATGCATAGATATTACAAGGAACTCCGATTGCGAAGGCAGCTTACTAAATTACAACTGACGCTTAGG…	HM468024_s	b10	99.54	Bacteria;Bacteroidetes;Bacteroidia;Bacteroidales;Porphyromonadaceae;EF559086_g
bbe6022aeb6c992d5fc82ec992070c66	k__Bacteria; p__Bacteroidetes; c__Bacteroidia; o__Bacteroidales; f__Porphyromonadaceae; g__Parabacteroides; s__	TGAGGAATATTGGTCAATGGGCGCAGGCCTGAACCAGCCAAGTCGCGTGAGGGAGGACGGTCCTACGGATTGTAAACCTCTTTTGTCGGGGAGTAACGTGCGGGACGCGTCCCGTATTGAGAGTACCCGAAGAAAAAGCATCGGCTAACTCCGTGCCAGCAGCCGCGGTAATACGGAGGATGCGAGCGTTATCCGGATTTATTGGGTTTAAAGGGTGCGTAGGTGGTCTTTTAAGTCAGCGGTGAAAGTTTGTGGCTTAACCATAAAATTGCCATTGATACTGGGAGACTTGAGTGTGTTTGAGGTAGGCGGAATGCGTAGTGTAGCGGTGAAATGCATAGATATTACGCAGAACTCCGATTGCGAAGGCAGCTTACTAAACCATAACTGACACTGAAG…	QRMP_s	AM08-6	92.41	Bacteria;Bacteroidetes;Bacteroidia;Bacteroidales;Porphyromonadaceae;Parabacteroides
a447ebba74131d66c23504cca806f53c	k__Bacteria; p__Bacteroidetes; c__Bacteroidia; o__Bacteroidales; f__Porphyromonadaceae; g__Paludibacter; s__	TGAGGAATATTGGTCAATGGGCGAGAGCCTGAACCAGCCAAGTCGCGTGAAGGAAGACTGCCCTAAGGGTTGTAAACTTCTTTTGTATGGGAATAAAAAATGGGACGTGTCCCATATTGTATGTACCATACGAATAAGGATCGGCTAACTCCGTGCCAGCAGCCGCGGTAATACGGAGGATCCGAGCGTTATCCGGATTTATTGGGTTTAAAGGGTGCGTAGGCGGGAGATCAAGTCAGTGGTGAAATGGTGTGGCTCAACCATAGCATTGCCGTTGAAACTGGTTTTCTTGAGTGTAAATGAGGTAAGCGGAATGTGTCGTGTAGCGGTGAAATGCATAGATATGACACAGAACCCCAATTGCGAAGGCAGCTTACTGGGATACAACTGACGCTGAGG…	FJ848442_s	DLN-66	97.93	Bacteria;Bacteroidetes;Bacteroidia;Bacteroidales;Porphyromonadaceae;EU465694_g
927ca7305e70346d8c1bdd44807a768f	k__Bacteria; p__Bacteroidetes; c__Bacteroidia; o__Bacteroidales; f__Porphyromonadaceae; g__; s__	TGAGGAATATTGGTCAATGGAGGCAACTCTGAACCAGCCACGTCGCGTGAAGGATGACGGCCCTACGGGTTGTAAACTTCTTTTGTAAGGGAATAAAGTTAGTTACGTGTAACTATTTGCATGTACCTTACGAATAAGGATCGGCTAACTCCGTGCCAGCAGCCGCGGTAATACGGAGGATCCAAGCGTTATCCGGATTTATTGGGTTTAAAGGGTGCGTAGGCGGAAGATTAAGTCGGTGGTGAAATTTTGCAGCTCAACTGTAAAAGTGCCATTGATACTGGTTTTCTTGAGTATGGATGAAGTAGGCGGAATTTGTGGTGTAGCGGTGAAATGCATAGATATCACGAGGAACTCCGATTGCGCAGGCAGCTTACTAAACCATAACTGACGCTCAGG…	FJ672469_s	Ll142-5E2	97.7	Bacteria;Bacteroidetes;Bacteroidia;Bacteroidales;Porphyromonadaceae;Proteiniphilum
a83b28430b9296060cab20b328ccd9e9	k__Bacteria; p__Bacteroidetes; c__Bacteroidia; o__Bacteroidales; f__Porphyromonadaceae; g__Paludibacter; s__	TGAGGAATATTGGTCAATGGACGCGAGTCTGAACCAGCCAAGTCGCGTGAAGGAAGACTGCCCTAAGGGTTGTAAACTTCTTTTGTATGGGAATAAAAAATAGAACGTGTTCTATATTGTATGTACCATACGAATAAGGATCGGCTAACTCCGTGCCAGCAGCCGCGGTAATACGGAGGATCCGAGCGTTATCCGGATTTATTGGGTTTAAAGGGTGCGTAGGCGGGGGATCAAGTCAGTGGTGAAATGGTGTGGCTCAACCATAGCATTGCCGTTGAAACTGGTTTTCTTGAGTGTAAATGAGGTAAGCGGAATGTGTCGTGTAGCGGTGAAATGCATAGATATGACACAGAACACCAATTGCGAAGGCAGCTTACTGGGATACAACTGACGCTGAGG…	EU470251_s	TU2_aaa01b04	98.16	Bacteria;Bacteroidetes;Bacteroidia;Bacteroidales;Porphyromonadaceae;EU465694_g
bd50adc6a0597ef9f963a6b17373180f	k__Bacteria; p__Bacteroidetes; c__Bacteroidia; o__Bacteroidales; f__Porphyromonadaceae; g__; s__	TGAGGAATATTGGTCAATGGAGGCAACTCTGAACCAGCCAAGTCGCGTGAAGGATGACGGCCCTACGGGTTGTAAACTTCTTTTTTAAGGGAATAAAGTGAGCCACGTGTGGCTTTTTGCATGTACCTTACGAATAAGGATCGGCTAACTCCGTGCCAGCAGCCGCGGTAATACGGAGGATCCGAGCGTTATCCGGATTTATTGGGTTTAAAGGGTGCGCAGGCGGAATATTAAGTCGGCGGTGAAAGTTTGCAGCTTAACTGTAAAATTGCCGTTGATACTGGTATTCTTGAGTGTATATGAAGTAGGCGGAATTTGTAGTGTAGCGGTGAAATGCATAGATATTACAAGGAACTCCGATTGCGAAGGCAGCTTACTAAATTACAACTGACGCTTAGG…	HM468024_s	b10	99.77	Bacteria;Bacteroidetes;Bacteroidia;Bacteroidales;Porphyromonadaceae;EF559086_g
a558fa608f5e106b5057e61acebba919	k__Bacteria; p__Bacteroidetes; c__Bacteroidia; o__Bacteroidales; f__Porphyromonadaceae; g__Parabacteroides; s__	TGAGGAATATTGGTCAATGGCCGAGAGGCTGAACTAGCCAAGTCGCGTGAAGGAAGAAGGATCTATGGTTTGTAAACTTCTTTTATAGGGGAATAAAGTGGAGGACGTGTCCTTTTTTGTATGTACCCTATGAATAAGCATCGGCTAACTCCGTGCCAGCAGCCGCGGTAATACGGAGGATGCGAGCGTTATCCGGATTTATTGGGTTTAAAGGGTGCGTAGGTGGTGATTTAAGTCAGCGGTGAAAGTTTGTGGCTCAACCATAAAATTGCCGTTGAAACTGGGTTACTTGAGTGTGTTTGAGGTAGGCGGAATGCGTGGTGTAGCGGTGAAATGCATAGATATCACGCAGAACTCCGATTGCGAAGGCAGCTTACTAAACCATAACTGACACTGAAG…	Parabacteroides merdae	ATCC 43184	99.77	Bacteria;Bacteroidetes;Bacteroidia;Bacteroidales;Porphyromonadaceae;Parabacteroides
8edcfbc56abc56ead177e483e76a43bb	k__Bacteria; p__Bacteroidetes; c__Bacteroidia; o__Bacteroidales; f__Porphyromonadaceae; g__Paludibacter; s__	TGAGGAATATTGGTCAATGGACGCGAGTCTGAACCAGCCAAGTCGCGTGAAGGAAGACTGCCCTAAGGGTTGTAAACTTCTTTTGTATGGGAATAAAAAGTGGCACGTGTGCTATATTGTATGTACCATACGAATAAGGATCGGCTAACTCCGTGCCAGCAGCCGCGGTAATACGGAGGATCCGAGCGTTATCCGGATTTATTGGGTTTAAAGGGTGCGTAGGCGGGAGATCAAGTCAGTGGTGAAATGGTGTGGCTCAACCATAGCATTGCCGTTGAAACTGGTTTTCTTGAGTGTAAATGAGGTAAGCGGAATGTGTCGTGTAGCGGTGAAATGCATAGATATGACACAGAACACCAATTGCGAAGGCAGCTTACTGGGATACAACTGACGCTGAGG…	FJ848442_s	DLN-66	98.62	Bacteria;Bacteroidetes;Bacteroidia;Bacteroidales;Porphyromonadaceae;EU465694_g
4429cf0f8873d81538c43d46211b2da0	k__Bacteria; p__Bacteroidetes; c__Bacteroidia; o__Bacteroidales; f__Porphyromonadaceae; g__Parabacteroides; s__distasonis	TGAGGAATATTGGTCAATGGGCGTAAGCCTGAACCAGCCAAGTCGCGTGAGGGATGAAGGTTCTATGGATCGTAAACCTCTTTTATAAGGGAATAAAGTGGGGGACGTGTCCTGTTTTGTATGTACCTTATGAATAAGGATCGGCTAACTCCGTGCCAGCAGCCGCGGTAATACGGAGGATCCGAGCGTTATCCGGATTTATTGGGTTTAAAGGGTGCGTAGGCGGCCTTTTAAGTCAGCGGTGAAAGTCTGTGGCTCAACCATAGAATTGCCGTTGAAACTGGGGGGCTTGAGTATGTTTGAGGCAGGCGGAATGCGTGGTGTAGCGGTGAAATGCTTAGATATCACGCAGAACCCCGATTGCGAAGGCAGCCTGCCAAGCCATGACTGACGCTGATG…	LARM_s	N54.MGS-20	99.08	Bacteria;Bacteroidetes;Bacteroidia;Bacteroidales;Porphyromonadaceae;Parabacteroides
971298d5d7ea94cf5844454250e6f392	k__Bacteria; p__Bacteroidetes; c__Bacteroidia; o__Bacteroidales; f__Porphyromonadaceae; g__Parabacteroides; s__	TGAGGAATATTGGTCAATGGGCGCAGGCCTGAACCAGCCAAGTCGCGTGAGGGAGGACGGTCCTACGGATTGTAAACCTCTTTTGTCGGGGAGTAACGTGCGGGACGCGTCCCGTATTGAGAGTACCCGAAGAAAAAGCATCGGCTAACTCCGTGCCAGCAGCCGCGGTAATACGGAGGATGCGAGCGTTATCCGGATTTATTGGGTTTAAAGGGTGCGTAGGTGGTGATTTAAGTCAGCGGTGAAAGTTTGTGGCTCAACCATAAAATTGCCGTTGAAACTGGGTTACTTGAGTGTGTTTGAGGTAGGCGGAATGCGTGGTGTAGCGGTGAAATGCATAGATATCACGCAGAACTCCGATTGCGAAGGCAGCTTACTAAACCATAACTGACACTGAAG…	QRMP_s	AM08-6	94.02	Bacteria;Bacteroidetes;Bacteroidia;Bacteroidales;Porphyromonadaceae;Parabacteroides
2c1164d9a23ef055dc1688b34b9003cf	k__Bacteria; p__Bacteroidetes; c__Bacteroidia; o__Bacteroidales; f__Porphyromonadaceae; g__; s__	TGAGGAATATTGGTCAATGGACGCAAGTCTGAACCAGCCACGTCGCGTGAAGGAAGACGGCCCTACGGGTTGTAAACTTCTTTTGTAAGGGAATAAAGTGAGTCACGTGTGACTTTTTGCATGTACCTTACGAATAAGGATCGGCTAACTCCGTGCCAGCAGCCGCGGTAATACGGAGGATCCAAGCGTTATCCGGATTTATTGGGTTTAAAGGGTGCGCAGGCGGAAGATTAAGTCGGCGGTGAAATTTTGCAGCTCAACTGTAAAAGTGCCTTCGAAACTGGTTTTCTTGAGTGTGGATGAAGTAGGCGGAATTTGTGGTGTAGCGGTGAAATGCATAGATATCACGAGGAACTCCGATTGCGAAGGCAGCTTACTAAACCATAACTGACGCTCAGG…	FJ674901_s	LL141-5O13	99.31	Bacteria;Bacteroidetes;Bacteroidia;Bacteroidales;Porphyromonadaceae;Proteiniphilum
eb81a0a968bbb2f7542c1aaec67debf2	k__Bacteria; p__Bacteroidetes; c__Bacteroidia; o__Bacteroidales; f__Porphyromonadaceae; g__; s__	TGAGGAATATTGGTCAATGGAGGCAACTCTGAACCAGCCAAGTCGCGTGAAGGATGACTGCCCTACGGGTTGTAAACTTCTTTTTTAAGGGAATAAAGTGAGCCACGTGTGGCTTTTTGCATGTACCTTACGAATAAGGATCGGCTAACTCCGTGCCAGCAGCCGCGGTAATACGGAGGATCCGAGCGTTATCCGGATTTATTGGGTTTAAAGGGTGCGCAGGCGGAATATTAAGTCGGCGGTGAAAGTTTGCAGCTTAACTGTAAAATTGCCGTTGAAACTGGTTTTCTTGAGTGTATATGAAGTAGGCGGAATTTGTAGTGTAGCGGTGAAATGCATAGATATTACAAGGAACTCCGATTGCGAAGGCAGCTTACTAAAATACAACTGACGCTCAGG…	HM468024_s	b10	98.62	Bacteria;Bacteroidetes;Bacteroidia;Bacteroidales;Porphyromonadaceae;EF559086_g
9c387de672639e6a91727a4451751286	k__Bacteria; p__Bacteroidetes; c__Bacteroidia; o__Bacteroidales; f__Porphyromonadaceae; g__Paludibacter; s__	TGAGGAATATTGGTCAATGGACGAGAGTCTGAACCAGCCAAGTCGCGTGAAGGAAGACTGCCCTAAGGGTTGTAAACTTCTTTTGTATGGGAATAAAAAGAGGGACGTGTCCCTTATTGTATGTACCATACGAATAAGGATCGGCTAACTCCGTGCCAGCAGCCGCGGTAATACGGAGGATCCGAGCGTTATCCGGATTTATTGGGTTTAAAGGGTGCGTAGGCGGGAGATCAAGTCAGTGGTGAAATGGTGTGGCTCAACCATAGCATTGCCGTTGAAACTGGTTTTCTTGAGTGTAAATGAGGTAAGCGGAATGTGTCGTGTAGCGGTGAAATGCATAGATATGACACAGAACTCCAATTGCGAAGGCAGCTTACTGGGATACAACTGACGCTGAGG…	FJ848442_s	DLN-66	99.31	Bacteria;Bacteroidetes;Bacteroidia;Bacteroidales;Porphyromonadaceae;EU465694_g
9be87b9ee96ff58640d44ca31977932f	k__Bacteria; p__Bacteroidetes; c__Bacteroidia; o__Bacteroidales; f__Porphyromonadaceae; g__Parabacteroides; s__	TGGGGAATATTGGGCAATGGGCGCAAGCCTGACCCAGCAACGCCGCGTGAAGGAAGAAGGCCTTCGGGTTGTAAACTTCTTTTCTTAGGGACGAAGAAAGTGACGGTACCTAAGGAATAAGCCACGGCTAACTACGTGCCAGCAGCCGCGGTAATACGGAGGATGCGAGCGTTATCCGGATTTATTGGGTTTAAAGGGTGCGTAGGTGGTGATTTAAGTCAGCGGTGAAAGTTTGTGGCTCAACCATAAAATTGCCGTTGAAACTGGGTTACTTGAGTGTGTTTGAGGTAGGCGGAATGCGTGGTGTAGCGGTGAAATGCATAGATATCACGCAGAACTCCGATTGCGAAGGCAGCTTACTAAACCATAACTGACACTGAAGCACGAAAGCGTGGGGAT…	Parabacteroides goldsteinii	DSM 19448	92.53	Bacteria;Bacteroidetes;Bacteroidia;Bacteroidales;Porphyromonadaceae;Parabacteroides
247e98d039f8beef9bf071f9fe52f5a8	k__Bacteria; p__Bacteroidetes; c__Bacteroidia; o__Bacteroidales; f__Porphyromonadaceae; g__Paludibacter; s__	TGAGGAATATTGGTCAATGGACGAGAGTCTGAACCAGCCAAGTCGCGTGAAGGAAGACTGCCCTAAGGGTTGTAAACTTCTTTTGTATGGGAATAAAAAGCGGGACGTGTCCCACATTGTATGTACCATACGAATAAGGATCGGCTAACTCCGTGCCAGCAGCCGCGGTAATACGGAGGATCCGAGCGTTATCCGGATTTATTGGGTTTAAAGGGTGCGTAGGCGGGAGATCAAGTCAGTGGTGAAATGGTGTGGCTCAACCATAGCATTGCCGTTGAAACTGGTTTTCTTGAGTGTAAATGAGGTAAGCGGAATGTGTCGTGTAGCGGTGAAATGCATAGATATGACACAGAACTCCAATTGCGAAGGCAGCTTACTGGGATACAACTGACGCTGAGG…	FJ848442_s	DLN-66	98.62	Bacteria;Bacteroidetes;Bacteroidia;Bacteroidales;Porphyromonadaceae;EU465694_g
fc019e5c3e10165bea62b53931108e0d	k__Bacteria; p__Bacteroidetes; c__Bacteroidia; o__Bacteroidales; f__Porphyromonadaceae; g__Parabacteroides; s__	TGGGGAATATTGCACAATGGGGGAAACCCTGATGCAGCGACGCCGCGTGAGTGAAGAAGTATTTCGGTATGTAAAGCTCTATCAGCAGGGAAGAAAATGACGGTACCTGACTAAGAAGCCCCGGCTAACTCCGTGCCAGCAGCCGCGGTAATACGGAGGATGCGAGCGTTATCCGGATTTATTGGGTTTAAAGGGTGCGTAGGTGGTGATTTAAGTCAGCGGTGAAAGTTTGTGGCTCAACCATAAAATTGCCGTTGAAACTGGGTTACTTGAGTGTGTTTGAGGTAGGCGGAATGCGTGGTGTAGCGGTGAAATGCATAGATATCACGCAGAACTCCGATTGCGAAGGCAGCTTACTAAACCATAACTGACACTGAAGCACGAAAGCGTGGGGATCAA…	Parabacteroides merdae	ATCC 43184	91.08	Bacteria;Bacteroidetes;Bacteroidia;Bacteroidales;Porphyromonadaceae;Parabacteroides
1925daf557159d550d7fd8b8f46314a5	k__Bacteria; p__Bacteroidetes; c__Bacteroidia; o__Bacteroidales; f__Porphyromonadaceae; g__Parabacteroides; s__	TGGGGAATATTGCACAATGGGGGAAACCCTGATGCAGCGACGCCGCGTGAGCGATGAAGTATCTCGGTATGTAAACTTCTATCAGCAGGGAAGACAATGACGGTACCTGACTAAGAAGCCCCGGCTAACTCCGTGCCAGCAGCCGCGGTAATACGGAGGATGCGAGCGTTATCCGGATTTATTGGGTTTAAAGGGTGCGTAGGTGGTGATTTAAGTCAGCGGTGAAAGTTTGTGGCTCAACCATAAAATTGCCGTTGAAACTGGGTTACTTGAGTGTGTTTGAGGTAGGCGGAATGCGTGGTGTAGCGGTGAAATGCATAGATATCACGCAGAACTCCGATTGCGAAGGCAGCTTACTAAACCATAACTGACACTGAAGCACGAAAGCGTGGGGATCAA…	Parabacteroides merdae	ATCC 43184	91.33	Bacteria;Bacteroidetes;Bacteroidia;Bacteroidales;Porphyromonadaceae;Parabacteroides
a087cd616611601c9d15411008860af0	k__Bacteria; p__Bacteroidetes; c__Bacteroidia; o__Bacteroidales; f__Porphyromonadaceae; g__Parabacteroides; s__	TGGGGAATATTGGGCAATGGGCGCAAGCCTGACCCAGCAACGCCGCGTGAAGGAAGAAGGCTTTCGGGTTGTAAACTTCTTTTATGAGGGACGAAATAAATGACGGTACCTCATGAATAAGCCCCGGCTAACTACGTGCCAGCAGCCGCGGTAATACGTAGGGGGCAAGCGTTATCCGGATTTATTGGGTTTAAAGGGTGCGTAGGTGGTGATTTAAGTCAGCGGTGAAAGTTTGTGGCTCAACCATAAAATTGCCGTTGAAACTGGGTTACTTGAGTGTGTTTGAGGTAGGCGGAATGCGTGGTGTAGCGGTGAAATGCATAGATATCACGCAGAACTCCGATTGCGAAGGCAGCTTACTAAACCATAACTGACACTGAAGCACGAAAGCGTGGGGAT…	Parabacteroides merdae	ATCC 43184	92.11	Bacteria;Bacteroidetes;Bacteroidia;Bacteroidales;Porphyromonadaceae;Parabacteroides
e1be43381370b6db7bf7a50fb9ff0979	k__Bacteria; p__Bacteroidetes; c__Bacteroidia; o__Bacteroidales; f__Porphyromonadaceae; g__Parabacteroides; s__distasonis	TGGGGAATATTGCACAATGGGCGAAAGCCTGATGCAGCGACGCCGCGTGAGCGAAGAAGTATTTCGGTATGTAAAGCTCTATCAGCAGGGAAGAAAATGACGGTACCTGACTAAGAAGCACCGGCTAACTACGTGCCAGCAGCCGCGGTAATACGGAGGATCCGAGCGTTATCCGGATTTATTGGGTTTAAAGGGTGCGTAGGCGGCCTTTTAAGTCAGCGGTGAAAGTCTGTGGCTCAACCATAGAATTGCCGTTGAAACTGGGAGGCTTGAGTATGTTTGAGGCAGGCGGAATGCGTGGTGTAGCGGTGAAATGCTTAGATATCACGCAGAACCCCGATTGCGAAGGCAGCCTGCCAAGCCATGACTGACGCTGATGCACGAAAGCGTGGGGATCAA…	LARM_s	N54.MGS-20	91.57	Bacteria;Bacteroidetes;Bacteroidia;Bacteroidales;Porphyromonadaceae;Parabacteroides
edf9a487724444918c2ff82553a219b8	k__Bacteria; p__Bacteroidetes; c__Bacteroidia; o__Bacteroidales; f__Porphyromonadaceae; g__Paludibacter; s__	TGAGGAATATTGGTCAATGGGCGAGAGCCTGAACCAGCCAAGTCGCGTGAAGGAAGACTGCCCTAAGGGTTGTAAACTTCTTTTGTATGGGAATAAAAAATGGGACGTGTCCCATATTGTATGTACCATACGAATAAGGATCGGCTAACTCCGTGCCAGCAGCCGCGGTAATACGGAGGATCCGAGCGTTATCCGGATTTATTGGGTTTAAAGGGTGCGTAGGCGGGAGATCAAGTCAGTGGTGAAATGGTGTGGCTCAACCATAGCATTGCCGTTGAAACTGGTTTTCTTGAGTGTAAATGAGGTAAGCGGAATGTGTCGTGTAGCGGTGAAATGCATAGATATGACACAGAACACCAATTGCGAAGGCAGCTTACTGGGATACAACTGACGCTGAGG…	FJ848442_s	DLN-66	97.93	Bacteria;Bacteroidetes;Bacteroidia;Bacteroidales;Porphyromonadaceae;EU465694_g
ce3356ab3dd9f149e81c35bcbed4f896	k__Bacteria; p__Bacteroidetes; c__Bacteroidia; o__Bacteroidales; f__Porphyromonadaceae; g__Paludibacter; s__	TGAGGAATATTGGTCAATGGACGAGAGTCTGAACCAGCCAAGTCGCGTGAAGGAAGACTGCCCTAAGGGTTGTAAACTTCTTTTGTATGGGAATAAAAAATAGAACGTGTTCTATATTGTATGTACCATACGAATAAGGATCGGCTAACTCCGTGCCAGCAGCCGCGGTAATACGGAGGATCCGAGCGTTATCCGGATTTATTGGGTTTAAAGGGTGCGTAGGCGGGAGATCAAGTCAGTGGTGAAATGGTGTGGCTCAACCATAGCATTGCCGTTGAAACTGGTTTTCTTGAGTGTAAATGAGGTAAGCGGAATGTGTCGTGTAGCGGTGAAATGCATAGATATGACACAGAACTCCAATTGCGAAGGCAGCTTACTGGGATACAACTGACGCTGAGG…	EU470251_s	TU2_aaa01b04	98.39	Bacteria;Bacteroidetes;Bacteroidia;Bacteroidales;Porphyromonadaceae;EU465694_g
609cec7df20eafdbae841a304322a51c	k__Bacteria; p__Bacteroidetes; c__Bacteroidia; o__Bacteroidales; f__Porphyromonadaceae; g__Parabacteroides; s__	TGGGGAATATTGGGCAATGGACGCAAGTCTGACCTAGCAACGCCGCGTGAAGGAAGAAGGCTTTCGGGTTGTAAACTTCTTTTGTCAGGGAACAGTAGAAGAGGGTACCTGACGAATAAGCCACGGCTAACTACGTGCCAGCAGCCGCGGTAATACGGAGGATGCGAGCGTTATCCGGATTTATTGGGTTTAAAGGGTGCGTAGGTGGTGATTTAAGTCAGCGGTGAAAGTTTGTGGCTCAACCATAAAATTGCCGTTGAAACTGGGTTACTTGAGTGTGTTTGAGGTAGGCGGAATGCGTGGTGTAGCGGTGAAATGCATAGATATCACGCAGAACTCCGATTGCGAAGGCAGCTTACTAAACCATAACTGACACTGAAGCACGAAAGCGTGGGGATC…	Parabacteroides merdae	ATCC 43184	93.29	Bacteria;Bacteroidetes;Bacteroidia;Bacteroidales;Porphyromonadaceae;Parabacteroides
12c7832b07f18d1a4e30a166397d1cbd	k__Bacteria; p__Bacteroidetes; c__Bacteroidia; o__Bacteroidales; f__Porphyromonadaceae; g__Parabacteroides; s__	TGAGGAATATTGGTCAATGGACGGAAGTCTGAACCAGCCAAGTCGCGTGAAGGATGAAGGTTCTATGGATTGTAAACTTCTTTTATAGGGGAATAAAAAATTCCACGTGTGGGATCTTGTATGTACCCTATGAATAAGCATCGGCTAACTCCGTGCCAGCAGCCGCGGTAATACGGAGGATGCGAGCGTTATCCGGATTTATTGGGTTTAAAGGGTGCGTAGGTGGTCTTTTAAGTCAGCGGTGAAAGTTTGTGGCTTAACCATAAAATTGCCATTGATACTGGGAGACTTGAGTGTGTTTGAGGTAGGCGGAATGCGTAGTGTAGCGGTGAAATGCGTAGATATATGGAAGAACACCAGTGGCGAAGGCGGCTGTCTGGTCTGCAACTGACGTTGAGG…	FJ683073_s	8-5F9	93.78	Bacteria;Bacteroidetes;Bacteroidia;Bacteroidales;Porphyromonadaceae;Parabacteroides
16dc0151aff14cc1ad0fc178f816178f	k__Bacteria; p__Bacteroidetes; c__Bacteroidia; o__Bacteroidales; f__Porphyromonadaceae; g__Parabacteroides; s__	TCGGGAATATTGCGCAATGGAGGAAACTCTGACGCAGTGACGCCGCGTATAGGAAGAAGGTTTTCGGATTGTAAACTATTGTCATTAGGGAAGATACAAGACAGTACCTAAAGAGGAAGCACCGGCTAACTATGTGCCAGCAGCCGCGGTAATACATAGGGTGCAAGCGTTATCCGGATTTACTGGGTGTAAAGGGAGCGTAGGTGGTCTTTTAAGTCAGCGGTGAAAGTTTGTGGCTTAACCATAAAATTGCCATTGATACTGGGAGACTTGAGTGTGTTTGAGGTAGGCGGAATGCGTAGTGTAGCGGTGAAATGCATAGATATTACGCAGAACTCCGATTGCGAAGGCAGCTTACTAAACCATAACTGACACTGAAGCACGAAAGCGTGGGTATCG…	FJ683073_s	8-5F9	88.67	Bacteria;Bacteroidetes;Bacteroidia;Bacteroidales;Porphyromonadaceae;Parabacteroides
4e7bc1a732bdb90c70b6b2a306f93145	k__Bacteria; p__Bacteroidetes; c__Bacteroidia; o__Bacteroidales; f__Porphyromonadaceae; g__Parabacteroides; s__	TGGGGAATATTGCACAATGGGGGAAACCCTGATGCAGCGACGCCGCGTGAAGGAAGAAGTATCTCGGTATGTAAACTTCTATCAGCAGGGAAGATAATGACGGTACCTGGAGAAAAAGCATCGGCTAACTCCGTGCCAGCAGCCGCGGTGATACGGAGGATGCGAGCGTTATCCGGATTTATTGGGTTTAAAGGGTGCGTAGGTGGTGATTTAAGTCAGCGGTGAAAGTTTGTGGCTCAACCATAAAATTGCCGTTGAAACTGGGTTACTTGAGTGTGTTTGAGGTAGGCGGAATGCGTGGTGTAGCGGTGAAATGCATAGATATCACGCAGAACTCCGATTGCGAAGGCAGCTTACTAAACCATAACTGACACTGAAGCACGAAAGCGTGGGGATCAA…	Parabacteroides merdae	ATCC 43184	92.29	Bacteria;Bacteroidetes;Bacteroidia;Bacteroidales;Porphyromonadaceae;Parabacteroides
75598f17a909227b65a2fc3e2dd5cad8	k__Bacteria; p__Bacteroidetes; c__Bacteroidia; o__Bacteroidales; f__Porphyromonadaceae; g__Parabacteroides; s__	TGAGGAATATTGGTCAATGGGCGCGAGCCTGAACCAGCCAAGTAGCGTGAAGGATGACTGCCCTACGGGTTGTAAACTTCTTTTATAAAGGAATAAAGTGAGGCACGTGTGCCTTTTTGTATGTACTTTATGAATAAGGATCGGCTAACTCCGTGCCAGCAGCCGCGGTAATACGGAGGATCCGAGCGTTATCCGGATTTATTGGGTTTAAAGGGAGCGTAGATGGGTTGTTAAGTCAGTTGTGAAAGTTTGCGGCTCAACCGTAAAATTGCCATTGATACTGGGAGACTTGAGTGTGTTTGAGGTAGGCGGAATGCGCAGTGTAGCGGTGAAATGCATAGATATTACGCAGAACTCCGATTGCGAAGGCAGCTTACTAAACCATAACTGACACTGAAG…	Bacteroides sartorii	JCM 17136	94.92	Bacteria;Bacteroidetes;Bacteroidia;Bacteroidales;Bacteroidaceae;Bacteroides
e8bf65eeeb7430ee98f40b06ad2e9ed8	k__Bacteria; p__Bacteroidetes; c__Bacteroidia; o__Bacteroidales; f__Porphyromonadaceae; g__Parabacteroides; s__	TGAGGAATATTGGTCAATGGGCGCGAGCCTGAACCAGCCAAGTAGCGTGAAGGATGACGGCCCTATGGGTTGTAAACTTCTTTTATATGGGAATAAAGTTTGGTATGCATACCATTTTGTATGTACCATATGAATAAGGATCGGCTAACTACGTGCCAGCAGCCGCGGTAATACGTAGGGAGCAAGCGTTATCCGGATTTATTGGGTTTAAAGGGTGCGTAGGTGGATGTTTAAGTCAGCGGTGAAAGTTTGTGGCTCAACCATAAAATTGCCGTTGAAACTGGATATCTTGAGTATGTTTGAGGTAGGCGGAATGCGTGGTGTAGCGGTGAAATGCATAGATATCACGCAGAACTCCGATTGCGAAGGCAGCTTACTAAACCAACACTGACACTGAAG…	Parabacteroides chinchillae	DSM 29073	94.25	Bacteria;Bacteroidetes;Bacteroidia;Bacteroidales;Porphyromonadaceae;Parabacteroides
b1bd99c5a0f12c8888bdd1143269105a	k__Bacteria; p__Bacteroidetes; c__Bacteroidia; o__Bacteroidales; f__Porphyromonadaceae; g__; s__	TGAGGAATATTGGTCAATGGACGCAAGTCTGAACCAGCCACGTCGCGTGAAGGAAGACGGCCCTACGGGTTGTAAACTTCTTTTGTAAGGGAATAAAGTGTAGTACGTGTACTATTTTGCATGTACCTTACGAATAAGGATCGGCTAACTCCGTGCCAGCAGCCGCGGTAATACGGAGGATCCGAGCGTTATCCGGATTTATTGGGTTTAAAGGGTGCGCAGGCGGGAGATTAAGTCGGCGGTGAAATTTTGCAGCTCAACTGTAAAAGTGCCTTCGAAACTGGTTTCCTTGAGTGTGGATGAAGTAGGCGGAATTTGTGGTGTAGCGGTGAAATGCATAGATATCACGAGGAACTCCGATTGCGCAGGCAGCTTACTAAACCATAACTGACGCTCAGG…	HQ602914_s	Me-14	98.16	Bacteria;Bacteroidetes;Bacteroidia;Bacteroidales;Porphyromonadaceae;Proteiniphilum
74e95be1374e7825aa0686653f14ec0c	k__Bacteria; p__Bacteroidetes; c__Bacteroidia; o__Bacteroidales; f__Porphyromonadaceae; g__Parabacteroides; s__	TGAGGAATATTGGTCAATGGCCGAGAGGCTGAACCAGCCAAGTCGCGTGAAGGAAGAAGGATCTATGGTTTGTAAACTTCTTTTATAGGGGAATAAAGTGGAGGACGTGTCCTTTTTTGTATGTACCCTATGAATAAGCATCGGCTAACTCCGTGCCAGCAGCCGCGGTAATACGGAGGATGCGAGCGTTATCCGGATTTATTGGGTTTAAAGGGTGCGTAGGTGGTGATTTAAGTCAGCGGTGAAAGTTTGTGGCTCAACCATAAAATTGCCGTTGAAACTGGGTTACTTGAGTGTGTTTGAGGTAGGCGGAATTCGTGGTGTAGCGGTGAAATGCTTAGATATTAGGAGGAACACCGGTGGCGAAGGCGACTTTCTGGACAATAACTGACGTTGAGG…	Parabacteroides merdae	ATCC 43184	95.4	Bacteria;Bacteroidetes;Bacteroidia;Bacteroidales;Porphyromonadaceae;Parabacteroides
80a21e62213fd3ae240fd5a720b2626a	k__Bacteria; p__Bacteroidetes; c__Bacteroidia; o__Bacteroidales; f__Porphyromonadaceae; g__Parabacteroides; s__	TGAGGAATATTGGTCAATGGCCGAGAGGCTGAACCAGCCAAGTCGCGTGAAGGAAGAAGGATCTATGGTTTGTAAACTTCTTTTATAGGGGAATAAAGTGGAGGACGTGTCCTTTTTTGTATGTACCCTATGAATAAGCATCGGCTAACTCCGTGCCAGCAGCCGCGGTAATACGGAGGATGCGAGCGTTATCCGGATTTATTGGGTTTAAAGGGTGCGTAGGTGGTGATTTAAGTCAGCGGTGAAAGTTTGTGGCTCAACCATAAAATTGCCGTTGAAACTGGGTTACTTGAGTGTGTTTGAGGTAGGCGGAATTCCCGGTGTAGCGGTGAAATGCGTAGAGATCGGGAGGAACACCAGTGGCGAAGGCGGCCTGCTGGGCTTTAACTGACGCTGAGG…	Parabacteroides merdae	ATCC 43184	94.25	Bacteria;Bacteroidetes;Bacteroidia;Bacteroidales;Porphyromonadaceae;Parabacteroides
3c08393f22fa2c39a1c3a53ae2a9f849	k__Bacteria; p__Bacteroidetes; c__Bacteroidia; o__Bacteroidales; f__Porphyromonadaceae; g__Parabacteroides; s__	TGAGGAATATTGGTCAATGGGCGAGAGCCTGAACCAGTCAAGTAGCGTGAAGGATGACGGCCCTACGGGTTGTAAACTTCTTTTGTGCGGGAATAAAGGAACCTACGTGTAGGTTTTTGCATGTACCGTAACGAATAAGCATCGGCTAACTCCGTGCCAGCAGCCGCGGTAATACGGAGGATGCGAGCGTTATCCGGATTTATTGGGTTTAAAGGGTGCGTAGGTGGTGATTTAAGTCAGCGGTGAAAGTTTGTGGCTCAACCATAAAATTGCCGTTGAAACTGGGTTACTTGAGTGTGTTTGAGGTAGGCGGAATGCGTGGTGTAGCGGTGAAATGCATAGATATCACGCAGAACTCCGATTGCGAAGGCAGCTTACTAAACCATAACTGACACTGAA…	Parabacteroides merdae	ATCC 43184	94.35	Bacteria;Bacteroidetes;Bacteroidia;Bacteroidales;Porphyromonadaceae;Parabacteroides
b72272ad0322daa905ff32f07e803468	k__Bacteria; p__Bacteroidetes; c__Bacteroidia; o__Bacteroidales; f__Porphyromonadaceae; g__Parabacteroides; s__	TGGGGAATATTGCACAATGGGGGAAACCCTGATGCAGCGACGCCGCGTGAAGGAAGAAGTATTTCGGTATGTAAAGCTCTATCAGCAGGGAAGAAAATGACGGTACCTGACTAAGAAGCTCCGGCTAACTCCGTGCCAGCAGCCGCGGTGATACGGAGGATGCGAGCGTTATCCGGATTTATTGGGTTTAAAGGGTGCGTAGGTGGATGTTTAAGTCAGCGGTGAAAGTTTGTGGCTCAACCATAAAATTGCCGTTGAAACTGGATATCTTGAGTATGTTTGAGGTAGGCGGAATGCGTGGTGTAGCGGTGAAATGCATAGATATCACGCAGAACTCCGATTGCGAAGGCAGCTTACTAAACCAACACTGACACTGAAGCACGAAAGCGTGGGTATCAA…	Parabacteroides chinchillae	DSM 29073	91.08	Bacteria;Bacteroidetes;Bacteroidia;Bacteroidales;Porphyromonadaceae;Parabacteroides
623ae9a4cef7e3c9607f9edf850ed395	k__Bacteria; p__Bacteroidetes; c__Bacteroidia; o__Bacteroidales; f__Porphyromonadaceae; g__Paludibacter; s__	TGAGGAATATTGGTCAATGGACGAGAGTCTGAACCAGCCAAGTCGCGTGAAGGAAGACTGCCCTAAGGGTTGTAAACTTCTTTTGTATGGGAATAAAAAGCGGGACGTGTCCCATATTGTATGTACCATACGAATAAGGATCGGCTAACTCCGTGCCAGCAGCCGCGGTAATACGGAGGATCCGAGCGTTATCCGGATTTATTGGGTTTAAAGGGTGCGTAGGCGGGAGATCAAGTCAGTGGTGAAATGGTGTGGCTCAACCATAGCATTGCCGTTGAAACTGGTTTTCTTGAGTGTAAATGAGGTAAGCGGAATGTGTCGTGTAGCGGTGAAATGCATAGATATGACACAGAACTCCAATTGCGAAGGCAGCTTACTGGGATACAACTGACGCTGAGG…	FJ848442_s	DLN-66	98.85	Bacteria;Bacteroidetes;Bacteroidia;Bacteroidales;Porphyromonadaceae;EU465694_g
fc8df4d1cf44b857fbdd5abd14c4aea5	k__Bacteria; p__Bacteroidetes; c__Bacteroidia; o__Bacteroidales; f__Porphyromonadaceae; g__Parabacteroides; s__distasonis	CCGCGGTAATACGGAGGATGCGAGCGTTATCCGGATTTATTGGGTCTAAAGGGTGCGTAGGCGGCCTTTTAAGTCAGCGGTGAAAGTCTGTGGCTCAACCATAGAATTGCCGTTGAAACTGGGGGGCTTGAGTATGTTTGAGGCAGGCGGAATGCGTGGTGTAGCGGTGAAATGCATAGATATCACGCAGAACCCCGATTGCGAAGGCAGCCTGCCAAGCCATTACTGACGCTGATGCACGAAAGCGTGGGGATCAAACAGGATTAGATACCC	Parabacteroides distasonis	ATCC 8503	99.27	Bacteria;Bacteroidetes;Bacteroidia;Bacteroidales;Porphyromonadaceae;Parabacteroides
657a345a073705f6c39952d15695fe2f	k__Bacteria; p__Bacteroidetes; c__Bacteroidia; o__Bacteroidales; f__Porphyromonadaceae; g__Parabacteroides; s__distasonis	TGAGGAATATTGGTCAATGGGCGTAAGCCTGAACCAGCCAAGTCGCGTGAGGGATGAAGGTTCTATGGATCGTAAGCCTCTTTTATAAGGGAATAAAGTGTGGGACGTGTCCCGTTTTGTATGTACCTTATGAATAAGGATCGGCTAACTCCGTGCCAGCAGCCGCGGTAATACGGAGGATCCGAGCGTTATCCGGATTTATTGGGTTTAAAGGGTGCGTAGGCGGCCTTTTAAGTCAGCGGTGAAAGTCTGTGGCTCAACCATAGAATTGCCGTTGAAACTGGGAGGCTTGAGTATGTTTGAGGCAGGCGGAATGCGTGGTGTAGCGGTGAAATGCATAGATATCACGCAGAACCCCGATTGCGAAGGCAGCCTGCCAAGCCATGACTGACGCTGATG…	LARM_s	N54.MGS-20	98.62	Bacteria;Bacteroidetes;Bacteroidia;Bacteroidales;Porphyromonadaceae;Parabacteroides
300bc3a48587213679036d984dc341c8	k__Bacteria; p__Bacteroidetes; c__Bacteroidia; o__Bacteroidales; f__Porphyromonadaceae; g__Parabacteroides; s__	TGAGGAATATTGGTCAATGGCCGAGAGGCTGAACCAGCCAAGTCGCGTGAAGGAAGAAGGATCTATGGTTTGTAAACTTCTTTTATAGGGGAATAAAGTGGAGGACGTGTCCTTTTTTGTATGTACCCTATGAATAAGCATCGGCTAACTCCGTGCCAGCAGCCGCGGTAATACGGAGGATGCGAGCGTTATCCGGATTTATTGGGTTTAAAGGGTGCGTAGGTGGTGATTTAAGTCAGCGGTGAAAGTTTGTGGCTCAACCATAAAATTGCCGTTGAAACTGGGTTACTTGAGTGTGTTTGAGGTAGGCGGAATGCGTGGTGTAGCGGTGAAATGCGTAGAGATCGGTAGGAACACCAGTGGCGAAGGCGGCTTTCTGGACTGAAACTGACGCTGAGG…	Parabacteroides merdae	ATCC 43184	94.71	Bacteria;Bacteroidetes;Bacteroidia;Bacteroidales;Porphyromonadaceae;Parabacteroides
eb4053c7d9b4f04db7f0acfb270c2b4f	k__Bacteria; p__Bacteroidetes; c__Bacteroidia; o__Bacteroidales; f__Porphyromonadaceae; g__Parabacteroides	TGGGGAATATTGGGCAATGGGCGAAAGCCTGACCCAGCGACGTCGCGTGAGGGAAGAAGGTCTTCGGATTGTAAACCTCTTTCAGCAGGGAAGAAGAAAGTGACGGTACCTGCAGAAGAAGTCACGGCTAACTACGTGCCAGCAGCCGCGGTAATACGGAGGATCCGAGCGTTATCCGGATTTATTGGGTTTAAAGGGTGCGTAGGCGGCCTTTTAAGTCAGCGGTGAAAGTCTGTGGCTCAACCATAGAATTGCCGTTGAAACTGGGAGGCTTGAGTATGTTTGAGGCAGGCGGAATGCGTGGTGTAGCGGTGAAATGCTTAGATATCACGCAGAACCCCGATTGCGAAGGCAGCCTGCCAAGCCATGACTGACGCTGATGCACGAAAGCGTGGGGAT…	LARM_s	N54.MGS-20	93.54	Bacteria;Bacteroidetes;Bacteroidia;Bacteroidales;Porphyromonadaceae;Parabacteroides
fc8a230d90b496c32f96d6b334bc9cab	k__Bacteria; p__Bacteroidetes; c__Bacteroidia; o__Bacteroidales; f__Porphyromonadaceae; g__Parabacteroides; s__	TGGGGAATATTGGGCAATGGGGGAAACCCTGAACGAGCAATGCCGCGTGAAGGATGACGGTCCTCTGGATTGTAAACTTCTGTTGTTAGGGAAGAACGACCTAAGTAGGAAATGACTTAGGAGTGACGGTACCTTTCAAGAAAGCTCCGGCTAACTACGTGCCAGCAGCCGCGGTAATACGTAGGGAGCGAGCGTTATCCGGATTTATTGGGTTTAAAGGGTGCGTAGGTGGTGATTTAAGTCAGCGGTGAAAGTTTGTGGCTCAACCATAAAATTGCCGTTGAAACTGGGTTACTTGAGTGTGTTTGAGGTAGGCGGAATGCGTGGTGTAGCGGTGAAATGCATAGATATCACGCAGAACTCCGATTGCGAAGGCAGCTTACTAAACCATAACTGACA…	Parabacteroides merdae	ATCC 43184	88.97	Bacteria;Bacteroidetes;Bacteroidia;Bacteroidales;Porphyromonadaceae;Parabacteroides
74ae095e592718fd95e22318e72252ae	k__Bacteria; p__Bacteroidetes; c__Bacteroidia; o__Bacteroidales; f__Porphyromonadaceae; g__Parabacteroides; s__distasonis	TGAGGAATATTGGTCAATGGGCGTAAGCCTGAACCAGCCAAGTCGCGTGAGGGATGAAGGTTCTATGGATCGTAAACCTCTTTTATAAGGGAATAAAGTGTGGGACGTGTCCCGTTTTGTATGTACCTTATGAATAAGGATCGGCTAACTCCGTGCCAGCAGCCGCGGTAATACGGAGGATCCGAGCGTTATCCGGATTTATTGGGTTTAAAGGGTGCGTAGGCGGCCTTTTAAGTCAGCGGTGAAAGTCTGTGGCTCAACCATAGAATTGCCGTTGAAACTGGGGGGCTTGAGTATGTTTGAGGCAGGCGGAATGCGTGGTGTAGCGGTGAAATGCTTAGATATGTCACAGAACACCGATTGCGAAGGCAGCTTGCTAGGACGCTACTGACGCTGAGG…	LARM_s	N54.MGS-20	96.55	Bacteria;Bacteroidetes;Bacteroidia;Bacteroidales;Porphyromonadaceae;Parabacteroides
e6efebfa0ab2c76c5a9d833b7b4c13a8	k__Bacteria; p__Bacteroidetes; c__Bacteroidia; o__Bacteroidales; f__Porphyromonadaceae; g__Paludibacter; s__	TGAGGAATATTGGTCAATGGACGAGAGTCTGAACCAGCCAAGTCGCGTGAAGGAAGACTGCCCTAAGGGTTGTAAACTTCTTTTGTATGGGAATAAAAAATGGGACGTGTCCCATATTGTATGTACCATACGAATAAGGATCGGCTAACTCCGTGCCAGCAGCCGCGGTAATACGGAGGATCCGAGCGTTATCCGGATTTATTGGGTTTAAAGGGTGCGTAGGCGGGAGATCAAGTCAGTGGTGAAATGGTGTGGCTCAACCATAGCATTGCCGTTGAAACTGGTTTTCTTGAGTGTAAATGAGGTAAGCGGAATGTGTCGTGTAGCGGTGAAATGCATAGATATGACACAGAACTCCAATTGCGAAGGCAGCTTACTGGGATACAACTGACGCTGAGG…	FJ848442_s	DLN-66	98.62	Bacteria;Bacteroidetes;Bacteroidia;Bacteroidales;Porphyromonadaceae;EU465694_g
ae056bce9f5bfd3d98ceb8f9cd2ebdb7	k__Bacteria; p__Bacteroidetes; c__Bacteroidia; o__Bacteroidales; f__Porphyromonadaceae; g__Parabacteroides; s__	TGAGGAATATTGGTCAATGGCCGAGAGGCTGAACCAGCCAAGTCGCGTGAAGGAAGAAGGATCTATGGTTTGTAAACTTCTTTTATAGGGGAATAAAGTGGAGGACGTGTCCTTTTTTGTATGTACCCTATGAATAAGCATCGGCTAACTCCGTGCCAGCAGCCGCGGTAATACGGAGGATGCGAGCGTTATCCGGATTTATTGGGTTTAAAGGGTGCGTAGGTGGTGATTTAAGTCAGCGGTGAAAGTTTGTGGCTCAACCATAAAATTGCCGTTGAAACTGGGTTACTTGAGTGTGTTTGAGGTAGGCGGAATGCGTGGTGTAGCGGTGAAATGCATAGATATTAGGAGGAACACCAGTGGCGAAGGCGGCTTGCTGGACAAATACTGACGCTGAGG…	Parabacteroides merdae	ATCC 43184	95.4	Bacteria;Bacteroidetes;Bacteroidia;Bacteroidales;Porphyromonadaceae;Parabacteroides
fbb873ca739ef5c827e9009a0dd70471	k__Bacteria; p__Bacteroidetes; c__Bacteroidia; o__Bacteroidales; f__Porphyromonadaceae; g__; s__	TGAGGAATATTGGTCAATGGAGGCAACTCTGAACCAGCCACGTCGCGTGAAGGAAGACGGCCCTACGGGTTGTAAACTTCTTTTGTAAGGGAATAAAGTGAGTCACGCGTGACTTTTTGCATGTACCTTACGAATAAGGATCGGCTAACTCCGTGCCAGCAGCCGCGGTAATACGGAGGATCCGAGCGTTATCCGGATTTATTGGGTTTAAAGGGTGCGCAGGCGGGAGACTCAGTCGGTGGTGAAATCTTGCAGCTCAACTGTAAGCGTGCCATTGATACTGGTTTTCTTGAGTGTGGATGAAGTAGGCGGAATTTGTGGTGTAGCGGTGAAATGCATAGATATCACGAGGAACTCCGATTGCGTAGGCAGCTTACTAAACCATAACTGACGCTCATG…	HQ727610_s	BC_COM558	99.77	Bacteria;Bacteroidetes;Bacteroidia;Bacteroidales;Porphyromonadaceae;Proteiniphilum
e43f27159a91174b59bfc264e7a7d13f	k__Bacteria; p__Bacteroidetes; c__Bacteroidia; o__Bacteroidales; f__Porphyromonadaceae; g__Parabacteroides; s__distasonis	TGGGGAATATTGGGCAATGGGCGCAAGCCTGACCCAGCAACGCCGCGTGAAGGATGAAGGCCCTCGGGTTGTAAACTTCTTTTATTCAGGACGAACAAAATGACGGTACTGAATGAATAAGGATCGGCTAACTCCGTGCCAGCAGCCGCGGTAATACGGAGGATCCGAGCGTTATCCGGATTTATTGGGTTTAAAGGGTGCGTAGGCGGCCTTTTAAGTCAGCGGTGAAAGTCTGTGGCTCAACCATAGAATTGCCGTTGAAACTGGGGGGCTTGAGTATGTTTGAGGCAGGCGGAATGCGTGGTGTAGCGGTGAAATGCTTAGATATCACGCAGAACCCCGATTGCGAAGGCAGCCTGCCAAGCCATGACTGACGCTGATGCACGAAAGCGTGGGGAT…	LARM_s	N54.MGS-20	93.06	Bacteria;Bacteroidetes;Bacteroidia;Bacteroidales;Porphyromonadaceae;Parabacteroides
1f6bfe1d65fa491d5d01058fef9363b6	k__Bacteria; p__Bacteroidetes; c__Bacteroidia; o__Bacteroidales; f__Porphyromonadaceae; g__Parabacteroides; s__	CCGCGGTAATACGGAGGATGCGAGCGTTCTCCGGATTTATTGGGTTTAAAGGGTGCGTAGGTGGTGATTTAAGTCAGCGGTGAAAGTTTGTGGCTCAACCATAAAATTGCCGTTGAAACTGGGTTACTTGAGTGTGTTTGAGGTAGGCGGAATGCGTGGTGTAGCGGTGAAATGCATAGATATCACGCAGAACTCCGATTGCGAAGGCAGCTTACTAAACCATAACTGACACTGAAGCACGAAAGCGTGGGGATCAAACAGGATTAGATACCC	Parabacteroides merdae	ATCC 43184	99.63	Bacteria;Bacteroidetes;Bacteroidia;Bacteroidales;Porphyromonadaceae;Parabacteroides
1e1c159955f45b1f59aefa25d27deae9	k__Bacteria; p__Bacteroidetes; c__Bacteroidia; o__Bacteroidales; f__Porphyromonadaceae; g__Parabacteroides; s__	TCGAGAATCATTCACAATGGGGGAAACCCTGATGGTGCGACGCCGCGTGCAGGAAGAAGGTTTTCGGATTGTAAACTGCTTTAGACAGGGAAGATAATGACAGTACCTGTAGAATAAGCTCCGGCTAACTCCGTGCCAGCAGCCGCGGTAATACGGAGGATGCGAGCGTTATCCGGATTTATTGGGTTTAAAGGGTGCGTAGGTGGTTAATTAAGTCAGCGGTGAAAGTTTGTGGCTCAACCATAAAATTGCCGTTGAAACTGGTTGACTTGAGTATATTTGAGGTAGGCGGAATGCGTGGTGTAGCGGTGAAATGCATAGATATCACGCAGAACTCCGATTGCGAAGGCAGCTTACTAAACTATAACTGACACTGAAGCACGAAAGCGTGGGGATCAA…	Parabacteroides goldsteinii	DSM 19448	90.12	Bacteria;Bacteroidetes;Bacteroidia;Bacteroidales;Porphyromonadaceae;Parabacteroides
0dcbaac85ea34a469d16c108cc0cf112	k__Bacteria; p__Bacteroidetes; c__Bacteroidia; o__Bacteroidales; f__Porphyromonadaceae; g__Parabacteroides; s__	TCGGGAATATTGCGCAATGGAGGAAACTCTGACGCAGTGACGCCGCGTATGGGAAGAAGGTTTTCGGATTGTAAACCATTTTAGACAGGGAAGAAACAAGACAGTACCTGTAGAATAAGCATCGGCTAACTCCGTGCCAGCAGCCGCGGTAATACGGAGGATGCAAGCGTTATCCGGATTTATTGGGTTTAAAGGGTGCGTAGGTGGTGATTTAAGTCAGCGGTGAAAGTTTGTGGCTCAACCATAAAATTGCCGTTGAAACTGGGTTACTTGAGTGTGTTTGAGGTAGGCGGAATGCGTGGTGTAGCGGTGAAATGCATAGATATCACGCAGAACTCCGATTGCGAAGGCAGCTTACTAAACCATAACTGACACTGAAGCACGAAAGCGTGGGGATCA…	Parabacteroides merdae	ATCC 43184	90.14	Bacteria;Bacteroidetes;Bacteroidia;Bacteroidales;Porphyromonadaceae;Parabacteroides
02bbe9e053275236ac830f4dd171d164	k__Bacteria; p__Bacteroidetes; c__Bacteroidia; o__Bacteroidales; f__Porphyromonadaceae; g__Parabacteroides	TGAGGAATATTGGTCAATGGACGAGAGTCTGAACCAGCCAAGTAGCGTGAAGGATGACTGCCCTATGGGTTGTAAACTTCTTTTATATGAGAATAAAGTATTCCACGTGTGGGATTTTGTATGTACCATATGAATAAGGATCGGCTAACTCCGTGCCAGCAGCCGCGGTAATACGGAGGATCCGAGCGTTATCCGGATTTATTGGGTTTAAAGGGAGCGTAGGCGGCCTTTTAAGTCAGCGGTGAAAGTCTGTGGCTCAACCATAGAATTGCCGTTGAAACTGGGGGGCTTGAGTATGTTTGAGGCAGGCGGAATGCGTGGTGTAGCGGTGAAATGCTTAGATATCACGCAGAACCCCGATTGCGAAGGCAGCCTGCCAAGCCATGACTGACGCTGATG…	LARM_s	N54.MGS-20	94.48	Bacteria;Bacteroidetes;Bacteroidia;Bacteroidales;Porphyromonadaceae;Parabacteroides
65013b4ddb272fc7625f23fa6dbf25db	k__Bacteria; p__Bacteroidetes; c__Bacteroidia; o__Bacteroidales; f__Porphyromonadaceae; g__Parabacteroides; s__	TGAGGAATATTGGTCAATGGACGGAAGTCTGAACCAGCCAAGTCGCGTGAAGGATGAAGGTTCTATGGATTGTAAACTTCTTTTATAGGGGAATAAAAAATTCCACGTGTGGGATCTTGTATGTACCCTATGAATAAGCATCGGCTAACTCCGTGCCAGCAGCCGCGGTAATACGGAGGATGCGAGCGTTATCCGGATTTATTGGGTTTAAAGGGTGCGTAGGTGGTCTTTTAAGTCAGCGGTGAAAGTTTGTGGCTTAACCATAAAATTGCCATTGATACTGGGAGACTTGAGTGTGTTTGAGGTAGGCGGAATGCGTAGTGTAGCGGTGAAATGCATAGATATTACGCTGAACTCCGATTGCGAAGGCAGCTTACTAAACCATAACTGACACTGAAG…	FJ683073_s	8-5F9	99.08	Bacteria;Bacteroidetes;Bacteroidia;Bacteroidales;Porphyromonadaceae;Parabacteroides
49a39017139a6a765e76b7f196e092d9	k__Bacteria; p__Bacteroidetes; c__Bacteroidia; o__Bacteroidales; f__Porphyromonadaceae; g__Parabacteroides; s__	TGAGGAATATTGGTCAATGGGCGGAAGCCTGAACCAGCCAAGTCGCGTGGAGGAAGACGGCCCTACGGGTTGTAAACTCCTTTTACCTGGGAATAACGGGCGCTACGCGTAGCGCTGTGCATGTACCAGGCGAATAAGCATCGGCTAACTCCGTGCCAGCAGCCGCGGTAATACGGAGGATGCGAGCGTTATCCGGATTTATTGGGTTTAAAGGGAGCGTAGGTGGTCTTTTAAGTCAGCGGTGAAAGTTTGTGGCTTAACCATAAAATTGCCATTGATACTGGGAGACTTGAGTGTGTTTGAGGTAGGCGGAATGCGTAGTGTAGCGGTGAAATGCATAGATATTACGCAGAACTCCGATTGCGAAGGCAGCTTACTAAACCATAACTGACACTGAAG…	FJ683073_s	8-5F9	91.94	Bacteria;Bacteroidetes;Bacteroidia;Bacteroidales;Porphyromonadaceae;Parabacteroides
ad9349eb8176db66b391f10d19093558	k__Bacteria; p__Bacteroidetes; c__Bacteroidia; o__Bacteroidales; f__Porphyromonadaceae; g__Parabacteroides; s__	TGGGGAATATTGGGCAATGGGCGCAAGCCTTACCCAGCAATGCCGCGTGAATGAAGAAGGTCTTCGGATTGTAAAGTTCTTTAGTCAGGGACGAAAAAAATGACGGTACCTGAAGAATAAGCCCCGGCTAACTACGTGCCAGCAGCCGCGGTAATACGTAGGTGGCAAGCGTTATCCGGATTTATTGGGTTTAAAGGGTGCGTAGGTGGTGATTTAAGTCAGCGGTGAAAGTTTGTGGCTCAACCATAAAATTGCCGTTGAAACTGGGTTACTTGAGTGTGTTTGAGGTAGGCGGAATGCGTGGTGTAGCGGTGAAATGCATAGATATCACGCAGAACTCCGATTGCGAAGGCAGCTTACTAAACCATAACTGACACTGAAGCACGAAAGCGTGGGGAT…	Parabacteroides merdae	ATCC 43184	90.67	Bacteria;Bacteroidetes;Bacteroidia;Bacteroidales;Porphyromonadaceae;Parabacteroides
76f8f1069988847b061775f05126ef15	k__Bacteria; p__Bacteroidetes; c__Bacteroidia; o__Bacteroidales; f__Porphyromonadaceae; g__Paludibacter; s__	TGAGGAATATTGGTCAATGGGCGCAAGCCTGAACCAGCCAAGTCGCGTGCAGGATGAAGTATCTATGGTATGTAAACTGCTTTTATTCGGGAATAAAGTGCAGGACGTGTCCTGTTTTGTATGTACCGAAGGAATAAGGATCGGCTAACTCCGTGCCAGCAGCCGCGGTAATACGGAGGATTCGAGCGTTATCCGGATTTATTGGGTTTAAAGGGTGCGTAGGCGGAGTATTAAGTCAGCGGTGAAAGTTTGCAGCTCAACTGTAAAATTGCCGTTGAAACTGGTGCACTAGAGTGCGAACGAGGCAGGCGGAATGTGTTGTGTAGCGGTGAAATGCTTAGATATGTCACAGAACACCGATTGCGAAGGCAGCTTGCTAGGACGCTACTGACGCTGAGG…	EU460988_s	KO1_aai41f06	93.33	Bacteria;Bacteroidetes;Bacteroidia;Bacteroidales;Porphyromonadaceae;EU460988_g
a124645961a84b04d90308e8c156da5f	k__Bacteria; p__Bacteroidetes; c__Bacteroidia; o__Bacteroidales; f__Porphyromonadaceae; g__Paludibacter; s__	TGAGGAATATTGGTCAATGGACGAGGGTCTGAACCAGCCAAGTAGCGTGAAGGATGAAGGTTCTATGGATTGTAAACTTCTTTTATATGGGAATAAAGTATTCCACGTGTGGGATTTTGTATGTACCATATGAATAAGGATCGGCTAACTCCGTGCCAGCAGCCGCGGTAATACGGAGGATCCGAGCGTTATCCGGATTTATTGGGTTTAAAGGGTGCGTAGGCGGAGTATTAAGTCAGCGGTGAAAGTTTGCAGCTCAACTGTAAAATTGCCGTTGAAACTGGTGCACTAGAGTGCGAACGAGGCAGGCGGAATGTGATGTGTAGCGGTGAAATGCTTAGATATGTCACAGAACACCGATTGCGAAGGCAGCTTGCTAGGACGCTACTGACGCTGAGG…	EU460988_s	KO1_aai41f06	91.95	Bacteria;Bacteroidetes;Bacteroidia;Bacteroidales;Porphyromonadaceae;EU460988_g
e1d1a21803d7d682891a54a1d46e79e4	k__Bacteria; p__Bacteroidetes; c__Bacteroidia; o__Bacteroidales; f__Porphyromonadaceae; g__Parabacteroides; s__	TGGGGAATATTGGGCAATGGGCGCAAGCCTGACCCAGCAACGCCGCGTGAAGGATGAAGGCTTTCGGGTTGTAAACTTCTTTTATCAGGGACGAATTAAGTGACGGTACCTGATGAATAAGCCACGGCTAACTACGTGCCAGCAGCCGCGGTAATACGGAGGATGCGAGCGTTATCCGGATTTATTGGGTTTAAAGGGTGCGTAGGTGGTCTTTTAAGTCAGCGGTGAAAGTTTGTGGCTTAACCATAAAATTGCCATTGATACTGGGAGACTTGAGTGTGTTTGAGGTAGGCGGAATGCGTAGTGTAGCGGTGAAATGCATAGATATTACGCAGAACTCCGATTGCGAAGGCAGCTTACTAAACCATAACTGACACTGAAGCACGAAAGCGTGGGTAT…	FJ683073_s	8-5F9	92.81	Bacteria;Bacteroidetes;Bacteroidia;Bacteroidales;Porphyromonadaceae;Parabacteroides
e982a5d72990e0df2d35b9e4d08cc20b	k__Bacteria; p__Bacteroidetes; c__Bacteroidia; o__Bacteroidales; f__Porphyromonadaceae; g__Parabacteroides; s__	CCGCGGTCATACGGAGGATGCGAGCGTTATCCGGATTTATTGGGTTTAAAGGGTGCGTAGGTGGATGTTTAAGTCAGCGGTGAAAGTTTGTGGCTCAACCATAAAATTGCCGTTGAAACTGGATATCTTGAGTATGTTTGAGGTAGGCGGAATGCGTGGTGTAGCGGTGAAATGCATAGATATCACGCAGAACTCCGATTGCGAAGGCAGCTTACTAAACCAACACTGACACTGAAGCACGAAAGCGTGGGTATCAAACAGGATTAGATACCC	Parabacteroides chinchillae	DSM 29073	99.63	Bacteria;Bacteroidetes;Bacteroidia;Bacteroidales;Porphyromonadaceae;Parabacteroides
b93c0d499c5bca2fac670c373e18139b	k__Bacteria; p__Bacteroidetes; c__Bacteroidia; o__Bacteroidales; f__Porphyromonadaceae; g__Parabacteroides; s__	TCGGGAATATTGCGCAATGGAGGAAACTCTGACGCAGTGACGCCGCGTGCAGGAAGAAGGTTTTCGGATTGTAAACTTCTTTTATTCGGGACGAAGAAAATGACGGTACCGAATGAATAAGCATCGGCTAACTCCGTGCCAGCAGCCGCGGTAATACGGAGGATGCGAGCGTTATCCGGATTTATTGGGTTTAAAGGGTGCGTAGGTGGTGATTTAAGTCAGCGGTGAAAGTTTGTGGCTCAACCATAAAATTGCCGTTGAAACTGGGTTACTTGAGTGTGTTTGAGGTAGGCGGAATGCGTGGTGTAGCGGTGAAATGCATAGATATCACGCAGAACTCCGATTGCGAAGGCAGCTTACTAAACCATAACTGACACTGAAGCACGAAAGCGTGGGGAT…	Parabacteroides merdae	ATCC 43184	92.82	Bacteria;Bacteroidetes;Bacteroidia;Bacteroidales;Porphyromonadaceae;Parabacteroides
23fe7bfb702f8f354768f7b9aacb5bea	k__Bacteria; p__Bacteroidetes; c__Bacteroidia; o__Bacteroidales; f__Porphyromonadaceae; g__Parabacteroides; s__	TCGGGAATATTGCGCAATGGAGGAAACTCTGACGCAGTGACGCCGCGTATAGGAAGAAGGTTTTCGGATTGTAAACTATTGTCGTTAGGGAAGAAGAAGTGACAGTACCTAAGGAGGAAGCACCGGCTAACCACGTGCCAGCAGCCGCGGTAATACGGAGGATGCGAGCGTTATCCGGATTTATTGGGTTTAAAGGGTGCGTAGGTGGTGATTTAAGTCAGCGGTGAAAGTTTGTGGCTCAACCATAAAATTGCCGTTGAAACTGGGTTACTTGAGTGTGTTTGAGGTAGGCGGAATGCGTGGTGTAGCGGTGAAATGCATAGATATCACGCAGAACTCCGATTGCGAAGGCAGCTTACTAAACCATAACTGACACTGAAGCACGAAAGCGTGGGGATC…	Parabacteroides merdae	ATCC 43184	86.69	Bacteria;Bacteroidetes;Bacteroidia;Bacteroidales;Porphyromonadaceae;Parabacteroides
5b6ef78885ea4c2e6964b9254edbd8d1	k__Bacteria; p__Bacteroidetes; c__Bacteroidia; o__Bacteroidales; f__Porphyromonadaceae; g__Parabacteroides; s__	TGAGGAATATTGGTCAATGGGCGAGAGCCTGAACCAGCCAAGTCGCGTGAGGGAAAAATGGTCTATGGCCTGTAAACCTCTTTTGCCAGGGAAGAATAAAAGGTACGTGTACCTTCTTGCCAGTACCTGACGAATAAGCATCGGCTAACTCCGTGCCAGCAGCCGCGGTAATACGGGGGATGCGAGCGTTATCCGGATTTATTGGGTTTAAAGGGTGCGTAGGTGGTCTTTTAAGTCAGCGGTGAAAGTTTGTGGCTTAACCATAAAATTGCCATTGATACTGGGAGACTTGAGTGTGTTTGAGGTAGGCGGAATGCGTAGTGTAGCGGTGAAATGCATAGATATTACGCAGAACTCCGATTGCGAAGGCAGCTTACTAAACCATAACTGACACTGAAG…	FJ683073_s	8-5F9	91.94	Bacteria;Bacteroidetes;Bacteroidia;Bacteroidales;Porphyromonadaceae;Parabacteroides
cd8d1510b11f4710bba783eea0c050f2	k__Bacteria; p__Bacteroidetes; c__Bacteroidia; o__Bacteroidales; f__Porphyromonadaceae; g__Parabacteroides; s__distasonis	TGAGGAATATTGGTCAATGGGCGCGAGCCTGAACCAGCCAAGTCGCGTGAGGGATGAAGGTTCTATGGATCGTAAACCTCTTTTATAAGGGAATAAAGTGCGGGACGTGTCCTGTTTTGTATGTACCTTATGAATAAGGATCGGCTAACTCCGTGCCAGCAGCCGCGGTAATACGGAGGATCCGAGCGTTATCCGGATTTATTGGGTTTAAAGGGTGCGTAGGCGGCCTTTTAAGTCAGCGGTGAAAGTCTGTGGCTCAACCATAGAATTGCCGTTGAAACTGGGAGGCTTGAGTATGTTTGAGGCAGGCGGAATGCGTGGTGTAGCGGTGAAATGCATAGATATCACGCAGAACTCCGATTGCGAAGGCAGCATACCGGCGCTCAACTGACGCTGAAG…	Parabacteroides distasonis	ATCC 8503	96.09	Bacteria;Bacteroidetes;Bacteroidia;Bacteroidales;Porphyromonadaceae;Parabacteroides
c483d46568135d4d0748a95431ed7bca	k__Bacteria; p__Bacteroidetes; c__Bacteroidia; o__Bacteroidales; f__Porphyromonadaceae; g__Parabacteroides; s__	TAGGGAATCTTCGGCAATGGGGGCAACCCTGACCGAGCAACGCCGCGTGAGTGAAGAAGGTTTTCGGATCGTAAAGCTCTGTTGTAAGAGAAGAACGTGTGTGAGAGTGGAAAGTTCACACAGTGACGGTAACTTACCAGAAAGGATCGGCTAACTCCGTGCCAGCAGCCGCGGTAATACGGAGGATCCGAGCGTTATCCGGATTTATTGGGTTTAAAGGGTGCGTAGGTGGTCTTTTAAGTCAGCGGTGAAAGTTTGTGGCTTAACCATAAAATTGCCATTGATACTGGGAGACTTGAGTGTGTTTGAGGTAGGCGGAATGCGTAGTGTAGCGGTGAAATGCATAGATATTACGCAGAACTCCGATTGCGAAGGCAGCTTACTAAACCATAACTGACA…	FJ683073_s	8-5F9	88.19	Bacteria;Bacteroidetes;Bacteroidia;Bacteroidales;Porphyromonadaceae;Parabacteroides
4417afbf1f183f92f189ba8f49785973	k__Bacteria; p__Bacteroidetes; c__Bacteroidia; o__Bacteroidales; f__Porphyromonadaceae; g__Parabacteroides; s__distasonis	TCGGGAATATTGCGCAATGGGCGAAAGCCTGACGCAGCGACGCCGCGTGAGGGATGAAGGTCTTCGGATTGTAAACTTCTTTTATGAGGGACGAAGGAAGTGACGGTACCTCATGAATAAGCCACGGCTAACTACGTGCCAGCAGCCGCGGTAATACGGAGGATCCGAGCGTTATCCGGATTTATTGGGTTTAAAGGGTGCGTAGGCGGCCTTTTAAGTCAGCGGTGAAAGTCTGTGGCTCAACCATAGAATTGCCGTTGAAACTGGGGGGCTTGAGTATGTTTGAGGCAGGCGGAATGCGTGGTGTAGCGGTGAAATGCATAGATATCACGCAGAACCCCGATTGCGAAGGCAGCCTGCCAAGCCATTACTGACGCTGATGCACGAAAGCGTGGGGAT…	Parabacteroides distasonis	ATCC 8503	93.54	Bacteria;Bacteroidetes;Bacteroidia;Bacteroidales;Porphyromonadaceae;Parabacteroides
24265558d9538d0a990b1b0fab895b7c	k__Bacteria; p__Bacteroidetes; c__Bacteroidia; o__Bacteroidales; f__Porphyromonadaceae; g__Parabacteroides; s__	TCGGGAATATTGCGCAATGGGCGAAAGCCTGACGCAGCGACGCCGCGTGAGGGATGAAGGTCTTCGGATTGTAAACTTCTTTTATGAGGGACGAAGGAAGTGACGGTACCTCATGAATAAGCCACGGCTAACTACGTGCCAGCAGCCGCGGTAATACGGAGGATCCGAGCGTTATCCGGATTTATTGGGTTTAAAGGGTGCGTAGGCGGCCTTTTAAGTCAGCGGTGAAAGTCTGTGGCTCAACCATAGAATTGCCGTTGAAACTGGGGGGCTTGAGTATGTTTGAGGCAGGCGGAATGCGTGGTGTAGCGGTGAAATGCATAGATATCACGCAGAACTCCGATTGCGAAGGCAGCTTACTAAACCATAACTGACACTGAAGCACGAAAGCGTGGGGAT…	LARM_s	N54.MGS-20	91.87	Bacteria;Bacteroidetes;Bacteroidia;Bacteroidales;Porphyromonadaceae;Parabacteroides
3ce4104f9ca477041b0a7f63f87c9061	k__Bacteria; p__Bacteroidetes; c__Bacteroidia; o__Bacteroidales; f__Porphyromonadaceae	TGAGGAATATTGGTCAATGGACGGAAGTCTGAACCAGCCAAGTCGCGTGAAGGATGAAGGTTCTATGGATTGTAAACTTCTTTTATAGGGGAATAAAAAATTCCACGTGTGGGATCTTGTATGTACCCCATGAATAAGCATCGGCTAACTCCGTGCCAGCAGCCGCGGTAATACGGAGGATGCGAGCGTTATCCGGATTTATTGGGTTTAAAGGGTGCGTAGGTGGTCTTTTAAGTCAGCGGTGAAAGTTTGTGGCTTAACCATAAAATTGCCATTGATACTGGGAGACTTGAGTGTGGTAGAGGCAAGTGGAATTTCTAGTGTAGCGGTTAAATGCGTAGAGATATGGAGGAACACCAGTGGCGAAGGCGGCTTCCTGGTCTGTAACTGACACTGAGG…	FJ683073_s	8-5F9	92.17	Bacteria;Bacteroidetes;Bacteroidia;Bacteroidales;Porphyromonadaceae;Parabacteroides
0fbafd965bc1ab4bba5e782c60752d0c	k__Bacteria; p__Bacteroidetes; c__Bacteroidia; o__Bacteroidales; f__Porphyromonadaceae; g__Parabacteroides; s__	TGAGGAATATTGGTCAATGGCCGCAAGGCTGAACCAGCCAAGTAGCGTGCAGGATGAAGGCCCTCGGGTTGTAAACTTCTTTTATTCAGGACGAACAAAATGACGGTACTGAATGAATAAGCCACGGCTAACTACGTGCCAGCAGCCGCGGTAATACGGAGGATGCGAGCGTTATCCGGATTTATTGGGTTTAAAGGGTGCGTAGGTGGTGATTTAAGTCAGCGGTGAAAGTTTGTGGCTCAACCATAAAATTGCCGTTGAAACTGGGTTACTTGAGTGTGTTTGAGGTAGGCGGAATGCGTGGTGTAGCGGTGAAATGCATAGATATCACGCAGAACTCCGATTGCGAAGGCAGCTTACTAAACCATAACTGACACTGAAGCACGAAAGCGTGGGGAT…	Parabacteroides merdae	ATCC 43184	93.3	Bacteria;Bacteroidetes;Bacteroidia;Bacteroidales;Porphyromonadaceae;Parabacteroides
8766fd856ed0a7707d6f2ba1623e9e38	k__Bacteria; p__Bacteroidetes; c__Bacteroidia; o__Bacteroidales; f__Porphyromonadaceae; g__Parabacteroides; s__	TGAGGAATATTGGTCAATGGACGGAAGTCTGAACCAGCCAAGTCGCGTGAGTGATGAAGGAATTCGTTCCGTAAAGCTCTTTTGTTTATGACGAATGTGCAGACTGTGAATAATGGTTTGTAATGACGGTAGTAAACGAATAAGCCACGGCTAACTACGTGCCAGCAGCCGCGGTAATACGGAGGATGCGAGCGTTATCCGGATTTATTGGGTTTAAAGGGTGCGTAGGTGGTCTTTTAAGTCAGCGGTGAAAGTTTGTGGCTTAACCATAAAATTGCCATTGATACTGGGAGACTTGAGTGTGTTTGAGGTAGGCGGAATGCGTAGTGTAGCGGTGAAATGCATAGATATTACGCAGAACTCCGATTGCGAAGGCAGCTTACTAAACCATAACTGACA…	FJ683073_s	8-5F9	89.38	Bacteria;Bacteroidetes;Bacteroidia;Bacteroidales;Porphyromonadaceae;Parabacteroides
844337a116d11c01689a7585dda2ed9e	k__Bacteria; p__Bacteroidetes; c__Bacteroidia; o__Bacteroidales; f__Porphyromonadaceae; g__Paludibacter; s__	TGAGGAATATTGGTCAATGGGCGCGAGCCTGAACCAGCCAAGTAGCGTGAAGGATGACTGCCCTACGGGTTGTAAACTTCTTTTATAAAGGAATAAAGTGAGGCACGTGTGCCTTTTTGTATGTACTTTATGAATAAGGATCGGCTAACTCCGTGCCAGCAGCCGCGGTAATACGGAGGATCCGAGCGTTATCCGGATTTATTGGGTTTAAAGGGTGCGTAGGCGGGAGATCAAGTCAGTGGTGAAATGGTGTGGCTCAACCATAGCATTGCCGTTGAAACTGGTTTTCTTGAGTGTAAATGAGGTAAGCGGAATGTGTCGTGTAGCGGTGAAATGCATAGATATGACACAGAACACCAATTGCGAAGGCAGCGCACCGGCGCCCTACTGACGCTGAAG…	FJ848442_s	DLN-66	93.56	Bacteria;Bacteroidetes;Bacteroidia;Bacteroidales;Porphyromonadaceae;EU465694_g
1de5abdfde9b70e889902c367a002175	k__Bacteria; p__Bacteroidetes; c__Bacteroidia; o__Bacteroidales; f__Porphyromonadaceae; g__Parabacteroides; s__distasonis	TAGGGAATATTGGACAATGGGCGAAAGCCTAATCCAGCAATACCGCGTGAATGATGAAGGTCTTAGGATTGTAAAGTTCTTTCGGTGGGGAAGATAATGACGGTACCCACAGAAGAAGCACCGGCTAACTTCGTGCCAGCAGCCACGGTAATACGGAGGATCCGAGCGTTATCCGGATTTATTGGGTTTAAAGGGTGCGTAGGCGGCCTTTTAAGTCAGCGGTGAAAGTCTGTGGCTCAACCATAGAATTGCCGTTGAAACTGGGAGGCTTGAGTATGTTTGAGGCAGGCGGAATGCGTGGTGTAGCGGTGAAATGCATAGATATCACGCAGAACCCCGATTGCGAAGGCAGCCTGCCAAGCCATGACTGACGCTGATGCACGAAAGCGTGGGGATCAA…	LARM_s	N54.MGS-20	90.84	Bacteria;Bacteroidetes;Bacteroidia;Bacteroidales;Porphyromonadaceae;Parabacteroides
97deeae4b815c3e9036e02198f4a6ee2	k__Bacteria; p__Bacteroidetes; c__Bacteroidia; o__Bacteroidales; f__Porphyromonadaceae	TGGGGAATATTGCACAATGGGGGAAACCCTGATGCAGCGACGCCGCGTGAGCGATGAAGTATTTCGGTATGTAAACTTCTATCAGCAGGGAAGACAATGACGGTAGCTAAGGAGCAAGCCACGGCTAACTACGTGCCAGCAGCCGCGGTAATACGGAGGATGCGGGCGTTATCCGGATTTATTGGGTTTAAAGGGTGCGTAGGTGGTCTTTTAAGTCAGCGGTGAAAGTTTGTGGCTTAACCATAAAATTGCCATTGATACTGGGAGACTTGAGTGTGTTTGAGGTAGGCGGAATGCGTAGTGTAGCGGTGAAATGCATAGATATTACGCAGAACTCCGATTGCGAAGGCAGCTTACTAAACCATAACTGACACTGAAGCACGAAAGCGTGGGTATCGA…	FJ683073_s	8-5F9	89.61	Bacteria;Bacteroidetes;Bacteroidia;Bacteroidales;Porphyromonadaceae;Parabacteroides
3aa0495b4e407b9f845fb0e8fc4ef923	k__Bacteria; p__Bacteroidetes; c__Bacteroidia; o__Bacteroidales; f__Porphyromonadaceae; g__Parabacteroides; s__distasonis	TGAGGAATATTGGTCAATGGGCGTAAGCCTGAACCAGCCAAGTCGCGTGAGGGATGAAGGTTCTATGGATCGTAAACCTCTTTTATAAGGGAATAAAGTGTGGGACGTGTCCCGTTTTGTATGTACCTTATGAATAAGGATCGGCTAACTCCGTGCCAGCAGCCGCGGTAATACGGAGGATCCGAGCGTTATCCGGATTTATTGGGTTTAAAGGGTGCGTAGGCGGCCTTTTAAGTCAGCGGTGAAAGTCTGTGGCTCAACCATAGAATTGCCGTTGAAACTGGGGGGCTTGAGTATGTTTGAGGCAGGCGGAATGCGTGGTGTAGCGGTGAAATGCATAGATATCACGCAGAACCCCGATTGCGAAGGCAGCCTGCTAGGGTGAAACAGACGCTGAGG…	LARM_s	N54.MGS-20	96.55	Bacteria;Bacteroidetes;Bacteroidia;Bacteroidales;Porphyromonadaceae;Parabacteroides
195f21b98c9d1832b84f1e8e58f487d0	k__Bacteria; p__Bacteroidetes; c__Bacteroidia; o__Bacteroidales; f__Porphyromonadaceae; g__Parabacteroides; s__	TAGGGAATCTTCCACAATGGACGAAAGTCTGATGGAGCAACGCCGCGTGAGTGAAGAAGGGTTTCGGGTTGTAAACCACTTTTGTAGAGAACGAAAAGACACCTTCGAATAAAGGGTGTTGCTGACGGTACTCTAAGAATAAGCATCGGCTAACTCCGTGCCAGCAGCCGCGGTAATACGGAGGATGCGAGCGTTATCCGGATTTATTGGGTTTAAAGGGTGCGTAGGTGGTGATTTAAGTCAGCGGTGAAAGTTTGTGGCTCAACCATAAAATTGCCGTTGAAACTGGGTTACTTGAGTGTGTTTGAGGTAGGCGGAATGCGTGGTGTAGCGGTGAAATGCATAGATATCACGCAGAACTCCGATTGCGAAGGCAGCTTACTAAACCATAACTGACAC…	Parabacteroides johnsonii	DSM 18315	91.02	Bacteria;Bacteroidetes;Bacteroidia;Bacteroidales;Porphyromonadaceae;Parabacteroides
d94aff6434f2cfe0ff63fad63caf14c0	k__Bacteria; p__Bacteroidetes; c__Bacteroidia; o__Bacteroidales; f__Porphyromonadaceae	TGAGGAATATTGGTCAATGGGCGCGAGCCTGAACCAGCCAAGTCGCGTGAGGGATGAAGGTTCTATGGATCGTAAACCTCTTTTATAAGGGAATAAAGTGCGGGACGTGTCCCGTTTTGTATGTACCTTATGAATAAGGATCGGCTAACTCCGTGCCAGCAGCCGCGGTAATACGGAGGATCCGAGCGTTATCCGGATTTATTGGGTTTAAAGGGTGCGTAGGCGGCCTTTTAAGTCAGCGGTGAAAGTCTGTGGCTCAACCATAGAATTGCCGTTGAAACTGGGAGGCTTGAGTACTGGAGAGGCAGACGGAATTCCTAGTGTAGCGGTGAAATGCGTAGATATTAGAAGGAACACCAGTGGCGAAGGCGGCTTACTGGACGGTAACTGACGTTGAGG…	Parabacteroides distasonis	ATCC 8503	91.49	Bacteria;Bacteroidetes;Bacteroidia;Bacteroidales;Porphyromonadaceae;Parabacteroides
aea7de996fe5cdc95ae2790f92a10a02	k__Bacteria; p__Bacteroidetes; c__Bacteroidia; o__Bacteroidales; f__Porphyromonadaceae; g__Parabacteroides; s__	TGAGGAATATTGGTCAATGGCCGAGAGGCTGAACCAGCCAAGTCGCGTGAAGGAAGAAGGATCTATGGTTTGTAAACTTCTTTTATAGGGGAATAAAGTGGAGGACGTGTCCTTTTTTGTATGTACCCTATGAATAAGCATCGGCTAACTCCGTGCCAGCAGCCGCGGTAATACGGAGGATGCGAGCGTTATCCGGATTTATTGGGTTTAAAGGGTGCGTAGGTGGTGATTTAAGTCAGCGGTGAAAGTTTGTGGCTCAACCATAAAATTGCAGTTGAAACTGGAGACCTTGAGTACGGTTGAGGCAGGCGGAATTCGTGGTGTAGCGGTGAAATGCTTAGATATTAGGAGGAACACCAGTGGCGAAGGCGGCTTACTGGACGGTAACTGACGTTGAGG…	Parabacteroides merdae	ATCC 43184	93.1	Bacteria;Bacteroidetes;Bacteroidia;Bacteroidales;Porphyromonadaceae;Parabacteroides
499681625376f23504335278e3ccd8cc	k__Bacteria; p__Bacteroidetes; c__Bacteroidia; o__Bacteroidales; f__Porphyromonadaceae; g__Paludibacter; s__	TGAGGAATATTGGTCAATGGGCGAGAGCCTGAACCAGCCAAGTCGCGTGAGGGAAGAATGGTCTATGGCCTGTAAACCTCTTTTGCCAGGGAAGAATAAAAGGTACGTGTACCTTCTTGCCAGTACCTGACGAATAAGCATCGGCTAACTCCGTGCCAGCAGCCGCGGTAATACGGAGGATCCGAGCGTTATCCGGATTTATTGGGTTTAAAGGGTGCGTAGGCGGAGTATTAAGTCAGCGGTGAAAGTTTGCAGCTCAACTGTAAAATTGCCGTTGAAACTGGTGCACTAGAGTGCGAACGAGGCAGGCGGAATGTGATGTGTAGCGGTGAAATGCTTAGATATGTCACAGAACACCGATTGCGAAGGCAGCTTGCTAGGACGCTACTGACGCTGAGG…	GU196238_s	R4-76B	89.66	Bacteria;Bacteroidetes;Bacteroidia;Bacteroidales;Porphyromonadaceae;Paludibacter
250d93d182b7b46bf2d8acc557c51706	k__Bacteria; p__Bacteroidetes; c__Bacteroidia; o__Bacteroidales; f__Porphyromonadaceae; g__Parabacteroides; s__	TGGGGGATATTGCACAATGGAGGAAACTCTGATGCAGCAACGCCGCGTGAGGGAAGAAGGTCTTCGGATTGTAAACCTTTGTCCTCAGGGAAGATAATGACGGTACCTGAGGAGGAAGCTCCGGCTAACTACGTGCCAGCAGCCGCGGTAATACGGAGGATCCGAGCGTTATCCGGATTTATTGGGTTTAAAGGGTGCGTAGGTGGTGATTTAAGTCAGCGGTGAAAGTTTGTGGCTCAACCATAAAATTGCCGTTGAAACTGGGTTACTTGAGTGTGTTTGAGGTAGGCGGAATGCGTGGTGTAGCGGTGAAATGCATAGATATCACGCAGAACTCCGATTGCGAAGGCAGCTTACTAAACCATAACTGACACTGAAGCACGAAAGCGTGGGGATCAA…	Parabacteroides merdae	ATCC 43184	90.6	Bacteria;Bacteroidetes;Bacteroidia;Bacteroidales;Porphyromonadaceae;Parabacteroides
12bbb7c85d3c5a7705b5ff4b87192440	k__Bacteria; p__Bacteroidetes; c__Bacteroidia; o__Bacteroidales; f__Porphyromonadaceae; g__Parabacteroides; s__	TGAGGAATATTGGTCAATGGCCGAGAGGCTGAACCAGCCAAGTCGCGTGAAGGAAGAAGGATCTATGGTTTGTAAACTTCTTTTATAGGGGAATAAAGTGGAGGACGTGTCCTTTTTTGTATGTACCCTATGAATAAGCATCGGCTAACTCCGTGCCAGCAGCCGCGGTAATACGGAGGATGCGAGCGTTATCCGGATTTATTGGGTTTAAAGGGTGCGTAGGTGGTGATTTAAGTCAGCGGTGAAAGTTTGTGGCTCAACCATAAAATTGCCGTTGAAACTGGGTTACTTGAGTGTGTTTGAGGTAGGCGGAATGCGTGGTGTAGCGGTGAAATGCATAGATATTACTCAGAACACCGATTGCGAAGGCATCTCACGAAGCAGGCATTGACGCTGAGG…	Parabacteroides merdae	ATCC 43184	96.55	Bacteria;Bacteroidetes;Bacteroidia;Bacteroidales;Porphyromonadaceae;Parabacteroides
11f22831cef291ed38bb7a255e39ecd4	k__Bacteria; p__Bacteroidetes; c__Bacteroidia; o__Bacteroidales; f__Porphyromonadaceae; g__Parabacteroides; s__distasonis	TGGGGAATATTGGGCAATGGGCGCAAGCCTGACCCAGCAACGCCGCGTGAAGGAAGAAGGCTTTCGGGTTGTAAACTTCTTTTATAAGGGACGAAGCAATGACGGTACCTTATGAATAAGGATCGGCTAACTCCGTGCCAGCAGCCGCGGTAATACGGAGGATCCGAGCGTTATCCGGATTTATTGGGTTTAAAGGGTGCGTAGGCGGCCTTTTAAGTCAGCGGTGAAAGTCTGTGGCTCAACCATAGAATTGCCGTTGAAACTGGGGGGCTTGAGTATGTTTGAGGCAGGCGGAATGCGTGGTGTAGCGGTGAAATGCTTAGATATCACGCAGAACCCCGATTGCGAAGGCAGCCTGCCAAGCCATGACTGACGCTGATGCACGAAAGCGTGGGGATC…	LARM_s	N54.MGS-20	94.48	Bacteria;Bacteroidetes;Bacteroidia;Bacteroidales;Porphyromonadaceae;Parabacteroides
a4ebbd385dd5bd3d82cca461de1a613f	k__Bacteria; p__Bacteroidetes; c__Bacteroidia; o__Bacteroidales; f__Porphyromonadaceae; g__Parabacteroides; s__distasonis	TGAGGAATATTGGTCAATGGGCGTAAGCCTGAACCAGCCAAGTCGCGTGAGGGATGAAGGTTCTATGGATCGTAAACCTCTTTTATAAGGGAATAAAGTGCGGGACGTGTCCTGTTTTGTATGTACCTTATGAATAAGGATCGGCTAACTCCGTGCCAGCAGCCGCGGTAATACGGAGGATCCGAGCGTTATCCGGATTTATTGGGTTTAAAGGGTGCGTAGGCGGCCTTTTAAGTCAGCGGTGAAAGTCTGTGGCTCAACCATAGAATTGCCGTTGAAACTGGGGGGCTTGAGTATGTTTGAGGCAGGCGGAATGCGTGGTGTAGCGGTGAAATGCTTAGATATCATGAAGAACTCCGATCGCGAAGGCATATGTCCGGTGTGTTACTGACGCTGAGG…	LARM_s	N54.MGS-20	94.48	Bacteria;Bacteroidetes;Bacteroidia;Bacteroidales;Porphyromonadaceae;Parabacteroides
47a850de82fcc9c20bf2927e811736e0	k__Bacteria; p__Bacteroidetes; c__Bacteroidia; o__Bacteroidales; f__Porphyromonadaceae; g__Parabacteroides; s__	TGGGGAATATTGGGCAATGGGGGAAACCCTGACCCAGCAACGCCGCGTGAAGGAATAAAGTCGGGTATGCATACCCGTTTGCATGTACTTTATGAATAAGGATCGGCTAACTCCGTGCCAGCAGCCGCGGTAATACGGAGGATGCGAGCGTTATCCGGATTTATTGGGTTTAAAGGGTGCGTAGGTGGTCTTTTAAGTCAGCGGTGAAAGTTTGTGGCTTAACCATAAAATTGCCATTGATACTGGGAGACTTGAGTGTGTTTGAGGTAGGCGGAATGCGTAGTGTAGCGGTGAAATGCATAGATATTACGCAGAACTCCGATTGCGAAGGCAGCTTACTAAACCATAACTGACACTGAAGCACGAAAGCGTGGGTATCGAACAGGATTAGATACCC	FJ683073_s	8-5F9	93.69	Bacteria;Bacteroidetes;Bacteroidia;Bacteroidales;Porphyromonadaceae;Parabacteroides
7bd3eedbfcaa9b30babcc6b8ffe340c3	k__Bacteria; p__Bacteroidetes; c__Bacteroidia; o__Bacteroidales; f__Porphyromonadaceae; g__Parabacteroides; s__	TAGGGAATTTTCGTCAATGGGGGGAACCCTGAACGAGCAATGCCGCGTGAGTGAATAAGGATCGGCTAACTCCGTGCCAGCAGCCGCGGTAATACGGAGGATCCGAGCGTTATCCGGATTTATTGGGTTTAAAGGGTGCGTAGGTGGTGATTTAAGTCAGCGGTGAAAGTTTGTGGCTCAACCATAAAATTGCCGTTGAAACTGGGTTACTTGAGTGTGTTTGAGGTAGGCGGAATGCGTGGTGTAGCGGTGAAATGCTTAGATATCACGAAGAACTCCGATTGCGAAGGCAGCCTACTAAACTGCCACTGACATTGATGCTCGAAAGTGTGGGTATCAAACAGGATTAGATACCC	Parabacteroides merdae	ATCC 43184	91.85	Bacteria;Bacteroidetes;Bacteroidia;Bacteroidales;Porphyromonadaceae;Parabacteroides
3f5c806f3098a936d7ccad91f763e168	k__Bacteria; p__Bacteroidetes; c__Bacteroidia; o__Bacteroidales; f__Porphyromonadaceae; g__Parabacteroides; s__distasonis	TGAGGAATATTGGTCAATGGGCGTAAGCCTGAACCAGCCAAGTCGCGTGAGGGATGAAGGTTCTATGGATCGTAAACCTCTTTTATAAGGGAATAAAGTGCGGGACGTGTCCCGTTTTGTATGTACCTTATGAATAAGGATCGGCTAACTCCGTGCCAGCAGCCGCGGTAATACGGAGGATCCGAGCGTTATCCGGATTTATTGGGTTTAAAGGGTGCGTAGGCGGCCTTTTAAGTCAGCGGTGAAAGTCTGTGGCTCAACCATAGAATTGCCGTTGAAACTGGGAGGCTTGAGTATGTTTGAGGCAGGCGGAATGCGTAGATATCGGGAGGAACACCAGTGACGAAGGCGACCTACTGGGCACCAACTGACGCTGAGGCTCGAAAGCATGGGTAGCAA…	LARM_s	N54.MGS-20	93.49	Bacteria;Bacteroidetes;Bacteroidia;Bacteroidales;Porphyromonadaceae;Parabacteroides
93ad7adf19937b9cc37b3e76dffac786	k__Bacteria; p__Bacteroidetes; c__Bacteroidia; o__Bacteroidales; f__Porphyromonadaceae; g__Parabacteroides; s__	TGGGGAATATTGCACAATGGAGGAAACTCTGATGCAGCGACGCCGCGTGAGGGAAGAAGGTCTTCGGATTGTAAACCTCTGTTGTCAGGGACGATAATGACGGTACCTGACGAGGAAGCCACGGCTAACTACGTGCCAGCAGCCGCGGTAATACGGAGGATGCGAGCGTTATCCGGATTTATTGGGTTTAAAGGGTGCGTAGGTGGTTAATTAAGTCAGCGGTGAAAGTTTGTGGCTCAACCATAAAATTGCCGTTGAAACTGGTTGACTTGAGTATATTTGAGGTAGGCGGAATGCGTGGTGTAGCGGTGAAATGCATAGATATCACGCAGAACTCCGATTGCGAAGGCAGCTTACTAAACTATAACTGACACTGAAGCACGAAAGCGTGGGGATCAA…	Parabacteroides goldsteinii	DSM 19448	91.33	Bacteria;Bacteroidetes;Bacteroidia;Bacteroidales;Porphyromonadaceae;Parabacteroides
6968b6eb473bd2a844805729ee76b4e5	k__Bacteria; p__Bacteroidetes; c__Bacteroidia; o__Bacteroidales; f__Porphyromonadaceae; g__Parabacteroides; s__	TAGGAATATTCGTCAATGGGGGAAACCCTGAACGAGCAATGCCGCGTGAAGGATGACGGTCCTCTGGATTGTAAACTTCTTTTATACGGGAATAAACGGATCCACGTGTGGATTTTTGCATGTACCGTATGAATAAGGATCGGCTAACTCCGTGCCAGCAGCCGCGGTAATACGGAGGATCCGAGCGTTATCCGGATTTATTGGGTTTAAAGGGTGCGTAGGTGGTCTTTTAAGTCAGCGGTGAAAGTTTGTGGCTTAACCATAAAATTGCCATTGATACTGGGAGACTTGAGTGTGTTTGAGGTAGGCGGAATGCGTAGTGTAGCGGTGAAATGCATAGATATTACGCAGAACTCCGATTGCGAAGGCAGCTTACTAAACCATAACTGACACTGAAGC…	FJ683073_s	8-5F9	93.76	Bacteria;Bacteroidetes;Bacteroidia;Bacteroidales;Porphyromonadaceae;Parabacteroides
127c0db06e572c36a71da80809eb22fb	k__Bacteria; p__Bacteroidetes; c__Bacteroidia; o__Bacteroidales; f__Porphyromonadaceae; g__Parabacteroides; s__	TTAGGAATATTCGTCAATGGGGGAAACCCTGAACGAGCAATGCCGCGTGGAGGAAGAAGGTCTTCGGATTGTAAACTCCTGTTGTTGAGGAAGATAATGACGGTACTCAACAAGGAAGTGACGGCTAACTACGTGCCAGCAGCCGCGGTAAAACGTAGGTCACAAGCGTTGTCCGGATTTATTGGGTTTAAAGGGTGCGTAGGTGGTTAATTAAGTCAGCGGTGAAAGTTTGTGGCTCAACCATAAAATTGCCGTTGAAACTGGTTGACTTGAGTATATTTGAGGTAGGCGGAATGCGTGGTGTAGCGGTGAAATGCATAGATATCACGCAGAACTCCGATTGCGAAGGCAGCTTACTAAACTATAACTGACACTGAAGCACGAAAGCGTGGGGATCAA…	Parabacteroides goldsteinii	DSM 19448	89.88	Bacteria;Bacteroidetes;Bacteroidia;Bacteroidales;Porphyromonadaceae;Parabacteroides
617ba4395d53c9e82103d59ff3fb1a39	k__Bacteria; p__Bacteroidetes; c__Bacteroidia; o__Bacteroidales; f__Porphyromonadaceae; g__Parabacteroides; s__	TGAGGAATATTGGTCAATGGGCGTAAGCCTGAACCAGCCAAGTCGCGTGAGGGATGAAGGTTCTATGGATCGTAAACCTCTTTTATAAGGGAATAAAGTGCGGGACGTGTCCTGTTTTGTATGTACCTTATGAATAAGGATCGGCTAACTCCGTGCCAGCAGCCGCGGTAATACGTAGGTGGCAAACGTTATCCGGAATTACTGGGTGTAAAGGGTGCGTAGGTGGTATGGCAAGTCAGAAGTGAAAACCCAGGGCTTAACTCTGGGACTGCTTTTGAAACTGTCAGACTGGAGTGCAGGAGAGGTAGGCGGAATGCGTGGTGTAGCGGTGAAATGCATAGATATCACGCAGAACTCCGATTGCGAAGGCAGCTTACTAAACCATAACTGACACTGAAG…	Parabacteroides chartae	NS31-3	88.51	Bacteria;Bacteroidetes;Bacteroidia;Bacteroidales;Porphyromonadaceae;Parabacteroides
5936a1361ff9428a76a508b1a69dd196	k__Bacteria; p__Bacteroidetes; c__Bacteroidia; o__Bacteroidales; f__Porphyromonadaceae; g__Parabacteroides; s__	TCGAGAATCATTCACAATGGGGGAAACCCTGATGGTGCGACGCCGCGTGGGGGAATGAAGGTCTTCGGATTGTAAACCCCTGTCATGTGGGAGCAAATGACGGTACCTGACTAAGAAGCCCCGGCTAAATACGTGCCAGCAGCCGCGGTAATACGGAGGATGCGAGCGTTATCCGGATTTATTGGGTTTAAAGGGTGCGTAGGTGGTTAATTAAGTCAGCGGTGAAAGTTTGTGGCTCAACCATAAAATTGCCGTTGAAACTGGTTGACTTGAGTATATTTGAGGTAGGCGGAATGCGTGGTGTAGCGGTGAAATGCATAGATATCACGCAGAACTCCGATTGCGAAGGCAGCTTACTAAACTATAACTGACACTGAAGCACGAAAGCGTGGGGATCAA…	Parabacteroides goldsteinii	DSM 19448	88.67	Bacteria;Bacteroidetes;Bacteroidia;Bacteroidales;Porphyromonadaceae;Parabacteroides
cbff21e6d483309c45997c58db6b58b5	k__Bacteria; p__Bacteroidetes; c__Bacteroidia; o__Bacteroidales; f__Porphyromonadaceae	TGAGGAATATTGGTCAATGGGCGCAAGCCTGAACCAGCCAAGTCGCGTGCAGGATGAAGTATCTATGGTATGTAAACTGCTTTTATTCGGGAATAAAGTGCAGGACGTGTCCTGTTTTGTATGTACCGAAGGAATAAGGATCGGCTAACTCCGTGCCAGCAGCCGCGGTAATACGGAGGATTCGAGCGTTATCCGGATTTATTGGGTTTAAAGGGTGCGTAGGCGGAGTATTAAGTCAGCGGTGAAAGTTTGCAGCTCAACTGTAAAATTGCCGTTGAAACTGGTGCACTAGAGTGCGAACGAGGCAGGCGGAATGTGATGTGTAGCGGTGAAATGCTTAGATATTAGGAAGAACACCGGAGGCGAAAGCGGCTTACTGGCTTGTAACTGACACTGAGG…	EU460988_s	KO1_aai41f06	89.43	Bacteria;Bacteroidetes;Bacteroidia;Bacteroidales;Porphyromonadaceae;EU460988_g
2e976f12dc3e8047ac64e5336622f542	k__Bacteria; p__Bacteroidetes; c__Bacteroidia; o__Bacteroidales; f__Porphyromonadaceae; g__Parabacteroides; s__	TGGGGAATTTTGCGCAATGGGGGAAACCCTGACGCAGCAACGCCGCGTGAATGATAAAGCCCTTCGGGGTGTAAAGTTCTGTCAATGGGGACGAAATTTGACGGTACCCATAGAGGAAGCACCGGCTAACTCCGTGCCAGCAGCCGCGGTAATACGGAGGATGCGAGCGTTATCCGGATTTATTGGGTTTAAAGGGTGCGTAGGTGGTGATTTAAGTCAGCGGTGAAAGTTTGTGGCTCAACCATAAAATTGCCGTTGAAACTGGGTTACTTGAGTGTGTTTGAGGTAGGCGGAATGCGTGGTGTAGCGGTGAAATGCATAGATATCACGCAGAACTCCGATTGCGAAGGCAGCTTACTAAACTGCCACTGACATTGATGCTCGAAAGTGTGGGTATCA…	Parabacteroides merdae	ATCC 43184	88.46	Bacteria;Bacteroidetes;Bacteroidia;Bacteroidales;Porphyromonadaceae;Parabacteroides
bfd6b98737f63d37d85424d916dfd410	k__Bacteria; p__Bacteroidetes; c__Bacteroidia; o__Bacteroidales; f__Porphyromonadaceae; g__Parabacteroides; s__	TGGGGAATATTGGTCAATGGGCGAGAGCCTGAACCAGCCATGCCGCGTGAAGGAATAAGGCCCTATGGGTCGTAAACTTCTTTTGACGGGGAGCAATAAAGTCTACGAGTAGACCGATGACGGTACTTTAAGAAAAAGCATCGGCTAACTCCGTGCCAGCAGCCGCGGTAATACGGAGGATGCAAGCGTTATCCGGATTTATTGGGTTTAAAGGGTGCGTAGGTGGTGATTTAAGTCAGCGGTGAAAGTTTGTGGCTCAACCATAAAATTGCCGTTGAAACTGGGTTACTTGAGTGTGTTTGAGGTAGGCGGAATGCGTGGTGTAGCGGTGAAATGCATAGATATCACGCAGAACTCCGATTGCGAAGGCAGCTTACTAAACCATAACTGACACTGAAG…	Parabacteroides merdae	ATCC 43184	91.26	Bacteria;Bacteroidetes;Bacteroidia;Bacteroidales;Porphyromonadaceae;Parabacteroides
230a122a91b755e1210f12de70a2dd47	k__Bacteria; p__Bacteroidetes; c__Bacteroidia; o__Bacteroidales; f__Porphyromonadaceae; g__Parabacteroides; s__	TGGGGAATTTTGCGCAATGGGGGAAACCCTGACGCAGCAACGCCGCGTGCGGGACGACGGCCTTCGGGTTGTAAACCGCTTTCAGCAGGGAAGAAATTCGACGGTACCTGCAGAAGAAGCTCCGGCTAACTACGTGCCAGCAGCCGCGGTAATACGGAGGATGCGAGCGTTATCCGGATTTATTGGGTTTAAAGGGTGCGTAGGTGGTGATTTAAGTCAGCGGTGAAAGTTTGTGGCTCAACCATAAAATTGCCGTTGAAACTGGGTTACTTGAGTGTGTTTGAGGTAGGCGGAATGCGTGGTGTAGCGGTGAAATGCATAGATATCACGCAGAACTCCGATTGCGAAGGCAGCTTACTAAACCATAACTGACACTGAAGCACGAAAGCGTGGGGATCA…	Parabacteroides merdae	ATCC 43184	90.38	Bacteria;Bacteroidetes;Bacteroidia;Bacteroidales;Porphyromonadaceae;Parabacteroides
76f5721b7348b1c4daa43e2fc486bdff	k__Bacteria; p__Bacteroidetes; c__Bacteroidia; o__Bacteroidales; f__Porphyromonadaceae; g__Parabacteroides; s__	TGGGGAATATTGGGCAATGGACGCAAGTCTGACCCAGCAACGCCGCGTGAAGGAAGAAGGATAGAGGTAGTAACTGGCCTTTATTTGACGGTAATCAACCAGAAAGTCACGGCTAACTACGTGCCAGCAGCCGCGGTAATACGTAGGTGGCAAGCGTTATCCGGAATTATTGGGTTTAAAGGGTGCGTAGGTGGTGATTTAAGTCAGCGGTGAAAGTTTGTGGCTCAACCATAAAATTGCCGTTGAAACTGGGTTACTTGAGTGTGTTTGAGGTAGGCGGAATGCGTGGTGTAGCGGTGAAATGCATAGATATCACGCAGAACTCCGATTGCGAAGGCAGCTTACTAAACCATAACTGACACTGAAGCACGAAAGCGTGGGGATCAAACAGGATTAGAT…	Parabacteroides merdae	ATCC 43184	90.82	Bacteria;Bacteroidetes;Bacteroidia;Bacteroidales;Porphyromonadaceae;Parabacteroides
fa4d8e9a70844ccc13f65b023f9a97d4	k__Bacteria; p__Bacteroidetes; c__Bacteroidia; o__Bacteroidales; f__Porphyromonadaceae; g__Parabacteroides; s__	TTAGGAATATTCGTCAATGGGGGAAACCCTGAACGAGCAATGCCGCGTGAAGGATGACGGTCCTCTGGATTGTAAACTATTGTCATTAGGGAAGATACAAGACAGTACCTAAAGAGGAAGCACCGGCTAACTATGTGCCAGCAGCCGCGGTAATACATAGGGTGCAAGCGTTATCCGGAATTATTGGGTTTAAAGGGTGCGTAGGTGGTGATTTAAGTCAGCGGTGAAAGTTTGTGGCTCAACCATAAAATTGCCGTTGAAACTGGGTTACTTGAGTGTGTTTGAGGTAGGCGGAATGCGTGGTGTAGCGGTGAAATGCATAGATATCACGCAGAACTCCGATTGCGAAGGCAGCTTACTAAACCATAACTGACACTGAAGCACGAAAGCGTGGGGATC…	Parabacteroides merdae	ATCC 43184	89.69	Bacteria;Bacteroidetes;Bacteroidia;Bacteroidales;Porphyromonadaceae;Parabacteroides
bb9a216541d0deb65298c07119f9e8ee	k__Bacteria; p__Bacteroidetes; c__Bacteroidia; o__Bacteroidales; f__Porphyromonadaceae; g__Parabacteroides; s__	TGGGGAATATTGGACAATGGGGGCAACCCTGATCCAGCCATGCCGCGTGAGTGATGACGGCCCTAGGGTTGTAAAGCTCTTTCAACGGTGAAGATAATGACGGTAACCGTAGAAGAAGCCCCGGCTAACTCCGTGCCAGCAGCCGCGGTAATACGGAGGATGCGAGCGTTATCCGGATTTATTGGGTTTAAAGGGTGCGTAGGTGGTCTTTTAAGTCAGCGGTGAAAGTTTGTGGCTTAACCATAAAATTGCCATTGATACTGGGAGACTTGAGTGTGTTTGAGGTAGGCGGAATGCGTAGTGTAGCGGTGAAATGCATAGATATTACGCAGAACTCCGATTGCGAAGGCAGCTTACTAAACCATAACTGACACTGAAGCACGAAAGCGTGGGTATCGA…	FJ683073_s	8-5F9	91.3	Bacteria;Bacteroidetes;Bacteroidia;Bacteroidales;Porphyromonadaceae;Parabacteroides
d174259c43494541446b8c5e853d8d85	k__Bacteria; p__Bacteroidetes; c__Bacteroidia; o__Bacteroidales; f__Porphyromonadaceae; g__Parabacteroides; s__	TGAGGAATATTGGTCAATGGTCTGACGACTGAACCAGCCATGCCGCGTGAAGGTGACGGCCCTATGGATTGTAAACCTCTTTTGTCGGGGAGCAACGAGACCACGTGTGGTCGAAGGGAGAGTACCCGAAGAAAAAGCATCGGCTAACTCCGTGCCAGCAGCCGCGGTAATACGGAGGATGCGAGCGTTATCCGGATTTATTGGGTTTAAAGGGTGCGTAGGTGGTCTTTTAAGTCAGCGGTGAAAGTTTGTGGCTTAACCATAAAATTGCCATTGATACTGGGAGACTTGAGTGTGTTTGAGGTAGGCGGAATGCGTAGTGTAGCGGTGAAATGCATAGATATTACGCAGAACTCCGATTGCGAAGGCAGCTTACTAAACCATAACTGACACTGAAGC…	FJ683073_s	8-5F9	92.82	Bacteria;Bacteroidetes;Bacteroidia;Bacteroidales;Porphyromonadaceae;Parabacteroides
83de4a192028e50f124e2cbcc6559290	k__Bacteria; p__Bacteroidetes; c__Bacteroidia; o__Bacteroidales; f__Porphyromonadaceae; g__Parabacteroides; s__	TGAGGAATATTGGTCAATGGACGGAAGTCTGAACCAGCCAAGTCGCGTGAAGGATGAAGGTTCTATGGATTGTAAACTTCTTTTATAGGGGAATAAAAAATTCCACGTGTGGGATCTTGTATGTACCCTATGAATAAGCATCGGCTAACTCCGTGCCAGCAGCCGCGGTAATACGGAGGATGCGAGCGTTATCCGGATTTATTGGGTTTAAAGGGTGCGTAGGTGGTCTTTTAAGTCAGCGGTGAAAGTTTGTGGCTTAACCATAAAATTGCCATTGATACTGGGAGACTTGAGTACTGGAGGGGTAAGCGGAATTCCTGGTGTAGCGGTGAAATGCGTAGATATCAGGAGGAACACCGGTGGCGAAGGCGGCTTACTGGACAGTAACTGACGTTGAGG…	FJ683073_s	8-5F9	92.4	Bacteria;Bacteroidetes;Bacteroidia;Bacteroidales;Porphyromonadaceae;Parabacteroides
784f2222c85afbae6bacd65203a18c71	k__Bacteria; p__Bacteroidetes; c__Bacteroidia; o__Bacteroidales; f__Porphyromonadaceae; g__Parabacteroides; s__	TGAGGAATATTGGTCAATGGACGGAAGTCTGAACCAGCCAAGTCGCGTGAAGGATGAAGGTTCTATGGATTGTAAACTTCTTTTATAGGGGAATAAAAAATTCCACGTGTGGGATCTTGTATGTACCCTATGAATAAGCATCGGCTAACTCCGTGCCAGCAGCCGCGGTAATACGGAGGATGCGAGCGTTATCCGGATTTATTGGGTTTAAAGGGTGCGTAGGTGGTCTTTTAAGTCAGCGGTGAAATGCTTCAGCTCAACTGGAGAATTGCCGATGAAACTGTTTTTCTAGAGTATAAAAGAGGTATGCGGAATGCGTGGTGTAGCGGTGAAATGCATAGATATTACGCAGAACTCCGATTGCGAAGGCAGCCTACTAAACTGCCACTGACATTGATG…	FJ683073_s	8-5F9	91.01	Bacteria;Bacteroidetes;Bacteroidia;Bacteroidales;Porphyromonadaceae;Parabacteroides
3608ea3b22654e2c7c121c46b928de78	k__Bacteria; p__Bacteroidetes; c__Bacteroidia; o__Bacteroidales; f__Porphyromonadaceae; g__; s__	TAGGGAATCTTCCACAATGGACGCAAGTCTGATGGAGCAACGCCGCGTGAAGGAAGAAGTATTTCGGTATGTAAACTTCTATCAGCAGGGAAGAAGATGACGGTACCTGAGTAAGAAGCACCGGCTAAATACGTGCCAGCAGCCGCGGTAATACGGAGGATCCGAGCGTTATCCGGATTTATTGGGTTTAAAGGGTGCGCAGGCGGAAGATTAAGTCGGTGGTGAAATTTTGCAGCTCAACTGTAAAAGTGCCATTGATACTGGTTTTCTTGAGTGTGGATGAAGTAGGCGGAATTTGTGGTGTAGCGGTGAAATGCATAGATATCACGAGGAACTCCGATTGCGCAGGCAGCTTACTAAACCATAACTGACGCTCAGGCACGAAGGCGTGGGGATCAA…	FJ672469_s	Ll142-5E2	90.36	Bacteria;Bacteroidetes;Bacteroidia;Bacteroidales;Porphyromonadaceae;Proteiniphilum
8b165ef996164dc1948e722e3508a36b	k__Bacteria; p__Bacteroidetes; c__Bacteroidia; o__Bacteroidales; f__Porphyromonadaceae; g__; s__	TGGGGAATATTGCACAATGGGGGAAACCCTGATGCAGCGACGCCGCGTGAAGGAAGAAGGCCTTCGGGTCGTAAACTTCTGTCCAAAAGGAAGAAAAAAATGACGGTACTTTTGGAGGAAGCCCCGGCTAACTCCGTGCCAGCAGCCGCGGTAATACGGAGGATCCGAGCGTTATCCGGATTTATTGGGTTTAAAGGGTGCGCAGGCGGAAGATTAAGTCGGTGGTGAAATTTTGCAGCTCAACTGTAAAAGTGCCATTGATACTGGTTTTCTTGAGTGTGGATGAAGTAGGCGGAATTTGTGGTGTAGCGGTGAAATGCATAGATATCACGAGGAACTCCGATTGCGCAGGCAGCTTACTAAACCATAACTGACGCTCAGGCACGAAGGCGTGGGGAT…	FJ672469_s	Ll142-5E2	91.87	Bacteria;Bacteroidetes;Bacteroidia;Bacteroidales;Porphyromonadaceae;Proteiniphilum
49931f2ec29cce02fbeecf44505342af	k__Bacteria; p__Bacteroidetes; c__Bacteroidia; o__Bacteroidales; f__Porphyromonadaceae; g__Parabacteroides; s__	TGGGGAATATTGCACAATGGGGGAAACTCTGACCCAGCAATACCGCGTGAGTGAAGAAGGTTTTCGGATTGTAAAGCTCTTTAAGTGGGGACGAAGACAGTGACTGTACCCACAGAATAAGCATCGGCTAACTCCGTGCCAGCAGCCGCGGTAATACGGAGGATGCGAGCGTTATCCGGATTTATTGGGTTTAAAGGGTGCGTAGGTGGTCTTTTAAGTCAGCGGTGAAAGTTTGTGGCTTAACCATAAAATTGCCATTGATACTGGGAGACTTGAGTGTGTTTGAGGTAGGCGGAATGCGTAGTGTAGCGGTGAAATGCATAGATATTACGCAGAACTCCGATTGCGAAGGCAGCTTACTAAACCATAACTGACACTGAAGCACGAAAGCGTGGGTAT…	FJ683073_s	8-5F9	91.85	Bacteria;Bacteroidetes;Bacteroidia;Bacteroidales;Porphyromonadaceae;Parabacteroides
7e0aee60a6ff0023c99844307e11f5a0	k__Bacteria; p__Bacteroidetes; c__Bacteroidia; o__Bacteroidales; f__Porphyromonadaceae; g__Parabacteroides	TGGGGAATATTGCACAATGGGGGAAACCCTGATGCAGCAATGCCGCGTGAGTGATGACGGCCTTCGGGTTGTAAACTTCTTTTATAGGGGAATAAAATGAGCCACGTGTGGCTTTTTGTATGTACCCTATGAATAAGGATCGGCTAACTCCGTGCCAGCAGCCGCGGTAATACGGAGGATCCGAGCGTTATCCGGATTTATTGGGTTTAAAGGGTGCGTAGGCGGCCTTTTAAGTCAGCGGTGAAAGTCTGTGGCTCAACCATAGAATTGCCGTTGAAACTGGGGGGCTTGAGTATGTTTGAGGCAGGCGGAATGCGTGGTGTAGCGGTGAAATGCTTAGATATCACGCAGAACCCCGATTGCGAAGGCAGCCTGCCAAGCCATGACTGACGCTGATGC…	LARM_s	N54.MGS-20	93.55	Bacteria;Bacteroidetes;Bacteroidia;Bacteroidales;Porphyromonadaceae;Parabacteroides
4ef4a3197f5ce27c3b92f46eb48f9ef5	k__Bacteria; p__Bacteroidetes; c__Bacteroidia; o__Bacteroidales; f__Porphyromonadaceae; g__Parabacteroides; s__	TAGGGAATCTTCCACAATGGACGCAAGTCTGATGGAGCAACGCCGCGTGAGTGAGGAACGTGTTCCTTTTTGTATGTACCATATGAATAAGCATCGGCTAACTCCGTGCCAGCAGCCGCGGTAATACGGAGGATGCGAGCGTTATCCGGATTTATTGGGTTTAAAGGGTGCGTAGGTGGTTAATTAAGTCAGCGGTGAAAGTTTGTGGCTCAACCATAAAATTGCCGTTGAAACTGGTTGACTTGAGTATATTTGAGGTAGGCGGAATGCGTGGTGTAGCGGTGAAATGCATAGATATCACGCAGAACTCCGATTGCGAAGGCAGCTTACTAAACTATAACTGACACTGAAGCACGAAAGCGTGGGGATCAAACAGGATTAGATACCC	Parabacteroides goldsteinii	DSM 19448	95.88	Bacteria;Bacteroidetes;Bacteroidia;Bacteroidales;Porphyromonadaceae;Parabacteroides
6d7a138e1c2e38d5d05fbdb7756cf7cc	k__Bacteria; p__Bacteroidetes; c__Bacteroidia; o__Bacteroidales; f__Porphyromonadaceae; g__Parabacteroides; s__	TCGAGAATCATTCACAATGGGGGAAACCCTGATGGTGCGACGCCGCGTGAAGGAAGAAGGTCTTCGGATCGTAAACTTCTATCCTTGGTGAAGATAATGACGGTAGCCAAGAAGGAAGCCCCGGCTAACTACGTGCCAGCAGCCGCGGTAATACGGAGGATGCGAGCGTTATCCGGATTTATTGGGTTTAAAGGGTGCGTAGGTGGTGATTTAAGTCAGCGGTGAAAGTTTGTGGCTCAACCATAAAATTGCCGTTGAAACTGGGTTACTTGAGTGTGTTTGAGGTAGGCGGAATGCGTGGTGTAGCGGTGAAATGCATAGATATCACGCAGAACTCCGATTGCGAAGGCAGCTTACTAAACCATAACTGACACTGAAGCACGAAAGCGTGGGGATCAA…	Parabacteroides merdae	ATCC 43184	89.64	Bacteria;Bacteroidetes;Bacteroidia;Bacteroidales;Porphyromonadaceae;Parabacteroides
69067729ccab21561e589b704f24c169	k__Bacteria; p__Bacteroidetes; c__Bacteroidia; o__Bacteroidales; f__Porphyromonadaceae; g__Parabacteroides; s__distasonis	TGAGGAATATTGGTCAATGGGCGTAAGCCTGAACCAGCCAAGTCGCGTGAGGGATGAAGGTTCTATGGATCGTAAACCTCTTTTATAAGGGAATAAAGTGCGGGACGTGTCCTGTTTTGTATGTACCTTATGAATAAGGATCGGCTAACTCCGTGCCAGCAGCCGCGGTAATACGGAGGATCCGAGCGTTATCCGGATTTATTGGGTTTAAAGGGTGCGTAGGCGGCCTTTTAAGTCAGCGGTGAAAGTCTGTGGCTCAACCATAGAATTGCCGTTGAAACTGGGTGTCTTGAGTACAGTAGAGGCAGGCGGAATTCGTGGTGTAGCGGTGAAATGCGTAAATATTAGGAGGAACACCAGTGGCGAAGGCGGCTTACTGGGCTTTAACTGACGCTGAGG…	LARM_s	N54.MGS-20	92.41	Bacteria;Bacteroidetes;Bacteroidia;Bacteroidales;Porphyromonadaceae;Parabacteroides
6de9551a62a22f62b6626294084b65d5	k__Bacteria; p__Bacteroidetes; c__Bacteroidia; o__Bacteroidales; f__Porphyromonadaceae; g__Parabacteroides; s__	TAGGGAATTTTCGTCAATGGGGGGAACCCTGAACGAGCAATGCCGCGTGAGTGAAGACGGTTTTCGGACTGTAAAGCTCTGTTGTAAGAGAAAAACGGCCGACATAGGGAATGATGTCGGAGTGATGGTATCTTACCAGAAAGTCACGGCTAACTACGTGCCAGCAGCCGCGGTAATACGGAGGATGCGAGCGTTATCCGGATTTATTGGGTTTAAAGGGTGCGTAGGTGGTCTTTTAAGTCAGCGGTGAAAGTTTGTGGCTTAACCATAAAATTGCCATTGATACTGGGAGACTTGAGTGTGTTTGAGGTAGGCGGAATGCGTAGTGTAGCGGTGAAATGCATAGATATTACGCAGAACTCCGATTGCGAAGGCAGCTTACTAAACCATAACTGACAC…	FJ683073_s	8-5F9	88.63	Bacteria;Bacteroidetes;Bacteroidia;Bacteroidales;Porphyromonadaceae;Parabacteroides
71f49dbe03b7b1cfcc05d7ec3c0746e3	k__Bacteria; p__Bacteroidetes; c__Bacteroidia; o__Bacteroidales; f__Porphyromonadaceae; g__Parabacteroides; s__	TGGGGAATATTGGTCAATGGTCGGAAGACTGAACCAGCCAAGCCGCGTGAAGGATGAAGGTACTTAGTATCGTAAACTTCTTTTGTCAGGGAGCAACGGACGCCACGTGTGGCGTTATGAGTTCACCTGAAGAAAAAGCATCGGCTAACTCCGTGCCAGCAGCCGCGGTAATACGGAGGATGCGAGCGTTATCCGGATTTATTGGGTTTAAAGGGTGCGTAGGTGGTCTTTTAAGTCAGCGGTGAAAGTTTGTGGCTTAACCATAAAATTGCCATTGATACTGGGAGACTTGAGTGTGTTTGAGGTAGGCGGAATGCGTAGTGTAGCGGTGAAATGCATAGATATTACGCAGAACTCCGATTGCGAAGGCAGCTTACTAAACCATAACTGACACTGAAG…	FJ683073_s	8-5F9	92.4	Bacteria;Bacteroidetes;Bacteroidia;Bacteroidales;Porphyromonadaceae;Parabacteroides
3af6bd4beff4a24abc787d9c4f5e5782	k__Bacteria; p__Bacteroidetes; c__Bacteroidia; o__Bacteroidales; f__Porphyromonadaceae; g__Parabacteroides; s__	TGGGGGATATTGCACAATGGAGGAAACTCTGATGCAGCAACGCCGCGTGAGGGAAGAAGGTTTTCGGATTGTAAACCTCTGTTTTTAGTGAAGAAACAAATGACGGTAGCTAAAGAGGAAGCCACGGCTAACTACGTGCCAGCAGCCGCGGTAATACGGAGGATGCGAGCGTTATCCGGATTTATTGGGTTTAAAGGGTGCGTAGGTGGTTAATTAAGTCAGCGGTGAAAGTTTGTGGCTCAACCATAAAATTGCCGTTGAAACTGGTTGACTTGAGTATATTTGAGGTAGGCGGAATGCGTGGTGTAGCGGTGAAATGCATAGATATCACGCAGAACTCCGATTGCGAAGGCAGCTTACTAAACTATAACTGACACTGAAGCACGAAAGCGTGGGGAT…	Parabacteroides goldsteinii	DSM 19448	89.95	Bacteria;Bacteroidetes;Bacteroidia;Bacteroidales;Porphyromonadaceae;Parabacteroides
6b080633625852c7bbbce516e748f5c3	k__Bacteria; p__Bacteroidetes; c__Bacteroidia; o__Bacteroidales; f__Porphyromonadaceae; g__Parabacteroides; s__distasonis	TAGGGAATATTGGGCAATGGGCGAAAGCCTGACCCAGCAACGCCGCGTGAGGGAAGAAGGTTTTCGGATTGTAAACCTCTGTTTTTAGTGAAGAAACAAATGACGGTAGCTAAAGAGGAAGCCACGGCTAACTACGTGCCAGCAGCCGCGGTAATACGGAGGATCCGAGCGTTATCCGGATTTATTGGGTTTAAAGGGTGCGTAGGCGGCCTTTTAAGTCAGCGGTGAAAGTCTGTGGCTCAACCATAGAATTGCCGTTGAAACTGGGGGGCTTGAGTATGTTTGAGGCAGGCGGAATGCGTGGTGTAGCGGTGAAATGCTTAGATATCACGCAGAACCCCGATTGCGAAGGCAGCCTGCCAAGCCATGACTGACGCTGATGCACGAAAGCGTGGGGAT…	LARM_s	N54.MGS-20	92.11	Bacteria;Bacteroidetes;Bacteroidia;Bacteroidales;Porphyromonadaceae;Parabacteroides
