# Supplementary material for: Longitudinal evaluation of fecal microbiota transplantation for ameliorating calf diarrhea and improving growth performance
Source: Nat Commun. 2021 Jan 8;12:161. doi: 10.1038/s41467-020-20389-5 (PMC7794225; doi:10.1038/s41467-020-20389-5)
Supplement: Supplementary file 8 — Source Data [file 41467_2020_20389_MOESM8_ESM.zip › Figure 3f.txt]

	Bristol Stool Score							Enterobacteriaceae (Relative abundance %)							Porphyromonadaceae (Relative abundance %)
	Day 0	Day 2	Day 4	Day 8	Day 16	Day 32	Day 48	Day 0	Day 2	Day 4	Day 8	Day 16	Day 32	Day 48	Day 0	Day 2	Day 4	Day 8	Day 16	Day 32	Day 48
CON1	6	6	5	4	5	4	6	22.81242	13.64556	1.245652	0.7926878	0.372078	0.372078	1.054203	0	0	0.1375071	1.01917	4.934077	1.431691	2.046429
CON2	7	6	6	6	5	7	7	5.088975	0	0.2992801	22.79382	0.0323546	0	7.862169	0.3154574	1.059613	1.350805	1.156677	0.8897517	0.3963439	0.3963439
CON3	7	7	4	7	7	7	7	13.53474	4.812747	0.6470921	3.235461	0.04044326	2.531748	12	0.2507482	0.4610531	0.02426595	0	0.7037127	0.08088651	1.641996
CON4	6	6	5	5	5	7	7	20.42061	0	8.614414	0.3316347	5.362776	0.04044326	12.10515	0	0	0	0.161773	0.3073688	12.7558	0.2103049
CON5	7	7	7	7	7	7	4	36.66586	35.33123	0.1213298	9.156354	11.19469	0.2345709	10	0.2750142	0.1698617	0.2345709	0.08897517	0	4.254631	1.91701
CON6	7	6	5	6	7	7	7	23.77255	30.65599	25.05055	11.51015	0.07279786	0.0161773	6	1.059613	0.0161773	0.1294184	0	1.156677	0.3639893	2.046429
CON7	7	5	5	7	7	7	7	5.016177	0.3235461	0.3316347	0.008088652	0.6309148	1.763326	8.404109	1.124323	1.795681	3.154574	0.8412198	0.08088651	1.423603	0
CON8	6	5	7	4	6	7	5	12.00809	25.69765	34.84591	29.40225	28.34264	5.613524	10.02427	0.4529645	0.09706382	0	0.05662056	0.0161773	0.7441559	0.8007765
CON9	6	6	5	5	7	7	6	21.94128	23.94241	0.07279786	2.450861	6.220173	0.08088651	5.024266	0	0	0.3316347	1.075791	0.2992801	0.7603332	0.6956241
CON10	7	7	7	6	7	7	7	7.072798	7.490091	2.014074	0	2.952358	19.25099	0.0161773	0	1.051525	1.108145	0	0.7845992	1.973631	3.35679
CON11	6	4	3	5	4	4	5	21.84745	19.37232	2.192025	0.2183936	0.7765105	0.05662056	5	0	0	0.1051525	1.326539	3.486209	0.7926878	1.383159
CON12	7	6	6	7	6	6	4	14.08897	0.1375071	6.17973	17.06705	0.2103049	0.3559007	7.380167	0	0	0	0	2.135404	4.092858	0.0323546
CON13	7	7	7	6	4	4	5	12.05209	9.633584	1.553021	1.609642	0.186039	38.08137	2.353798	0.008088652	0	3.065599	0.347812	3.12222	0.1051525	2.830885
CON14	7	7	5	5	5			5.250748	0.1051525	10.1189	5.645879	0.08897517			2.394241	3.866375	1.26183	17.72224	2.305266
	Bristol Stool Score							Enterobacteriaceae (Relative abundance %)							Porphyromonadaceae (Relative abundance %)
	Day 0	Day 2	Day 4	Day 8	Day 16	Day 32	Day 48	Day 0	Day 2	Day 4	Day 8	Day 16	Day 32	Day 48	Day 0	Day 2	Day 4	Day 8	Day 16	Day 32	Day 48
ABX1	7	7	6	5	7	7	7	11.9656	1.270863	0.1186139	1.372532	0.03388969	19.75247	11.06326	1.60976	0.6608489	0	0.1101415	3.626197	0.9726974	0.2180184
ABX2	6	7	5	7	6	6	7	11.17767	0.0762518	0.06777938	19.50352	0.8980768	0.06777938	7.321698	0.762518	1.389477	2.999238	1.389477	0.8557147	1.220029	0.07043671
ABX3	7	7	6	4	5	5	7	3.863425	8.938405	0.04236211	0.4998729	1.135305	0	5.482928	3.922731	0.6608489	1.016691	0.8641871	3.058544	0	0.04360368
ABX4	7	7	7	4	7	6	7	9.21181	0	0	2.219775	0.160976	0.1101415	5.296535	1.220029	2.550199	7.777684	6.5746	2.245192	0.1016691	0.003354129
ABX5	7	6	6	5	7	4	7	10.18639	0	0.2033381	0	13.03906	0.1440312	0.2626451	0.8133525	0.02541727	0.2965348	0.3304245	1.059053	0.1863933	0.3210572
ABX6	7	7	7	4	4	6	7	15.14403	0.3897314	0	0.09319665	0.1016691	1.211556	11.80463	2.160468	5.219012	0.008472422	4.769974	5.371516	1.160722	1.747501
ABX7	7	7	7	7	7	6	7	45.17496	6.591545	18.02931	0	0.05083453	0.01694484	9	0.542235	1.101415	1.550453	3.2873	0	2.101161	2.468639
ABX8	7	5	6	5	6	6	7	2.592561	0	0	4.812336	0.2118106	0	6.896552	3.422858	0.08472423	0.3304245	0.2626451	2.473947	0.3897314	0.5903267
ABX9	7	7	7	7	7	7	7	34.51665	3.219521	1.253919	0.1270863	9.811065	2.253664	10.72609	0	0	0.05930696	0.160976	0.2033381	1.652122	0.2716844
ABX10	7	7	2	7	7	5	7	29.38236	0.2287554	0	0	0.06777938	0.05083453	13.78463	0.160976	0.08472423	1.152249	1.101415	3.177158	0.9065492	0.4192661
ABX11	7	7	5	4	4	7	6	48.37753	57.29052	23.58722	0.09319665	23.79056	0.04236211	3	0.008472422	0.03388969	0.04236211	0.5930696	0	2.702703	0.7882203
ABX12	6	5	4	5	7	7	6	28.00983	17.71584	4.185377	4.795391	0.6354316	0.5930696	0.008472422	0	0	0	0.9997458	0.1355588	0.9489113	0
ABX13	7	5	5	7	7	7	4	0.1440312	5.524019	0.7116835	0.08472423	0.06777938	1.474201	3.736338	0.03388969	0	0.7116835	1.414894	2.889096	0.1863933	3.132756
ABX14	7	4	7	7	7	4	6	14.92248	21.34203	1.220029	0	0.02541727	0.02541727	10.67779	0	0	0.1016691	1.940185	1.406422	1.186139	0.05366606
ABX15	7	7	7	7	5	4	4	10.2457	1.304753	0.8302974	0.1525036	17.3261	0	7.997967	0.05930696	0.02541727	8.887571	1.05058	0.6269593	1.745319	1.744147
ABX16	7	7	7	6	5	4	5	27.97594	6.803355	4.592053	8.192832	3.854952	0.04236211	10.03389	0	0	0	3.329662	8.286029	2.236719	6.540551
ABX17	7	7	5	5	7	5	4	5.406676	2.397696	0.04236211	1.863933	4.049818	23.92612	11.11582	0.01694484	0	0.01694484	1.075998	2.084216	0	0.9928222
ABX18	7	5	5	7	7	5	7	7.972549	6.566127	0.9319664	4.676777	0.1948657	0	5.042362	0	0	0	0.1355588	0.1016691	0.1016691	0.09391561
ABX19	7	7	7	4	6	7	5	48.36059	31.69533	42.87893	1.499619	34.20317	4.227739	16.69067	0	0	1.067525	0.5676523	0	0.01694484	3.545314
ABX20	7	5	4	7	5	7	7	7.254173	1.541981	2.228247	1.36406	0.05930696	55.90104	5	0	0	0.5845971	0.381259	2.101161	0.05083453	3.469578
ABX21	7	6	6	5	4	6	5	42.40447	0	0.03388969	0.04236211	2.363806	1.05058	4.305007	1.584343	0.7201559	0.3050072	0.3050072	1.423367	0.8980768	0.06708258
ABX22	6	5	4	5	7	4	7	5.084724	0.02541727	0.1186139	0.06372845	12.06145	0.05083453	3	1.533508	1.126832	0.4914005	2.013417	0.01341652	0.5845971	0.1006239
ABX23	7	6	5					11.82867	5.450459	5.337358					0	0	0.5534313
	Bristol Stool Score							Enterobacteriaceae (Relative abundance %)							Porphyromonadaceae (Relative abundance %)
	Day 0	Day 2	Day 4	Day 8	Day 16	Day 32	Day 48	Day 0	Day 2	Day 4	Day 8	Day 16	Day 32	Day 48	Day 0	Day 2	Day 4	Day 8	Day 16	Day 32	Day 48
FMT1	7	5	3	6	7	4	4	40.90215	2.729355	0.03181066	11.47729	0.9034228	0.08906986	0.0381728	0	1.037028	2.786614	1.46329	15.56178	2.016796	3.091996
FMT2	7	4	5	5	6	4	3	36.13691	7.036519	0.4898842	0.0381728	0.03181066	0.4262629	0	0.2544853	1.584171	0.05089706	2.818425	0.5916783	4.122662	3.499173
FMT3	7	5	6	5	6	7	4	7.946303	12.7688	8.83064	0.9415956	0.05725919	3.620054	0.06362133	0	0.03181066	1.304237	1.558722	0.0190864	2.29673	3.098359
FMT4	6	6	5	4	5	5	4	13.62133	39.87149	43.37066	0	0.7634559	0.146329	0	0.4135386	0	0	0.3499173	0.2226746	2.284006	7.978114
FMT5	6	4	5	4	7	4	5	8.760656	17.60402	0.05089706	3.607329	14.95737	0.006362133	0.2290368	0.02544853	0	0	0.4962463	0	9.441404	6.298511
FMT6	7	5	5	4	4	4	3	6.483013	0.3435552	0.337193	0.3308309	3.225601	0.01272427	0.1399669	3.327395	0.8016287	1.304237	1.806846	1.183357	1.813208	3.381728
FMT7	6	6	4	4	4	4	4	7.507317	6.362133	7.469144	0	0.0190864	0.01272427	0	3.702761	2.169487	0.9543199	6.788395	1.081563	0.6871103	1.316961
FMT8	7	6	6	5	5	5	4	7.348263	11.96081	0.09543199	0	0	0	0	0	0.1781397	0.2226746	0.5344191	1.628706	3.435552	3.543708
FMT9	7	7	6	6	7	5	4	11.68597	0.9288713	5.795903	13.96488	3.842728	0.006362133	0.5089706	6.012215	5.153327	3.314671	0.241761	0.0381728	8.079908	4.841583
FMT10	7	6	5	5	5	4	4	40.67947	8.328032	15.13551	0.05725919	0.1336048	0	0	0	0	2.074055	0.578954	1.876829	0.03181066	1.202443
FMT11	7	4	4	6	6	4	4	7.055605	0.1590533	0.02544853	6.069475	0.01272427	5.038809	1.81957	0	1.476015	0.8461636	0.0381728	1.266064	1.7305	2.805701
FMT12	7	6	5	4	7	5	4	5.496882	30.88815	30.5446	30.60186	0	0.1017941	1.456928	0.07634559	0.1081563	0.3308309	0.1399669	0.2990202	1.46329	2.360351
FMT13	6	5	6	4	5	4	6	46.38631	39.248	15.36455	8.270772	0.4962463	0.0381728	0.3626415	0	0	0.5216949	1.087925	4.816134	0.7825423	4.459855
FMT14	7	4	5	4	4	4	4	51.83866	7.520041	26.18018	1.227892	0	0.2290368	0.4898842	0	0.2544853	0	0.4199007	2.41761	2.334903	1.240616
FMT15	7	6	6	6	7	7	5	18.32294	26.11019	38.03283	0.2481232	10.77109	0.01272427	0.0190864	0.03181066	0.06362133	0	0.7252831	1.43148	0.1017941	1.647792
FMT16	7	4	6	4	4	4	4	17.57221	4.688892	21.71396	0.6362132	7.69818	0.03181066	1.227892	0.7125589	0	0.0190864	0.1972261	0.4453493	1.34241	3.053824
FMT17	7	3	5	4	4	5	4	24.6978	2.710268	1.533274	1.921364	0.0381728	0.4135386	1.024303	0	0	0.4644357	6.635705	3.842728	2.353989	2.875684
FMT18	7	4	4	4	4	4	4	6.432116	0	0.1336048	0.1526912	0.01272427	0	0.1081563	2.093142	5.445985	2.640285	2.016796	1.285151	1.787759	4.243543
FMT19	5	4	5	4	7	4	4	24.79069	0.8843364	0.06362133	0.0190864	0.337193	0.0190864	0.04453493	0.1399669	0.1845018	3.505535	1.476015	1.545998	1.781397	2.233109
FMT20	7	7	6	4	4	4	4	11.22533	12.39485	9.20279	0.3085799	2.728852	0.01677064	1.829946	0.003354129	0.4393909	1.244382	1.824646	3.663648	1.593211	3.314349
