# Supplementary material for: Longitudinal evaluation of fecal microbiota transplantation for ameliorating calf diarrhea and improving growth performance
Source: Nat Commun. 2021 Jan 8;12:161. doi: 10.1038/s41467-020-20389-5 (PMC7794225; doi:10.1038/s41467-020-20389-5)
Supplement: Supplementary file 8 — Source Data [file 41467_2020_20389_MOESM8_ESM.zip › Figure 4ai.txt]

#Metabolites	C10	C11	C12	C15	C17	C18	C8	C1	C3	C4	C5	C6	C7	C9	F10	F12	F18	F22	F13	F14	F19	F20	F21	F27	F28	F31	F33	F34	F3	F5	F6	F8	F9	A10	A11	A12	A13	A15	A16	A17	A18	A19	A1	A20	A21	A23	A14	A2	A3
Hydroxyacetic acid	10459	30311	1846	139936	59061	56640	113420	39704	24007	6164	82950	51162	22099	1332	31594	67313	156677	17703	51304	17429	148065	49076	56640	51918	96001	91853	68062	11583	105394	43550	42800	5605	32967	67313	156677	86273	143655	46987	88891	86273	20674	218501	21225	187715	1766	96115	32967	80640	8446
Alanine	409411	899595	1450922	1329229	1376484	1243873	671722	831623	1066390	1144395	1238962	971651	412947	353044	311061	685786	1369457	868704	1222982	754840	1539936	1569457	1243873	1199145	1101064	1142667	1138727	1093991	1578230	699092	991338	1630362	519959	685786	1369457	1069811	1423833	1255411	1137164	1069811	1164169	1240909	1348469	1190953	1264053	1296818	519959	1249238	1121155
3-Hydroxyisobutyric acid	4732	2806	21579	2085	17810	3717	2267	2858	3140	2165	459	8332	611	1966	65728	4115	6301	4150	4457	5027	3015	3251	3717	7944	1551	630	4886	4867	4243	4497	65784	1299	1804	4115	6301	5005	942	5923	13438	5005	8981	5056	19743	5005	84080	28958	1804	72352	5927
Valine	285739	408939	164162	733341	891515	412960	252721	645061	492959	616337	720754	448763	190219	22027	131538	296988	506266	550984	211026	222718	598603	1006417	412960	704448	570972	693107	766875	823135	536809	490756	472392	1039108	401685	296988	506266	372941	750183	418524	411003	372941	818452	520074	700232	309641	890524	339980	401685	251549	779573
Benzoic acid	281715	279110	482536	281416	562428	213576	375223	266188	317406	313368	307103	238552	367985	300987	308127	534824	393137	251617	261700	270165	319353	316893	213576	347604	321771	288180	266064	372023	301729	351501	284104	404767	472297	534824	393137	384214	338035	354663	431211	384214	331717	276923	411755	473302	362054	474631	472297	415978	335692
Ocatanoic acid	54343	2405	2069	18329	9163	6155	18979	4468	3236	1060	6308	2331	9052	1145	2910	18690	7780	5999	1779	8072	18703	23289	6155	5140	19250	4204	3088	4309	6469	16604	7513	12823	9073	18690	7780	27675	9148	17689	19341	27675	31292	3306	26977	9328	4224	6294	9073	9926	4093
Isoleucine	272488	259817	76389	606534	559859	257645	174785	574943	415153	633317	663168	461062	104036	18192	68976	209592	380284	486514	125258	131022	420037	876271	257645	647470	523072	606986	711029	612781	305503	276755	272928	971248	239770	209592	380284	165766	623076	264787	168425	165766	714828	324830	350470	260061	807697	138831	239770	106067	702186
Glycine	196091	309480	222993	695452	801520	473863	214000	181950	328976	520959	669290	414502	99703	105735	110511	248453	417831	613027	186029	426108	503324	843614	473863	563138	565178	592181	556480	143831	419452	215864	507584	902803	70952	248453	417831	699197	643991	562679	441694	699197	775996	559267	675859	324045	432001	746290	70952	354540	593502
Succinic acid	45141	211391	308862	37350	99719	38486	31670	263125	242499	128445	38249	20951	187820	8477	102899	68291	13961	127454	248059	197953	5276	6901	38486	23085	77569	36820	30324	64918	96147	46309	178938	10612	22093	68291	13961	19627	24639	255333	35211	19627	93278	142994	53801	400665	31210	284486	22093	16878	188164
Glyceric acid	1513	3256	32152	12203	8558	18159	19302	4289	18330	3799	16092	14310	2244	12103	11353	19803	48120	8246	9296	16461	28061	7485	18159	27687	25836	24500	4246	3120	15109	12835	15975	11034	6280	73099	11387	73535	19803	48120	92564	92564	5936	5598	55819	10684	3018	110757	6280	16454	28374
Uracil	65992	185645	89940	183707	202214	261726	165531	148174	153658	83615	273689	172459	112375	68499	37460	322529	174478	163749	143416	187274	62037	91874	261726	206560	266587	226190	121983	135830	83834	202000	195290	86760	242754	345067	71037	231267	322529	174478	124760	124760	98228	84202	148353	203380	79417	162949	242754	107064	57433
Nonanoic acid	4680	2786	3369	5239	7223	4898	8447	6455	4184	2943	4674	4368	5581	2124	3369	5825	6834	8315	3112	5160	7448	7901	4184	5483	6095	4208	3685	4943	4902	5832	4580	6402	8705	11534	5396	11799	5825	6834	9262	9262	7948	2623	9648	6069	3197	5922	8705	4434	5923
Serine	62055	118561	116807	131084	270899	83341	45857	168619	237307	251356	123049	301703	32290	27107	41510	214619	59365	31249	137852	139548	32562	261072	237307	324176	239428	212463	206433	195700	86209	145884	40416	262820	28373	59087	73736	22557	214619	59365	6436	6436	92458	244084	21538	27449	180426	7594	28373	203552	149556
Threonine	20907	93609	35865	51091	122707	31000	34363	68104	180425	115055	48919	171347	15928	19170	39884	117218	24586	10849	93982	33738	13092	117311	180425	227561	159686	117465	142976	55505	124798	66263	12901	242483	19856	25010	32957	6227	117218	24586	3840	3840	38293	247027	11834	3970	288690	2771	19856	94763	219331
Thymine	25785	138843	32514	97741	94643	154543	36433	107310	68347	41326	115478	61429	38708	35310	14200	101545	69231	58922	63892	35442	17386	47953	68347	56245	99773	113407	54194	42891	34870	38597	133633	44194	114473	135063	37923	59239	101545	69231	25579	25579	28047	29694	43043	54879	36588	34098	114473	48119	39365
Hydrocinnamic acid	768	2682	726	3118	1975	1373	3063	2084	2506	259	6327	1184	3020	724	1162	8441	3333	2499	877	1548	4752	2412	2506	5122	15643	1557	2120	2121	7977	3272	2067	6306	5292	5486	2239	3456	8441	3333	5025	5025	5976	1617	2884	7723	671	1064	5292	1153	2479
Decanoic acid	206147	10861	3174	35849	11103	15195	26996	12881	11962	2234	13800	10954	41778	1492	6751	24623	32263	22612	3015	48569	33294	38348	11962	10952	40801	10188	9833	8901	19794	58478	20560	24867	53722	25521	13995	36688	24623	32263	31939	31939	65700	8315	33307	17744	5595	11752	24867	16990	7319
Methionine	80510	141583	76678	205490	134367	63767	25761	95616	41072	129603	207605	170428	22540	18853	45100	170834	70569	121251	25417	50026	36774	226164	41072	310897	137523	229449	150481	246405	25529	43116	75937	226659	18186	39587	48000	64336	170834	70569	54582	54582	186761	87868	74474	47401	284497	36165	226659	46271	236135
5-Oxoproline	575655	612571	1190298	812098	760025	484483	409404	392515	682591	417448	999380	716961	170775	49542	61251	746296	811584	1123110	517005	555416	57048	134920	682591	838009	969831	862654	419356	458914	73378	945472	910803	159818	151036	591348	147167	795100	746296	811584	560779	560779	1215293	584218	988072	258696	1081882	816749	159818	332747	893058
GABA	150642	119660	829989	102969	36829	47662	65339	396985	50219	649259	180789	553020	11546	214581	486830	548123	166531	48767	151964	24298	409949	21269	50219	548123	491463	166531	626137	247186	284576	47381	40047	30399	85830	25653	251131	168525	14849	138747	23730	486830	163437	666179	77700	61996	414613	33129	30399	813164	641741
Cysteine	379	1520	8251	5876	15824	2824	3040	2918	1715	3008	4059	6884	643	5533	3162	2753	9021	3831	9995	1712	452	718	5876	2753	6304	9021	3326	1200	1336	1296	6201	777	531	3196	1377	1813	2565	15291	2996	3162	23176	7425	3910	9210	15055	14595	777	27776	8828
Glutamic acid	168072	180128	497419	252888	200219	166887	110059	84457	223045	102962	335258	292278	30152	942	6918	325650	311649	422225	134339	135247	17175	37371	252888	325650	354103	311649	327833	130194	13326	360968	340730	37689	18479	136992	15677	250777	254585	280809	97068	6918	473548	167494	331925	52532	436496	249905	37689	121209	433441
Phenylalanine	173634	411692	60357	378222	241184	155877	80347	364565	201412	190814	390835	257850	113852	15290	29631	378061	397117	335426	85120	148190	175066	442638	378222	378061	512196	397117	403888	390124	107601	261395	272978	438752	130683	116476	149871	219752	393441	187057	212152	29631	473922	141124	377940	129881	535250	108345	438752	61316	284272
Dodecanoic acid	262389	102306	14722	89833	25104	64232	67466	124599	115119	100659	69064	149140	211446	5828	46105	89569	45946	151967	30175	241415	66884	83661	89833	89569	92980	45946	116353	65905	90609	190689	77964	42959	282809	48196	50120	63722	132676	80891	43580	46105	112166	25013	37118	34135	25769	30886	42959	42043	95677
Ornithine	48863	240896	92072	207365	311844	127396	29025	47262	98243	65014	183262	119576	43634	8029	4943	216825	124609	162934	18612	54756	21935	44860	207365	216825	218586	124609	224948	20752	80244	78438	129435	58576	16761	35759	22271	623905	108795	156779	721095	4943	502258	40512	643063	148942	36459	242499	58576	62612	65320
Myristic acid	229422	199551	161123	171211	89108	208257	230169	218709	215268	228510	172812	204083	280672	90233	215823	194206	163480	260688	218667	225779	207513	211586	171211	194206	205249	163480	148846	225001	218120	222835	178769	141230	297755	151731	201347	209822	248646	189109	97262	215823	204688	98009	83933	82409	123250	99555	141230	164184	164063
Lysine	258094	364158	193105	379943	427424	346064	213208	40806	263808	272097	383932	446860	4442	6540	74767	631471	310709	405561	111410	283230	248708	429608	379943	631471	428836	310709	318838	27503	148621	25395	282040	428023	64098	234037	221419	396723	377262	296316	372834	74767	419323	103025	362961	368666	776513	237866	428023	180485	17994
Palmitoleic acid	71099	58902	3856	77851	7554	37818	8744	70152	45358	78249	9945	42566	67065	2436	4022	27077	7718	42838	12255	64905	4446	10570	3856	27077	7659	7718	41284	96964	4318	36691	38048	2874	65623	5598	4028	10337	14032	33535	5658	4022	25053	4826	4621	5182	5595	6795	2874	5552	53810
Palmitic acid	172067	161337	230930	178935	201487	179735	237404	184614	170951	173001	174344	151928	212825	150830	214723	171283	147455	200695	167229	167584	229685	198214	230930	171283	159833	147455	157447	200037	228428	165164	139579	205944	220515	262005	257954	214672	197491	176863	220241	214723	197812	174177	179397	237474	185213	199702	220515	211934	182901
myo-Inositol	20793	96581	399076	24248	212543	102072	18310	46819	74619	244735	31283	34465	15291	270398	219527	25033	68775	292619	108564	291538	46611	27280	399076	25033	30042	68775	38801	26291	57292	42684	150666	39836	24663	32865	24075	122577	32228	143500	143705	219527	325814	145178	247355	61993	170181	315935	24663	42298	284877
Oleic acid	111255	108085	116318	114882	108159	114465	134554	118170	113606	111967	92859	100396	133720	64652	91813	111967	92859	126093	98799	108302	84601	117933	108085	111991	91904	78341	101657	127922	82886	108287	97142	23651	136466	130868	116469	129866	113043	112469	112103	100396	126895	89944	81094	129289	101802	118414	136466	97252	115991
Stearic acid	130761	123673	139569	117190	138898	133132	182623	139652	130395	123025	130465	115983	158935	115621	75620	123025	130465	150038	125261	124118	164078	99068	123673	135605	128787	104925	117833	145426	120190	124912	114062	87085	155238	180691	138954	168127	153036	136363	152849	115983	150212	133576	123085	153929	138100	129603	155238	131425	135982
2-Palmitoylglycerol	169282	14818	1870	2028	1961	3113	1275	26790	21947	33451	892	42590	138374	320	27262	33451	892	65925	16442	44788	3356	2998	14818	19421	5225	202	36211	67300	4848	20343	2867	4600	33163	1392	2686	1181	2787	8836	1592	42590	7875	5099	1901	2137	7158	1441	33163	2604	61610
[truncated: 5 more columns]
