# Supplementary material for: Longitudinal evaluation of fecal microbiota transplantation for ameliorating calf diarrhea and improving growth performance
Source: Nat Commun. 2021 Jan 8;12:161. doi: 10.1038/s41467-020-20389-5 (PMC7794225; doi:10.1038/s41467-020-20389-5)
Supplement: Supplementary file 8 — Source Data [file 41467_2020_20389_MOESM8_ESM.zip › Figure 4aii.txt]

	C10	C11	C12	C15	C17	C18	C8	C1	C3	C4	C5	C6	C7	C9	F10	F12	F18	F22	F13	F14	F19	F20	F21	F27	F28	F31	F33	F34	F3	F5	F6	F8	F9	A10	A11	A12	A13	A15	A16	A17	A18	A19	A1	A20	A21	A23	A14	A2	A3
C10	0	0.255671785	0.440309975	0.353899627	0.42683613	0.287617057	0.244169048	0.313665351	0.273391387	0.335464687	0.376998726	0.308721042	0.282008571	0.501222613	0.432023647	0.311758152	0.324484877	0.330307019	0.308420463	0.218977363	0.397047041	0.468127042	0.351054162	0.400220514	0.376060514	0.368747254	0.376398756	0.331015719	0.391400795	0.247376522	0.307722221	0.512137712	0.286000075	0.259894581	0.356927076	0.339964979	0.377386179	0.290033513	0.357792379	0.363991864	0.40287094	0.361635356	0.406212882	0.377060144	0.446540466	0.401531887	0.339893329	0.385265268	0.405510848
C11	0.255671785	0	0.35909619	0.189805841	0.24806419	0.157345477	0.276649411	0.202340444	0.139099256	0.242995338	0.209608954	0.178995177	0.410827407	0.570553731	0.495055542	0.193100971	0.191854149	0.201319767	0.216987995	0.190729506	0.350704743	0.333159826	0.161374557	0.240089669	0.200675985	0.196370967	0.221135515	0.248655494	0.302179372	0.215664109	0.149818109	0.370221016	0.347179725	0.241234602	0.304967717	0.216306553	0.223131155	0.160579815	0.233503154	0.31232209	0.263982867	0.263395773	0.256654938	0.241069504	0.31365025	0.264633007	0.266741994	0.318276402	0.287405323
C12	0.440309975	0.35909619	0	0.364097369	0.345344477	0.35570707	0.394785084	0.396145309	0.325310741	0.31635256	0.335669306	0.337363835	0.515029573	0.559352361	0.457300553	0.323720139	0.289166416	0.317238992	0.285221084	0.347859916	0.382838991	0.483071371	0.31508457	0.339721789	0.319640673	0.35562382	0.363538666	0.406029723	0.361288257	0.348836093	0.309714467	0.486837193	0.525358179	0.371363573	0.359750355	0.341433947	0.369904142	0.260636414	0.370830548	0.326694866	0.305780383	0.289342743	0.308465852	0.344549123	0.31112857	0.243545256	0.510537462	0.235664669	0.266660821
C15	0.353899627	0.189805841	0.364097369	0	0.133553554	0.194026739	0.355610356	0.25032767	0.202769045	0.217686146	0.063300535	0.191211587	0.524128549	0.657999988	0.603930081	0.253384564	0.127090336	0.180434622	0.316588689	0.311320416	0.26435355	0.193869266	0.169336158	0.127537798	0.138721924	0.086321043	0.149310719	0.206646933	0.287731989	0.258286254	0.186926395	0.232263132	0.438744161	0.335641689	0.256424477	0.191113174	0.074837228	0.156847371	0.264659498	0.311395758	0.15632257	0.252177906	0.149771193	0.295583854	0.212155989	0.222133602	0.354230684	0.336911723	0.197086031
C17	0.42683613	0.24806419	0.345344477	0.133553554	0	0.234713844	0.401173355	0.316588026	0.216984583	0.22664336	0.160716912	0.230872396	0.554332219	0.648540791	0.596660389	0.277529621	0.198609586	0.220427565	0.336765143	0.332942392	0.315373425	0.198425096	0.190715408	0.182355007	0.189578184	0.162564903	0.213631453	0.264172619	0.317993836	0.316172208	0.231666336	0.209489612	0.468986905	0.327326392	0.296143287	0.2137009	0.130525743	0.199121144	0.24401798	0.324859126	0.176540935	0.247086247	0.158829286	0.288792115	0.219644695	0.1918517	0.381528526	0.34181218	0.230698794
C18	0.287617057	0.157345477	0.35570707	0.194026739	0.234713844	0	0.246639537	0.285677504	0.170651699	0.227994919	0.197972991	0.213572755	0.438440913	0.581129136	0.514232719	0.283566572	0.168389112	0.237859668	0.1993189	0.205400201	0.249065683	0.306803367	0.124782616	0.257801987	0.234274565	0.203700578	0.24098739	0.280300457	0.232488467	0.257183669	0.153297843	0.347412003	0.333458895	0.220778157	0.206074067	0.190960578	0.200238347	0.125925036	0.18457239	0.252176663	0.295575225	0.222452059	0.243356667	0.194113397	0.326870826	0.223900597	0.303762684	0.251895874	0.318368748
C8	0.244169048	0.276649411	0.394785084	0.355610356	0.401173355	0.246639537	0	0.299746482	0.27330691	0.344848125	0.374147068	0.341626642	0.271060922	0.469188691	0.395439544	0.2979481	0.298384846	0.349558185	0.230916255	0.221776677	0.326636573	0.432557395	0.325659589	0.404231847	0.376162433	0.366492205	0.382605705	0.310867726	0.314875535	0.244950645	0.304916058	0.471224605	0.245145351	0.136657742	0.261440417	0.283272336	0.351421203	0.283878722	0.276252399	0.278831117	0.430329709	0.360740194	0.39413903	0.24577519	0.460597568	0.318848024	0.27210965	0.261859007	0.440301113
C1	0.313665351	0.202340444	0.396145309	0.25032767	0.316588026	0.285677504	0.299746482	0	0.20440429	0.181873997	0.263802424	0.226181036	0.373342174	0.549502332	0.4271315	0.281991325	0.285995093	0.270399483	0.251884527	0.284193519	0.289061506	0.320015079	0.313647111	0.258896665	0.245027507	0.241612058	0.203103875	0.139477402	0.286434176	0.243125443	0.281363352	0.364381615	0.324409436	0.324963513	0.28637486	0.364332396	0.26164004	0.283627314	0.373626398	0.319340572	0.323716542	0.263427716	0.357718901	0.32949361	0.316690431	0.395715641	0.33332603	0.314009871	0.238396162
C3	0.273391387	0.139099256	0.325310741	0.202769045	0.216984583	0.170651699	0.27330691	0.20440429	0	0.182220268	0.2205321	0.14608408	0.400184289	0.592188469	0.508832449	0.252028575	0.172385732	0.204657092	0.197457836	0.198923841	0.282953843	0.30584376	0.155150224	0.215919632	0.189886017	0.179496997	0.218025019	0.223699653	0.250453216	0.183760004	0.151643702	0.33489972	0.361520312	0.254621951	0.244221863	0.227897442	0.187890472	0.139488892	0.246394684	0.29069256	0.27337407	0.20353708	0.257548555	0.235736218	0.286797043	0.235103093	0.356720116	0.279459873	0.227923467
C4	0.335464687	0.242995338	0.31635256	0.217686146	0.22664336	0.227994919	0.344848125	0.181873997	0.182220268	0	0.225659286	0.175988311	0.465761098	0.55356185	0.432151466	0.290700367	0.257919252	0.243541439	0.275963269	0.257732577	0.219916129	0.251248464	0.238842098	0.17902443	0.188049207	0.192635151	0.118964058	0.188417621	0.235196632	0.323398514	0.252505182	0.284911232	0.421833299	0.366800645	0.236816584	0.299115555	0.215663323	0.223137524	0.293998519	0.241899089	0.246143494	0.147802241	0.284833456	0.313933176	0.244747653	0.312972817	0.409500789	0.225604375	0.146176673
C5	0.376998726	0.209608954	0.335669306	0.063300535	0.160716912	0.197972991	0.374147068	0.263802424	0.2205321	0.225659286	0	0.195255325	0.54967398	0.644527446	0.591876393	0.240344995	0.138111727	0.164609931	0.321248163	0.338857704	0.284538248	0.220168697	0.179921554	0.114270853	0.103705384	0.066677581	0.145417278	0.215747438	0.304366332	0.244404221	0.174370383	0.249766032	0.450985436	0.329624236	0.278067455	0.195787121	0.094790226	0.168417442	0.281296667	0.315996386	0.132113605	0.259803978	0.143433703	0.311056432	0.173440658	0.247699555	0.35019547	0.334346223	0.178307703
C6	0.308721042	0.178995177	0.337363835	0.191211587	0.230872396	0.213572755	0.341626642	0.226181036	0.14608408	0.175988311	0.195255325	0	0.495317079	0.611675132	0.49724841	0.163685145	0.183358465	0.198444857	0.299480657	0.267825883	0.293037443	0.303705768	0.179438644	0.127888145	0.127690388	0.164893941	0.145349095	0.248713706	0.294943446	0.227514758	0.189715423	0.333995846	0.413477964	0.326233423	0.281702862	0.235207597	0.19089747	0.20222317	0.291591111	0.278562258	0.264215546	0.203839907	0.280527142	0.328443451	0.235214387	0.319490087	0.354149165	0.26536109	0.203846888
C7	0.282008571	0.410827407	0.515029573	0.524128549	0.554332219	0.438440913	0.271060922	0.373342174	0.400184289	0.465761098	0.54967398	0.495317079	0	0.424695849	0.353123755	0.465718931	0.496825388	0.452865628	0.359567355	0.30050119	0.468788663	0.530935228	0.505694498	0.557600436	0.538245967	0.552998304	0.531711553	0.40718771	0.424249266	0.356950172	0.447673712	0.572455292	0.198577139	0.349615199	0.410531967	0.468225301	0.507010789	0.428010793	0.458590321	0.435025043	0.551953031	0.508828261	0.553972729	0.382033503	0.606589191	0.468993397	0.329507044	0.432071883	0.512188502
C9	0.501222613	0.570553731	0.559352361	0.657999988	0.648540791	0.581129136	0.469188691	0.549502332	0.592188469	0.55356185	0.644527446	0.611675132	0.424695849	0	0.261437228	0.599485597	0.59053861	0.612930032	0.474863724	0.494651809	0.538665569	0.671904029	0.595078057	0.664533965	0.647278698	0.625623148	0.630500597	0.567651011	0.510077033	0.564781344	0.588203179	0.685492263	0.469618059	0.538793502	0.511220961	0.590624324	0.68004711	0.574227784	0.584788545	0.480967151	0.645349624	0.56182356	0.619304463	0.556424005	0.650446083	0.575567262	0.520727932	0.520819695	0.599326835
F10	0.432023647	0.495055542	0.457300553	0.603930081	0.596660389	0.514232719	0.395439544	0.4271315	0.508832449	0.432151466	0.591876393	0.49724841	0.353123755	0.261437228	0	0.473000865	0.551088909	0.547936586	0.401903994	0.427589006	0.431269957	0.60430186	0.542871909	0.560499117	0.534377356	0.581032048	0.528614173	0.492377517	0.411291615	0.502352635	0.512986747	0.638377732	0.404848212	0.470049928	0.436171957	0.531638788	0.613985287	0.504187584	0.539145185	0.346571588	0.586438115	0.457132774	0.593945322	0.502683893	0.572866955	0.536218439	0.46483972	0.384704417	0.505907355
F12	0.311758152	0.193100971	0.323720139	0.253384564	0.277529621	0.283566572	0.2979481	0.281991325	0.252028575	0.290700367	0.240344995	0.163685145	0.465718931	0.599485597	0.473000865	0	0.242712092	0.277690334	0.336273443	0.299551776	0.401232606	0.395282111	0.228455259	0.171456061	0.171029142	0.237319421	0.233404246	0.308108389	0.386606031	0.231030481	0.256268506	0.421148213	0.377192023	0.21783651	0.375634362	0.252681362	0.242949523	0.252024717	0.319361245	0.333300097	0.315866092	0.308305222	0.308855882	0.331014235	0.285305062	0.324283433	0.282083492	0.293871687	0.295474649
F18	0.324484877	0.191854149	0.289166416	0.127090336	0.198609586	0.168389112	0.298384846	0.285995093	0.172385732	0.257919252	0.138111727	0.183358465	0.496825388	0.59053861	0.551088909	0.242712092	0	0.203528645	0.267550655	0.291150597	0.220387796	0.289622605	0.166737029	0.187531778	0.164565632	0.120895743	0.208375311	0.254179916	0.234765237	0.215449893	0.144881259	0.30540005	0.404313868	0.271724672	0.168112528	0.17440214	0.147177984	0.108530732	0.214521204	0.27108851	0.227453707	0.224640404	0.145630599	0.23594958	0.233769949	0.199549356	0.32692461	0.270815642	0.251000017
F22	0.330307019	0.201319767	0.317238992	0.180434622	0.220427565	0.237859668	0.349558185	0.270399483	0.204657092	0.243541439	0.164609931	0.198444857	0.452865628	0.612930032	0.547936586	0.277690334	0.203528645	0	0.357168927	0.239049353	0.343779707	0.327164448	0.202111375	0.220485053	0.172683139	0.186422325	0.239311704	0.292943104	0.359049746	0.211466565	0.142260798	0.362287456	0.410392188	0.331825191	0.343000687	0.215566707	0.196833972	0.180911833	0.285646625	0.317584707	0.148173104	0.304938779	0.17703722	0.32780141	0.246319191	0.242132291	0.356069178	0.418045431	0.203891982
F13	0.308420463	0.216987995	0.285221084	0.316588689	0.336765143	0.1993189	0.230916255	0.251884527	0.197457836	0.275963269	0.321248163	0.299480657	0.359567355	0.474863724	0.401903994	0.336273443	0.267550655	0.357168927	0	0.205671823	0.339264246	0.408464506	0.256323439	0.351542786	0.33520895	0.300246378	0.329056805	0.269055443	0.262305207	0.287553762	0.271054194	0.446949573	0.380228064	0.269513283	0.277948976	0.297305131	0.329036471	0.203365871	0.29174833	0.257566989	0.386054965	0.229662749	0.358418754	0.246083067	0.385737188	0.255768784	0.421257023	0.212806346	0.33963982
F14	0.218977363	0.190729506	0.347859916	0.311320416	0.332942392	0.205400201	0.221776677	0.284193519	0.198923841	0.257732577	0.338857704	0.267825883	0.30050119	0.494651809	0.427589006	0.299551776	0.291150597	0.239049353	0.205671823	0	0.378316641	0.414368471	0.234787598	0.362081053	0.332059998	0.318676021	0.338807165	0.339474696	0.340042383	0.233233223	0.212246379	0.455059687	0.329033485	0.228314609	0.332364057	0.279853376	0.317920469	0.216251871	0.266831564	0.277959229	0.3487867	0.300677719	0.338036038	0.289458264	0.406199392	0.253951189	0.365404382	0.312720842	0.329848556
F19	0.397047041	0.350704743	0.382838991	0.26435355	0.315373425	0.249065683	0.326636573	0.289061506	0.282953843	0.219916129	0.284538248	0.293037443	0.468788663	0.538665569	0.431269957	0.401232606	0.220387796	0.343779707	0.339264246	0.378316641	0	0.23957805	0.313815303	0.29381825	0.276795306	0.287134211	0.262381541	0.298565315	0.10896264	0.387751393	0.314880859	0.281660226	0.381728902	0.367115049	0.100325169	0.307933038	0.257345805	0.259021257	0.300270048	0.252806847	0.347776793	0.240433559	0.305135449	0.272282895	0.335622697	0.33649102	0.3875409	0.265252394	0.320204649
F20	0.468127042	0.333159826	0.483071371	0.193869266	0.198425096	0.306803367	0.432557395	0.320015079	0.30584376	0.251248464	0.220168697	0.303705768	0.530935228	0.671904029	0.60430186	0.395282111	0.289622605	0.327164448	0.408464506	0.414368471	0.23957805	0	0.29654231	0.238919904	0.26536845	0.227737387	0.219646729	0.252663619	0.255685268	0.410925885	0.358313527	0.057150719	0.470106383	0.445721711	0.26264072	0.3495187	0.171036823	0.324763593	0.365711072	0.384010739	0.240058004	0.335698007	0.297888014	0.362629036	0.25131468	0.378937525	0.352835752	0.375881581	0.296336533
F21	0.351054162	0.161374557	0.31508457	0.169336158	0.190715408	0.124782616	0.325659589	0.313647111	0.155150224	0.238842098	0.179921554	0.179438644	0.505694498	0.595078057	0.542871909	0.228455259	0.166737029	0.202111375	0.256323439	0.234787598	0.313815303	0.29654231	0	0.195823644	0.178252932	0.173069791	0.214587322	0.298544334	0.281789589	0.251514142	0.174711673	0.319630663	0.414183773	0.284333473	0.281151321	0.193762881	0.167968782	0.1506482	0.210989217	0.290290879	0.240841121	0.224359433	0.200580062	0.257122088	0.267237033	0.201039189	0.33421788	0.287473018	0.26278956
F27	0.400220514	0.240089669	0.339721789	0.127537798	0.182355007	0.257801987	0.404231847	0.258896665	0.215919632	0.17902443	0.114270853	0.127888145	0.557600436	0.664533965	0.560499117	0.171456061	0.187531778	0.220485053	0.351542786	0.362081053	0.29381825	0.238919904	0.195823644	0	0.099066875	0.11198689	0.113340255	0.219678801	0.323275835	0.279917714	0.233440235	0.256849091	0.477020093	0.380789157	0.304769182	0.238946477	0.141518072	0.202821292	0.309954856	0.315164337	0.188035084	0.218361814	0.21289629	0.34704458	0.140868418	0.29770529	0.382611123	0.30276302	0.146362688
F28	0.376060514	0.200675985	0.319640673	0.138721924	0.189578184	0.234274565	0.376162433	0.245027507	0.189886017	0.188049207	0.103705384	0.127690388	0.538245967	0.647278698	0.534377356	0.171029142	0.164565632	0.172683139	0.33520895	0.332059998	0.276795306	0.26536845	0.178252932	0.099066875	0	0.106755941	0.131889144	0.245919858	0.296832145	0.234140799	0.183006107	0.296467306	0.451306832	0.33771626	0.296712179	0.207816544	0.143708093	0.188128265	0.288991457	0.287481761	0.172906777	0.212324258	0.196469484	0.329405736	0.179389439	0.281906756	0.360550322	0.301991631	0.175610393
F31	0.368747254	0.196370967	0.35562382	0.086321043	0.162564903	0.203700578	0.366492205	0.241612058	0.179496997	0.192635151	0.066677581	0.164893941	0.552998304	0.625623148	0.581032048	0.237319421	0.120895743	0.186422325	0.300246378	0.318676021	0.287134211	0.227737387	0.173069791	0.11198689	0.106755941	0	0.126842367	0.196232483	0.294498265	0.24142042	0.159203889	0.250845982	0.452980772	0.324938736	0.282539812	0.208616	0.099792108	0.168388023	0.27899834	0.309902332	0.174541969	0.227903616	0.177727816	0.313018655	0.187289464	0.258735319	0.350037926	0.317536184	0.164445955
F33	0.376398756	0.221135515	0.363538666	0.149310719	0.213631453	0.24098739	0.382605705	0.203103875	0.218025019	0.118964058	0.145417278	0.145349095	0.531711553	0.630500597	0.528614173	0.233404246	0.208375311	0.239311704	0.329056805	0.338807165	0.262381541	0.219646729	0.214587322	0.113340255	0.131889144	0.126842367	0	0.185524806	0.285217014	0.311407332	0.24812039	0.246592976	0.462666596	0.387407221	0.278952396	0.279278267	0.162613508	0.236994855	0.298689617	0.298382525	0.199622777	0.195145808	0.242232058	0.334389145	0.199499693	0.329329242	0.386306801	0.256612958	0.147628266
F34	0.331015719	0.248655494	0.406029723	0.206646933	0.264172619	0.280300457	0.310867726	0.139477402	0.223699653	0.188417621	0.215747438	0.248713706	0.40718771	0.567651011	0.492377517	0.308108389	0.254179916	0.292943104	0.269055443	0.339474696	0.298565315	0.252663619	0.298544334	0.219678801	0.245919858	0.196232483	0.185524806	0	0.296500089	0.266951416	0.310870328	0.283516892	0.355217822	0.337144317	0.257672484	0.331887646	0.212071509	0.291395501	0.337090131	0.309203126	0.25955748	0.277409439	0.313441352	0.343933303	0.249831799	0.389235156	0.327570082	0.309801049	0.203141572
F3	0.391400795	0.302179372	0.361288257	0.287731989	0.317993836	0.232488467	0.314875535	0.286434176	0.250453216	0.235196632	0.304366332	0.294943446	0.424249266	0.510077033	0.411291615	0.386606031	0.234765237	0.359049746	0.262305207	0.340042383	0.10896264	0.255685268	0.281789589	0.323275835	0.296832145	0.294498265	0.285217014	0.296500089	0	0.34162745	0.30550701	0.293619438	0.36117139	0.357728846	0.111246738	0.3311188	0.276076572	0.254638889	0.31095812	0.271771648	0.365234534	0.222969375	0.331771332	0.258017058	0.360866801	0.32436897	0.398033716	0.240555669	0.329110148
F5	0.247376522	0.215664109	0.348836093	0.258286254	0.316172208	0.257183669	0.244950645	0.243125443	0.183760004	0.323398514	0.244404221	0.227514758	0.356950172	0.564781344	0.502352635	0.231030481	0.215449893	0.211466565	0.287553762	0.233233223	0.387751393	0.410925885	0.251514142	0.279917714	0.234140799	0.24142042	0.311407332	0.266951416	0.34162745	0	0.168578576	0.448244644	0.288607063	0.241771805	0.336531994	0.270101818	0.262464064	0.21295473	0.324249605	0.337216109	0.300711522	0.317409483	0.276063577	0.350676787	0.33163243	0.316426728	0.335579453	0.361378535	0.266949117
F6	0.307722221	0.149818109	0.309714467	0.186926395	0.231666336	0.153297843	0.304916058	0.281363352	0.151643702	0.252505182	0.174370383	0.189715423	0.447673712	0.588203179	0.512986747	0.256268506	0.144881259	0.142260798	0.271054194	0.212246379	0.314880859	0.358313527	0.174711673	0.233440235	0.183006107	0.159203889	0.24812039	0.310870328	0.30550701	0.168578576	0	0.390560791	0.387890708	0.258604864	0.296603485	0.183652467	0.217934703	0.101334197	0.230891225	0.280266233	0.238719424	0.251090257	0.186334394	0.261505061	0.281234175	0.197000072	0.340862442	0.334533997	0.229885856
F8	0.512137712	0.370221016	0.486837193	0.232263132	0.209489612	0.347412003	0.471224605	0.364381615	0.33489972	0.284911232	0.249766032	0.333995846	0.572455292	0.685492263	0.638377732	0.421148213	0.30540005	0.362287456	0.446949573	0.455059687	0.281660226	0.057150719	0.319630663	0.256849091	0.296467306	0.250845982	0.246592976	0.283516892	0.293619438	0.448244644	0.390560791	0	0.506434195	0.463573754	0.292808825	0.379323059	0.209298523	0.357543986	0.378219951	0.410647552	0.273279055	0.339406219	0.303186063	0.373562517	0.2470192	0.389819498	0.364182304	0.387431465	0.305584612
F9	0.286000075	0.347179725	0.525358179	0.438744161	0.468986905	0.333458895	0.245145351	0.324409436	0.361520312	0.421833299	0.450985436	0.413477964	0.198577139	0.469618059	0.404848212	0.377192023	0.404313868	0.410392188	0.380228064	0.329033485	0.381728902	0.470106383	0.414183773	0.477020093	0.451306832	0.452980772	0.462666596	0.355217822	0.36117139	0.288607063	0.387890708	0.506434195	0	0.261281751	0.318108984	0.391319019	0.423094491	0.375997552	0.398734203	0.372547148	0.50239887	0.460252996	0.480670506	0.324508234	0.545916058	0.447106171	0.179755675	0.410690398	0.491875327
A10	0.259894581	0.241234602	0.371363573	0.335641689	0.327326392	0.220778157	0.136657742	0.324963513	0.254621951	0.366800645	0.329624236	0.326233423	0.349615199	0.538793502	0.470049928	0.21783651	0.271724672	0.331825191	0.269513283	0.228314609	0.367115049	0.445721711	0.284333473	0.380789157	0.33771626	0.324938736	0.387407221	0.337144317	0.357728846	0.241771805	0.258604864	0.463573754	0.261281751	0	0.30030172	0.261244445	0.311416898	0.254655405	0.249688106	0.293127522	0.411491941	0.342508974	0.353662812	0.239512876	0.434235629	0.271603319	0.246211876	0.302447681	0.414488527
A11	0.356927076	0.304967717	0.359750355	0.256424477	0.296143287	0.206074067	0.261440417	0.28637486	0.244221863	0.236816584	0.278067455	0.281702862	0.410531967	0.511220961	0.436171957	0.375634362	0.168112528	0.343000687	0.277948976	0.332364057	0.100325169	0.26264072	0.281151321	0.304769182	0.296712179	0.282539812	0.278952396	0.257672484	0.111246738	0.336531994	0.296603485	0.292808825	0.318108984	0.30030172	0	0.289014073	0.258316049	0.231866674	0.26399078	0.247532375	0.347650122	0.228422895	0.298165273	0.209767585	0.334757225	0.299074031	0.328745401	0.219935861	0.33389365
A12	0.339964979	0.216306553	0.341433947	0.191113174	0.2137009	0.190960578	0.283272336	0.364332396	0.227897442	0.299115555	0.195787121	0.235207597	0.468225301	0.590624324	0.531638788	0.252681362	0.17440214	0.215566707	0.297305131	0.279853376	0.307933038	0.3495187	0.193762881	0.238946477	0.207816544	0.208616	0.279278267	0.331887646	0.3311188	0.270101818	0.183652467	0.379323059	0.391319019	0.261244445	0.289014073	0	0.218849972	0.137730593	0.1195177	0.197480845	0.207367791	0.291868517	0.146238778	0.258039337	0.32677573	0.166509071	0.346187576	0.310851914	0.299907723
A13	0.377386179	0.223131155	0.369904142	0.074837228	0.130525743	0.200238347	0.351421203	0.26164004	0.187890472	0.215663323	0.094790226	0.19089747	0.507010789	0.68004711	0.613985287	0.242949523	0.147177984	0.196833972	0.329036471	0.317920469	0.257345805	0.171036823	0.167968782	0.141518072	0.143708093	0.099792108	0.162613508	0.212071509	0.276076572	0.262464064	0.217934703	0.209298523	0.423094491	0.311416898	0.258316049	0.218849972	0	0.191712477	0.279227476	0.327532244	0.187353682	0.25504317	0.188798508	0.302780014	0.217283595	0.257045081	0.344888302	0.330491558	0.213462207
A15	0.290033513	0.160579815	0.260636414	0.156847371	0.199121144	0.125925036	0.283878722	0.283627314	0.139488892	0.223137524	0.168417442	0.20222317	0.428010793	0.574227784	0.504187584	0.252024717	0.108530732	0.180911833	0.203365871	0.216251871	0.259021257	0.324763593	0.1506482	0.202821292	0.188128265	0.168388023	0.236994855	0.291395501	0.254638889	0.21295473	0.101334197	0.357543986	0.375997552	0.254655405	0.231866674	0.137730593	0.191712477	0	0.193003163	0.22987256	0.222456647	0.204526704	0.170064099	0.202563564	0.273819352	0.128615698	0.356603051	0.273999486	0.224215147
A16	0.357792379	0.233503154	0.370830548	0.264659498	0.24401798	0.18457239	0.276252399	0.373626398	0.246394684	0.293998519	0.281296667	0.291591111	0.458590321	0.584788545	0.539145185	0.319361245	0.214521204	0.285646625	0.29174833	0.266831564	0.300270048	0.365711072	0.210989217	0.309954856	0.288991457	0.27899834	0.298689617	0.337090131	0.31095812	0.324249605	0.230891225	0.378219951	0.398734203	0.249688106	0.26399078	0.1195177	0.279227476	0.193003163	0	0.222864117	0.277657823	0.282058721	0.175703935	0.208146014	0.35308782	0.195136792	0.327591935	0.288719815	0.358126429
A17	0.363991864	0.31232209	0.326694866	0.311395758	0.324859126	0.252176663	0.278831117	0.319340572	0.29069256	0.241899089	0.315996386	0.278562258	0.435025043	0.480967151	0.346571588	0.333300097	0.27108851	0.317584707	0.257566989	0.277959229	0.252806847	0.384010739	0.290290879	0.315164337	0.287481761	0.309902332	0.298382525	0.309203126	0.271771648	0.337216109	0.280266233	0.410647552	0.372547148	0.293127522	0.247532375	0.197480845	0.327532244	0.22987256	0.222864117	0	0.340130277	0.217708081	0.294569325	0.305356289	0.370943487	0.223851393	0.416606065	0.228988652	0.28179475
A18	0.40287094	0.263982867	0.305780383	0.15632257	0.176540935	0.295575225	0.430329709	0.323716542	0.27337407	0.246143494	0.132113605	0.264215546	0.551953031	0.645349624	0.586438115	0.315866092	0.227453707	0.148173104	0.386054965	0.3487867	0.347776793	0.240058004	0.240841121	0.188035084	0.172906777	0.174541969	0.199622777	0.25955748	0.365234534	0.300711522	0.238719424	0.273279055	0.50239887	0.411491941	0.347650122	0.207367791	0.187353682	0.222456647	0.277657823	0.340130277	0	0.320257355	0.147173371	0.372730963	0.173013189	0.261331277	0.417766412	0.409280647	0.175107506
A19	0.361635356	0.263395773	0.289342743	0.252177906	0.247086247	0.222452059	0.360740194	0.263427716	0.20353708	0.147802241	0.259803978	0.203839907	0.508828261	0.56182356	0.457132774	0.308305222	0.224640404	0.304938779	0.229662749	0.300677719	0.240433559	0.335698007	0.224359433	0.218361814	0.212324258	0.227903616	0.195145808	0.277409439	0.222969375	0.317409483	0.251090257	0.339406219	0.460252996	0.342508974	0.228422895	0.291868517	0.25504317	0.204526704	0.282058721	0.217708081	0.320257355	0	0.282426947	0.2902541	0.262900521	0.265430377	0.459548137	0.199958307	0.18962363
A1	0.406212882	0.256654938	0.308465852	0.149771193	0.158829286	0.243356667	0.39413903	0.357718901	0.257548555	0.284833456	0.143433703	0.280527142	0.553972729	0.619304463	0.593945322	0.308855882	0.145630599	0.17703722	0.358418754	0.338036038	0.305135449	0.297888014	0.200580062	0.21289629	0.196469484	0.177727816	0.242232058	0.313441352	0.331771332	0.276063577	0.186334394	0.303186063	0.480670506	0.353662812	0.298165273	0.146238778	0.188798508	0.170064099	0.175703935	0.294569325	0.147173371	0.282426947	0	0.302407461	0.236120868	0.180737931	0.395170303	0.366120156	0.243462411
A20	0.377060144	0.241069504	0.344549123	0.295583854	0.288792115	0.194113397	0.24577519	0.32949361	0.235736218	0.313933176	0.311056432	0.328443451	0.382033503	0.556424005	0.502683893	0.331014235	0.23594958	0.32780141	0.246083067	0.289458264	0.272282895	0.362629036	0.257122088	0.34704458	0.329405736	0.313018655	0.334389145	0.343933303	0.258017058	0.350676787	0.261505061	0.373562517	0.324508234	0.239512876	0.209767585	0.258039337	0.302780014	0.202563564	0.208146014	0.305356289	0.372730963	0.2902541	0.302407461	0	0.401497381	0.214901479	0.276263387	0.257629402	0.397865099
A21	0.446540466	0.31365025	0.31112857	0.212155989	0.219644695	0.326870826	0.460597568	0.316690431	0.286797043	0.244747653	0.173440658	0.235214387	0.606589191	0.650446083	0.572866955	0.285305062	0.233769949	0.246319191	0.385737188	0.406199392	0.335622697	0.25131468	0.267237033	0.140868418	0.179389439	0.187289464	0.199499693	0.249831799	0.360866801	0.33163243	0.281234175	0.2470192	0.545916058	0.434235629	0.334757225	0.32677573	0.217283595	0.273819352	0.35308782	0.370943487	0.173013189	0.262900521	0.236120868	0.401497381	0	0.343353018	0.427814436	0.346193508	0.167554406
A23	0.401531887	0.264633007	0.243545256	0.222133602	0.1918517	0.223900597	0.318848024	0.395715641	0.235103093	0.312972817	0.247699555	0.319490087	0.468993397	0.575567262	0.536218439	0.324283433	0.199549356	0.242132291	0.255768784	0.253951189	0.33649102	0.378937525	0.201039189	0.29770529	0.281906756	0.258735319	0.329329242	0.389235156	0.32436897	0.316426728	0.197000072	0.389819498	0.447106171	0.271603319	0.299074031	0.166509071	0.257045081	0.128615698	0.195136792	0.223851393	0.261331277	0.265430377	0.180737931	0.214901479	0.343353018	0	0.420574806	0.296654982	0.291818464
A14	0.339893329	0.266741994	0.510537462	0.354230684	0.381528526	0.303762684	0.27210965	0.33332603	0.356720116	0.409500789	0.35019547	0.354149165	0.329507044	0.520727932	0.46483972	0.282083492	0.32692461	0.356069178	0.421257023	0.365404382	0.3875409	0.352835752	0.33421788	0.382611123	0.360550322	0.350037926	0.386306801	0.327570082	0.398033716	0.335579453	0.340862442	0.364182304	0.179755675	0.246211876	0.328745401	0.346187576	0.344888302	0.356603051	0.327591935	0.416606065	0.417766412	0.459548137	0.395170303	0.276263387	0.427814436	0.420574806	0	0.407920571	0.467978386
A2	0.385265268	0.318276402	0.235664669	0.336911723	0.34181218	0.251895874	0.261859007	0.314009871	0.279459873	0.225604375	0.334346223	0.26536109	0.432071883	0.520819695	0.384704417	0.293871687	0.270815642	0.418045431	0.212806346	0.312720842	0.265252394	0.375881581	0.287473018	0.30276302	0.301991631	0.317536184	0.256612958	0.309801049	0.240555669	0.361378535	0.334533997	0.387431465	0.410690398	0.302447681	0.219935861	0.310851914	0.330491558	0.273999486	0.288719815	0.228988652	0.409280647	0.199958307	0.366120156	0.257629402	0.346193508	0.296654982	0.407920571	0	0.318802651
A3	0.405510848	0.287405323	0.266660821	0.197086031	0.230698794	0.318368748	0.440301113	0.238396162	0.227923467	0.146176673	0.178307703	0.203846888	0.512188502	0.599326835	0.505907355	0.295474649	0.251000017	0.203891982	0.33963982	0.329848556	0.320204649	0.296336533	0.26278956	0.146362688	0.175610393	0.164445955	0.147628266	0.203141572	0.329110148	0.266949117	0.229885856	0.305584612	0.491875327	0.414488527	0.33389365	0.299907723	0.213462207	0.224215147	0.358126429	0.28179475	0.175107506	0.18962363	0.243462411	0.397865099	0.167554406	0.291818464	0.467978386	0.318802651	0
A4	0.195222858	0.211767161	0.325014958	0.315806411	0.341742347	0.264341115	0.159141246	0.243449633	0.200307133	0.305810471	0.326197995	0.249358328	0.283444549	0.494423035	0.399443632	0.21297414	0.271461474	0.302682358	0.204320765	0.180129832	0.377877232	0.435835842	0.287278186	0.331037931	0.300356247	0.309360565	0.338310665	0.27396236	0.328398339	0.177959157	0.258326327	0.475500364	0.267720621	0.174254428	0.307147107	0.271246831	0.309406233	0.225781674	0.319793376	0.290330125	0.370522482	0.289409316	0.36835324	0.29844413	0.395836138	0.302755072	0.326956429	0.265651366	0.344236058
A5	0.203486755	0.307691208	0.446682113	0.424084411	0.473294239	0.332102463	0.213302112	0.298680688	0.319621145	0.343250517	0.438544083	0.360443264	0.179273114	0.435458884	0.340930868	0.366854702	0.394209085	0.372986452	0.268923298	0.225037206	0.370834489	0.465939052	0.397135058	0.451811462	0.424670016	0.429137521	0.400452648	0.353510834	0.308169765	0.308750317	0.370720612	0.513310123	0.227984503	0.289577105	0.31847245	0.377746503	0.427642443	0.346550552	0.387606126	0.338391075	0.454640864	0.37259285	0.480627402	0.332303212	0.496496317	0.415048863	0.351082703	0.313405474	0.428272173
A7	0.232235688	0.153929363	0.338925667	0.306132409	0.31844099	0.19650081	0.174953711	0.255877734	0.164338191	0.275169584	0.320700463	0.266751193	0.308435847	0.497663615	0.415637118	0.245266819	0.271109998	0.272649716	0.165829852	0.095434581	0.378948815	0.414092729	0.23891139	0.34317044	0.311484066	0.297995535	0.332376459	0.317358101	0.333339221	0.204320741	0.207599999	0.457405912	0.323873927	0.178576948	0.333959982	0.261170296	0.298942796	0.199189523	0.259806908	0.29496536	0.369278713	0.301081019	0.347287915	0.257629018	0.401822855	0.262725511	0.31832992	0.295008313	0.344391248
A8	0.30568572	0.173868224	0.24322094	0.254130935	0.277268741	0.22989243	0.236989928	0.26274077	0.184619412	0.275707336	0.244639785	0.211562414	0.411275584	0.549782968	0.433759075	0.190186152	0.199977515	0.261308617	0.21651392	0.224937206	0.31203687	0.425797619	0.234803534	0.249729154	0.202977109	0.232062243	0.280777429	0.323808212	0.290863604	0.229320178	0.186029893	0.442129652	0.381406362	0.213605459	0.286944794	0.195986549	0.282027831	0.157611363	0.249394436	0.24499492	0.312957607	0.249691746	0.277634751	0.216338916	0.316479272	0.195191937	0.368319624	0.219078203	0.275429373
A9	0.42863884	0.276571497	0.422732159	0.13484699	0.165026617	0.220980811	0.357613288	0.266539373	0.254325496	0.217333039	0.160459137	0.275395167	0.515781879	0.618986802	0.576074067	0.373948177	0.201837147	0.271549348	0.331559772	0.356906648	0.18913913	0.129049076	0.246304085	0.227601613	0.241318612	0.175643173	0.190134763	0.244254089	0.213538033	0.357264641	0.280522209	0.148758965	0.432490827	0.367404368	0.203869275	0.280558422	0.128242315	0.253934094	0.285001601	0.317175785	0.241971996	0.264991151	0.228663948	0.255301999	0.268452348	0.291175368	0.336332892	0.308344141	0.268316704
[truncated: 5 more columns]
