# Supplementary material for: Longitudinal evaluation of fecal microbiota transplantation for ameliorating calf diarrhea and improving growth performance
Source: Nat Commun. 2021 Jan 8;12:161. doi: 10.1038/s41467-020-20389-5 (PMC7794225; doi:10.1038/s41467-020-20389-5)
Supplement: Supplementary file 8 — Source Data [file 41467_2020_20389_MOESM8_ESM.zip › Figure 4bi.txt]

#Metabolites	C10	C11	C12	C15	C17	C18	C1	C3	C4	C5	C6	C7	C8	C9	F10	F19	F12	F13	F14	F18	F20	F21	F22	F27	F28	F31	F33	F34	F3	F5	F6	F8	F9	A10	A11	A12	A13	A14	A15	A16	A17	A18	A19	A1	A20	A21	A23	A2	A3
Pyruvic acid	4441	2196	6491	30147	6491	18681	4780	3025	23148	61260	79422	19554	7850	35633	10058	6994	10058	6994	8350	6578	5257	24748	7405	12348	7527	4827	13186	17166	12890	19550	24269	32667	7154	3555	2993	4659	2990	9680	16577	15406	4645	6422	14122	17673	6398	3697	5904	79794	27578
Lactic acid	1430617	965865	1390433	981870	1390433	1054081	496122	1022152	1443695	1221943	860389	1009409	1100288	1043535	1033365	1259734	1033365	1259734	1446367	886593	1143565	1231129	1026585	967007	1196786	1462494	911330	968028	1160532	746932	1016636	984352	1516258	1308928	1638209	1150266	1460198	910676	1099222	876546	1211623	1430008	1178264	948331	1627574	986258	1251729	1179899	824665
Hexanoic acid	23559	20459	25874	7628	25874	22357	9681	19055	62432	21451	23646	11066	39198	54975	87263	26949	87263	26949	32770	37923	22608	55611	30443	29236	42166	39054	43755	29136	28722	23994	31893	17470	30336	32270	51582	32399	28031	29893	51629	9640	140043	62009	53915	7097	46702	5125	26276	36041	35860
Hydroxyacetic acid	29048	155616	69077	181465	69077	87074	10326	57405	100185	184705	75014	112203	182127	94852	88515	165969	88515	165969	26668	45027	9980	192863	128629	52928	14836	4125	24872	18859	21129	39141	108700	225996	23498	29376	34801	18004	64062	41249	121504	74763	67809	125944	71420	119368	54141	32316	47223	214376	137005
Alanine	909642	1027273	1363486	1261115	1363486	1543495	1538101	1646249	1079400	1537513	1490813	1415916	1594028	1500418	1625642	1838609	1625642	1838609	2204996	1726240	1504947	1495737	1910913	2024246	1629377	1309344	1821118	2196713	1864157	1791508	1735942	1568216	1840516	1533355	507888	1215146	711419	1509554	1681648	1306993	777574	1730044	1142899	1190318	1000058	1197914	1479597	1256029	1321475
Leucine	72626	41680	39760	112465	39760	137966	223195	27480	30648	15700	101174	42824	18374	206522	101517	180665	101517	180665	231952	132816	89742	59939	49387	120810	80937	71944	83878	120413	151477	225089	120045	69055	87481	210336	57778	68085	11847	103366	60121	118738	49107	5367	109923	40410	46014	100355	176357	8328	94171
3-Hydroxyisobutyric acid	2946	15272	2225	1412	2225	2847	7956	3353	2424	158597	2647	6545	2301	14457	4985	5257	4985	5257	18599	2928	2308	3881	2889	2923	3682	5196	1653	2461	2750	1972	1261	45379	7908	3184	3237	3429	1858	1558	5351	4526	2483	1869	5134	2794	2941	5012	3113	12627	5506
Valine	341286	424155	340073	800456	340073	998506	964522	656311	300773	645710	901166	403684	858608	881686	821955	832731	821955	832731	1004850	850079	735454	741466	1067914	1246225	556127	625490	894228	1201530	1050346	1125331	979503	855162	503838	645055	186540	523868	215148	781400	624085	732016	278337	798029	557893	344416	326698	782032	910275	642266	513150
Ocatanoic acid	14902	7263	9812	5322	9812	8679	6441	6866	20655	6303	7980	6878	11842	11079	30107	9239	30107	9239	15129	11858	10228	17217	9931	8759	16201	24666	14088	8668	9626	11301	10196	8344	9559	9973	19374	11382	10017	10936	15286	7678	37612	17763	32356	4566	13387	2615	16884	10811	4924
Glycerol	421734	210621	448283	276843	448283	312529	295400	363697	367804	298683	291748	307967	326588	173811	434578	348431	369903	412510	434578	348431	435436	371182	368004	367285	409478	451278	343544	354541	407654	318552	341243	320298	425253	420443	419974	342109	389560	314986	345655	277749	335955	446348	338245	286521	455212	270422	424198	344438	254574
Isoleucine	268051	267855	239946	646881	239946	858484	817380	558055	194805	256343	810884	266529	734541	745362	824058	689547	684461	691853	824058	689547	679617	621140	982909	1125949	418090	473953	693747	915761	903568	1020406	904376	741924	342116	529592	138565	423965	169467	697945	490019	590043	216238	657101	411213	218931	238531	577534	681590	624930	291251
Proline	32112	46796	93823	311210	93823	757423	748930	112624	171177	488525	628087	246409	48437	259734	461966	238203	236200	407139	461966	238203	196711	194459	359580	453834	162855	187646	414858	313508	345286	563838	615119	732539	78945	40411	17447	13542	39898	449951	264380	441076	141553	170034	158203	283351	61460	717650	202146	291002	485417
Glycine	411089	245358	342218	451793	342218	835343	831510	505076	401209	607020	801102	379470	791607	776540	843008	799708	814822	827465	843008	799708	591780	612999	963528	1028130	457782	568972	691670	961000	938668	946519	825076	799494	491866	474344	190381	303830	153826	734254	602286	472953	250309	721270	375982	498323	330575	545544	830407	619739	658721
Succinic acid	8937	8780	3821	104192	3821	17135	15150	61681	9385	38881	25986	14447	12969	61707	21228	16548	9532	11039	21228	16548	6095	6854	6715	7417	7638	6780	5781	12628	8103	10044	13228	43765	6264	8192	3254	5022	4918	20710	8723	259373	66689	5427	32049	69204	6933	226442	15709	281820	32246
Glyceric acid	8996	4547	2569	7331	2569	14498	5430	8373	34499	45976	11836	10963	26253	68177	6623	7963	5903	6052	6623	7963	6686	8711	16431	7187	2768	3372	3450	4501	5575	11037	2701	37136	5413	4281	3289	6046	4720	22439	15190	10782	5802	3618	12268	26274	5219	10752	6045	10906	28469
Uracil	98932	74733	265604	260524	59563	265604	209194	125605	202761	222231	327291	171776	133393	332308	127053	66757	68489	94271	127053	66757	112945	91710	49693	101269	87752	63465	75767	101777	115973	89160	48273	274572	78980	78130	59338	70203	64601	166933	81758	281304	230215	60174	159013	288310	45500	148118	109612	161430	272585
Nonanoic acid	10731	5652	7033	4556	6090	7033	6034	9107	17244	4418	7822	6263	6025	7692	10601	6607	9226	10315	10601	6607	8731	13378	9928	6935	8223	9568	7937	6328	7643	6682	4892	10149	9855	9323	10787	19456	6852	15043	7239	5958	11616	9167	8957	6250	8067	3574	10297	7849	6914
Serine	61596	83476	191883	104861	37015	191883	213211	109275	24562	172853	152956	72360	225943	230810	84014	91423	109495	114535	84014	91423	91423	110670	211253	182367	36878	55451	45440	41698	96220	158906	127189	131073	50146	79078	23793	39119	43818	130850	73513	74027	52412	101312	54386	267981	31283	84136	85814	245019	175213
Threonine	50681	80278	174033	91188	35959	174033	206382	121519	7879	71228	47808	45340	146964	171313	88112	104051	107429	93654	88112	104051	110039	57544	129186	141021	39721	71973	64142	17119	114885	108412	85260	82071	50384	97175	22238	61572	36673	175360	57364	116798	37180	125005	33088	142969	39310	40886	104067	51342	116320
Thymine	44105	28992	155572	180982	33346	155572	168003	53946	97290	65155	203784	117754	52727	258176	82340	38401	32487	51605	82340	38401	45682	33726	24473	34608	44215	34277	41692	60028	49314	26260	17421	168156	51758	36350	27573	39305	40604	84091	42246	186298	50082	23553	89976	206542	21390	80848	46643	102734	139136
Decanoic acid	26259	14356	27792	34793	16719	27792	10382	12471	27591	11707	14204	23642	21589	15252	25398	22390	51778	18445	25398	22390	24791	26967	17201	18043	42309	34255	24407	26176	19895	24234	28645	20922	18033	17369	31286	14486	20114	25047	24337	20632	55978	32716	49630	12197	22732	6875	24216	21551	14268
5-Oxoproline	40005	75708	243538	373901	33292	243538	225552	125115	107620	623087	887889	104940	152855	1057877	55996	81995	55996	81995	51226	84832	43704	59093	65744	77726	48961	40725	48841	100533	53154	106511	59262	351617	65399	29347	31265	40182	31850	149617	55272	645597	455256	59227	282284	746809	29536	954099	92946	1237294	954328
Arginine	2136	1234	23206	2025	1301	23206	19219	4034	1914	36613	65417	2818	12139	95050	1887	6857	1887	6857	4521	2063	1046	3496	4040	2786	982	942	4910	4842	1532	4663	6062	20471	1480	1854	329	1581	1000	6160	1285	30157	6815	1638	5410	39749	314	69200	1089	46299	81131
Glutamic acid	3532	5095	64489	85373	2457	64489	49460	9890	11691	162517	256649	10318	33796	385396	8914	11134	8914	11134	14207	11206	4080	5877	12857	13699	3267	2531	5676	12108	7607	25286	17515	90777	5100	4000	745	2828	1933	38333	10473	242182	90988	4662	51926	217362	1740	385092	9725	464103	357930
Phenylalanine	69287	111542	111542	455497	57772	494127	341547	176850	89219	233386	483259	145566	271776	383620	239523	172342	239523	172342	299933	226230	138060	200118	235806	358214	97155	93852	148413	195039	215230	374641	246859	362864	97535	162153	39379	138741	49704	303485	132605	373877	154235	179126	197281	227852	49053	487431	174637	244976	277584
Dodecanoic acid	58149	34528	34528	183302	75472	90638	27896	42663	40331	25428	30156	191034	39079	48326	83405	41424	83405	41424	40411	62886	45978	54506	30074	30621	146912	65575	51298	73607	36392	64912	100014	64004	46859	51953	46484	40878	56346	71163	33275	142851	131031	51918	110050	139814	37680	73547	31602	55120	76163
Putrescine	89396	52800	52800	556776	66526	106179	50124	41370	114838	30516	82550	13027	341474	83096	512650	83583	512650	83583	106834	195708	85923	180969	896516	7671	11978	68033	23242	21939	47542	456725	992246	103625	41319	232345	65397	50574	52392	227947	383673	266561	34676	93078	425946	21226	58748	433632	76003	623145	766001
3-(4-Hydroxyphenyl)propionic acid	11168	150898	150898	59123	13094	3593	9280	72289	11303	39113	33554	25971	81560	16120	151795	128012	151795	128012	17500	203612	7885	53506	4290	4629	15951	22798	128163	6625	3981	34807	37602	210212	12351	18838	27015	9934	21562	13054	19447	103816	15425	132623	189330	69034	8832	12311	109492	74838	444863
Hypoxanthine	3265	7209	7209	18003	2719	13743	9283	4573	7367	47863	33441	7237	1226	133502	1165	2328	1165	2328	2951	1384	2756	2296	2242	2327	2412	2278	1990	1963	2843	817	2458	13542	4455	2770	2903	2429	2830	2852	1265	33420	14759	3671	3306	109869	2186	20348	2347	49024	11002
Ornithine	12603	25545	25545	167975	20756	90306	45960	13093	49493	209408	227736	16681	43721	213375	26117	50700	26117	50700	116843	32447	7607	30245	35069	9287	11055	18741	9500	57132	15501	14473	44843	124293	16496	65816	7358	10618	16102	133218	8743	76439	20264	29908	35745	94667	9189	360181	34741	575830	217072
Myristic acid	108979	137434	108979	225531	82809	227474	94835	102511	85372	73892	150610	270069	124151	216198	191971	116877	191971	116877	89743	181751	112473	176523	133700	94695	244803	108933	180143	180284	129109	184492	174600	175018	105851	92550	102112	90729	133213	195557	88860	229389	310010	163848	254500	243091	95843	169051	69138	193126	115548
Tyrosine	122555	213019	122555	590660	95271	661308	549182	303316	169011	307584	682875	265981	532749	647468	303387	342025	354111	231456	303387	342025	243422	341778	334219	447850	141786	132365	235063	206783	307237	448948	431265	569208	141885	242484	63749	226904	106783	559761	207030	581397	281473	243278	369139	411482	88079	583346	266201	362461	412955
Palmitoleic acid	1989	5299	1989	65218	1797	8684	3384	4887	3645	6839	11215	22264	3322	16571	1657	2884	5988	2643	1657	2884	3391	4418	4192	2804	4963	2296	3931	3188	1897	2861	9924	9802	3173	3580	2862	4192	3028	4188	1949	22660	15480	5028	8550	36104	1963	27446	1830	17427	36385
Palmitic acid	238540	277011	238540	169080	198607	198835	199006	239277	257158	222367	195586	211023	221064	186931	242199	230667	226506	233156	242199	230667	213865	260035	261648	221397	228926	221020	246987	212004	229624	225218	213986	207157	277575	261457	274634	297318	269487	195806	221907	174226	239769	290302	223351	170651	251032	164220	224462	210949	182000
myo-Inositol	40136	40782	81298	94977	44463	57300	79644	81298	121242	125480	50198	100397	60985	68644	15838	42255	28765	68383	15838	42255	77038	78118	65734	68311	32167	34097	67385	17158	97475	23324	20369	138479	46007	30647	16483	151262	40463	143378	65472	35020	20976	24287	17702	291780	39417	233369	9358	62733	242491
Heptadecanoic acid	4078	10976	9707	2325	3128	3759	15479	9707	3446	2895	15948	9338	3097	5718	5140	7935	3477	2650	5140	7935	3317	8187	5545	3193	4141	6652	4554	1640	3727	3856	2569	7228	11233	11895	3807	12575	6753	21580	5585	5025	7807	4182	5825	9697	4217	1336	3995	1481	4362
Stearic acid	136426	189626	153174	119702	79037	98045	127726	153174	177900	162941	144809	122845	155212	152367	148670	130657	82809	86269	148670	130657	90381	156004	136600	88916	98337	108584	106690	59246	109256	102560	88084	120233	156788	168779	119967	168436	149376	150133	128548	128398	179757	125156	171023	133086	133869	125651	123219	166700	136321
2-Palmitoylglycerol	3291	3672	2023	3986	4077	6519	1375	2023	1100	1636	1397	3554	2084	1514	5239	3066	2870	3984	5239	3066	3835	1738	1835	2795	5626	3695	3092	2525	2820	2916	5320	2152	3844	5685	4809	3130	5226	4767	4584	3870	3081	3819	3131	1930	4606	3069	3170	1804	1519
Monopalmitin	14168	12715	10169	40957	14174	36038	8193	10169	7905	12576	9277	15872	12468	13068	17212	10394	14930	15133	17212	10394	15606	9861	7838	15936	19853	13880	13503	14442	14778	17798	44224	11701	14456	19909	23850	9152	17002	19548	20171	25617	28005	20179	30055	14475	19962	23305	17007	15054	10113
Cholesterol	37807	459372	385484	286022	102582	362352	342289	385484	44725	213366	323931	278788	95395	316464	486592	371833	318670	269134	486592	371833	300933	297121	300873	428061	320219	85419	299281	409865	447057	420184	413352	168755	106210	88123	42571	50439	152667	340325	440827	309198	349924	194501	212062	300195	146501	272888	131307	153985	291081
[truncated: 5 more columns]
