# Supplementary material for: Longitudinal evaluation of fecal microbiota transplantation for ameliorating calf diarrhea and improving growth performance
Source: Nat Commun. 2021 Jan 8;12:161. doi: 10.1038/s41467-020-20389-5 (PMC7794225; doi:10.1038/s41467-020-20389-5)
Supplement: Supplementary file 8 — Source Data [file 41467_2020_20389_MOESM8_ESM.zip › Figure 4bii.txt]

	C10	C11	C12	C15	C17	C18	C1	C3	C4	C5	C6	C7	C8	C9	F10	F19	F12	F13	F14	F18	F20	F21	F22	F27	F28	F31	F33	F34	F3	F5	F6	F8	F9	A10	A11	A12	A13	A14	A15	A16	A17	A18	A19	A1	A20	A21	A23	A2	A3
C10	0	0.212128755	0.184856392	0.377432708	0.109119028	0.397225558	0.438593558	0.257603443	0.121158096	0.327202643	0.436236353	0.232251381	0.313818185	0.440630363	0.335844636	0.288472925	0.323897667	0.2845456	0.317240346	0.323241216	0.224031107	0.243995801	0.386224223	0.400848353	0.195684013	0.135075128	0.3111033	0.373456524	0.322238632	0.418397652	0.397659422	0.387902759	0.146391761	0.180662853	0.165044124	0.158644067	0.125307935	0.347834072	0.2573398	0.387944249	0.239072384	0.24110935	0.241966666	0.351877266	0.089691593	0.416900754	0.245576278	0.3972077	0.424790957
C11	0.212128755	0	0.196900956	0.320368204	0.229196652	0.362674637	0.387815198	0.200097169	0.229704214	0.303767804	0.388089436	0.182499019	0.295970948	0.390859808	0.282197037	0.253384155	0.277143413	0.277164747	0.342971143	0.257800627	0.244123451	0.230828862	0.344677379	0.352909734	0.23277997	0.254717226	0.264856344	0.334915493	0.30773834	0.366599198	0.345697766	0.339622876	0.244124184	0.247080609	0.326292625	0.178704507	0.237473563	0.30661548	0.220071165	0.330826472	0.231299253	0.263216595	0.229110046	0.291235136	0.212889588	0.387431875	0.280131068	0.386817932	0.356084744
C12	0.184856392	0.196900956	0	0.289420754	0.13471291	0.277180417	0.311782764	0.182569579	0.170987267	0.231990951	0.329808404	0.179683549	0.262431635	0.320763401	0.277395548	0.236880855	0.2783114	0.242010115	0.285681472	0.270178841	0.20861449	0.217588521	0.332575136	0.335246323	0.200370833	0.191074723	0.280099383	0.336390215	0.278621809	0.362593621	0.35094588	0.28748379	0.185970712	0.216834821	0.306292221	0.218092389	0.237062094	0.270178741	0.230478219	0.287480539	0.212599048	0.21735396	0.208475995	0.231934475	0.184430178	0.374852363	0.23254684	0.333649449	0.304340487
C15	0.377432708	0.320368204	0.289420754	0	0.362083719	0.16700969	0.229220599	0.227727332	0.334211647	0.231323903	0.184804731	0.222345076	0.196591185	0.192234544	0.19826238	0.231800076	0.182171213	0.23663889	0.27640114	0.215687287	0.229305592	0.197724005	0.241746788	0.273973829	0.276891137	0.29497529	0.244959288	0.283812363	0.262649819	0.231097719	0.214006461	0.148578915	0.343933928	0.268431747	0.510010331	0.31456093	0.449160546	0.151532772	0.232885401	0.107748998	0.298147576	0.259223434	0.186026567	0.203212866	0.402864655	0.154881871	0.24918795	0.206913822	0.207537339
C17	0.109119028	0.229196652	0.13471291	0.362083719	0	0.367544365	0.41109979	0.230234	0.146109703	0.291366264	0.411062797	0.186825089	0.294293356	0.416386501	0.314529499	0.261208839	0.288219009	0.255412774	0.307277248	0.298789366	0.197833409	0.221437901	0.357540018	0.369465113	0.161610874	0.11643554	0.283117753	0.337844706	0.300540177	0.395075089	0.360399457	0.362254209	0.131592054	0.169282909	0.215383269	0.160928962	0.159726974	0.325447622	0.227356198	0.367684071	0.265489399	0.211215091	0.244480298	0.335025909	0.094261371	0.413956083	0.220436233	0.385107373	0.403014671
C18	0.397225558	0.362674637	0.277180417	0.16700969	0.367544365	0	0.090596715	0.219585259	0.36299779	0.22760388	0.114707803	0.259743047	0.164126241	0.153567217	0.160100977	0.181447548	0.176884592	0.180122039	0.171952213	0.173402136	0.202992977	0.20448955	0.188910377	0.1573767	0.26778398	0.299175101	0.195480314	0.188436968	0.158487621	0.146069316	0.145853154	0.096405994	0.326349561	0.269800801	0.525477104	0.342276365	0.467020299	0.114714827	0.236687548	0.177718938	0.344028714	0.22746391	0.262754817	0.26560725	0.420875761	0.209713013	0.192112648	0.291983889	0.271813071
C1	0.438593558	0.387815198	0.311782764	0.229220599	0.41109979	0.090596715	0	0.230780628	0.404616826	0.252563731	0.148596251	0.299341533	0.186485596	0.197025391	0.197890171	0.20128029	0.217191216	0.199942312	0.189046802	0.185962146	0.221342758	0.239149095	0.216070916	0.172164165	0.312770648	0.32638048	0.202765877	0.21818518	0.178770961	0.149159915	0.190150616	0.132143417	0.348466755	0.287811613	0.579253561	0.359686319	0.518954133	0.130025982	0.268541537	0.217201132	0.408140512	0.263752483	0.320012437	0.304134219	0.45889462	0.252841775	0.20301879	0.338057059	0.291513258
C3	0.257603443	0.200097169	0.182569579	0.227727332	0.230234	0.219585259	0.230780628	0	0.249348175	0.196676755	0.262847623	0.158545119	0.151034961	0.262216176	0.15663303	0.123062957	0.141950848	0.144695447	0.198046329	0.123412683	0.100455002	0.10877649	0.203834087	0.201138483	0.133318874	0.174461599	0.137212257	0.197868591	0.151148614	0.225361296	0.214120658	0.212961639	0.161483573	0.133256334	0.399847504	0.177816497	0.324081674	0.159807885	0.110546212	0.228798302	0.261466462	0.136585234	0.195870405	0.254799785	0.277079967	0.286118561	0.142752412	0.282736089	0.306081822
C4	0.121158096	0.229704214	0.170987267	0.334211647	0.146109703	0.36299779	0.404616826	0.249348175	0	0.268168528	0.400961407	0.194124325	0.296355616	0.39606403	0.327041111	0.282926356	0.318844279	0.281217701	0.313739504	0.32299881	0.246850364	0.225664378	0.367369203	0.396134383	0.224845618	0.173214448	0.31669878	0.362726662	0.328122685	0.414939461	0.388068149	0.340085823	0.18297182	0.214374471	0.227917141	0.17626961	0.182545321	0.312964454	0.24486003	0.355802477	0.220548628	0.239879711	0.20930997	0.293399866	0.141538244	0.38946253	0.253471413	0.354969268	0.373857445
C5	0.327202643	0.303767804	0.231990951	0.231323903	0.291366264	0.22760388	0.252563731	0.196676755	0.268168528	0	0.192881814	0.21739977	0.218542561	0.214716802	0.244073043	0.216547798	0.253891774	0.204864137	0.247896202	0.252089925	0.215230038	0.183037007	0.276748554	0.279866917	0.246761415	0.252107711	0.240885399	0.297926105	0.244450373	0.294972052	0.278191268	0.176327408	0.255667219	0.234373497	0.457608547	0.273836247	0.385631772	0.201002007	0.212166286	0.209123537	0.265700019	0.232069712	0.236848269	0.187865676	0.34067594	0.233942828	0.223283283	0.202885876	0.197716037
C6	0.436236353	0.388089436	0.329808404	0.184804731	0.411062797	0.114707803	0.148596251	0.262847623	0.400961407	0.192881814	0	0.305176526	0.217591852	0.097458398	0.216475796	0.231695864	0.234778202	0.232505985	0.231005341	0.212985738	0.252819031	0.243361855	0.253317045	0.223689274	0.328186582	0.341178585	0.226660556	0.251883506	0.231900222	0.204066499	0.216125023	0.12602907	0.364200612	0.319478661	0.563569552	0.376457659	0.50204289	0.154199982	0.28603171	0.144980621	0.366389476	0.278537938	0.306701125	0.226978749	0.456476134	0.148570278	0.238121341	0.227530573	0.192172573
C7	0.232251381	0.182499019	0.179683549	0.222345076	0.186825089	0.259743047	0.299341533	0.158545119	0.194124325	0.21739977	0.305176526	0	0.254391471	0.305776827	0.236803849	0.220957596	0.221507091	0.227071051	0.29349388	0.218375244	0.173438799	0.174459972	0.289439002	0.297931605	0.143966457	0.211792263	0.205135968	0.26283366	0.248329298	0.306815212	0.283840418	0.254689018	0.210794164	0.220163336	0.376295459	0.192366777	0.294484589	0.211681957	0.174242253	0.242454218	0.202951508	0.230119709	0.177082998	0.194774392	0.249521656	0.313529731	0.219469272	0.317099338	0.293464684
C8	0.313818185	0.295970948	0.262431635	0.196591185	0.294293356	0.164126241	0.186485596	0.151034961	0.296355616	0.218542561	0.217591852	0.254391471	0	0.205144988	0.143433182	0.129769177	0.11896443	0.143821781	0.200315722	0.130375546	0.159861669	0.13118825	0.158692315	0.194846656	0.237851852	0.230964561	0.177267509	0.219577	0.171601356	0.180763872	0.171581866	0.143057038	0.23886163	0.172065912	0.448880514	0.246336468	0.386102208	0.123674394	0.162881165	0.230361775	0.351026548	0.146143366	0.209160308	0.294267283	0.342534042	0.269770084	0.132717693	0.237607901	0.283989726
C9	0.440630363	0.390859808	0.320763401	0.192234544	0.416386501	0.153567217	0.197025391	0.262216176	0.39606403	0.214716802	0.097458398	0.305776827	0.205144988	0	0.243200564	0.229005018	0.232613224	0.242910295	0.253132954	0.228958449	0.251888172	0.241749926	0.265919302	0.254179026	0.325002349	0.344089116	0.25959019	0.278350824	0.246771344	0.251733961	0.262552844	0.166032965	0.367782556	0.307637252	0.563055999	0.379090338	0.505076528	0.176420303	0.28748623	0.169902489	0.357137071	0.272194018	0.302730523	0.206546301	0.459207949	0.180256363	0.240882803	0.195301331	0.204239418
F10	0.335844636	0.282197037	0.277395548	0.19826238	0.314529499	0.160100977	0.197890171	0.15663303	0.327041111	0.244073043	0.216475796	0.236803849	0.143433182	0.243200564	0	0.124992188	0.054410294	0.119527549	0.119461491	0.098077074	0.150261182	0.139411665	0.12918043	0.164631177	0.203260121	0.234921089	0.12709393	0.158599627	0.118095989	0.128532469	0.102542363	0.168546843	0.255038459	0.198351335	0.461427802	0.288771142	0.408452474	0.127492921	0.133280577	0.219350582	0.33287148	0.144001318	0.199418716	0.318777208	0.356938732	0.255936604	0.137907782	0.263264957	0.263718299
F19	0.288472925	0.253384155	0.236880855	0.231800076	0.261208839	0.181447548	0.20128029	0.123062957	0.282926356	0.216547798	0.231695864	0.220957596	0.129769177	0.229005018	0.124992188	0	0.095547752	0.037636117	0.117729229	0.061826816	0.111126161	0.09694375	0.147450876	0.156172769	0.17307507	0.185352019	0.097550924	0.144976563	0.092291571	0.166155375	0.154142505	0.175179827	0.177186874	0.152725477	0.417396447	0.238529013	0.355004085	0.152546158	0.128579078	0.248026669	0.313449256	0.086208278	0.22066889	0.307848661	0.307193108	0.30327647	0.078455826	0.279951287	0.311133547
F12	0.323897667	0.277143413	0.2783114	0.182171213	0.288219009	0.176884592	0.217191216	0.141950848	0.318844279	0.253891774	0.234778202	0.221507091	0.11896443	0.232613224	0.054410294	0.095547752	0	0.112683989	0.176429084	0.066965164	0.124357303	0.106702819	0.125848163	0.179472572	0.175132019	0.209318475	0.118062825	0.170359043	0.138624262	0.142824749	0.111463	0.175109912	0.24151932	0.179051921	0.448043839	0.265007547	0.392551241	0.130614542	0.122146849	0.221219031	0.324256815	0.11688961	0.178390648	0.303336577	0.342472493	0.262623347	0.120583028	0.252052175	0.267102762
F13	0.2845456	0.277164747	0.242010115	0.23663889	0.255412774	0.180122039	0.199942312	0.144695447	0.281217701	0.204864137	0.232505985	0.227071051	0.143821781	0.242910295	0.119527549	0.037636117	0.112683989	0	0.112488335	0.099880238	0.106934412	0.112744532	0.147988833	0.15209321	0.173953689	0.18425707	0.083070921	0.143434808	0.089980871	0.169540471	0.157352131	0.167238173	0.174467388	0.154252622	0.415300063	0.244607144	0.358690263	0.154461125	0.142668992	0.251389671	0.335678742	0.088446484	0.239608378	0.319404417	0.307749647	0.297847272	0.077579437	0.285251464	0.307397471
F14	0.317240346	0.342971143	0.285681472	0.27640114	0.307277248	0.171952213	0.189046802	0.198046329	0.313739504	0.247896202	0.231005341	0.29349388	0.200315722	0.253132954	0.119461491	0.117729229	0.176429084	0.112488335	0	0.152146651	0.173006206	0.182217016	0.161188742	0.128657128	0.233130568	0.223107521	0.154124518	0.115923652	0.08995295	0.153948314	0.162303849	0.206453774	0.212021591	0.196187339	0.436430385	0.303718045	0.392048837	0.169951318	0.193464131	0.277916095	0.368560783	0.15214224	0.288357865	0.363825877	0.336697638	0.30873973	0.139046177	0.324403756	0.341207247
F18	0.323241216	0.257800627	0.270178841	0.215687287	0.298789366	0.173402136	0.185962146	0.123412683	0.32299881	0.252089925	0.212985738	0.218375244	0.130375546	0.228958449	0.098077074	0.061826816	0.066965164	0.099880238	0.152146651	0	0.125072932	0.110990254	0.147595051	0.155562615	0.183808286	0.213866703	0.082026242	0.13909745	0.113869695	0.133855428	0.13413179	0.160272541	0.223474684	0.175738067	0.459102384	0.258021943	0.394942482	0.111895306	0.132003082	0.21168756	0.33270073	0.113097921	0.20831554	0.296584103	0.345134881	0.278626804	0.108503844	0.28708562	0.282098611
F20	0.224031107	0.244123451	0.20861449	0.229305592	0.197833409	0.202992977	0.221342758	0.100455002	0.246850364	0.215230038	0.252819031	0.173438799	0.159861669	0.251888172	0.150261182	0.111126161	0.124357303	0.106934412	0.173006206	0.125072932	0	0.07825495	0.197876334	0.198952786	0.114310897	0.116327381	0.111489487	0.182548018	0.122091604	0.222415174	0.205529846	0.212256014	0.162860073	0.11462501	0.37046653	0.16546706	0.315849032	0.144888294	0.109311923	0.241092572	0.290766745	0.108595685	0.210248683	0.298645769	0.253523317	0.284079118	0.08793133	0.284817533	0.32064538
F21	0.243995801	0.230828862	0.217588521	0.197724005	0.221437901	0.20448955	0.239149095	0.10877649	0.225664378	0.183037007	0.243361855	0.174459972	0.13118825	0.241749926	0.139411665	0.09694375	0.106702819	0.112744532	0.182217016	0.110990254	0.07825495	0	0.175956453	0.215243238	0.138810555	0.145352369	0.130132604	0.202985123	0.151464708	0.213074784	0.186027845	0.18666695	0.179889957	0.119438931	0.373020126	0.185892336	0.308227413	0.137721313	0.107282008	0.223021405	0.268806728	0.09705294	0.169889006	0.275498268	0.264530122	0.269938881	0.109953101	0.231321086	0.291032915
F22	0.386224223	0.344677379	0.332575136	0.241746788	0.357540018	0.188910377	0.216070916	0.203834087	0.367369203	0.276748554	0.253317045	0.289439002	0.158692315	0.265919302	0.12918043	0.147450876	0.125848163	0.147988833	0.161188742	0.147595051	0.197876334	0.175956453	0	0.119594366	0.267821375	0.28649723	0.160181324	0.142606763	0.105995496	0.117575688	0.087107733	0.22107624	0.273450447	0.245684974	0.505027755	0.319124771	0.444441435	0.184488204	0.177881516	0.286828307	0.404031664	0.182217961	0.282206145	0.343138029	0.393886348	0.307053034	0.19087414	0.280849654	0.283323442
F27	0.400848353	0.352909734	0.335246323	0.273973829	0.369465113	0.1573767	0.172164165	0.201138483	0.396134383	0.279866917	0.223689274	0.297931605	0.194846656	0.254179026	0.164631177	0.156172769	0.179472572	0.15209321	0.128657128	0.155562615	0.198952786	0.215243238	0.119594366	0	0.265847779	0.296696557	0.151733366	0.092207023	0.090329268	0.096201686	0.149726225	0.203609972	0.283960016	0.275372164	0.52593671	0.333864482	0.471018949	0.167985942	0.215113906	0.273638956	0.412077738	0.215883218	0.32907726	0.345591495	0.414136745	0.312220657	0.191137326	0.352952625	0.340034396
F28	0.195684013	0.23277997	0.200370833	0.276891137	0.161610874	0.26778398	0.312770648	0.133318874	0.224845618	0.246761415	0.328186582	0.143966457	0.237851852	0.325002349	0.203260121	0.17307507	0.175132019	0.173953689	0.233130568	0.183808286	0.114310897	0.138810555	0.267821375	0.265847779	0	0.12062946	0.156119083	0.217645471	0.190490649	0.279737119	0.255765773	0.285558734	0.114886121	0.139921743	0.328761383	0.160402909	0.270507592	0.226300322	0.126727421	0.278486283	0.235549042	0.158627195	0.173935128	0.29610109	0.215376825	0.343379988	0.174562655	0.33516841	0.360113759
F31	0.135075128	0.254717226	0.191074723	0.29497529	0.11643554	0.299175101	0.32638048	0.174461599	0.173214448	0.252107711	0.341178585	0.211792263	0.230964561	0.344089116	0.234921089	0.185352019	0.209318475	0.18425707	0.223107521	0.213866703	0.116327381	0.145352369	0.28649723	0.296696557	0.12062946	0	0.196355542	0.264917441	0.220249548	0.312327689	0.288092113	0.288215176	0.108068225	0.114531815	0.259304297	0.142610441	0.221404766	0.247038696	0.153031832	0.297321451	0.295095716	0.134195044	0.206385268	0.334441799	0.158269678	0.337600823	0.142215479	0.31159192	0.359215459
F33	0.3111033	0.264856344	0.280099383	0.244959288	0.283117753	0.195480314	0.202765877	0.137212257	0.31669878	0.240885399	0.226660556	0.205135968	0.177267509	0.25959019	0.12709393	0.097550924	0.118062825	0.083070921	0.154124518	0.082026242	0.111489487	0.130132604	0.160181324	0.151733366	0.156119083	0.196355542	0	0.124774858	0.110528615	0.160960968	0.161132299	0.180793658	0.188565123	0.19245432	0.440637184	0.230056376	0.379410933	0.138062953	0.135540995	0.237200491	0.336347061	0.117385708	0.24952918	0.312282743	0.327035009	0.291407518	0.129676744	0.313066866	0.312460285
F34	0.373456524	0.334915493	0.336390215	0.283812363	0.337844706	0.188436968	0.21818518	0.197868591	0.362726662	0.297926105	0.251883506	0.26283366	0.219577	0.278350824	0.158599627	0.144976563	0.170359043	0.143434808	0.115923652	0.13909745	0.182548018	0.202985123	0.142606763	0.092207023	0.217645471	0.264917441	0.124774858	0	0.086080178	0.136048563	0.158665701	0.228557581	0.252714753	0.254548231	0.499604968	0.311896344	0.443158889	0.190418972	0.195950908	0.294064934	0.37628692	0.195704758	0.29853567	0.355906019	0.393706774	0.330693017	0.172870137	0.35072295	0.372730634
F3	0.322238632	0.30773834	0.278621809	0.262649819	0.300540177	0.158487621	0.178770961	0.151148614	0.328122685	0.244450373	0.231900222	0.248329298	0.171601356	0.246771344	0.118095989	0.092291571	0.138624262	0.089980871	0.08995295	0.113869695	0.122091604	0.151464708	0.105995496	0.090329268	0.190490649	0.220249548	0.110528615	0.086080178	0	0.119487746	0.136415288	0.203270831	0.208389623	0.198382847	0.45300837	0.258947467	0.395980047	0.163174444	0.156504912	0.276547013	0.348320117	0.145909284	0.272480752	0.334064275	0.343808378	0.310813926	0.117728672	0.317848302	0.341490173
F5	0.418397652	0.366599198	0.362593621	0.231097719	0.395075089	0.146069316	0.149159915	0.225361296	0.414939461	0.294972052	0.204066499	0.306815212	0.180763872	0.251733961	0.128532469	0.166155375	0.142824749	0.169540471	0.153948314	0.133855428	0.222415174	0.213074784	0.117575688	0.096201686	0.279737119	0.312327689	0.160960968	0.136048563	0.119487746	0	0.10051417	0.188957852	0.314242968	0.263793637	0.545412138	0.361342366	0.491961938	0.149018048	0.20169134	0.238859333	0.415532386	0.221798548	0.284463073	0.355119734	0.441220388	0.265908525	0.200510933	0.320410999	0.293258692
F6	0.397659422	0.345697766	0.35094588	0.214006461	0.360399457	0.145853154	0.190150616	0.214120658	0.388068149	0.278191268	0.216125023	0.283840418	0.171581866	0.262552844	0.102542363	0.154142505	0.111463	0.157352131	0.162303849	0.13413179	0.205529846	0.186027845	0.087107733	0.149726225	0.255765773	0.288092113	0.161132299	0.158665701	0.136415288	0.10051417	0	0.181871751	0.301173253	0.251975354	0.513905273	0.33805999	0.461068838	0.159356851	0.176573243	0.251280935	0.391727605	0.193266539	0.260965637	0.344190158	0.410763655	0.264889198	0.193051816	0.286125013	0.268529032
F8	0.387902759	0.339622876	0.28748379	0.148578915	0.362254209	0.096405994	0.132143417	0.212961639	0.340085823	0.176327408	0.12602907	0.254689018	0.143057038	0.166032965	0.168546843	0.175179827	0.175109912	0.167238173	0.206453774	0.160272541	0.212256014	0.18666695	0.22107624	0.203609972	0.285558734	0.288215176	0.180793658	0.228557581	0.203270831	0.188957852	0.181871751	0	0.313548994	0.267650814	0.517885116	0.319728783	0.457075442	0.116915593	0.239079208	0.166354363	0.346753587	0.203977507	0.245501318	0.243706512	0.412736215	0.194871722	0.188483562	0.250638445	0.225664607
F9	0.146391761	0.244124184	0.185970712	0.343933928	0.131592054	0.326349561	0.348466755	0.161483573	0.18297182	0.255667219	0.364200612	0.210794164	0.23886163	0.367782556	0.255038459	0.177186874	0.24151932	0.174467388	0.212021591	0.223474684	0.162860073	0.179889957	0.273450447	0.283960016	0.114886121	0.108068225	0.188565123	0.252714753	0.208389623	0.314242968	0.301173253	0.313548994	0	0.121172434	0.262844613	0.153899026	0.219144981	0.276129137	0.168092966	0.344971271	0.300438733	0.145585788	0.237445505	0.347682213	0.159752267	0.383651709	0.184799755	0.358242479	0.380712792
A10	0.180662853	0.247080609	0.216834821	0.268431747	0.169282909	0.269800801	0.287811613	0.133256334	0.214374471	0.234373497	0.319478661	0.220163336	0.172065912	0.307637252	0.198351335	0.152725477	0.179051921	0.154252622	0.196187339	0.175738067	0.11462501	0.119438931	0.245684974	0.275372164	0.139921743	0.114531815	0.19245432	0.254548231	0.198382847	0.263793637	0.251975354	0.267650814	0.121172434	0	0.313440116	0.138102286	0.267413532	0.202772399	0.137842962	0.267202934	0.303678538	0.134610884	0.192000636	0.339940795	0.215939929	0.319973501	0.119422545	0.297729013	0.349127225
A11	0.165044124	0.326292625	0.306292221	0.510010331	0.215383269	0.525477104	0.579253561	0.399847504	0.227917141	0.457608547	0.563569552	0.376295459	0.448880514	0.563055999	0.461427802	0.417396447	0.448043839	0.415300063	0.436430385	0.459102384	0.37046653	0.373020126	0.505027755	0.52593671	0.328761383	0.259304297	0.440637184	0.499604968	0.45300837	0.545412138	0.513905273	0.517885116	0.262844613	0.313440116	0	0.274315335	0.113616805	0.488954251	0.391321511	0.523179226	0.303931567	0.351118449	0.368488328	0.484922114	0.135940244	0.546871226	0.377160424	0.518981426	0.556965793
A12	0.158644067	0.178704507	0.218092389	0.31456093	0.160928962	0.342276365	0.359686319	0.177816497	0.17626961	0.273836247	0.376457659	0.192366777	0.246336468	0.379090338	0.288771142	0.238529013	0.265007547	0.244607144	0.303718045	0.258021943	0.16546706	0.185892336	0.319124771	0.333864482	0.160402909	0.142610441	0.230056376	0.311896344	0.258947467	0.361342366	0.33805999	0.319728783	0.153899026	0.138102286	0.274315335	0	0.227830547	0.272260377	0.188715016	0.331211942	0.259364148	0.221270585	0.189313782	0.319927677	0.18161812	0.351604377	0.207017283	0.342148649	0.371540024
A13	0.125307935	0.237473563	0.237062094	0.449160546	0.159726974	0.467020299	0.518954133	0.324081674	0.182545321	0.385631772	0.50204289	0.294484589	0.386102208	0.505076528	0.408452474	0.355004085	0.392551241	0.358690263	0.392048837	0.394942482	0.315849032	0.308227413	0.444441435	0.471018949	0.270507592	0.221404766	0.379410933	0.443158889	0.395980047	0.491961938	0.461068838	0.457075442	0.219144981	0.267413532	0.113616805	0.227830547	0	0.423266012	0.332582405	0.459939041	0.231248926	0.296300902	0.306583559	0.409533855	0.118804601	0.489966151	0.332356115	0.453171449	0.497062457
A14	0.347834072	0.30661548	0.270178741	0.151532772	0.325447622	0.114714827	0.130025982	0.159807885	0.312964454	0.201002007	0.154199982	0.211681957	0.123674394	0.176420303	0.127492921	0.152546158	0.130614542	0.154461125	0.169951318	0.111895306	0.144888294	0.137721313	0.184488204	0.167985942	0.226300322	0.247038696	0.138062953	0.190418972	0.163174444	0.149018048	0.159356851	0.116915593	0.276129137	0.202772399	0.488954251	0.272260377	0.423266012	0	0.177098264	0.151196109	0.328136462	0.184021181	0.217218504	0.246599208	0.376082979	0.193130376	0.165102055	0.258081639	0.228699837
A15	0.2573398	0.220071165	0.230478219	0.232885401	0.227356198	0.236687548	0.268541537	0.110546212	0.24486003	0.212166286	0.28603171	0.174242253	0.162881165	0.28748623	0.133280577	0.128579078	0.122146849	0.142668992	0.193464131	0.132003082	0.109311923	0.107282008	0.177881516	0.215113906	0.126727421	0.153031832	0.135540995	0.195950908	0.156504912	0.20169134	0.176573243	0.239079208	0.168092966	0.137842962	0.391321511	0.188715016	0.332582405	0.177098264	0	0.252795922	0.296380395	0.144058283	0.184466875	0.30194832	0.272894903	0.284895568	0.163285334	0.267464782	0.289648566
A16	0.387944249	0.330826472	0.287480539	0.107748998	0.367684071	0.177718938	0.217201132	0.228798302	0.355802477	0.209123537	0.144980621	0.242454218	0.230361775	0.169902489	0.219350582	0.248026669	0.221219031	0.251389671	0.277916095	0.21168756	0.241092572	0.223021405	0.286828307	0.273638956	0.278486283	0.297321451	0.237200491	0.294064934	0.276547013	0.238859333	0.251280935	0.166354363	0.344971271	0.267202934	0.523179226	0.331211942	0.459939041	0.151196109	0.252795922	0	0.293456572	0.27585407	0.207872631	0.163978578	0.413040584	0.135316033	0.258479004	0.206320418	0.184484404
A17	0.239072384	0.231299253	0.212599048	0.298147576	0.265489399	0.344028714	0.408140512	0.261466462	0.220548628	0.265700019	0.366389476	0.202951508	0.351026548	0.357137071	0.33287148	0.313449256	0.324256815	0.335678742	0.368560783	0.33270073	0.290766745	0.268806728	0.404031664	0.412077738	0.235549042	0.295095716	0.336347061	0.37628692	0.348320117	0.415532386	0.391727605	0.346753587	0.300438733	0.303678538	0.303931567	0.259364148	0.231248926	0.328136462	0.296380395	0.293456572	0	0.317914752	0.183371291	0.237096355	0.250649696	0.358595164	0.314932107	0.344130968	0.36003878
A18	0.24110935	0.263216595	0.21735396	0.259223434	0.211215091	0.22746391	0.263752483	0.136585234	0.239879711	0.232069712	0.278537938	0.230119709	0.146143366	0.272194018	0.144001318	0.086208278	0.11688961	0.088446484	0.15214224	0.113097921	0.108595685	0.09705294	0.182217961	0.215883218	0.158627195	0.134195044	0.117385708	0.195704758	0.145909284	0.221798548	0.193266539	0.203977507	0.145585788	0.134610884	0.351118449	0.221270585	0.296300902	0.184021181	0.144058283	0.27585407	0.317914752	0	0.220761392	0.329427538	0.246929432	0.326917416	0.09556909	0.287471349	0.340650277
A19	0.241966666	0.229110046	0.208475995	0.186026567	0.244480298	0.262754817	0.320012437	0.195870405	0.20930997	0.236848269	0.306701125	0.177082998	0.209160308	0.302730523	0.199418716	0.22066889	0.178390648	0.239608378	0.288357865	0.20831554	0.210248683	0.169889006	0.282206145	0.32907726	0.173935128	0.206385268	0.24952918	0.29853567	0.272480752	0.284463073	0.260965637	0.245501318	0.237445505	0.192000636	0.368488328	0.189313782	0.306583559	0.217218504	0.184466875	0.207872631	0.183371291	0.220761392	0	0.242017417	0.261260227	0.254394595	0.210253503	0.234737705	0.257514813
A1	0.351877266	0.291235136	0.231934475	0.203212866	0.335025909	0.26560725	0.304134219	0.254799785	0.293399866	0.187865676	0.226978749	0.194774392	0.294267283	0.206546301	0.318777208	0.307848661	0.303336577	0.319404417	0.363825877	0.296584103	0.298645769	0.275498268	0.343138029	0.345591495	0.29610109	0.334441799	0.312282743	0.355906019	0.334064275	0.355119734	0.344190158	0.243706512	0.347682213	0.339940795	0.484922114	0.319927677	0.409533855	0.246599208	0.30194832	0.163978578	0.237096355	0.329427538	0.242017417	0	0.367447652	0.225331596	0.327651144	0.240675187	0.180412726
A20	0.089691593	0.212889588	0.184430178	0.402864655	0.094261371	0.420875761	0.45889462	0.277079967	0.141538244	0.34067594	0.456476134	0.249521656	0.342534042	0.459207949	0.356938732	0.307193108	0.342472493	0.307749647	0.336697638	0.345134881	0.253523317	0.264530122	0.393886348	0.414136745	0.215376825	0.158269678	0.327035009	0.393706774	0.343808378	0.441220388	0.410763655	0.412736215	0.159752267	0.215939929	0.135940244	0.18161812	0.118804601	0.376082979	0.272894903	0.413040584	0.250649696	0.246929432	0.261260227	0.367447652	0	0.442311759	0.270703535	0.4158763	0.448071694
A21	0.416900754	0.387431875	0.374852363	0.154881871	0.413956083	0.209713013	0.252841775	0.286118561	0.38946253	0.233942828	0.148570278	0.313529731	0.269770084	0.180256363	0.255936604	0.30327647	0.262623347	0.297847272	0.30873973	0.278626804	0.284079118	0.269938881	0.307053034	0.312220657	0.343379988	0.337600823	0.291407518	0.330693017	0.310813926	0.265908525	0.264889198	0.194871722	0.383651709	0.319973501	0.546871226	0.351604377	0.489966151	0.193130376	0.284895568	0.135316033	0.358595164	0.326917416	0.254394595	0.225331596	0.442311759	0	0.308762709	0.165627979	0.168457104
A23	0.245576278	0.280131068	0.23254684	0.24918795	0.220436233	0.192112648	0.20301879	0.142752412	0.253471413	0.223283283	0.238121341	0.219469272	0.132717693	0.240882803	0.137907782	0.078455826	0.120583028	0.077579437	0.139046177	0.108503844	0.08793133	0.109953101	0.19087414	0.191137326	0.174562655	0.142215479	0.129676744	0.172870137	0.117728672	0.200510933	0.193051816	0.188483562	0.184799755	0.119422545	0.377160424	0.207017283	0.332356115	0.165102055	0.163285334	0.258479004	0.314932107	0.09556909	0.210253503	0.327651144	0.270703535	0.308762709	0	0.285584875	0.333142891
A2	0.3972077	0.386817932	0.333649449	0.206913822	0.385107373	0.291983889	0.338057059	0.282736089	0.354969268	0.202885876	0.227530573	0.317099338	0.237607901	0.195301331	0.263264957	0.279951287	0.252052175	0.285251464	0.324403756	0.28708562	0.284817533	0.231321086	0.280849654	0.352952625	0.33516841	0.31159192	0.313066866	0.35072295	0.317848302	0.320410999	0.286125013	0.250638445	0.358242479	0.297729013	0.518981426	0.342148649	0.453171449	0.258081639	0.267464782	0.206320418	0.344130968	0.287471349	0.234737705	0.240675187	0.4158763	0.165627979	0.285584875	0	0.187901455
A3	0.424790957	0.356084744	0.304340487	0.207537339	0.403014671	0.271813071	0.291513258	0.306081822	0.373857445	0.197716037	0.192172573	0.293464684	0.283989726	0.204239418	0.263718299	0.311133547	0.267102762	0.307397471	0.341207247	0.282098611	0.32064538	0.291032915	0.283323442	0.340034396	0.360113759	0.359215459	0.312460285	0.372730634	0.341490173	0.293258692	0.268529032	0.225664607	0.380712792	0.349127225	0.556965793	0.371540024	0.497062457	0.228699837	0.289648566	0.184484404	0.36003878	0.340650277	0.257514813	0.180412726	0.448071694	0.168457104	0.333142891	0.187901455	0
A4	0.153576626	0.137723964	0.244386395	0.335905412	0.206013018	0.367373315	0.383293071	0.196000538	0.212137315	0.309648361	0.396190925	0.198695693	0.274438778	0.404643796	0.311278558	0.277270328	0.2855588	0.286022203	0.343400445	0.27671787	0.213647097	0.233208022	0.340431227	0.352560263	0.214968548	0.199808696	0.263361143	0.34081423	0.306173508	0.37367117	0.356150917	0.347840396	0.196341421	0.18578955	0.272158583	0.112231224	0.208421271	0.303617618	0.231684735	0.348113691	0.233108368	0.253043271	0.221509058	0.325032129	0.187561442	0.384883983	0.243375151	0.379893282	0.394305444
A5	0.397838788	0.3557355	0.345351932	0.216544285	0.397261639	0.281927851	0.317501508	0.300552593	0.357720198	0.242047429	0.2167536	0.309114974	0.292742585	0.236110237	0.272032269	0.330231106	0.282089649	0.328668919	0.34755474	0.308853656	0.32966239	0.291503517	0.311429594	0.367982285	0.368997424	0.353176448	0.326978551	0.379048303	0.357739299	0.312603387	0.285342361	0.241837048	0.380461645	0.326522295	0.521842187	0.355711432	0.458397557	0.262004241	0.305182508	0.183664834	0.341751978	0.330752865	0.254472283	0.213145963	0.417937743	0.119059087	0.329759694	0.11740084	0.164319994
A7	0.326113713	0.266430711	0.254244349	0.168235245	0.300817323	0.192513991	0.200213427	0.138839172	0.301093213	0.186329724	0.220304638	0.204721351	0.152481739	0.250012475	0.129887473	0.169853644	0.120927139	0.169816638	0.221039479	0.143982494	0.153794828	0.133478311	0.160184412	0.212917294	0.214393541	0.221935806	0.159360061	0.236704668	0.195931838	0.175677869	0.147862726	0.181159218	0.25228663	0.18520797	0.466940622	0.250734874	0.401252604	0.11121893	0.12575482	0.184824215	0.323032738	0.196699167	0.17795159	0.248393549	0.349568016	0.222170586	0.184444998	0.225834007	0.181879119
A8	0.141925047	0.162399244	0.153099622	0.302973694	0.128727102	0.316072206	0.344500588	0.169718719	0.160007134	0.242327597	0.352221934	0.137826975	0.239005377	0.353789498	0.262992424	0.217146452	0.253518565	0.222645931	0.275532558	0.243648892	0.16515349	0.175370249	0.317653306	0.324443643	0.144383901	0.149800177	0.231822673	0.293539991	0.251433988	0.342582373	0.324612607	0.306163419	0.129071801	0.136125081	0.279425177	0.108850927	0.20566175	0.257284328	0.194989848	0.307095547	0.218124359	0.204491647	0.177928938	0.286153817	0.166430087	0.356060155	0.183089417	0.329813053	0.349232263
A9	0.359356825	0.352595159	0.276144074	0.134410664	0.340286266	0.119148131	0.164717923	0.216787763	0.327549035	0.173091396	0.138010046	0.245124368	0.151593663	0.147207008	0.167259502	0.20911975	0.170519896	0.205840471	0.215409729	0.185762528	0.192079159	0.181066073	0.224861963	0.2190041	0.260918879	0.254634817	0.200996588	0.247179434	0.219278911	0.193899168	0.200824028	0.115836762	0.303592159	0.232681315	0.489892258	0.300302714	0.435186921	0.09306716	0.221324034	0.115858434	0.28838013	0.214230392	0.203647189	0.221861465	0.386206303	0.167092107	0.20021033	0.21423524	0.206738323
[truncated: 5 more columns]
