# Supplementary material for: Longitudinal evaluation of fecal microbiota transplantation for ameliorating calf diarrhea and improving growth performance
Source: Nat Commun. 2021 Jan 8;12:161. doi: 10.1038/s41467-020-20389-5 (PMC7794225; doi:10.1038/s41467-020-20389-5)
Supplement: Supplementary file 8 — Source Data [file 41467_2020_20389_MOESM8_ESM.zip › Figure 4c.txt]

	#Metabolites	A1	C5	A5	A2	A21	A3	C1	C18	A9	A14	C9	C6	A16	C15	C3	A15	C8	A7	A23	A18	F8	F13	F19	F33	F18	F12	F10	F21	F20	F3	F34	F27	F14	F6	F22	F5	F9	F31	F28	A10	A8	A12	A4	C11	A20	C10	C17	C4
Amino acids	Alanine	1568216	1838609	1838609	1821118	1726240	1625642	1625642	1495737	1504947	1864157	2196713	2024246	2204996	1735942	1910913	1791508	1538101	1543495	1500418	1490813	1352236	1215146	844840	1027273	1000058	909642	1363486	1079400	711419	507888	1142899	1415916	777574	1363486	1190318	1537513	1190318	1256029	1197914	1321475	1646249	1681648	1594028	1515510	1479597	1730044	1840516	1309344
	Leucine	69055	180665	180665	83878	132816	101517	101517	59939	89742	151477	120413	120810	231952	120045	49387	225089	223195	137966	206522	101174	102064	68085	40016	41680	46014	72626	39760	30648	11847	57778	109923	42824	49107	39760	40410	15700	40410	8328	100355	94171	27480	60121	18374	84574	176357	5367	87481	71944
	Valine	855162	832731	832731	894228	850079	821955	821955	741466	735454	1050346	1201530	1246225	1004850	979503	1067914	1125331	964522	998506	881686	901166	376188	523868	455166	424155	326698	341286	340073	300773	215148	186540	557893	403684	278337	340073	344416	645710	344416	642266	782032	513150	656311	624085	858608	622917	910275	798029	503838	625490
	Isoleucine	741924	691853	689547	693747	689547	684461	824058	621140	679617	903568	915761	1125949	824058	904376	982909	1020406	817380	858484	745362	810884	311588	423965	373985	267855	238531	268051	239946	194805	169467	138565	411213	266529	216238	239946	218931	256343	577534	624930	577534	291251	558055	490019	734541	531208	681590	657101	342116	473953
	Glycine	799494	827465	799708	691670	799708	814822	843008	612999	591780	938668	961000	1028130	843008	825076	963528	946519	831510	835343	776540	801102	365346	303830	357017	245358	330575	411089	342218	401209	153826	190381	375982	379470	250309	342218	498323	607020	545544	619739	545544	658721	505076	602286	791607	640849	830407	721270	491866	568972
	Serine	267981	172853	84136	245019	84136	175213	213211	191883	172486	130850	230810	152956	74027	104861	109275	73513	225943	113783	85814	101312	131073	114535	91423	45440	91423	109495	84014	110670	91423	96220	41698	182367	84014	127189	211253	158906	50146	55451	36878	79078	88957	39119	97377	83476	31283	61596	37015	24562
	Threonine	142969	71228	116320	51342	40886	116320	206382	174033	192710	175360	171313	47808	116798	91188	121519	57364	146964	116728	104067	125005	82071	93654	104051	64142	104051	107429	88112	57544	110039	114885	17119	141021	88112	85260	129186	108412	50384	71973	39721	97175	76516	61572	88439	80278	39310	50681	35959	7879
	Arginine	39749	36613	81131	46299	69200	81131	19219	23206	17062	6160	95050	65417	30157	2025	4034	1285	12139	7137	1089	1638	20471	6857	6857	4910	2063	1887	1887	3496	1046	1532	4842	2786	4521	6062	4040	4663	1480	942	982	1854	1409	1581	993	1234	314	2136	1301	1914
	Ornithine	94667	209408	575830	575830	360181	217072	45960	90306	119312	133218	213375	227736	76439	167975	13093	8743	43721	29044	34741	29908	124293	50700	50700	9500	32447	26117	26117	30245	7607	15501	57132	9287	116843	44843	35069	14473	16496	18741	11055	65816	15573	10618	7573	25545	9189	12603	20756	49493
	Tyrosine	411482	307584	362461	362461	583346	412955	549182	661308	598839	559761	647468	682875	581397	590660	303316	207030	532749	393326	266201	243278	569208	231456	342025	235063	342025	354111	303387	341778	243422	307237	206783	447850	303387	431265	334219	448948	141885	132365	141786	242484	217200	226904	237518	213019	88079	122555	95271	169011
	Glutamic acid	217362	162517	357930	464103	385092	357930	49460	64489	146737	38333	385396	256649	242182	85373	9890	10473	33796	52631	9725	4662	90777	11134	11134	5676	11206	8914	8914	5877	4080	7607	12108	13699	14207	17515	12857	25286	5100	2531	3267	4000	8768	2828	5938	5095	1740	3532	2457	11691
	Phenylalanine	227852	233386	277584	244976	487431	277584	341547	494127	372228	303485	383620	483259	373877	455497	176850	132605	271776	225523	174637	179126	362864	172342	172342	148413	226230	239523	239523	200118	138060	215230	195039	358214	299933	246859	235806	374641	97535	93852	97155	162153	118924	138741	131564	111542	49053	69287	57772	89219
	Proline	283351	488525	717650	291002	717650	485417	748930	757423	495793	449951	259734	628087	441076	311210	112624	264380	48437	471050	202146	170034	732539	407139	238203	414858	238203	236200	461966	194459	196711	345286	313508	453834	461966	615119	359580	563838	78945	187646	162855	40411	45100	13542	36948	46796	61460	32112	93823	171177
Sugars & sugar alcohols	Succinic acid	69204	38881	226442	281820	226442	32246	15150	17135	34664	20710	61707	25986	259373	104192	61681	8723	12969	17714	15709	5427	43765	11039	16548	5781	16548	9532	21228	6854	6095	8103	12628	7417	21228	13228	6715	10044	6264	6780	7638	8192	28355	5022	6625	8780	6933	8937	3821	9385
	Glyceric acid	26274	45976	10752	10906	10752	28469	5430	14498	12143	22439	68177	11836	10782	7331	8373	15190	26253	25230	6045	3618	37136	6052	7963	3450	7963	5903	6623	8711	6686	5575	4501	7187	6623	2701	16431	11037	5413	3372	2768	4281	16174	6046	8347	4547	5219	8996	2569	34499
	myo-Inositol	291780	125480	27038	62733	233369	242491	79644	57300	32499	143378	68644	50198	35020	94977	81298	65472	60985	103659	9358	24287	138479	68383	42255	67385	42255	28765	15838	78118	77038	97475	17158	68311	15838	20369	65734	23324	46007	34097	32167	30647	36635	151262	27038	40782	39417	40136	44463	121242
	Glycerol	286521	298683	286521	344438	270422	254574	295400	312529	303962	314986	173811	291748	277749	276843	363697	345655	326588	280214	424198	446348	320298	412510	348431	343544	348431	369903	434578	371182	435436	407654	354541	367285	434578	341243	368004	318552	425253	451278	409478	420443	342138	342109	325396	210621	455212	421734	448283	367804
Organic acids	Lactic acid	948331	1221943	948331	1179899	986258	824665	496122	1054081	1050679	910676	1043535	860389	876546	981870	1022152	1099222	1100288	935474	1251729	1430008	984352	1259734	1259734	911330	886593	1033365	1033365	1231129	1143565	1160532	968028	967007	1446367	1016636	1026585	746932	1516258	1462494	1196786	1308928	1237556	1150266	999982	965865	1627574	1430617	1390433	1443695
	Pyruvic acid	17673	61260	17673	79794	3697	27578	4780	18681	11566	9680	35633	79422	15406	30147	3025	16577	7850	8973	5904	6422	32667	6994	6994	13186	6578	10058	10058	24748	5257	12890	17166	12348	8350	24269	7405	19550	7154	4827	7527	3555	4493	4659	3484	2196	6398	4441	6491	23148
Fatty acids & lipids	Hexanoic acid	7097	21451	7097	36041	5125	35860	9681	22357	86589	29893	54975	23646	9640	7628	19055	51629	39198	36352	26276	62009	17470	26949	26949	43755	37923	87263	87263	55611	22608	28722	29136	29236	32770	31893	30443	23994	30336	39054	42166	32270	30975	32399	29624	20459	46702	23559	25874	62432
	Ocatanoic acid	4566	6303	4566	10811	2615	4924	6441	8679	24362	10936	11079	7980	7678	5322	6866	15286	11842	13838	16884	17763	8344	9239	9239	14088	11858	30107	30107	17217	10228	9626	8668	8759	15129	10196	9931	11301	9559	24666	16201	9973	11941	11382	9040	7263	13387	14902	9812	20655
	Nonanoic acid	6250	4418	3574	7849	3574	6914	6034	7033	11666	15043	7692	7822	5958	4556	9107	7239	6025	5654	10297	9167	10149	10315	6607	7937	6607	9226	10601	13378	8731	7643	6328	6935	10601	4892	9928	6682	9855	9568	8223	9323	8934	19456	9415	5652	8067	10731	6090	17244
	Decanoic acid	12197	11707	14268	21551	6875	14268	10382	27792	45865	25047	15252	14204	20632	34793	12471	24337	21589	23587	24216	32716	20922	18445	22390	24407	22390	51778	25398	26967	24791	19895	26176	18043	25398	28645	17201	24234	18033	34255	42309	17369	21390	14486	14197	14356	22732	26259	16719	27591
	Dodecanoic acid	139814	25428	55120	55120	73547	76163	27896	90638	79816	71163	48326	30156	142851	183302	42663	33275	39079	38392	31602	51918	64004	41424	41424	51298	62886	83405	83405	54506	45978	36392	73607	30621	40411	100014	30074	64912	46859	65575	146912	51953	43270	40878	29504	34528	37680	58149	75472	40331
	Myristic acid	243091	73892	193126	193126	169051	115548	94835	227474	216981	195557	216198	150610	229389	225531	102511	88860	124151	112737	69138	163848	175018	116877	116877	180143	181751	191971	191971	176523	112473	129109	180284	94695	89743	174600	133700	184492	105851	108933	244803	92550	148354	90729	94799	137434	95843	108979	82809	85372
	Palmitoleic acid	36104	6839	17427	17427	27446	36385	3384	8684	12884	4188	16571	11215	22660	65218	4887	1949	3322	6325	1830	5028	9802	2643	2884	3931	2884	5988	1657	4418	3391	1897	3188	2804	1657	9924	4192	2861	3173	2296	4963	3580	3229	4192	4157	5299	1963	1989	1797	3645
	Palmitic acid	170651	222367	309552	210949	164220	182000	199006	198835	198800	195806	186931	195586	174226	169080	239277	221907	221064	203805	224462	290302	207157	233156	230667	246987	230667	226506	242199	260035	213865	229624	212004	221397	242199	213986	261648	225218	277575	221020	228926	261457	280492	297318	309552	277011	251032	238540	198607	257158
	Cholesterol	300195	213366	140422	153985	272888	291081	342289	362352	182445	340325	316464	323931	309198	286022	385484	440827	95395	308465	131307	194501	168755	269134	371833	299281	371833	318670	486592	297121	300933	447057	409865	428061	486592	413352	300873	420184	106210	85419	320219	88123	140422	50439	105975	459372	146501	37807	102582	44725
	Stearic acid	133086	162941	197975	166700	125651	136321	127726	98045	145289	150133	152367	144809	128398	119702	153174	128548	155212	153399	123219	125156	120233	86269	130657	106690	130657	82809	148670	156004	90381	109256	59246	88916	148670	88084	136600	102560	156788	108584	98337	168779	192976	168436	197975	189626	133869	136426	79037	177900
	2-Palmitoylglycerol	1930	1636	3129	1804	3069	1519	1375	6519	2768	4767	1514	1397	3870	3986	2023	4584	2084	2885	3170	3819	2152	3984	3066	3092	3066	2870	5239	1738	3835	2820	2525	2795	5239	5320	1835	2916	3844	3695	5626	5685	6648	3130	3129	3672	4606	3291	4077	1100
	Heptadecanoic acid	9697	2895	5325	1481	1336	4362	15479	3759	11098	21580	5718	15948	5025	2325	9707	5585	3097	17248	3995	4182	7228	2650	7935	4554	7935	3477	5140	8187	3317	3727	1640	3193	5140	2569	5545	3856	11233	6652	4141	11895	10223	12575	5325	10976	4217	4078	3128	3446
	Monopalmitin	14475	12576	17647	15054	23305	10113	8193	36038	21318	19548	13068	9277	25617	40957	10169	20171	12468	14982	17007	20179	11701	15133	10394	13503	10394	14930	17212	9861	15606	14778	14442	15936	17212	44224	7838	17798	14456	13880	19853	19909	17647	9152	15215	12715	19962	14168	14174	7905
Others	Hydroxyacetic acid	119368	184705	119368	214376	32316	137005	10326	87074	9523	41249	94852	75014	74763	181465	57405	121504	182127	89269	47223	125944	225996	165969	165969	24872	45027	88515	88515	192863	9980	21129	18859	52928	26668	108700	128629	39141	23498	4125	14836	29376	15112	18004	14275	155616	54141	29048	69077	100185
	3-Hydroxyisobutyric acid	2794	158597	2794	12627	5012	5506	7956	2847	2569	1558	14457	2647	4526	1412	3353	5351	2301	2328	3113	1869	45379	5257	5257	1653	2928	4985	4985	3881	2308	2750	2461	2923	18599	1261	2889	1972	7908	5196	3682	3184	6613	3429	2906	15272	2941	2946	2225	2424
	Thymine	206542	65155	139136	102734	80848	139136	168003	155572	109583	84091	258176	203784	186298	180982	53946	42246	52727	43948	46643	23553	168156	51605	38401	41692	38401	32487	82340	33726	45682	49314	60028	34608	82340	17421	24473	26260	51758	34277	44215	36350	80664	39305	29714	28992	21390	44105	33346	97290
	Uracil	288310	222231	148118	161430	148118	272585	209194	265604	239209	166933	332308	327291	281304	260524	125605	81758	133393	95148	109612	60174	274572	94271	66757	75767	66757	68489	127053	91710	112945	115973	101777	101269	127053	48273	49693	89160	78980	63465	87752	78130	127135	70203	74456	74733	45500	98932	59563	202761
	5-Oxoproline	746809	623087	954328	1237294	954099	954328	225552	243538	502620	149617	1057877	887889	645597	373901	125115	55272	152855	188748	92946	59227	351617	81995	81995	48841	84832	55996	55996	59093	43704	53154	100533	77726	51226	59262	65744	106511	65399	40725	48961	29347	76868	40182	66700	75708	29536	40005	33292	107620
	Putrescine	21226	30516	623145	623145	433632	766001	50124	106179	266969	227947	83096	82550	266561	556776	41370	383673	341474	664300	76003	93078	103625	83583	83583	23242	195708	512650	512650	180969	85923	47542	21939	7671	106834	992246	896516	456725	41319	68033	11978	232345	21111	50574	39744	52800	58748	89396	66526	114838
	3-(4-Hydroxyphenyl)propionic acid	69034	39113	74838	74838	12311	444863	9280	3593	15913	13054	16120	33554	103816	59123	72289	19447	81560	74873	109492	132623	210212	128012	128012	128163	203612	151795	151795	53506	7885	3981	6625	4629	17500	37602	4290	34807	12351	22798	15951	18838	17416	9934	25757	150898	8832	11168	13094	11303
	Hypoxanthine	109869	47863	49024	49024	20348	11002	9283	13743	10147	2852	133502	33441	33420	18003	4573	1265	1226	1744	2347	3671	13542	2328	2328	1990	1384	1165	1165	2296	2756	2843	1963	2327	2951	2458	2242	817	4455	2278	2412	2770	5663	2429	3315	7209	2186	3265	2719	7367
[truncated: 6 more columns]
