# Supplementary material for: Longitudinal evaluation of fecal microbiota transplantation for ameliorating calf diarrhea and improving growth performance
Source: Nat Commun. 2021 Jan 8;12:161. doi: 10.1038/s41467-020-20389-5 (PMC7794225; doi:10.1038/s41467-020-20389-5)
Supplement: Supplementary file 8 — Source Data [file 41467_2020_20389_MOESM8_ESM.zip › Figure 4di.txt]

Alanine						Leucine						Valine						Isoleucine						Glycine						Arginine						Ornithine						Glutamic acid
CON D0	CON D48	ABX D0	ABX D48	FMT D0	FMT D48	CON D0	CON D48	ABX D0	ABX D48	FMT D0	FMT D48	CON D0	CON D48	ABX D0	ABX D48	FMT D0	FMT D48	CON D0	CON D48	ABX D0	ABX D48	FMT D0	FMT D48	CON D0	CON D48	ABX D0	ABX D48	FMT D0	FMT D48	CON D0	CON D48	ABX D0	ABX D48	FMT D0	FMT D48	CON D0	CON D48	ABX D0	ABX D48	FMT D0	FMT D48	CON D0	CON D48	ABX D0	ABX D48	FMT D0	FMT D48
1.299545	1.920899	1.311599	1.638404	1.035707	0.7164796	1.345625	0.7024922	0.7273467	0.2685114	1.061439	0.3968625	0.9198064	1.854783	0.9321993	1.904745	1.052182	0.8379022	0.7104105	1.907662	0.7301034	2.045724	0.7525507	0.8591489	1.267373	2.213101	1.504916	2.138291	1.357562	0.9771383	0.7188168	0.1688385	1.366442	0.1832999	1.300609	0.0944007	1.09927	1.806931	1.352808	0.8168589	1.116864	1.072495	0.883412	0.8602795	1.486455	1.1506	1.803645	0.4805257
1.114118	1.577117	0.9431009	1.920899	1.43075	1.269532	1.025783	0.4019252	0.3965281	0.7024922	1.544138	0.2647396	1.097992	1.740451	0.6178846	1.854783	1.127631	1.166837	1.144711	1.92446	0.5216221	1.901304	1.048566	1.169008	0.8798647	1.963803	0.9307348	2.138864	1.117512	0.8126103	0.9287984	0.107013	1.25995	0.3741304	1.432814	0.03162061	0.8477153	0.2204217	1.798933	4.968699	1.075221	0.4374782	1.180683	0.3413709	1.035769	1.894693	1.649706	0.05893754
0.939858	1.6984	1.18806	1.902625	1.299545	0.8826523	1.415981	0.3947356	0.8249254	0.3261487	1.470667	0.155597	0.9108502	1.830781	0.9154474	1.991758	0.9198064	1.013814	0.7163994	2.272194	0.4644022	1.912885	0.7104105	1.031198	0.8277215	2.254672	1.181335	1.84991	1.267373	0.9548619	1.898491	0.08862718	1.7193	0.2135049	1.752083	0.03162061	2.078634	0.3965778	6.222156	4.968699	1.789303	0.4374782	0.9535029	0.2618152	0.5138269	2.456717	1.338656	0.05893754
1.294414	1.562681	1.117692	1.803501	0.9075844	1.07325	1.492869	0.233065	0.8544769	0.5164376	1.30426	0.1620672	1.605371	1.651504	0.8306701	1.893423	1.227234	0.9447415	1.828569	1.712684	0.4570704	1.901304	1.341476	0.7385628	1.790053	1.6395	1.870041	2.138864	1.639575	0.6562237	1.80231	0.107013	1.829463	0.3191113	1.870218	0.02264215	1.581324	0.7792289	5.383527	3.107916	1.405918	0.08197322	1.77468	0.3413709	1.327482	2.038475	2.235037	0.03004576
1.388721	2.295031	1.354859	1.6984	1.150344	1.044817	1.477359	0.4682102	0.4212854	0.3947356	1.991607	0.1789194	1.633407	2.676228	0.7572544	1.830781	1.271754	0.7276707	1.67241	2.525049	0.3828019	1.88728	1.442279	0.6577071	1.860025	2.570248	1.995994	2.179287	1.5116	0.8841413	1.744146	0.4383169	1.096904	0.3741304	1.97755	0.009513391	1.789303	1.841162	2.092466	1.873062	1.886126	0.2799774	1.338656	2.040084	1.322866	1.894693	1.874435	0.05931867
1.438091	2.114845	1.244256	1.572304	1.252815	0.9503546	1.661982	0.4697539	0.5050253	0.34895	1.470041	0.2823967	1.985716	2.775779	0.6896788	1.638113	1.569052	0.7601632	1.543712	3.104605	0.7170722	1.873924	1.785284	0.7391033	2.14371	2.749791	0.8666764	1.582749	1.506144	0.6645014	1.112204	0.3016663	1.700079	0.07868031	2.911988	0.008701779	2.690827	1.965079	1.285185	1.029515	1.870931	0.2253573	1.059854	1.358565	0.2780768	0.7767485	1.72382	0.04718603
1.195614	1.813637	1.408822	1.947591	1.193809	0.7886242	1.058014	0.4667793	1.46957	0.5889985	1.544138	0.1546016	1.372798	2.181696	1.559662	2.339488	1.543792	0.7574615	1.74626	2.493657	0.9663591	2.491429	1.673657	0.6616087	1.393334	2.206712	1.807623	2.51052	1.583821	0.9152812	0.8799264	0.009338157	1.673771	0.02840644	1.432814	0.008701779	0.5609902	1.449416	5.548837	1.149506	1.075221	0.2253573	0.5450267	0.4519198	1.757036	0.2029147	1.649706	0.04718603
1.015139	1.996439	1.216273	2.303684	1.189693	1.12771	1.737557	0.1920349	1.842784	0.9019151	1.570466	0.1191707	0.9995521	2.378618	1.822979	2.238152	1.708099	0.6699266	1.271297	2.710198	1.971012	2.272194	1.960537	0.5371404	1.108609	2.577009	2.075445	2.254672	1.488337	1.073056	1.189059	0.01860253	1.933681	0.1390671	1.470301	0.01612158	1.031793	0.1129764	4.333864	0.6595739	1.941022	0.2609769	1.547166	0.05235246	2.506714	1.281984	1.735375	0.03110975
0.8688438	1.606941	1.487559	1.87169	1.424511	0.7432598	0.1586688	0.8678646	1.529844	0.8752292	1.470041	0.04606551	1.436776	2.148328	1.67092	2.506506	1.741859	0.4792098	1.585304	2.253781	1.718022	2.813589	1.592448	0.4672753	0.4866354	2.22392	1.72239	2.531518	1.099481	0.4114162	1.681168	0.05597822	1.739719	0.005925695	2.911988	0.004823562	0.4078125	0.377258	0.938766	0.07544126	1.870931	0.06563898	0.4470709	0.1788982	1.347639	0.05543855	1.72382	0.02159737
1.515861	1.583339	1.320628	1.612577	1.142954	0.5306194	0.7508636	0.3288549	2.08125	0.5364628	1.516946	0.2246622	0.3656462	1.387454	1.983508	2.224022	1.83341	0.4154898	0.2106292	1.464712	2.227082	2.367118	1.689635	0.3820685	0.5964072	1.713986	1.155411	2.234171	1.332793	0.5091846	0.2783324	0.005690511	3.58084	0.03291181	0.1268283	0.007064719	0.7944672	0.2204217	0.314596	0.2506137	0.179064	0.1337544	2.633075	0.02697025	2.31058	0.2786008	0.6891785	0.04026746
0.3688451	1.317558	1.171334	1.567572	1.703332	1.194052	0.02542994	0.4373055	1.105355	0.8030338	1.70603	0.4274212	0.04906183	1.782895	1.736382	1.963823	2.314457	0.2929811	0.05016122	1.78366	1.936154	2.055204	2.678045	0.1901891	0.2827941	1.208346	1.587354	2.0769	2.414597	1.005585	0.07050885	0.01299503	0.08297817	0.005021853	1.9738	0.02232857	0.06928032	0.1439364	0.5636306	0.2997718	0.5054383	0.4929783	0.004986452	0.05461806	2.294409	0.05147903	0.1995057	0.06409338
0.4314292	1.807475	1.296448	1.557537	1.639701	0.7303811	0.01727214	0.02086888	0.5487422	0.3934019	1.72114	0.1665155	0.4236842	1.77749	1.158387	2.007212	2.241643	0.8991454	0.2868609	1.81184	0.8956613	2.235869	2.416162	0.7349066	0.2666612	1.929077	1.495791	2.142592	2.256293	1.014914	0.5250211	0.009850026	0.4750932	0.007553531	1.98111	0.01284746	0.3765073	0.1087483	0.3495683	0.258069	0.3870862	0.0801353	0.1596088	0.01869655	0.8866251	0.02467818	0.1978224	0.0725153
0.4277349	1.922892	1.574277	1.38062	1.608859	0.8123757	1.003565	0.3401584	1.198878	0.3661716	0.6807213	0.1909461	0.6364407	1.122223	1.677702	1.142964	1.333298	0.6199538	0.7513375	0.9433244	1.8337	0.8030732	1.158178	0.5962381	0.5244563	1.315523	2.004882	1.761786	1.346168	0.6694654	0.800702	0.005999478	1.800397	0.008549601	1.146901	0.0208483	0.4216271	0.1790985	0.5691099	0.5679105	0.1892719	1.00821	0.8896847	0.01300607	0.2658171	0.0211739	0.09091542	0.07520439
0.7017861	1.367946	1.43075	1.71993	1.648867	0.5432307	0.8290315	0.2797448	0.5827538	0.1068524	0.4183924	0.1546016	0.562898	1.393185	1.127631	1.461834	1.195661	0.7574615	0.4819387	1.306842	1.048566	1.538738	0.8423705	0.6616087	0.572355	1.521747	1.117512	1.350854	1.121848	0.9152812	0.370515	0.008826288	1.021059	0.006497513	0.6853561	0.02795452	0.2504498	0.4270633	0.1921711	0.1343757	0.6924062	0.3869395	0.5825945	0.06188601	0.08298579	0.04641318	0.07054083	0.0927152
		1.30515	1.756913	1.277719	1.243593			0.2384192	0.2337727	0.330978	0.157129			0.5602876	1.390056	1.438222	0.7671349			0.292461	1.351141	1.592448	0.6036636			0.948237	1.610848	1.623509	0.5773403			0.8322949	0.00729068	0.51376	0.0186302			0.540264	0.09162018	0.1605985	0.302602			0.6416167	0.01496994	0.71112	0.06805819
		1.117692	1.665372	1.412758	0.3249831			0.1152163	0.0714449	0.5762175	0.0610474			0.8306701	1.91242	1.430551	0.4700287			0.4570704	2.025367	1.723134	0.7068205			1.870041	2.117197	1.13965	0.1897651			0.3447832	0.004579155	1.306097	0.02150312			0.04265196	0.0653456	0.4724764	0.1248841			0.03662025	0.03143265	0.7159265	0.1338508
		0.7844473	1.545819	1.424511	1.243593			0.6694372	0.6857411	1.0164	0.157129			0.5129297	2.027501	1.093085	0.7671349			0.4051997	1.879364	0.763103	0.5779129			0.6228853	2.22097	1.459088	0.2955678			1.391607	0.001447991	0.1171074	0.006824925			0.5499541	0.07928968	0.6768227	0.14234			0.9139818	0.009210645	1.910775	0.02699672
		0.6691845	1.702303	1.479288	1.312245			0.4043554	0.3147129	0.5081438	0.03238234			0.5209593	1.238689	0.894693	0.4960709			0.5759524	1.152809	0.6611234	0.3453768			0.5763159	1.224364	1.657527	0.4975449			0.8014168	0.004611436	0.2955838	0.004343972			0.3123956	0.1389403	0.1446267	0.1617116			1.064327	0.01023228	0.09781811	0.01339778
		0.7164796	1.601983	1.606327	1.251529			0.4529017	0.8178641	0.1152163	0.3902173			0.6614962	1.436763	1.242623	0.6614962			0.5779129	1.460256	1.133847	0.36127			0.6645014	1.268659	1.459088	0.384684			1.079247	0.001517162	0.3447832	0.00452843			0.3085558	0.06349042	0.04265196	0.09539095			0.7251636	0.003943638	0.03662025	0.01729378
		0.5432307	1.36549					1.70603	0.4616972					0.894693	1.630456					0.6611234	1.626939					0.1897651	1.264939					1.9738	0.02494787					0.5054383	0.3084351					0.1995057	0.2748689
		0.5432485	1.468645					0.426107	0.3274979					0.4389104	1.722376					0.433192	1.993376					0.852528	1.800161					0.6086541	0.03142693					0.244936	0.1748532					0.3241194	0.4816426
