# Supplementary material for: Longitudinal evaluation of fecal microbiota transplantation for ameliorating calf diarrhea and improving growth performance
Source: Nat Commun. 2021 Jan 8;12:161. doi: 10.1038/s41467-020-20389-5 (PMC7794225; doi:10.1038/s41467-020-20389-5)
Supplement: Supplementary file 8 — Source Data [file 41467_2020_20389_MOESM8_ESM.zip › Figure 4dii.txt]

Metabolites	Peak Nr	Scan Nr	Ret(min)	Mass	M3.VIP[1]	M3.VIP[2]	p-value	Mass_Scan	F_0-c10_1	F_0-c11_1	F_0-c12_1	F_0-c15_1	F_0-c17_1	F_0-c18_1	F_0-c1_1	F_0-c3_1	F_0-c4_1	F_0-c5_1	F_0-c6_1	F_0-c7_1	F_0-c9_1	F_0-f10_1	F_0-f13_1	F_0-f14_1	F_0-f19_1	F_0-f20_1	F_0-f21_1	F_0-f27_1	F_0-f28_1	F_0-f31_1	F_0-f33_1	F_0-f34_1	F_0-f3_1	F_0-f5_1	F_0-f6_1	F_0-f8_1	F_0-f9_1	F_0-a10_1	F_0-a11_1	F_0-a12_1	F_0-a13_1	F_0-a15_1	F_0-a16_1	F_0-a17_1	F_0-a18_1	F_0-a19_1	F_0-a1_1	F_0-a20_1	F_0-a21_1
Hydroxyacetic acid	16922	786	5.308333	177	1.33112	0.980582	0.290534	177_ 786	145142	30311	1846	139936	59061	56640	39704	24007	6164	82950	51162	51918	91853	31594	51304	17429	148065	49076	80640	22099	96001	1332	68062	11583	105394	43550	42800	5605	32967	67313	156677	86273	143655	46987	88891	17703	20674	218501	21225	187715	1766
Alanine	9238	956	5.591667	116	0.537575	1.04617	0.316172	116_ 956	1506836	899595	1450922	1329229	1376484	1243873	831623	1066390	1144395	1238962	971651	1199145	1142667	311061	1222982	754840	1539936	1569457	1249238	412947	1101064	353044	1138727	1093991	1578230	699092	991338	1630362	519959	685786	1369457	1069811	1423833	1255411	1137164	868704	1164169	1240909	1348469	1190953	1264053
3-Hydroxyisobutyric acid	18665	1300	6.165	191	0.0147009	0.938685	0.419773	191_1300	1010	2806	21579	2085	17810	3717	2858	3140	2165	459	8332	7944	630	65728	4457	5027	3015	3251	72352	611	1551	1966	4886	4867	4243	4497	65784	1299	1804	4115	6301	5005	942	5923	13438	4150	8981	5056	19743	5005	84080
Valine	12799	1646	6.741667	144	0.823212	1.03053	0.304517	144_1646	753228	408939	164162	733341	891515	412960	645061	492959	616337	720754	448763	704448	693107	131538	211026	222718	598603	1006417	251549	190219	570972	22027	766875	823135	536809	490756	472392	1039108	401685	296988	506266	372941	750183	418524	411003	550984	818452	520074	700232	309641	890524
Benzoic acid	7910	1830	7.048333	105	1.56302	1.14264	0.177643	105_1830	308462	279110	482536	281416	562428	213576	266188	317406	313368	307103	238552	347604	288180	308127	261700	270165	319353	316893	415978	367985	321771	300987	266064	372023	301729	351501	284104	404767	472297	534824	393137	384214	338035	354663	431211	251617	331717	276923	411755	473302	362054
Ocatanoic acid	19832	1891	7.15	201	2.38353	1.88338	0.007792	201_1891	7811	2405	2069	18329	9163	6155	4468	3236	1060	6308	2331	5140	4204	2910	1779	8072	18703	23289	9926	9052	19250	1145	3088	4309	6469	16604	7513	12823	9073	18690	7780	27675	9148	17689	19341	5999	31292	3306	26977	9328	4224
Isoleucine	14668	2097	7.493333	158	0.925973	1.25965	0.169057	158_2097	665029	259817	76389	606534	559859	257645	574943	415153	633317	663168	461062	647470	606986	68976	125258	131022	420037	876271	106067	104036	523072	18192	711029	612781	305503	276755	272928	971248	239770	209592	380284	165766	623076	264787	168425	486514	714828	324830	350470	260061	807697
Glycine	16541	2176	7.625	174	0.504139	1.10756	0.285742	174_2176	749613	309480	222993	695452	801520	473863	181950	328976	520959	669290	414502	563138	592181	110511	186029	426108	503324	843614	354540	99703	565178	105735	556480	143831	419452	215864	507584	902803	70952	248453	417831	699197	643991	562679	441694	613027	775996	559267	675859	324045	432001
Succinic acid	25166	2186	7.641667	247	1.06669	0.931229	0.364013	247_2186	11898	211391	308862	37350	99719	38486	263125	242499	128445	38249	20951	23085	36820	102899	248059	197953	5276	6901	16878	187820	77569	8477	30324	64918	96147	46309	178938	10612	22093	68291	13961	19627	24639	255333	35211	127454	93278	142994	53801	400665	31210
Glyceric acid	18390	2306	7.841667	189	2.34589	1.65951	0.021895	189_2306	14987	3256	32152	12203	8558	18159	4289	18330	3799	16092	14310	27687	24500	11353	9296	16461	28061	7485	16454	2244	25836	12103	4246	3120	15109	12835	15975	11034	6280	73099	11387	73535	19803	48120	92564	8246	5936	5598	55819	10684	3018
Uracil	24501	2355	7.923333	241	0.234921	1.23449	0.218581	241_2355	160818	185645	89940	183707	202214	261726	148174	153658	83615	273689	172459	206560	226190	37460	143416	187274	62037	91874	107064	112375	266587	68499	121983	135830	83834	202000	195290	86760	242754	345067	71037	231267	322529	174478	124760	163749	98228	84202	148353	203380	79417
Nonanoic acid	21554	2427	8.043333	215	2.44625	1.81628	0.010008	215_2427	5621	2786	3369	5239	7223	4898	6455	4184	2943	4674	4368	5483	4208	3369	3112	5160	7448	7901	4434	5581	6095	2124	3685	4943	4902	5832	4580	6402	8705	11534	5396	11799	5825	6834	9262	8315	7948	2623	9648	6069	3197
Serine	20224	2465	8.106667	204	2.14363	2.03564	0.004549	204_2465	126500	118561	116807	131084	270899	83341	168619	237307	251356	123049	301703	324176	212463	41510	137852	139548	32562	261072	203552	32290	239428	27107	206433	195700	86209	145884	40416	262820	28373	59087	73736	22557	214619	59365	6436	31249	92458	244084	21538	27449	180426
Threonine	22084	2616	8.358334	219	0.763471	0.887635	0.409605	219_2616	96417	93609	35865	51091	122707	31000	68104	180425	115055	48919	171347	227561	117465	39884	93982	33738	13092	117311	94763	15928	159686	19170	142976	55505	124798	66263	12901	242483	19856	25010	32957	6227	117218	24586	3840	10849	38293	247027	11834	3970	288690
Thymine	25833	2695	8.49	255	1.30741	2.17376	0.004061	255_2695	87629	138843	32514	97741	94643	154543	107310	68347	41326	115478	61429	56245	113407	14200	63892	35442	17386	47953	48119	38708	99773	35310	54194	42891	34870	38597	133633	44194	114473	135063	37923	59239	101545	69231	25579	58922	28047	29694	43043	54879	36588
Hydrocinnamic acid	20664	2769	8.613334	207	0.0380996	0.881208	0.470492	207_2769	3771	2682	726	3118	1975	1373	2084	2506	259	6327	1184	5122	1557	1162	877	1548	4752	2412	1153	3020	15643	724	2120	2121	7977	3272	2067	6306	5292	5486	2239	3456	8441	3333	5025	2499	5976	1617	2884	7723	671
Decanoic acid	23235	2933	8.886666	229	1.4801	1.3937	0.092650	229_2933	15154	10861	3174	35849	11103	15195	12881	11962	2234	13800	10954	10952	10188	6751	3015	48569	33294	38348	16990	41778	40801	1492	9833	8901	19794	58478	20560	24867	53722	25521	13995	36688	24623	32263	31939	22612	65700	8315	33307	17744	5595
Methionine	16825	3296	9.491667	176	0.796822	1.55826	0.071716	176_3296	109903	141583	76678	205490	134367	63767	95616	41072	129603	207605	170428	310897	229449	45100	25417	50026	36774	226164	46271	22540	137523	18853	150481	246405	25529	43116	75937	226659	18186	39587	48000	64336	170834	70569	54582	121251	186761	87868	74474	47401	284497
5-Oxoproline	14418	3327	9.543333	156	1.80383	2.1954	0.003363	156_3327	269645	612571	1190298	812098	760025	484483	392515	682591	417448	999380	716961	838009	862654	61251	517005	555416	57048	134920	332747	170775	969831	49542	419356	458914	73378	945472	910803	159818	151036	591348	147167	795100	746296	811584	560779	1123110	1215293	584218	988072	258696	1081882
GABA	16561	3339	9.563334	174	0.93457	0.748672	0.499659	174_3339	54196	119660	829989	102969	36829	47662	396985	50219	649259	180789	553020	548123	166531	486830	151964	24298	409949	21269	813164	11546	491463	214581	626137	247186	284576	47381	40047	30399	85830	25653	251131	168525	14849	138747	23730	48767	163437	666179	77700	61996	414613
Cysteine	22222	3473	9.786667	220	1.14074	0.819019	0.421512	220_3473	1105	1520	8251	5876	15824	2824	2918	1715	3008	4059	6884	2753	9021	3162	9995	1712	452	718	27776	643	6304	5533	3326	1200	1336	1296	6201	777	531	3196	1377	1813	2565	15291	2996	3831	23176	7425	3910	9210	15055
Glutamic acid	25086	3762	10.268333	246	1.19486	1.60306	0.060234	246_3762	50216	180128	497419	252888	200219	166887	84457	223045	102962	335258	292278	325650	311649	6918	134339	135247	17175	37371	121209	30152	354103	942	327833	130194	13326	360968	340730	37689	18479	136992	15677	250777	254585	280809	97068	422225	473548	167494	331925	52532	436496
Phenylalanine	21963	3825	10.373333	218	0.610597	0.973956	0.361304	218_3825	308324	411692	60357	378222	241184	155877	364565	201412	190814	390835	257850	378061	397117	29631	85120	148190	175066	442638	61316	113852	512196	15290	403888	390124	107601	261395	272978	438752	130683	116476	149871	219752	393441	187057	212152	335426	473922	141124	377940	129881	535250
Dodecanoic acid	26010	3873	10.453333	257	0.127371	0.732682	0.588860	257_3873	40574	102306	14722	89833	25104	64232	124599	115119	100659	69064	149140	89569	45946	46105	30175	241415	66884	83661	42043	211446	92980	5828	116353	65905	90609	190689	77964	42959	282809	48196	50120	63722	132676	80891	43580	151967	112166	25013	37118	34135	25769
Ornithine	12592	4655	11.756667	142	1.76058	1.49618	0.063969	142_4655	65955	240896	92072	207365	311844	127396	47262	98243	65014	183262	119576	216825	124609	4943	18612	54756	21935	44860	62612	43634	218586	8029	224948	20752	80244	78438	129435	58576	16761	35759	22271	623905	108795	156779	721095	162934	502258	40512	643063	148942	36459
Myristic acid	28594	4727	11.876667	285	0.896377	0.973597	0.352544	285_4727	130377	199551	161123	171211	89108	208257	218709	215268	228510	172812	204083	194206	163480	215823	218667	225779	207513	211586	164184	280672	205249	90233	148846	225001	218120	222835	178769	141230	297755	151731	201347	209822	248646	189109	97262	260688	204688	98009	83933	82409	123250
Lysine	16591	5079	12.463333	174	0.854082	1.8324	0.027551	174_5079	390420	364158	193105	379943	427424	346064	40806	263808	272097	383932	446860	631471	310709	74767	111410	283230	248708	429608	180485	4442	428836	6540	318838	27503	148621	25395	282040	428023	64098	234037	221419	396723	377262	296316	372834	405561	419323	103025	362961	368666	776513
Palmitoleic acid	30639	5432	13.051666	311	1.05988	0.939551	0.347035	311_5432	4362	58902	3856	77851	7554	37818	70152	45358	78249	9945	42566	27077	7718	4022	12255	64905	4446	10570	5552	67065	7659	2436	41284	96964	4318	36691	38048	2874	65623	5598	4028	10337	14032	33535	5658	42838	25053	4826	4621	5182	5595
Palmitic acid	30769	5515	13.19	313	1.79815	1.47574	0.059930	313_5515	203274	161337	230930	178935	201487	179735	184614	170951	173001	174344	151928	171283	147455	214723	167229	167584	229685	198214	211934	212825	159833	150830	157447	200037	228428	165164	139579	205944	220515	262005	257954	214672	197491	176863	220241	200695	197812	174177	179397	237474	185213
myo-Inositol	21852	5792	13.651667	217	1.04532	0.809916	0.447431	217_5792	67482	96581	399076	24248	212543	102072	46819	74619	244735	31283	34465	25033	68775	219527	108564	291538	46611	27280	42298	15291	30042	270398	38801	26291	57292	42684	150666	39836	24663	32865	24075	122577	32228	143500	143705	292619	325814	145178	247355	61993	170181
Oleic acid	32442	6145	14.24	339	2.10233	1.56836	0.038548	339_6145	69760	108085	116318	114882	108159	114465	118170	113606	111967	92859	100396	111991	78341	91813	98799	108302	84601	117933	97252	133720	91904	64652	101657	127922	82886	108287	97142	23651	136466	130868	116469	129866	113043	112469	112103	126093	126895	89944	81094	129289	101802
Stearic acid	32541	6226	14.375	341	3.05769	2.16696	0.000966	341_6226	131633	123673	139569	117190	138898	133132	139652	130395	123025	130465	115983	135605	104925	75620	125261	124118	164078	99068	131425	158935	128787	115621	117833	145426	120190	124912	114062	87085	155238	180691	138954	168127	153036	136363	152849	150038	150212	133576	123085	153929	138100
2-Palmitoylglycerol	22026	7240	16.065001	218	0.440208	0.710352	0.583340	218_7240	1899	14818	1870	2028	1961	3113	26790	21947	33451	892	42590	19421	202	27262	16442	44788	3356	2998	2604	138374	5225	320	36211	67300	4848	20343	2867	4600	33163	1392	2686	1181	2787	8836	1592	65925	7875	5099	1901	2137	7158
[truncated: 8 more columns]
