# Supplementary material for: Longitudinal evaluation of fecal microbiota transplantation for ameliorating calf diarrhea and improving growth performance
Source: Nat Commun. 2021 Jan 8;12:161. doi: 10.1038/s41467-020-20389-5 (PMC7794225; doi:10.1038/s41467-020-20389-5)
Supplement: Supplementary file 8 — Source Data [file 41467_2020_20389_MOESM8_ESM.zip › Figure 4diii.txt]

Metabolites	Peak Nr	Scan Nr	Ret(min)	Mass	M2.VIP[1]	M2.VIP[2]	p-value	Mass_Scan	F_48-c10_1	F_48-c11_1	F_48-c15_1	F_48-c17_1	F_48-c18_1	F_48-c1_1	F_48-c3_1	F_48-c4_1	F_48-c5_1	F_48-c6_1	F_48-c7_1	F_48-c8_1	F_48-c9_1	F_48-f12_1	F_48-f13_1	F_48-f14_1	F_48-f18_1	F_48-f20_1	F_48-f21_1	F_48-f22_1	F_48-f27_1	F_48-f28_1	F_48-f31_1	F_48-f33_1	F_48-f34_1	F_48-f3_1	F_48-f5_1	F_48-f6_1	F_48-f8_1	F_48-f9_1	F_48-a10_1	F_48-a11_1	F_48-a12_2	F_48-a13_1	F_48-a14_1	F_48-a15_1	F_48-a16_1	F_48-a17_1	F_48-a18_1	F_48-a19_1	F_48-a1_1
Pyruvic acid	15364	632	5.051667	174	0.172989	1.32276	0.166586	174_ 632	4441	12890	30147	6994	18681	4780	3025	23148	61260	79422	12348	7850	35633	10058	2196	8350	6578	5257	24748	7405	6491	7527	4827	13186	17166	19554	19550	15406	32667	7154	3555	2993	4659	2990	9680	16577	24269	4645	6422	14122	17673
Lactic acid	8842	693	5.153333	117	0.826289	0.723307	0.502556	117_ 693	1430617	1160532	981870	1259734	1054081	496122	1022152	1443695	1221943	860389	967007	1100288	1043535	1033365	965865	1446367	886593	1143565	1231129	1026585	1390433	1196786	1462494	911330	968028	1009409	746932	876546	984352	1516258	1308928	1638209	1150266	1460198	910676	1099222	1016636	1211623	1430008	1178264	948331
Hexanoic acid	15264	745	5.24	173	1.23925	1.12341	0.187615	173_ 745	23559	28722	7628	26949	22357	9681	19055	62432	21451	23646	29236	39198	54975	87263	20459	32770	37923	22608	55611	30443	25874	42166	39054	43755	29136	11066	23994	9640	17470	30336	32270	51582	32399	28031	29893	51629	31893	140043	62009	53915	7097
Hydroxyacetic acid	15748	770	5.281667	177	0.298756	0.826634	0.494893	177_ 770	29048	21129	181465	165969	87074	10326	57405	100185	184705	75014	52928	182127	94852	88515	155616	26668	45027	9980	192863	128629	69077	14836	4125	24872	18859	112203	39141	74763	225996	23498	29376	34801	18004	64062	41249	121504	108700	67809	125944	71420	119368
Alanine	8697	944	5.571667	116	2.70746	1.83443	0.003047	116_ 944	909642	1864157	1261115	1838609	1543495	1538101	1646249	1079400	1537513	1490813	2024246	1594028	1500418	1625642	1027273	2204996	1726240	1504947	1495737	1910913	1363486	1629377	1309344	1821118	2196713	1415916	1791508	1306993	1568216	1840516	1533355	507888	1215146	711419	1509554	1681648	1735942	777574	1730044	1142899	1190318
Leucine	5007	1271	6.116667	86	0.920556	0.885423	0.369982	86_1271	72626	151477	112465	180665	137966	223195	27480	30648	15700	101174	120810	18374	206522	101517	41680	231952	132816	89742	59939	49387	39760	80937	71944	83878	120413	42824	225089	118738	69055	87481	210336	57778	68085	11847	103366	60121	120045	49107	5367	109923	40410
3-Hydroxyisobutyric acid	17384	1293	6.153333	191	0.646892	1.02034	0.315994	191_1293	2946	2750	1412	5257	2847	7956	3353	2424	158597	2647	2923	2301	14457	4985	15272	18599	2928	2308	3881	2889	2225	3682	5196	1653	2461	6545	1972	4526	45379	7908	3184	3237	3429	1858	1558	5351	1261	2483	1869	5134	2794
Valine	11953	1642	6.735	144	2.03391	1.66997	0.016765	144_1642	341286	1050346	800456	832731	998506	964522	656311	300773	645710	901166	1246225	858608	881686	821955	424155	1004850	850079	735454	741466	1067914	340073	556127	625490	894228	1201530	403684	1125331	732016	855162	503838	645055	186540	523868	215148	781400	624085	979503	278337	798029	557893	344416
Ocatanoic acid	18425	1890	7.148334	201	0.76567	1.20231	0.200245	201_1890	14902	9626	5322	9239	8679	6441	6866	20655	6303	7980	8759	11842	11079	30107	7263	15129	11858	10228	17217	9931	9812	16201	24666	14088	8668	6878	11301	7678	8344	9559	9973	19374	11382	10017	10936	15286	10196	37612	17763	32356	4566
Glycerol	18938	1978	7.295	205	0.422641	0.940294	0.394573	205_1978	421734	407654	276843	412510	312529	295400	363697	367804	298683	291748	367285	326588	173811	369903	210621	434578	348431	435436	371182	368004	448283	409478	451278	343544	354541	307967	318552	277749	320298	425253	420443	419974	342109	389560	314986	345655	341243	335955	446348	338245	286521
Isoleucine	13693	2096	7.491667	158	1.73698	1.46534	0.048167	158_2096	268051	903568	646881	691853	858484	817380	558055	194805	256343	810884	1125949	734541	745362	684461	267855	824058	689547	679617	621140	982909	239946	418090	473953	693747	915761	266529	1020406	590043	741924	342116	529592	138565	423965	169467	697945	490019	904376	216238	657101	411213	218931
Proline	11717	2126	7.541667	142	0.691263	1.00838	0.322545	142_2126	32112	345286	311210	407139	757423	748930	112624	171177	488525	628087	453834	48437	259734	236200	46796	461966	238203	196711	194459	359580	93823	162855	187646	414858	313508	246409	563838	441076	732539	78945	40411	17447	13542	39898	449951	264380	615119	141553	170034	158203	283351
Glycine	15384	2175	7.623333	174	1.78563	1.60941	0.027946	174_2175	411089	938668	451793	827465	835343	831510	505076	401209	607020	801102	1028130	791607	776540	814822	245358	843008	799708	591780	612999	963528	342218	457782	568972	691670	961000	379470	946519	472953	799494	491866	474344	190381	303830	153826	734254	602286	825076	250309	721270	375982	498323
Succinic acid	23382	2185	7.64	247	0.793052	0.549053	0.633420	247_2185	8937	8103	104192	11039	17135	15150	61681	9385	38881	25986	7417	12969	61707	9532	8780	21228	16548	6095	6854	6715	3821	7638	6780	5781	12628	14447	10044	259373	43765	6264	8192	3254	5022	4918	20710	8723	13228	66689	5427	32049	69204
Glyceric acid	17128	2304	7.838333	189	0.212646	1.61621	0.065381	189_2304	8996	5575	7331	6052	14498	5430	8373	34499	45976	11836	7187	26253	68177	5903	4547	6623	7963	6686	8711	16431	2569	2768	3372	3450	4501	10963	11037	10782	37136	5413	4281	3289	6046	4720	22439	15190	2701	5802	3618	12268	26274
Uracil	22757	2351	7.916667	241	0.168594	1.93548	0.018246	241_2351	98932	115973	260524	94271	265604	209194	125605	202761	222231	327291	101269	133393	332308	68489	74733	127053	66757	112945	91710	49693	59563	87752	63465	75767	101777	171776	89160	281304	274572	78980	78130	59338	70203	64601	166933	81758	48273	230215	60174	159013	288310
Nonanoic acid	20019	2426	8.041667	215	0.7317	0.594758	0.616087	215_2426	10731	7643	4556	10315	7033	6034	9107	17244	4418	7822	6935	6025	7692	9226	5652	10601	6607	8731	13378	9928	6090	8223	9568	7937	6328	6263	6682	5958	10149	9855	9323	10787	19456	6852	15043	7239	4892	11616	9167	8957	6250
Serine	18791	2465	8.106667	204	0.31986	1.74079	0.040620	204_2465	61596	96220	104861	114535	191883	213211	109275	24562	172853	152956	182367	225943	230810	109495	83476	84014	91423	91423	110670	211253	37015	36878	55451	45440	41698	72360	158906	74027	131073	50146	79078	23793	39119	43818	130850	73513	127189	52412	101312	54386	267981
Threonine	20478	2616	8.358334	219	0.13713	1.38909	0.140146	219_2616	50681	114885	91188	93654	174033	206382	121519	7879	71228	47808	141021	146964	171313	107429	80278	88112	104051	110039	57544	129186	35959	39721	71973	64142	17119	45340	108412	116798	82071	50384	97175	22238	61572	36673	175360	57364	85260	37180	125005	33088	142969
Thymine	24018	2695	8.49	255	0.18739	1.67168	0.053930	255_2695	44105	49314	180982	51605	155572	168003	53946	97290	65155	203784	34608	52727	258176	32487	28992	82340	38401	45682	33726	24473	33346	44215	34277	41692	60028	117754	26260	186298	168156	51758	36350	27573	39305	40604	84091	42246	17421	50082	23553	89976	206542
Decanoic acid	21558	2934	8.888333	229	0.188702	1.13888	0.269299	229_2934	26259	19895	34793	18445	27792	10382	12471	27591	11707	14204	18043	21589	15252	51778	14356	25398	22390	24791	26967	17201	16719	42309	34255	24407	26176	23642	24234	20632	20922	18033	17369	31286	14486	20114	25047	24337	28645	55978	32716	49630	12197
5-Oxoproline	13463	3325	9.54	156	1.32308	1.23691	0.130625	156_3325	40005	53154	373901	81995	243538	225552	125115	107620	623087	887889	77726	152855	1057877	55996	75708	51226	84832	43704	59093	65744	33292	48961	40725	48841	100533	104940	106511	645597	351617	65399	29347	31265	40182	31850	149617	55272	59262	455256	59227	282284	746809
Arginine	11743	3739	10.23	142	0.841396	1.29894	0.147041	142_3739	2136	1532	2025	6857	23206	19219	4034	1914	36613	65417	2786	12139	95050	1887	1234	4521	2063	1046	3496	4040	1301	982	942	4910	4842	2818	4663	30157	20471	1480	1854	329	1581	1000	6160	1285	6062	6815	1638	5410	39749
Glutamic acid	23304	3762	10.268333	246	1.32978	1.07547	0.193742	246_3762	3532	7607	85373	11134	64489	49460	9890	11691	162517	256649	13699	33796	385396	8914	5095	14207	11206	4080	5877	12857	2457	3267	2531	5676	12108	10318	25286	242182	90777	5100	4000	745	2828	1933	38333	10473	17515	90988	4662	51926	217362
Phenylalanine	20362	3827	10.376667	218	0.424476	1.60221	0.067234	218_3827	69287	215230	455497	172342	494127	341547	176850	89219	233386	483259	358214	271776	383620	239523	111542	299933	226230	138060	200118	235806	57772	97155	93852	148413	195039	145566	374641	373877	362864	97535	162153	39379	138741	49704	303485	132605	246859	154235	179126	197281	227852
Dodecanoic acid	24168	3874	10.455	257	0.443572	1.00938	0.342266	257_3874	58149	36392	183302	41424	90638	27896	42663	40331	25428	30156	30621	39079	48326	83405	34528	40411	62886	45978	54506	30074	75472	146912	65575	51298	73607	191034	64912	142851	64004	46859	51953	46484	40878	56346	71163	33275	100014	131031	51918	110050	139814
Putrescine	15420	4316	11.191667	174	1.14408	1.10602	0.207076	174_4316	89396	47542	556776	83583	106179	50124	41370	114838	30516	82550	7671	341474	83096	512650	52800	106834	195708	85923	180969	896516	66526	11978	68033	23242	21939	13027	456725	266561	103625	41319	232345	65397	50574	52392	227947	383673	992246	34676	93078	425946	21226
3-(4-Hydroxyphenyl)propionic acid	16028	4400	11.331667	179	0.131947	0.851999	0.483513	179_4400	11168	3981	59123	128012	3593	9280	72289	11303	39113	33554	4629	81560	16120	151795	150898	17500	203612	7885	53506	4290	13094	15951	22798	128163	6625	25971	34807	103816	210212	12351	18838	27015	9934	21562	13054	19447	37602	15425	132623	189330	69034
Hypoxanthine	24891	4623	11.703333	265	0.507422	1.18989	0.221405	265_4623	3265	2843	18003	2328	13743	9283	4573	7367	47863	33441	2327	1226	133502	1165	7209	2951	1384	2756	2296	2242	2719	2412	2278	1990	1963	7237	817	33420	13542	4455	2770	2903	2429	2830	2852	1265	2458	14759	3671	3306	109869
Ornithine	11759	4656	11.758333	142	1.19527	1.02314	0.238132	142_4656	12603	15501	167975	50700	90306	45960	13093	49493	209408	227736	9287	43721	213375	26117	25545	116843	32447	7607	30245	35069	20756	11055	18741	9500	57132	16681	14473	76439	124293	16496	65816	7358	10618	16102	133218	8743	44843	20264	29908	35745	94667
Myristic acid	26595	4726	11.875	285	0.263244	0.931279	0.412875	285_4726	108979	129109	225531	116877	227474	94835	102511	85372	73892	150610	94695	124151	216198	191971	137434	89743	181751	112473	176523	133700	82809	244803	108933	180143	180284	270069	184492	229389	175018	105851	92550	102112	90729	133213	195557	88860	174600	310010	163848	254500	243091
Tyrosine	20383	5161	12.6	218	0.0188548	1.60805	0.068997	218_5161	122555	307237	590660	231456	661308	549182	303316	169011	307584	682875	447850	532749	647468	354111	213019	303387	342025	243422	341778	334219	95271	141786	132365	235063	206783	265981	448948	581397	569208	141885	242484	63749	226904	106783	559761	207030	431265	281473	243278	369139	411482
Palmitoleic acid	28457	5433	13.053333	311	0.813999	0.719004	0.503233	311_5433	1989	1897	65218	2643	8684	3384	4887	3645	6839	11215	2804	3322	16571	5988	5299	1657	2884	3391	4418	4192	1797	4963	2296	3931	3188	22264	2861	22660	9802	3173	3580	2862	4192	3028	4188	1949	9924	15480	5028	8550	36104
Palmitic acid	28560	5511	13.183333	313	0.495747	1.01484	0.335916	313_5511	238540	229624	169080	233156	198835	199006	239277	257158	222367	195586	221397	221064	186931	226506	277011	242199	230667	213865	260035	261648	198607	228926	221020	246987	212004	211023	225218	174226	207157	277575	261457	274634	297318	269487	195806	221907	213986	239769	290302	223351	170651
myo-Inositol	20257	5793	13.653334	217	1.09724	0.923652	0.310537	217_5793	40136	97475	94977	68383	57300	79644	81298	121242	125480	50198	68311	60985	68644	28765	40782	15838	42255	77038	78118	65734	44463	32167	34097	67385	17158	100397	23324	35020	138479	46007	30647	16483	151262	40463	143378	65472	20369	20976	24287	17702	291780
Heptadecanoic acid	29490	5864	13.771667	327	1.00292	0.755476	0.437363	327_5864	4078	3727	2325	2650	3759	15479	9707	3446	2895	15948	3193	3097	5718	3477	10976	5140	7935	3317	8187	5545	3128	4141	6652	4554	1640	9338	3856	5025	7228	11233	11895	3807	12575	6753	21580	5585	2569	7807	4182	5825	9697
Stearic acid	30150	6222	14.368333	341	2.30198	1.55839	0.017548	341_6222	136426	109256	119702	86269	98045	127726	153174	177900	162941	144809	88916	155212	152367	82809	189626	148670	130657	90381	156004	136600	79037	98337	108584	106690	59246	122845	102560	128398	120233	156788	168779	119967	168436	149376	150133	128548	88084	179757	125156	171023	133086
2-Palmitoylglycerol	20424	7241	16.066668	218	0.972367	1.50337	0.075079	218_7241	3291	2820	3986	3984	6519	1375	2023	1100	1636	1397	2795	2084	1514	2870	3672	5239	3066	3835	1738	1835	4077	5626	3695	3092	2525	3554	2916	3870	2152	3844	5685	4809	3130	5226	4767	4584	5320	3081	3819	3131	1930
Monopalmitin	31475	7348	16.245001	371	1.79576	1.2165	0.092959	371_7348	14168	14778	40957	15133	36038	8193	10169	7905	12576	9277	15936	12468	13068	14930	12715	17212	10394	15606	9861	7838	14174	19853	13880	13503	14442	15872	17798	25617	11701	14456	19909	23850	9152	17002	19548	20171	44224	28005	20179	30055	14475
Cholesterol	10249	9492	19.818333	129	1.64677	1.1156	0.138101	129_9492	37807	447057	286022	269134	362352	342289	385484	44725	213366	323931	428061	95395	316464	318670	459372	486592	371833	300933	297121	300873	102582	320219	85419	299281	409865	278788	420184	309198	168755	106210	88123	42571	50439	152667	340325	440827	413352	349924	194501	212062	300195
[truncated: 9 more columns]
