# Supplementary material for: Longitudinal evaluation of fecal microbiota transplantation for ameliorating calf diarrhea and improving growth performance
Source: Nat Commun. 2021 Jan 8;12:161. doi: 10.1038/s41467-020-20389-5 (PMC7794225; doi:10.1038/s41467-020-20389-5)
Supplement: Supplementary file 8 — Source Data [file 41467_2020_20389_MOESM8_ESM.zip › Figure 4e.txt]

Day0	Day0	Day0	Day48	Day48	Day48
CON	ABX	FMT	CON	ABX	FMT
2.906029	2.521168	3.12549	3.676267	2.145545	1.5
2.608403	2.335151	2.70186	2.806836	2.857066	1.876267
2.312059	2.507056	2.46857	3.814516	3.659677	2.860906
2.770045	2.415972	2.906029	2.776114	2.776114	0.849386
2.836562	2.40186	2.885504	3.791475	2.160906	2.876267
2.872985	2.46857	2.770045	3.72235	3.141705	2.945392
2.415972	3.582104	2.897049	3.991167	2.145545	2.857066
3.506754	2.864052	3.193393	2.660906	4.541091	2.92235
2.940305	2.450109	2.894484	2.72235	1.306836	1.095161
2.176267	2.617383	2.408275	2.706989	3.137865	2.860906
2.306836	2.885504	2.69179	1.941552	3.237711	1.971505
2.314516	3.508932	2.664849	2.760753	3.230031	2.19424
2.276114	2.630212	2.623797	2.653226	3.610522	1.370123
2.291475	3.193393	3.428322	4.599462	2.983794	3.034485
	2.894484	2.702053		3.951536	1.866283
	3.375839	2.623797		4.632028	2.24877
	2.145545	2.160906		3.98533	3.443088
	2.160906	2.160906		3.659677	1.408525
	2.160906	2.141705		3.429263	2.589017
