# Supplementary material for: Longitudinal evaluation of fecal microbiota transplantation for ameliorating calf diarrhea and improving growth performance
Source: Nat Commun. 2021 Jan 8;12:161. doi: 10.1038/s41467-020-20389-5 (PMC7794225; doi:10.1038/s41467-020-20389-5)
Supplement: Supplementary file 8 — Source Data [file 41467_2020_20389_MOESM8_ESM.zip › Figure 5a.txt]

Female	Female	Female	Male	Male	Male
CON	ABX	FMT	CON	ABX	FMT
159.5	166.5	152.5	168.5	194	204.5
194	150	177	181	214.5	195
179	115	154.5	157	236	205
158	129	176.5	210	173	200.5
149.5	162.5	189	212	171	190
	169	143.5	182	171.5	215
	155	141		168	162
	170			210	169
					143.5
					166
					215
					171.5
