# Supplementary material for: Longitudinal evaluation of fecal microbiota transplantation for ameliorating calf diarrhea and improving growth performance
Source: Nat Commun. 2021 Jan 8;12:161. doi: 10.1038/s41467-020-20389-5 (PMC7794225; doi:10.1038/s41467-020-20389-5)
Supplement: Supplementary file 8 — Source Data [file 41467_2020_20389_MOESM8_ESM.zip › Figure 5b.txt]

Female	Female	Female	Male	Male	Male
CON	ABX	FMT	CON	ABX	FMT
325	301	323	324.5	369	398
337	316	345.5	353	368	386
340	263	308	348	422	386.5
288.5	293.5	350	375.5	331	389
314.5	314	320	380	352	375
	322.5	319	385.5	345	400
	300.5	325		328.5	356
	312			413	362
					380
					410
					370
					413
