# Supplementary material for: Longitudinal evaluation of fecal microbiota transplantation for ameliorating calf diarrhea and improving growth performance
Source: Nat Commun. 2021 Jan 8;12:161. doi: 10.1038/s41467-020-20389-5 (PMC7794225; doi:10.1038/s41467-020-20389-5)
Supplement: Supplementary file 8 — Source Data [file 41467_2020_20389_MOESM8_ESM.zip › Figure 5c.txt]

Female	Female	Female	Male	Male	Male
CON	ABX	FMT	CON	ABX	FMT
667.1642	536.5138	680.1526	664.504	809.4194	834.3541
651.409	714.9315	720.1526	758.4615	788.5934	744.4937
655.3735	675.8405	651.4114	699.2287	730.1452	861.3967
720.708	629.3228	824.8369	771.0088	796.6042	991.8871
675.8405	683.9662	679.9056	764.7135	814.8137	936.9901
	695	776.7422	750.62	903.4991	849.4883
	679.9056	741.574	715.1114	763.6054	848.2679
	628.4738			770.4166	869.8477
					881.1202
					848.1171
					796.8696
					791.0138
