# Supplementary material for: Longitudinal evaluation of fecal microbiota transplantation for ameliorating calf diarrhea and improving growth performance
Source: Nat Commun. 2021 Jan 8;12:161. doi: 10.1038/s41467-020-20389-5 (PMC7794225; doi:10.1038/s41467-020-20389-5)
Supplement: Supplementary file 8 — Source Data [file 41467_2020_20389_MOESM8_ESM.zip › Figure 5d.txt]

Female	Female	Female	Male	Male	Male
CON	ABX	FMT	CON	ABX	FMT
399	296	380	375	479	494
362	405	380	428	492	436
339	358	377	404	421	471
386	315	422	443	439	509
358	346	344	422	351	515
	352	403	446	496	476
	344	375	381	448	486
	348			441	480
					470
					447
					443
					456
