# Supplementary material for: Longitudinal evaluation of fecal microbiota transplantation for ameliorating calf diarrhea and improving growth performance
Source: Nat Commun. 2021 Jan 8;12:161. doi: 10.1038/s41467-020-20389-5 (PMC7794225; doi:10.1038/s41467-020-20389-5)
Supplement: Supplementary file 8 — Source Data [file 41467_2020_20389_MOESM8_ESM.zip › Figure 5e.txt]

Eigvals	46
0.152459566188288	0.1018511923384071	0.058944158634331625	0.0392623241841356	0.03604580592718105	0.03419686313488882	0.030167170568376943	0.02475588512173664	0.01905727776059621	0.01819078535402039	0.016312390741776938	0.015372640246889339	0.013003982693345996	0.012006285248000499	0.010653104172243645	0.009256076210527346	0.008372770838791871	0.007356663237805637	0.006943239143685715	0.005426488170989337	0.005406371496385275	0.0049461910561896544	0.004790397173104	0.003848909204122044	0.003576797436518564	0.0032717159431763735	0.002983184711773346	0.0025352550701699273	0.002103271350991499	0.001912978639910347	0.0017540313360993771	0.001131246711679918	0.0009488452796752572	0.0007040162660097724	0.0004162407674686095	0.0002378061900910628	2.7969107363174425e-05	0.0	0.0	0.0	0.0	0.0	0.0	0.0	0.0	0.0

Proportion explained	46
0.23091890677685065	0.1542662528611503	0.08927823299661697	0.05946765562038824	0.054595840108290945	0.05179538711630377	0.045691918338513104	0.03749585592775929	0.02886460887068776	0.027552198739533254	0.024707137316368154	0.023283768731844925	0.01969614332749705	0.018185006905340962	0.01613544647107482	0.014019474494230756	0.012681599043769552	0.011142578159388902	0.010516396134631728	0.008219088820801274	0.008188619624123783	0.007491619318883339	0.0072556501759551105	0.005829649971596847	0.005417502977694807	0.004955419248337852	0.0045184029417042575	0.003839957989130636	0.0031856651121924635	0.0028974432189450825	0.0026566978295358822	0.0017134133363164545	0.0014371437631692367	0.001066319881163258	0.0006304482256043073	0.00036018694538837454	4.236267921589268e-05	0.0	0.0	0.0	0.0	0.0	0.0	0.0	0.0	0.0

Species	0	0

Site	46	46
A10	-0.07158791092837896	-0.022025774498634614	-0.04018546455276601	-0.023575025443824688	-0.027118857792998635	-0.008722876352142965	0.006638732212953616	0.019194733822812764	0.004438583208595914	0.0061598017871240624	0.010475947364424624	0.01258788942519588	0.00835512008011377	-0.01076961102605983	-0.007511097733824937	-0.007528047172020117	-0.008309540728200402	-0.005490411585540848	0.01917382474857725	0.0010884761908758328	-0.01055961327375996	0.016645546616031705	0.0048564247439632545	0.000901577585488564	-0.014688564114205759	-7.196543017653119e-05	0.007697374209494133	0.010186931388934627	0.007108966665157443	0.0031156751537748458	-0.004880090188504858	-0.008889897999140311	-0.00027038199290146156	0.01036316797525019	-0.0061424337240089544	0.0026037819265590403	-0.00026296315540931536	0.0	0.0	0.0	0.0	0.0	0.0	0.0	0.0	0.0
A11	-0.0992144932316963	0.008408854565302902	-0.04078369674605362	0.04107542549794776	0.016772071515847236	-0.023477949540551702	-0.05056719119821284	-0.05961082239533209	0.026375330115896746	-0.02866470959807585	0.027397706097674827	0.010459144515524103	0.021304364709196947	-0.002840004883315122	0.002234737967479762	0.01940121550432682	0.01549724413540842	-0.011906300293506757	0.014337265832600398	-0.00046994344329499274	-0.004027735796833154	-0.014445319086740308	0.0029691079580803637	0.0032906336832151553	-0.004399161393974567	0.003781662987347077	0.004789461623771885	-0.0012679495211425382	0.005029524861773883	-4.645786700679579e-05	0.01274280158727484	0.0006724969143735919	-0.0009915056333534048	-0.0016930726894547382	9.8509902927768e-05	-0.002293940385847943	0.00013916598324540357	0.0	0.0	0.0	0.0	0.0	0.0	0.0	0.0	0.0
A12	0.034229201753596755	-0.021036551999746744	0.02059021463759502	-0.03436720865719625	0.006878218718014859	-0.037886757006417415	-0.03902822161090926	0.013415787556401422	0.0217244109259124	0.02817370466567143	-0.0029699756258449728	0.01677928923949677	0.016683578440425773	-0.016603646603275297	0.02419975808242482	-0.0070821297667023955	-0.01754079020040254	0.019465497622581797	0.01362054694814487	-0.005438873821266209	0.004411260028918844	-0.006954449234883777	-0.009017139331893735	-0.013481944026007019	0.002342217740294557	0.002880956193565599	0.0029805215171648776	-0.007972908998808774	0.011987859000400851	-0.0010882210582938542	-0.005643614408062092	-0.012217001089202543	-0.00024921705338618445	-0.008040050514318525	-0.0001157953433727595	-0.0008627825641318014	0.00012523436493970102	0.0	0.0	0.0	0.0	0.0	0.0	0.0	0.0	0.0
A13	-0.05110938025116479	-0.030766922612459773	-0.06532836027038809	-0.02573138529913566	0.002519544424466121	-0.025378302667463503	0.04741012540336413	-0.026271566366278934	0.005796266888657856	0.02137566823260461	0.0247141211764552	0.0018752429953165183	0.02991246012055285	0.007753266659142756	-0.023500702277851216	-0.03095942434762334	0.005859592815179944	0.01135587339081738	-0.015648739675505473	0.012162459084862812	0.0025318249828046807	0.004531767450709707	0.004346315018860945	0.00021255842050349908	-0.00074041377620324	0.004018574213077729	0.0030705207128147766	-0.008508867928253788	-0.003000156314546901	-0.004664588508820237	0.0006964478783986673	0.003006806240725935	-0.007601423303823899	-0.004447742959350511	0.0011234028051983768	0.00041066243642350433	0.00031083435914758354	0.0	0.0	0.0	0.0	0.0	0.0	0.0	0.0	0.0
A14	-0.04823753539636664	-0.0023725520248042255	0.047278807197083786	0.04064102546654365	-0.012747598932423452	-0.025183747244346542	-0.013482640902241886	-0.004392143033797122	-0.00041857457772012804	0.020572223162826746	0.010163110999273391	0.01338008353051289	-0.020038448544669202	0.03179617693389525	0.001577813655210893	0.028107747040788694	-0.01915265567147463	0.0010400444056739764	-0.002061293085330395	-0.010987737973243233	-0.011418335602556982	0.012413116470789739	-0.0033061408466172515	0.01431566051864688	-0.011279661508539623	0.013500974867714373	0.0035523728382064915	4.6176704957855186e-05	-0.0037394556198781853	-0.009907326751533715	-0.0003683383358049304	0.0018421887400119261	0.0006123195520218533	-0.005923978256555846	0.0007608752504732626	0.00206658999933904	0.0001650758995399617	0.0	0.0	0.0	0.0	0.0	0.0	0.0	0.0	0.0
A15	0.004176278311169992	-0.027680800523477236	0.02845202763610132	0.0026764028319834535	0.01774407552193019	0.016667773764820714	-0.034205858149243026	0.03596680652933493	-0.03712339821258945	0.0026470027978378065	-0.021563806774580464	0.012766748350841257	0.025740447962399465	0.007644743569990639	-0.014374029288044784	0.010425529519013512	0.018452305052400617	-0.00019992267909966583	-0.006030442818692111	0.003685725851332464	-0.01527021479792976	0.004032116452222537	-0.006223130673664141	0.010259989393528823	-0.016932549388891452	0.0006333253879041962	-0.014489088969263202	-0.013252982306368144	0.006895193649937596	-0.00496869661983109	-0.005719916112393469	0.0009576844038562684	-0.006883592922699603	0.0010178676144872467	-0.003206422655652677	-0.001276199942595631	0.00011356911483376603	0.0	0.0	0.0	0.0	0.0	0.0	0.0	0.0	0.0
A16	-0.003573637219135744	-0.018554066900708387	0.007948338306560386	0.022345173976993416	-0.013352497665476012	0.07010491681673924	0.03980430276248167	-0.0034539848625148	0.0074169190468626744	0.005239834140519134	-0.034008681988628005	0.02493712997730473	0.006709914304960905	-0.011312604919357693	0.00463229756975178	0.015068749066890172	0.01029877917091469	0.014795605745654234	0.03300854130353667	0.009866942617705874	0.004992294539956243	-0.0003658956498416909	-0.0068562169409758815	0.0004474646870303998	0.004967813120597555	0.014407827440433348	-0.005528417559516002	0.005551153854292714	-0.006816547838178421	-0.0022433739103980793	-0.0015678666270594317	0.0005008792014960276	-0.005847223900186825	0.002558550640837042	0.004957946132066476	-0.0033028570753483566	0.0003467960919150135	0.0	0.0	0.0	0.0	0.0	0.0	0.0	0.0	0.0
A17	-0.03564604379161677	0.10374873702473543	0.015308417480071489	-0.09296453670390252	0.04134146788299373	-0.02248696076552138	0.04218314995998438	-0.004085563272455681	-0.023962364213128615	-0.017006501592095723	-0.009728803230649606	0.0062647663296431675	0.002365165624633484	0.003965787130121938	-0.00020452835553400175	0.023130540008255335	0.00036927580948420223	0.003900857674009137	-0.0035277566547624105	-0.00035997545086287303	-0.004993871185581981	0.001398826004084858	-0.017876254496881752	0.004156236304863657	0.002598468597451916	-0.0006999354688379247	0.010607981701450624	0.002751931332733527	0.002539339921756198	0.006765622722949583	0.005707860485044777	-0.0004235165936235565	0.0032644904607535144	0.0005117661871729769	-0.0022826044124266954	-0.0004329224490020077	0.00018538381176286855	0.0	0.0	0.0	0.0	0.0	0.0	0.0	0.0	0.0
A18	0.002171633199692039	0.024979523758839058	-0.00011383150796777907	-0.027380217310845712	-0.030683468526185306	0.01626345453267533	0.0011103392026530889	-0.011387451306549059	-0.04425435774629052	0.005151941216661555	0.0016927702486138625	0.01878122338347731	0.00622274296511862	0.018772513877535577	0.0009032476688310756	0.00015612392614359894	0.01594267191499178	0.007321016327131292	-0.01332764926515912	0.0033612643393281945	0.0009241996086557007	-0.010757365270259896	0.015640279888774818	-0.007225694408430629	0.011442236364777529	0.012979410423535766	-0.018763036124295283	-0.004544236166853471	0.011663277111671125	0.00376449518705127	0.005640212509106228	-0.001039220148095203	0.009282833274803533	1.3177809461940738e-05	-0.0015961399781371055	-0.0006184051786464705	-0.00013648315853837155	0.0	0.0	0.0	0.0	0.0	0.0	0.0	0.0	0.0
A20	-0.03618734709912334	0.05628904028008317	0.029201576414081255	0.02146003336732648	0.013492669212747579	-0.0006877664789938922	-0.019207717601892615	0.01769698713472821	-0.022448382349255253	0.0007566104402730733	0.014966664469978066	-0.012655456327810169	-0.013443670475383468	-0.014682550260661155	-0.020556691323930572	-0.02778809957555838	0.012632942379427104	-0.020539531384480055	0.003895955531263985	-0.00613775163484588	-0.007385008349460913	-0.01188590811907089	-0.002070473760638178	0.017978562778208484	0.008728975634833361	0.012100918464500314	-0.00026964877432503263	0.007312478981322177	-0.009389134551767	0.002684039857820857	-0.0007170807612320099	-0.010557398030114126	0.006016710363775322	-0.0003227417547488624	0.00023191079208769122	-0.0014900745265377816	0.00011397435416649683	0.0	0.0	0.0	0.0	0.0	0.0	0.0	0.0	0.0
A21	-0.06400470170022372	0.06443559271074253	0.01842586471352564	0.008718346355038828	0.0012672211980481907	-0.05449019385827114	-0.007817797585894353	0.010974705447808316	-0.026235273372570405	0.017813940016641116	0.021415502283108682	-0.013042689663367186	0.017736045433282895	-0.0019418492380029434	0.028854059535461846	0.008197715232066255	-0.011766948799462638	0.008712085623125114	0.008784447384354186	-0.00324626821408958	-0.003253308566241084	-0.008423497571317764	0.013000583793357804	-0.0010511043208738934	0.0017108834067506415	-0.009226290972493506	-0.01683007208921581	0.0032521339793391796	-0.010156038980096344	0.0019648174859479926	-0.00971180778050565	0.00797715483471292	-0.0032558646327557135	0.004447239200998534	0.00012767419553142198	2.0557713649337308e-05	4.243396625799631e-05	0.0	0.0	0.0	0.0	0.0	0.0	0.0	0.0	0.0
A23	-0.0849445738278882	0.07499441736808539	0.00592916626719102	0.012650504301847512	0.022171993978629134	-0.009593887851472947	-0.03047313984432399	0.006912656581921659	0.024368572474935277	0.035640233013028225	-0.025153051028568692	-0.017834315832183697	-0.005903784283849034	0.01982324433789816	-0.011890963111991289	-0.012464590539480083	0.025555663854722778	-0.002849147969142676	-0.0046413705925783914	0.0027305550023067303	0.02221507425817905	-0.005183123316185465	-0.004747568762635738	0.004480634122207447	-0.0019117554547491246	-0.003757290444074515	0.0020440654060789494	0.005846135758063354	0.012649041601275503	0.006092583128505564	-0.0032249402031938597	-0.0010458745063220687	-0.006993821193569217	0.0009199073913693902	0.003627961822763974	0.0003148075314358822	-0.00015764078122254495	0.0	0.0	0.0	0.0	0.0	0.0	0.0	0.0	0.0
A4	-0.013314180673023203	0.004962270086350138	-0.06612373339005492	0.018949842966227294	-0.025279651738038863	-0.015595780004377101	-0.03157190152738573	-0.01825603589475965	-0.002160470198408278	-0.007001790561709705	-0.013977730210121843	0.016841991169262147	0.0009350327145896033	0.0005284402728568215	0.01664089884629361	-0.016046468723929275	-0.01638772631577611	0.0051420928580265405	-0.014748648260554411	0.004313918079956543	0.014374862802982022	0.0063865858041038176	-0.008328837791742287	-0.0023204556694588437	0.0004277767271450595	0.01236070411541852	-0.001451164535482552	-0.002501415798344995	-0.015187175756079545	0.001446695159243229	-0.0034693020921633777	0.0015391148835383823	0.004929102650203769	0.00020757336946734288	-0.0058178242016340646	-0.004229366924148869	0.0003765684505817557	0.0	0.0	0.0	0.0	0.0	0.0	0.0	0.0	0.0
A7	-0.01638354250915936	-0.03779296798999755	-0.04844271039058808	-0.013510143664416807	0.004930034643115232	0.03340057398319009	0.02265106532650555	0.024616679866646368	0.023650999909769252	-0.020128114371971324	0.005522942773143536	0.01418215747949764	-0.010192661557571129	0.02422531048031066	-0.008207430121593456	0.0006649347778776186	-0.015555979661106669	-0.015048741624733913	0.0004493062768427232	-0.016686142818770542	0.00041022630830910717	-0.010887019123949047	0.00026460755398672047	-0.0073639555041081104	-0.004736202849323159	-0.014799843630515331	-0.013816726259743341	0.0037434894850149275	0.006488378312143147	0.006526815853532626	0.0010921643770165827	-4.344208641594892e-05	0.0011204085041298703	-0.0032818142566227574	-3.4505054536512285e-05	-0.004084769439085212	0.0003891572280212408	0.0	0.0	0.0	0.0	0.0	0.0	0.0	0.0	0.0
A8	-0.0336852715115361	-0.10830166003756468	0.05033260863598433	-0.015528969527412506	0.0033463776406323104	0.019076159648103667	0.009395816147743373	-0.0010672715929154332	0.023363439731350535	-0.020366039118174188	0.02499319249448578	-0.005796785148374489	0.024555799054744018	-0.012877924773729149	-0.005273352213866823	0.016167182478703798	-0.004754808959098798	-0.018129894966630065	-0.008176023542050312	0.01787101426336903	-0.009431654343201224	8.187409537275869e-05	0.015330136984760248	-0.003539658476391283	-0.0023118887366435216	0.005126837982015635	-0.004347712488241527	0.005106464373933137	-0.0013404201080077565	0.0080218853592355	-0.0037764639555183674	-0.0023798066479960964	0.0008701556753983289	-0.0014834212768729369	0.0005483435996462971	0.0008694095951305695	-3.884687964301464e-05	0.0	0.0	0.0	0.0	0.0	0.0	0.0	0.0	0.0
A9	-0.04546831360086352	0.02340936255582487	0.0022099411142322534	0.006479617412475562	-0.001984521522490311	0.00893606707983784	0.009205329530879509	0.006745098629136535	0.034830719745803866	-0.026425566671129698	-0.013686105774146848	-0.0011698248196648844	0.021049158291259907	0.00871246215907818	-0.0011593609824559353	0.0010795640204058234	0.0010617701515783728	-0.010454396838526111	0.013611474405899448	0.010646135622157396	0.01274002528140548	0.006694024819469382	-0.018476274434651798	0.008201648865109962	0.016926257210981017	-0.0018453788419941224	-0.002030909461026418	-0.010005181621732107	0.004588396124078287	-0.008631205244797205	-0.004293866101458603	0.009070890443193957	0.008362479099014747	0.0012881013521858912	-0.004852431892451064	0.004735896235714992	-0.0004682738601654163	0.0	0.0	0.0	0.0	0.0	0.0	0.0	0.0	0.0
C1	-0.030046601064394374	-0.12542897809432818	-0.10036769622135519	-0.024337330142172885	0.012672038770789318	0.010276386086965848	-0.046533205649809985	0.009297106785915674	-0.0409190355911447	0.00012790710897117802	-0.024283469719495437	-0.02248650146406539	-0.015187119467123679	-0.007212279769422619	0.002692905069963125	-0.007298373901693056	0.008274241388513988	-0.00772037310558196	0.013529557641197277	-0.008679339197608554	-0.0005091264221768124	0.0031249668194584792	-0.004126982564504634	0.0023338308714007812	-0.0018266741779133177	-0.0017474743774599166	0.006613045713551798	-0.003269837523763011	-0.0028319358104879943	0.001129631897294404	-0.0028522757077057027	0.00485745586249787	0.003270475054695168	1.43469533837015e-05	0.001961626806635216	0.00029329379210395727	-0.00015608530468617658	0.0	0.0	0.0	0.0	0.0	0.0	0.0	0.0	0.0
C10	0.004846778558487293	-0.02508364698542189	0.03371141528039596	-0.01855971335018864	-0.027352461695676088	-0.005133867858828938	-0.007994013816585146	0.0008047314227508049	-0.00030020294524609885	-0.0034688733437211747	0.010176342460798338	-0.01065596887646658	-0.018257280237296742	0.0422439265993686	0.028588479704899767	-0.0135424786432646	0.0040247048104155615	-0.015408194143051241	0.003704086836052192	0.011110156529473858	-0.01888255020278547	0.011535138702982154	0.00100481900568543	-0.01213483198453638	0.01524478896490456	0.01422885603956912	0.01497762605741547	-0.0019859201279729542	0.007645017806276852	0.003342588247643091	-0.00483697236854302	0.0036027710974117196	-0.002411538656569182	0.0038971509780532246	0.004142919951203243	-0.0020924563171637765	0.00013964141200270984	0.0	0.0	0.0	0.0	0.0	0.0	0.0	0.0	0.0
C11	0.025148807538332103	-0.040020631003038286	0.044750476311873906	-0.024930947071305394	0.027639381162654544	0.051182416536412444	-0.029765346521249195	-0.005739251186878937	-0.012822949616666112	0.019239133596015538	0.003882629367634279	-0.006738499582889794	0.021491723927314566	0.0017951868103288791	0.011947811608026741	-7.711216890920133e-05	-0.014340062939526636	0.00857264363368672	-0.010201818510148153	0.0011933290870251437	0.025892870919876475	0.0072490983378388045	0.007525512673883789	0.007285973565394555	0.0008580242575280765	0.004902161751846628	0.0071536587196368495	0.01692541967059854	-0.0005453925168533091	-0.006999604912862388	0.014244818355749093	-0.002140204253375508	-0.0009773518997186774	0.003044388255880383	-0.0027310685231764845	-0.00035186358982538976	-0.00012643774379922755	0.0	0.0	0.0	0.0	0.0	0.0	0.0	0.0	0.0
C12	0.006769721565263576	-0.026861308303900593	0.040066936199561164	0.003957366274570209	0.014167028892155377	0.004582697351159811	-0.010429491365377283	0.0060684240319896846	0.04240689376510891	-0.006469528592428673	0.005340191639178601	0.0042632716146542	-0.00358758971640984	-0.01844366639915846	0.008546659689488041	-0.0166859309332891	0.038614067396101584	0.02674945184333247	-0.004557798390838561	-0.029647233362967266	-0.02223007563392773	0.015358833082366529	0.002840602458333085	-0.003722355555353671	0.013447100466110203	-0.005311089343432274	-0.00389054318488054	0.0014210607795738185	-0.004123816461887986	-0.001683133803290723	0.004485198851273504	0.002609474101257254	0.0008051821337715334	0.0010441153515966764	-0.0035659249506421963	9.96062289498159e-06	0.00017202016514323567	0.0	0.0	0.0	0.0	0.0	0.0	0.0	0.0	0.0
C17	-0.09504448262536425	0.05339595188138781	0.009032649746254465	0.003986991236092994	0.01913982109186432	0.00435095371878293	-0.0012137139897529594	0.002109990237503275	0.028412601792177986	-0.033526879394896125	-0.044876526102437996	-0.019629143350225878	-0.02024210027385943	-0.0072848266137044496	-0.007674404637746614	-0.004362726578421416	-0.026052872186715596	0.016619441791535166	-0.01789290731155129	0.016117575731545746	-0.017671617402985677	-0.006208772678629262	0.006373152603142928	-0.0027797838518885593	-0.002575879507414277	0.0004911048645726107	0.00038807796692814434	-0.006983932038151533	-0.00404296043390157	-0.002800471331849597	3.763675972258343e-05	-0.005802327824771554	-0.00276136809836861	0.0037649289847651655	-0.0003557730712638195	-0.003106848429928068	-0.00012461942654359485	0.0	0.0	0.0	0.0	0.0	0.0	0.0	0.0	0.0
C3	-0.018911360554187854	0.0019582546752098797	0.018868453233789273	0.030651974608351507	0.049290340959582526	-0.005075158034776258	0.021803219867708227	-0.009244210642506656	-0.003291495427952647	-0.010837187653305389	0.01277133485082345	0.008324225892259328	-0.01624951612708242	0.017018503715670832	0.009029405559182153	-0.0015594538545710284	0.007239576281625476	0.011749745978500616	0.010951428875195872	0.0022990386126887394	0.023038414163471178	0.03226626318286538	0.015249557910368545	0.0025869894523511618	-0.01149072562410649	-0.01032762370635535	-0.003605058546390499	-0.013402529030821234	-0.0028703553916369765	0.010872431663396387	3.1812323688873034e-05	-0.006193790798952243	0.007360687311239004	0.0015155007033710447	0.0033896017214649155	-0.000983560059220071	-0.0001376140107847493	0.0	0.0	0.0	0.0	0.0	0.0	0.0	0.0	0.0
C4	-0.03489439191510826	0.001096013525689125	-0.005377865023732437	0.06998820186649737	0.012718170094854505	0.01836578806473467	0.03429772943518853	0.005718825758800694	-0.0031956186966051294	0.03435028453782919	0.0016601799236363368	-0.002793515397567704	-4.1596597084117486e-05	-0.014401709945593722	0.03790067896433637	-0.005363889318306326	-0.006952476918434133	-0.02403276501764011	-0.005683060984678762	0.007762372281987528	-5.1643203507673116e-05	-0.006036867450473741	-0.01201286469297196	-0.0038131568324171424	0.008477165553059973	-0.007434544498236423	-0.006731279686052538	0.0013676770544109032	0.0027877631216530418	0.006805844754845585	0.001931884349298385	-0.0023997019360721904	-0.002257047748332441	7.715472881618602e-05	-0.003390026543299407	0.0018683732377242689	0.00021120937037412939	0.0	0.0	0.0	0.0	0.0	0.0	0.0	0.0	0.0
C5	-0.09897524728462988	-0.002309730393017479	-0.002351569801650122	-0.029001072410266882	-0.029455665229924873	-0.018336895572089007	0.049449689970699436	0.050921183689711456	-0.00391909983423767	0.006525428957548947	0.014113085649694532	-0.0018246922715726662	0.004855962239400953	-0.02391022764305822	0.014462991319672902	0.012689735753309579	0.012469599524533675	-0.0036380382357555406	-0.005608738436493598	-0.015118207297713905	0.009138651058314972	-0.002804307451607159	-0.0070422048835720764	-0.0002821997632289678	-0.007339572704779286	0.0034145742686322827	0.010229941084742407	-0.0018528439047984563	-0.005589470624827498	8.419372466111143e-05	0.00550271534686824	0.006142663349560663	-0.001143216752497001	-0.0010695162438849046	0.002809304193968355	-0.0033468529143328555	-0.00017448027474440152	0.0	0.0	0.0	0.0	0.0	0.0	0.0	0.0	0.0
C6	-0.03210846025301831	-0.13988947765800488	0.021873143116184806	-0.0009824900826842123	0.02645060024446533	-0.026039292184481398	0.02576926074210073	-0.04008296243508964	-0.018027393955193146	-0.009143666572123428	0.017055662257283197	-0.026904433072005508	-0.035105593830506876	-0.00044257933775109236	-0.002908544289468728	0.011798136092496993	-0.005461874906467075	0.019178582790632868	-0.0038145524388914017	-0.002429967575694686	0.007215167647317233	-0.014139115066161112	-0.015465227513834855	0.008143081692380085	0.01017272176151218	-0.006460085455413493	-0.006105841101929126	0.002844930981029833	0.008084138575894321	-0.008257558452170514	-0.005064424319624671	-0.0023955843313029886	-0.0009568942928799416	0.0037446783081078873	-0.00083133609322424	-0.0009351562457092855	-0.00014406761419849082	0.0	0.0	0.0	0.0	0.0	0.0	0.0	0.0	0.0
C7	-0.04571079011285715	0.00452429362075921	-0.003129106445386342	0.02727335762678297	-0.0006534839995917623	0.01982966656342163	0.020269598576094897	-0.003999720449616696	-0.026263090335863205	-0.03714007797389773	-0.010516377520132167	0.015495465431115428	0.013611090543820993	-0.005770885095035774	0.004227696288454004	-0.016930337979771958	-0.014787283429855875	-0.005525240608698029	-0.024326839562308893	-0.02199244622733246	0.004531065052753264	0.0064201076057382326	0.012366312482201257	0.005401373448034328	0.011987678206658732	-2.1598429146851812e-05	0.004825077741290537	-0.0012944994118864917	0.004518614097621512	-0.003396476402233184	-0.0034064537364805196	-0.0018771996558660257	-0.00860052251649323	-0.0010385209166634936	0.0030931967838486616	0.00354351097942231	-0.00023130391089530133	0.0	0.0	0.0	0.0	0.0	0.0	0.0	0.0	0.0
C8	-0.09002303101156336	-0.018656693763501354	-0.020802467276882956	-0.012365772250442206	-0.04130996449088131	-0.0003330566960103501	0.0032073595509637272	0.03508889864408963	0.020886311287736707	0.02454615117495589	-0.012579604910009675	-0.029171011723994125	-0.018211482716943214	0.002288830016681003	-0.021582108314022713	0.018397648806054153	0.000934589648928003	0.008756363915202079	0.0019513273787685273	0.0014955137470605677	0.006864299069571871	-0.002219668610817948	0.01423940837336393	-0.008470600023014035	0.006074731109537076	0.007419229620161593	-0.007498460410021254	-8.88486594845418e-05	-0.005646022291737859	-0.0022576891837875583	0.0037144546152347306	-0.0036453649821529296	0.004986769766000416	-0.005337782049388394	0.0005451920504716875	0.004700411921594523	0.00012016147600269955	0.0	0.0	0.0	0.0	0.0	0.0	0.0	0.0	0.0
F10	0.04450588976788244	-0.043858971774776344	0.017795412130103407	-0.014715392989955493	-0.010486146237984655	-0.023110659495131847	-0.002339907599023511	-0.014809141104157524	0.008354766287055348	0.011638598572535089	-0.023336146649969317	-0.0030910744599609184	-0.008979894226781783	-0.002373282573961569	0.012575288686078004	-0.02025815351350479	-0.0055391283169029274	-0.0036732244956089424	-0.009055030607411004	0.011170256463523131	-0.014596954902233594	0.005033676856019278	-0.01869898621347178	0.0042669607386018075	-0.013998983329233989	-0.0020135484885636747	-0.01401524816696169	0.001855502286325528	-0.0034701876374645213	0.00948274015998216	0.02021124205043166	0.003773512160801147	-0.0005423954578680908	-0.00040927300663359063	0.003049268429275943	0.0033018156146451434	-0.00043032490733250985	0.0	0.0	0.0	0.0	0.0	0.0	0.0	0.0	0.0
F12	0.15317466189617723	-0.01230240179614983	-0.009718498802973997	0.01910763093953799	0.05556701722931427	-0.029016123198617138	0.008082186081227747	0.046895465438068926	0.013138551908569013	-0.020159253989700334	-0.002934896812577156	-0.05395411751588783	0.030325837076555933	0.00761049619891496	0.0007410746088329001	0.002140549004340629	-0.001850135080134296	0.0002643030018732256	-0.00035161767377498435	0.006097423880759851	0.0019715332516877506	0.0014454598346555928	0.006105882705288566	0.005012873994353832	0.0004066613649874455	0.008099167017400167	0.0017955809688994305	0.0048446281120403676	-0.00033507742620492105	0.00229881452205874	-0.002145914365108537	0.0037662425056008116	0.0017703735751826181	-0.0036272181471693836	-0.0004419178565148799	-0.0020454644654128774	0.00031564828233178303	0.0	0.0	0.0	0.0	0.0	0.0	0.0	0.0	0.0
F13	0.028892438566969006	-0.03904352424028362	0.016340078552336094	0.013724937744941858	0.02806872078205689	0.0176493020325568	0.027397788586181623	-0.012341644070271137	0.01256923676696908	0.024203742311689234	-0.03686620600244753	0.02939912289065556	0.009896786988491049	0.017341758316083637	0.007992945217004605	-0.0005268536331684164	0.002036054183491041	-0.006323006061179721	-0.012115400615653827	-0.01417008821539744	-0.00825499879755644	-0.021243455804000697	0.0077000651848727255	0.004839574616864407	-0.009026726750090181	-0.004570509211374821	0.01655313700760894	0.0010403500272967738	-0.0041969766332343875	0.002277548909422365	-0.00824515738809326	0.0012811399060131293	0.008985381003038268	-0.0025245950377697276	-0.00018063568114506034	0.0011554843517756935	-8.974226197039677e-05	0.0	0.0	0.0	0.0	0.0	0.0	0.0	0.0	0.0
F14	0.00972675823467802	0.021692135543006003	0.012715984660278658	0.0062477512167821705	-0.020011193856599822	0.007912004406440694	0.018724915834910757	-0.0025454064634168458	-0.019219086585614414	-0.00417441415505127	0.012548941374334916	-0.007320901295020654	0.009957393397033441	0.014894903674378625	0.005082613355351113	-0.012344487807559534	0.019933671070544095	-0.008658767706955305	0.0014249775205281063	0.0174300691509461	-0.006472147829456507	0.002472223217764869	-0.010292283483227525	-0.012769369029514878	-0.007289721506358696	-0.020358119361900406	0.0018146220851627947	0.0058743307650906545	-0.00793488953929841	-0.022417117069523453	-0.0004965921166930654	-0.009187227614615179	0.004415837724277792	-0.0043042095780498465	0.0012417879188044744	-0.0015730522892133559	-0.00017354635401964865	0.0	0.0	0.0	0.0	0.0	0.0	0.0	0.0	0.0
F18	0.11575362904434595	0.008737815981475935	-0.048081481364907135	0.009485502295943086	-0.0064889384535528226	-0.005722677555578916	0.008644185704961766	0.021546904107755414	0.02835616122481686	0.011836715549755182	0.02336919428748239	0.011127680756760409	-0.013974854373457376	0.039389616888570136	-0.007161582635209074	0.0072900334464925465	0.006775491414447402	0.004892264709220499	-0.008129444259801647	-0.006064869828986881	0.004309486794974135	-0.014286892567254683	-0.0017333201109541016	-0.0024451034711222403	-0.0024914930196890104	0.003196226130024677	0.0002698017543105503	0.00134713742683641	-0.0062563557383306465	-0.003118505823977478	0.00295202361822837	-0.0018881710401398878	-0.00522844463298184	0.010041996636663936	-0.003575418315267783	0.0003659506259954546	-0.0003204990953935921	0.0	0.0	0.0	0.0	0.0	0.0	0.0	0.0	0.0
F19	0.06547774276197167	0.0375193333924304	-0.058574096186466126	0.04022244857768411	-0.05283025120138554	0.016105741185563766	-0.023520763519119976	0.038027562413019605	-0.0032105836491049164	-0.019866552860864854	0.017117046339732073	-0.0016787102211615573	0.00653767059764919	-0.00856608730852941	0.004277692236026117	0.022260017120861522	-0.007761688396651688	0.010499062811256992	-0.01802501085430166	-0.0015468213533677865	-0.0034493059965947422	0.010551163734048538	-0.012563135858036775	0.008094723133676682	0.006353218876885869	-0.007844397013042886	0.0029218365148125066	-0.00040548810891574954	0.008618062128214372	0.0008845265807725364	0.0047707606059666716	-0.00529238387398095	0.001604564186089688	-9.122896798994725e-05	0.005303509442559748	-5.232847670746085e-05	-6.69300505060772e-05	0.0	0.0	0.0	0.0	0.0	0.0	0.0	0.0	0.0
F20	0.04824658620365123	-0.009607198334393642	0.015608463500386064	-0.029782439667659817	-0.002501820605718589	-0.03276788783221289	-0.027279193346187464	0.0013614635917234901	0.005076972904826408	-0.0052303719525803125	-0.013167232823879318	0.02789137858134551	-0.017880545266121126	-0.01478835717879993	-0.005964239292433873	0.011588155817586179	0.007367396833528019	-0.019323115572792662	-0.010052698671335798	0.009095011815364096	0.010821297929181975	0.004174508984696997	0.00705805119055241	-0.001252449823126121	0.006341061223688615	-0.01050276386137293	3.415633331482204e-05	0.0021332845115610067	-0.003696984728409415	-0.003886960618871535	-0.0011995940753074608	0.0012201656453078849	-0.0020920533569368503	0.0021702966851292033	0.0011201294592963055	0.0012633232173052044	0.0037879513697683465	0.0	0.0	0.0	0.0	0.0	0.0	0.0	0.0	0.0
F21	0.04614979984763461	-0.006696860393734891	0.017381446585326796	-0.027242841697616527	-0.005765318188376438	-0.03168886581163305	-0.028531872814528653	0.0029286362342091357	0.006098535248918311	-0.007925066860580655	-0.014175009127770057	0.02696689987033501	-0.019326720156725694	-0.013451682641461474	-0.002240224753540225	0.014972274396919843	0.009027925764384074	-0.020428285315711562	-0.007440879677199239	0.0076911447433145605	0.01108917042768999	0.004376457905132736	0.010589994571417242	-0.004039787195419688	0.00767888212909442	-0.007295051497866935	-0.0005892986208952509	0.003112519873034732	-0.005981720379767673	-0.0018485446409924168	-0.00262818070831641	0.0017006771137834304	-0.005235162209959231	-0.0028689787207253803	-0.0009265369561356275	-0.0014417807141365831	-0.0033772184487660755	0.0	0.0	0.0	0.0	0.0	0.0	0.0	0.0	0.0
F22	0.024248020352066215	-0.01732253568092073	0.06166059645122918	0.009703194094559536	-0.007642984114639465	0.0029907009967336767	-0.023521726821625788	0.01249322348481257	-0.017499113941113014	-0.025819094118226155	0.008249754128286775	-0.0007802181887354177	0.015421302143793942	0.0017050809616395866	-0.012430730365074708	-0.006795253394033014	-0.006211408075024763	0.004302123018760934	0.010452323395840303	-0.005314003022294555	0.010034204743710518	-0.023237624769785293	-0.006398091606790444	-0.017579110522730736	-0.004015996017231774	-0.002003269779490849	0.009617233806254717	-0.017678526998834976	-0.010129050023508022	0.0036003989918580977	0.006037211924319707	-0.001210357018022894	-0.0002994868115470498	0.006771898703608469	0.0032347886409376204	0.003998979110579636	-0.0001809613088447926	0.0	0.0	0.0	0.0	0.0	0.0	0.0	0.0	0.0
F27	0.05300146858082848	0.005179408982709516	0.029870873029313055	-0.01232756424298223	-0.004515133804891898	0.020326513263164564	-0.002195133959435659	-0.020648298053045428	0.0051169805158901354	0.04031039033406604	0.022480772698955594	0.00195777746279387	0.006721762689308513	-0.0035493773031376693	-0.043772765710762315	0.001282611296177033	-0.02231890799221871	-0.012665427972635252	0.006218253727614303	-0.0077837345459006195	-0.0037747558958831496	0.012015247122974462	-0.014273966666593177	0.00552186931128939	0.015561926041811823	-0.005075861066040223	-0.001582802322970125	-0.010783840938981963	-0.0066068245115473755	0.008226507317514564	-0.00237415764016938	0.00014517091546007552	-0.0018242306375974252	-0.0008450904136879429	-1.1278769478427339e-05	-0.0031473521977863103	-0.00013259600797551607	0.0	0.0	0.0	0.0	0.0	0.0	0.0	0.0	0.0
F28	-0.006551694369717877	0.03330106211577923	0.00012248761513033402	-3.900798849520225e-05	0.02214357997559544	0.0034143740335497498	-0.015617508044622998	0.00532115633313814	-0.013866034801088252	-0.03810927653591183	0.011108559453374285	0.022921226032363892	-0.006542165370398518	0.015644334054858627	-0.016439404094214117	-0.016760925220567876	-0.010165167809239801	0.014368916459440552	0.015279058390734712	-0.002457837418571923	0.0007582796922214508	0.0017756650981944455	-0.01245133394358464	-0.013198755978080921	-0.0026547171867609552	0.0030616788849132126	-0.006452148714759835	0.022829728754206514	-0.0024105135690835684	0.0045448403713392906	-0.004826869801866807	0.0052759703948848	-0.0030099922264673123	-0.006898492650287598	0.0007908500132948396	0.00293669570463309	5.790790437058169e-05	0.0	0.0	0.0	0.0	0.0	0.0	0.0	0.0	0.0
F3	-0.020157287325110504	0.0101344588103908	0.023423454794761246	0.05701225673445633	-0.013874939935140449	0.004624067910070592	-0.01057063651153867	0.0021379975378406153	-0.019685359840790003	0.026897211167746148	-0.004828885097555762	-0.0005115255935295778	-0.002033218064889822	-0.014078913356727325	-0.029489193116355616	-0.0008577386454304163	-0.01091392422966999	0.015244168395700048	-0.0014247791329559886	0.009863144586437696	-0.007011047557196325	0.001854865601855244	0.009096327617758367	-0.015008380774575312	0.00020397859908150817	-0.013691681346299136	0.014523122272735814	0.006397371741825864	0.01022692399406107	0.0007062926017461484	0.004331084058091997	0.01281408972854327	0.005590057459661708	0.0012088977942955718	-0.00167641464232524	-0.002661365933427865	3.504072464597509e-06	0.0	0.0	0.0	0.0	0.0	0.0	0.0	0.0	0.0
F31	0.03279303883889827	0.04826288465027356	0.028180450545132296	-0.03280442386744046	-0.07593801012250606	0.01968650868149166	-0.002933847919643933	-0.05367402464221839	0.007395898881260631	-0.009092199555053295	-0.024300884942460205	-0.05045131693046573	0.014119471572717288	0.010321103701367658	0.005772680365713856	-0.0019986302298742537	-0.005645863258830121	-0.01087706173643931	0.010774507995821723	-0.024478262895384153	0.00532862452857794	0.003997286591586379	0.006921833961043298	0.0008715484549064431	-0.009682295731306561	-0.0074404551722423535	-0.004458823618683744	0.0009135075174432081	0.0008663042463320617	-0.0013518254284327796	-0.0012596101726930326	0.00029124121852944424	-0.002146052862007364	-0.0005502392703434542	-0.0014711258787324375	-0.0011850901554477209	0.0003052564734846813	0.0	0.0	0.0	0.0	0.0	0.0	0.0	0.0	0.0
F33	0.022887243371100287	0.07720969877929114	-0.07088735086287844	-0.0475163985141305	0.059081284948483574	0.06756277916607205	-0.028798016730397055	-0.02083716566290865	0.005983518671562539	0.024705857288030108	0.020788914837061283	-0.00698951521036748	-0.006038507767381905	-0.007248482182067111	0.015105511729739686	0.01139926641168039	-0.0068895354710227655	0.004317282703919579	0.0013423886761644202	0.00459526545381682	-0.016753527705694028	-0.002196680663343668	0.008320772344639018	0.0007869021295024416	0.0030794466466608364	-0.005613432617842971	-0.00032947599287718696	-0.0036567905353892694	-0.004797314759867479	-0.005004299776731633	-0.0029252559711099193	0.001978485601677139	0.0006686326417437189	0.0008399534096066244	0.003930984648909199	0.0028884515904555427	-0.00026337694981108737	0.0	0.0	0.0	0.0	0.0	0.0	0.0	0.0	0.0
F34	0.05564677100336645	0.00989935914671769	0.0005824571015495705	0.008160769136335089	-0.045706335450997865	0.030965919614063506	0.005975360892979126	-0.012636103499095434	-0.014742129038411059	-0.013652046022593756	0.012581950269705478	-0.009962685743309673	-0.021892846748679598	-0.0033178608947575395	0.009425367246320947	0.006871642710663038	0.01835468596366704	0.019787996164348395	0.0035671843184896974	0.016545767351803006	0.0004493348327044925	-0.009204895532701143	0.003536432408555296	0.012256775557260796	-0.0027051984949064507	-0.0060945647144738475	0.0130968489377303	-0.004141817508864483	-0.003146397320184023	0.014928836772767934	-0.00457450865776594	-0.0011223197191230318	-0.006951768705358141	-0.008152935160464005	-0.006783172053430941	0.001943241382876528	0.00029746211384573256	0.0	0.0	0.0	0.0	0.0	0.0	0.0	0.0	0.0
F5	0.04750301124457102	0.052012186609693895	0.018193870127313938	0.0009916954330932827	0.026576304326503705	0.03207131265507916	0.016691606513088073	0.009725016717932763	0.0013337152773276499	-0.005012880052480011	0.0248492096572496	-0.00627003054515851	-0.04186965287393256	-0.029232644578091313	0.003016575273050732	-0.013603774375080879	-0.005101416918776947	-0.016778539072283466	0.0037860959712135633	-0.0040589112979313976	0.008703408237438901	-3.181218903347432e-05	0.003426883585986731	-0.009700494146852196	-0.016670122749083294	0.014742114198308273	-0.0019890798319408386	-0.010838676797179371	0.009858914052384902	-0.010386394067563087	0.0021634724741507907	0.006159292084865518	-0.0018266361193364953	-0.002294912612224963	-0.0033325729464194374	-7.979440425915685e-05	0.00017167793378973793	0.0	0.0	0.0	0.0	0.0	0.0	0.0	0.0	0.0
F6	0.06898683368197156	0.013698286154321964	0.01167949163132882	-0.020151483012389313	-0.04465381075498277	-0.013614223615905682	0.005052901117308823	-0.00886934529450362	0.023500994611474483	-0.005252430682432388	0.015006141498260026	0.017078292773311524	-0.0030681868128908506	-0.023197946108421703	0.00036117103701345456	-0.020774958539903764	-0.002604357114252613	0.010595514896870996	-0.001674603170934893	0.008318560536029328	0.0037782522446840015	-0.011706158114179134	0.0028284509249282305	0.022976778289010794	-0.010280711344809892	0.0008661879717295829	-0.0037347276299300736	0.004253537223020453	0.0071947399093965645	-0.002245878350837569	-0.009248804212643015	0.005117887136127547	0.007419576027801011	0.0037631884034883675	0.005898621358584514	-0.0001416541024562391	-0.00036327383239165376	0.0	0.0	0.0	0.0	0.0	0.0	0.0	0.0	0.0
F8	0.08645941755725867	0.024698098486670775	-0.030856970271363655	0.033898233211448775	0.010353080596898871	-0.02678862779800921	0.023492708056957922	-0.05034691022847897	-0.008890098768210028	0.005158252013435043	-0.013901481102417334	-0.013618312723481161	0.006512821995027586	-0.023775681661872224	-0.013412904205626627	0.02293623911051425	0.014974051494147987	-0.004007173344916386	-0.014300586240351914	-0.00860450087534564	-0.00095075334818316	0.00902856558995616	-0.009816258486377056	-0.021496259477854034	-0.006715933463289766	0.01365493309859407	-0.0018930867250240837	0.005295533381199172	0.0016504715964717582	0.003296146106830702	-0.008747960969465424	-0.0036644618239408105	0.0019404593393462747	0.0029551741516990093	0.001653502846378225	0.0019707922002803004	-0.00022771150609206934	0.0	0.0	0.0	0.0	0.0	0.0	0.0	0.0	0.0
F9	0.0949845463762161	0.01106621430309455	-0.03641020389926042	0.018405680721002786	0.0060220105088205494	-0.05521452066879852	0.04034147555206575	-0.0016710195412608	-0.01814226749427532	0.0014018901432379977	-0.02758699315695623	0.011050238255597164	-0.002954217383352742	-0.0014010040627394705	-0.005036104461058963	-0.004415772678903449	-0.009631747679191564	-0.003953376030390342	0.032955137274422806	-0.0008382045527986577	-0.00957558159164185	-0.0026445577106846774	0.020185177119814803	0.00905122922115391	0.010732934825152194	-0.0016606511926144823	0.0008465858410482269	-0.0018163220375380664	0.003840248190285065	-0.005659642706390496	0.011912216607614603	-0.00288820251100515	-0.00291930218535403	-0.0009752071064909293	-0.0003205492230574909	0.00047394898983548324	-0.00010563735425737787	0.0	0.0	0.0	0.0	0.0	0.0	0.0	0.0	0.0

Biplot	0	0

Site constraints	0	0
