# Supplementary material for: Longitudinal evaluation of fecal microbiota transplantation for ameliorating calf diarrhea and improving growth performance
Source: Nat Commun. 2021 Jan 8;12:161. doi: 10.1038/s41467-020-20389-5 (PMC7794225; doi:10.1038/s41467-020-20389-5)
Supplement: Supplementary file 8 — Source Data [file 41467_2020_20389_MOESM8_ESM.zip › Figure 5f.txt]

subject	abx	abx	abx	abx	abx	abx	abx	abx	abx	abx	abx	abx	abx	abx	abx	abx	con	con	con	con	con	con	con	con	con	con	con	fmt	fmt	fmt	fmt	fmt	fmt	fmt	fmt	fmt	fmt	fmt	fmt	fmt	fmt	fmt	fmt	fmt	fmt	fmt
id	A10	A11	A12	A13	A14	A15	A16	A17	A18	A20	A21	A23	A4	A7	A8	A9	C1	C10	C11	C12	C17	C3	C4	C5	C6	C7	C8	F10	F12	F13	F14	F18	F19	F20	F21	F22	F27	F28	F3	F31	F33	F34	F5	F6	F8	F9
Archaea|Euryarchaeota|Methanobacteria|Methanobacteriales|Methanobacteriaceae|Methanobrevibacter|unclassified	0.390199116	0.390199116	0.051644001	0.636942675	0.057382223	0.103288001	0.068858668	0.40167556	0.636942676	0.172146669	0.103288001	0.120502668	0.723016009	1.153382681	0.229528892	0.27543467	0.516440007	0.522178229	0.269696448	0.218052447	0.172146669	0.235267115	0	0.177884891	0.218052447	0.768921788	0.172146669	0.137717335	0.154932002	0.114764446	0.384460894	1.245194239	1.210764904	0.252481781	0.22379067	0.14919378	0.143455557	0.7976129	0.045905778	0.292649338	0.768921788	0.418890227	0.292649337	0.350031561	0.269696448	0.177884891
Archaea|Euryarchaeota|Methanobacteria|Methanobacteriales|Methanobacteriaceae|Methanosphaera|unclassified	0	0	0	0	0	0	0	0	0	0	0	0	0.045905778	0.028691111	0	0	0	0	0	0	0	0	0	0	0	0.034429334	0.022952889	0.017214667	0	0	0.017214667	0	0	0	0	0	0	0.017214667	0	0	0	0.057382223	0	0	0.011476445	0.011476445
Archaea|Euryarchaeota|Methanomicrobia|Methanomicrobiales|Methanocorpusculaceae|unclassified|unclassified	0	0	0	0	0	0	0.034429334	0	0	0.051644001	0	0	0	0	0	0	0.022952889	0	0	0	0	0	0	0	0	0	0	0	0.022952889	0	0	0	0	0	0	0.028691111	0	0	0	0.045905778	0	0	0	0.011476445	0	0
Bacteria|Actinobacteria|Actinobacteria|Bifidobacteriales|Bifidobacteriaceae|Bifidobacterium|adolescentis	0	0	0	0	0	0	0	0	0	0.011476445	0	0	0	0	0	0	0	0	0	0	0	0	0	0	0	0	0	0	0	0	0.022952889	0	0	0	0	0	0	0	0	0	0	0	0	0	0	0
Bacteria|Actinobacteria|Actinobacteria|Bifidobacteriales|Bifidobacteriaceae|Bifidobacterium|pseudolongum	0	1.101738681	0	0.034429334	0	0.051644001	0	1.205026683	0	1.394388018	0.659895564	1.652608022	0	0	0	0.286911115	0	0	0	0	1.365696907	0.143455557	0	0	0	0	0	0	0	0	0.241005337	0	0	0	0	0.022952889	0	0.791874677	0	0	0	0	0	0	0	0
Bacteria|Actinobacteria|Actinobacteria|Bifidobacteriales|Bifidobacteriaceae|Bifidobacterium|unclassified	0	0.786136455	0	0	0	0	0	0.183623114	0	0	0.189361336	0.183623114	0	0	0	0.109026224	0	0	0	0	0.080335112	0	0	0	0	0	0	0	0	0	0	0	0	0	0	0	0	0.068858668	0	0	0	0	0	0	0	0
Bacteria|Actinobacteria|Actinobacteria|Bifidobacteriales|Bifidobacteriaceae|unclassified|unclassified	0.441843117	0.218052447	0	0	0.086073334	0.137717335	0	0.034429334	0	0.011476445	0.034429334	0	0	0.20083778	0	0	0.418890228	0	0	0	0	0	0.07459689	0.206576003	0	0.143455557	0.195099558	0	0.011476445	0	0	0	0	0	0	0.028691111	0.028691111	0	0	0.022952889	0.860733345	0.051644001	0.028691111	0	0.028691111	0
Bacteria|Actinobacteria|Coriobacteriia|Coriobacteriales|Coriobacteriaceae|Adlercreutzia|unclassified	0.040167556	0	0.068858668	0	0	0.068858668	0	0	0	0.011476445	0.011476445	0	0	0	0	0	0.086073334	0.034429334	0	0	0.045905778	0	0	0	0	0	0	0	0	0.045905778	0	0.080335112	0	0.160670224	0.120502668	0.022952889	0.063120445	0.022952889	0.051644001	0.068858668	0.063120445	0	0.028691111	0	0.068858668	0.14919378
Bacteria|Actinobacteria|Coriobacteriia|Coriobacteriales|Coriobacteriaceae|Atopobium|unclassified	0	0.154932002	0	0.051644001	0	0	0.011476445	0.057382223	0.086073334	0	0	0	0.109026223	0.028691111	0	0.040167556	0	0.022952889	0	0	0	0	0	0	0	0	0.063120445	0.028691111	0.057382223	0	0.017214667	0	0	0.057382223	0.080335112	0	0.034429334	0.034429334	0	0.080335112	0.022952889	0.040167556	0.022952889	0	0	0.091811557
Bacteria|Actinobacteria|Coriobacteriia|Coriobacteriales|Coriobacteriaceae|unclassified|unclassified	0.028691111	0.189361336	0.045905778	0.022952889	0	0	0.040167556	0	0	0.02295289	0	0.022952889	0	0.298387558	0	0.022952889	0.022952889	0.034429334	0.028691111	0	0	0	0	0	0	0.034429333	0	0.005738222	0.172146669	0.143455557	0.005738222	0.189361336	0.02295289	0.011476445	0.005738222	0	0.057382223	0.068858668	0.045905778	0.126240891	0.017214667	0.103288	0.011476445	0.143455558	0	0.12624089
Bacteria|Bacteroidetes|Bacteroidia|Bacteroidales|Bacteroidaceae|5-7N15|unclassified	9.066391232	8.096631663	4.309404945	9.651689905	4.607792506	3.236357375	6.214494751	2.065760027	2.840420036	3.78148849	3.672462269	4.579101392	5.766913414	8.452401442	9.399208125	6.076777412	14.85625753	4.906180065	4.653698282	6.157112526	5.858724969	4.699604062	6.191541857	8.968841452	12.87657084	5.847248521	9.743501462	4.963562288	0.854995122	5.8931543	3.770012047	2.450220921	2.846158259	3.069948928	3.081425374	4.240546279	3.127331152	3.741320937	4.384001835	3.477362714	2.260859586	3.368336487	2.599414702	3.419980491	2.140356916	2.065760029
Bacteria|Bacteroidetes|Bacteroidia|Bacteroidales|Bacteroidaceae|Bacteroides|fragilis	0	0	0	0	0	0	0	0	0	0	0	0	0	0	0	0	0	0	0	0	0	0	0	0	0	0	0	0	0	0	0	0	0	0	0	0	0.005738222	0.028691111	0	0	0	0	0	0	0	0
Bacteria|Bacteroidetes|Bacteroidia|Bacteroidales|Bacteroidaceae|Bacteroides|unclassified	0.040167556	0.103288001	0.212314225	0.218052447	0.177884891	0.131979113	0.068858668	0.086073334	0.07459689	0.14919378	0.063120445	0.097549779	0.269696448	0.063120445	0.183623113	0.195099558	0.063120445	0.080335112	0.07459689	0.189361336	0.097549779	0.137717335	0	0.063120445	0.086073334	0	0.051644001	0.103288001	0.131979113	0.063120445	0.114764446	0.126240891	0.14919378	0.286911115	0.258220003	0.051644	0.131979113	0.189361336	0.292649337	0.114764446	0.034429334	0.177884891	0.068858667	0.229528892	0	0.126240891
Bacteria|Bacteroidetes|Bacteroidia|Bacteroidales|Bacteroidaceae|unclassified|unclassified	2.169048028	0.837780455	2.163309805	2.094451137	3.161760487	2.180524474	1.49767602	0.372984449	1.216503126	0.935330234	1.509152464	1.055832902	1.641131577	2.691226256	2.863372927	1.641131576	1.945257359	2.599414698	1.853445803	2.048545362	1.991163139	1.543581797	1.457508463	1.182073792	1.664084465	1.268147129	3.12733115	1.79606358	0.969759568	1.354220462	1.37717335	1.905089804	1.233717794	1.767372468	1.830492915	1.669822686	2.266597807	1.526367132	2.008377802	1.491937798	1.055832903	1.337005793	1.141906237	1.497676021	0.82630401	0.677110231
Bacteria|Bacteroidetes|Bacteroidia|Bacteroidales|Barnesiellaceae|unclassified|unclassified	0.120502668	0.063120445	0.114764446	0.086073334	0.022952889	0.263958226	0	0.14919378	0.07459689	0.051644001	0.206576003	0.114764446	0.172146669	0.154932002	0.063120446	0.045905778	0.091811557	0.040167556	0.080335112	0.086073334	0.14919378	0.063120445	0.045905778	0.154932002	0.195099558	0.057382223	0.080335112	0.028691111	0.14919378	0	0.045905778	0.057382223	0.034429334	0	0	0.07459689	0	0.143455557	0.080335112	0.086073334	0.137717335	0.068858668	0.045905778	0.195099558	0.086073334	0.154932002
Bacteria|Bacteroidetes|Bacteroidia|Bacteroidales|BS11|unclassified|unclassified	0.131979113	0	0.028691111	0.27543467	0.206576003	0.080335112	0.166408447	0.189361336	0.131979112	0.034429334	0.189361336	0.040167556	0.063120445	0.103288002	0.384460894	0.114764446	0	0.160670224	0.309864004	0.022952889	0.080335112	0.252481781	0.034429334	0.040167556	0.120502668	0.091811557	0.143455557	0.143455557	0.223790669	0	0.063120445	0	0.034429334	0.114764445	0.137717335	0.263958226	0.120502668	0.045905778	0.091811556	0.522178229	0.07459689	0.218052447	0.07459689	0.068858668	0.022952889	0.068858668
Bacteria|Bacteroidetes|Bacteroidia|Bacteroidales|Odoribacteraceae|Odoribacter|unclassified	0.045905778	0.022952889	0.103288001	0.160670224	0.063120445	0.022952889	0	0	0.057382223	0.040167556	0.080335112	0.017214667	0.07459689	0	0	0.057382223	0.080335112	0.068858667	0.166408446	0.131979113	0.017214667	0.045905778	0.12624089	0.057382223	0.183623114	0.103288001	0.07459689	0.045905778	0	0.040167556	0.086073334	0.051644001	0.034429334	0.034429334	0.040167556	0.057382223	0.034429334	0.103288001	0.177884891	0.057382223	0.057382223	0.086073334	0.103288001	0.057382223	0.028691112	0.051644001
Bacteria|Bacteroidetes|Bacteroidia|Bacteroidales|Paraprevotellaceae|CF231|unclassified	4.263499168	1.124691571	3.942158719	5.680840076	1.800126242	1.680461353	0.304125781	9.370517014	2.846158261	1.60096402	4.355310725	0.728754232	2.576461813	1.652608022	1.623916911	1.520628909	1.474723131	2.025592472	1.629655133	1.153382683	2.186262696	1.141906238	0.877948011	7.98760544	0.378722671	2.42152981	1.669822688	2.823205371	1.727204913	1.784587135	2.014116025	1.314052907	1.42307913	3.06994893	2.966660928	1.549320021	1.256670684	1.772336029	0.504963562	2.054283583	0.959120905	0.591874675	1.732943134	3.56917427	0.8492569	3.368336489
Bacteria|Bacteroidetes|Bacteroidia|Bacteroidales|Paraprevotellaceae|Paraprevotella|unclassified	0.126240891	0.229528892	0.040167556	0.051644001	0.057382223	0.045905778	0.028691111	0.045905778	0	0.028691111	0	0.068858668	0.045905778	0	0.172146669	0	0.080335112	0	0.103288001	0.137717335	0	0.20083778	0	0.063120445	0.189361336	0.241005337	0.487748896	0.063120445	0	0.063120445	0	0	0	0.097549779	0.091811557	0.028691111	0	0.07459689	0	0	0	0.195099558	0.011476445	0.017214667	0.017214667	0.040167556
Bacteria|Bacteroidetes|Bacteroidia|Bacteroidales|Paraprevotellaceae|Prevotella|unclassified	0.72301601	0.407413783	0.218052447	0.14919378	0.040167556	0.137717335	0.045905778	0	0.309864004	0.005738222	0.591036897	2.863372927	0.034429334	0.447581339	0.413152005	1.42307913	0	0.556607563	0.281172893	0.263958225	0.051644001	0	0	0.022952889	0.034429334	0.028691111	1.250932461	0.269696448	0.200837781	0.22379067	0.057382223	0.258220003	0.086073334	0	0	0.281172893	0.051644001	0.040167556	0.407413783	0.654157342	0.229528892	0.017214667	0.017214667	0.235267115	0.051644	0.189361336
Bacteria|Bacteroidetes|Bacteroidia|Bacteroidales|Paraprevotellaceae|unclassified|unclassified	0.183623114	0.229528892	0.533654674	0.057382223	0.103288001	0.07459689	0.080335112	0	0.195099558	0.218052447	0.550869341	0.413152006	0.315602227	0.206576003	0.091811557	0.286911115	0.189361335	0.281172893	0.395937338	0.286911115	0.321340449	0.149193779	0.218052447	0.533654674	0.327078671	0.091811557	0.619728008	0.321340449	0.109026223	0.252481781	0.172146669	0.218052447	0.367246227	0.493487118	0.510701785	0.579560452	0.206576003	0.114764446	0.252481781	0.14919378	0.154932002	0.430366673	0.350031559	0.321340449	0.27543467	0.143455557
Bacteria|Bacteroidetes|Bacteroidia|Bacteroidales|Paraprevotellaceae|YRC22|unclassified	0.298387559	0.120502668	0.07459689	0.550869341	0.212314225	0.086073335	0.137717335	0.355769782	0.281172892	0.516440007	0.539392896	0.659895565	0.281172892	0.321340448	0.958283124	0.814827566	0	0.72301601	0.114764446	0.051644001	0.183623113	1.337005795	0.137717335	0.487748895	0.097549779	0.103288001	0	0.263958226	1.296838239	0.080335112	0.734492455	0.286911115	0.304125782	0.103288001	0.114764446	0.045905779	0.361508005	0.154932002	0.022952889	0.64841912	0.20083778	0.120502668	0.063120445	0.568084007	0	0.126240891
Bacteria|Bacteroidetes|Bacteroidia|Bacteroidales|Porphyromonadaceae|Paludibacter|unclassified	0.183623114	0.051644001	0.154932002	0.395937338	0.109026224	0.407413783	0.045905778	0.103288001	0.166408446	0.223790669	0	0.304125781	0.384460894	0.241005336	0.14919378	0.315602226	0.263958226	0.292649337	0.160670224	0	0.441843117	0.906639123	0.321340449	0.051644001	0.14919378	0.189361336	0.040167556	0.022952889	0	0	0.109026224	0.057382223	0.131979112	0.166408446	0.172146668	0.045905779	0.040167556	0.338555116	0.051644	0	0.120502668	0.103288001	0.091811557	0.040167556	0.07459689	0.109026224
Bacteria|Bacteroidetes|Bacteroidia|Bacteroidales|Porphyromonadaceae|Parabacteroides|unclassified	0.286911115	0.120502668	0.109026224	0.040167556	0.063120445	0.034429334	0.091811557	0.160670224	0.172146669	0.126240891	0.137717335	0.086073334	0.109026224	0.212314225	0.080335112	0.091811557	0.269696448	0.137717335	0.011476445	0.068858668	0.166408447	0	0.07459689	0.281172893	0.114764446	0.177884891	0.177884891	0.034429334	0.034429334	0.07459689	0.017214667	0.063120445	0.14919378	0.086073334	0.091811557	0.068858668	0.07459689	0.137717335	0.051644001	0.063120445	0.281172893	0.051644001	0.040167556	0.045905778	0.011476445	0.07459689
Bacteria|Bacteroidetes|Bacteroidia|Bacteroidales|Prevotellaceae|Prevotella|unclassified	0.258220003	2.52481781	0.07459689	0.229528892	2.364147587	1.337005796	0.659895565	0.430366673	0.42462845	0.814827566	0.522178229	0.533654674	0.183623114	0.281172893	0.883686235	0.843518677	0	0.14919378	0.309864004	0.860733345	0.57382223	0.464796006	0.200837781	0.321340449	1.520628909	0.619728008	0	0.131979113	0.028691111	0.390199116	0.212314225	0.12624089	0.057382223	0.430366672	0.436104895	0.986974236	0.734492455	1.589487577	0.539392896	0.241005336	0.172146669	0.183623114	0.269696448	0.355769783	0.241005335	0.126240891
Bacteria|Bacteroidetes|Bacteroidia|Bacteroidales|RF16|unclassified|unclassified	0.395937338	0.843518679	0.131979113	0.367246227	0.47627245	0.304125782	0.051644001	0.27543467	0.338555115	0.464796006	0.441843116	0.900900901	0.269696448	0.154932002	0.14919378	0.602513342	0.109026224	0.051644001	0.097549779	0	1.113215126	0.309864004	0.045905778	0.504963562	0.103288001	0.912377345	0.223790669	0.160670224	0.086073334	0	0.229528892	0.103288001	0.166408447	0.143455558	0.114764446	0.212314224	0.195099558	0.218052447	0.212314225	0.258220003	0.189361335	0.206576002	0.579560452	0.166408447	0.057382223	0.07459689
Bacteria|Bacteroidetes|Bacteroidia|Bacteroidales|Rikenellaceae|unclassified|unclassified	1.905089803	2.12314225	1.308314684	1.537843576	2.685488036	2.088712918	2.467435587	4.280713836	3.666724048	2.708440921	3.626556492	1.991163137	1.365696905	1.526367131	2.364147587	2.536294254	1.004188901	2.909278704	2.679749812	2.335456473	3.339645378	3.069948929	1.331267573	3.310954264	3.729844492	3.115854706	2.915016928	1.807540023	0.636942676	1.331267573	2.62810581	1.331267573	1.19928846	1.721466688	1.853445803	3.19618982	1.698513801	2.674011588	2.192000918	3.052734261	1.245194239	2.89206404	2.553508925	1.669822689	1.945257359	1.807540024
Bacteria|Bacteroidetes|Bacteroidia|Bacteroidales|S24-7|unclassified|unclassified	3.414242266	3.810179605	6.323520974	3.936420498	3.99380272	2.249383141	2.312503587	3.270786708	3.666724048	6.604693864	5.686578296	5.250473403	4.1946405	2.978137371	2.47317381	2.742870257	4.64222184	4.929132954	3.683938714	3.379812933	2.077236471	3.362598265	4.676651173	3.643771162	4.406954725	1.308314685	4.211855168	5.376714293	3.236357378	2.16904803	3.666724048	4.61926895	2.840420036	4.315143167	4.263499168	2.846158259	6.937510758	3.488839157	3.201928044	6.059562747	5.801342744	3.56917427	5.54312274	4.607792506	6.225971194	4.114305387
Bacteria|Bacteroidetes|Bacteroidia|Bacteroidales|unclassified|unclassified|unclassified	8.572904112	9.640213464	7.465427212	5.152923621	10.60423481	9.198370342	8.613071672	7.499856549	7.924484988	9.703333906	8.945888566	12.10191083	8.532736557	7.528547656	8.389281001	9.129511676	7.849888104	8.03351122	7.631835657	10.00172147	12.10191083	7.396568545	9.754977907	9.020485452	6.08825386	9.766454351	11.05181615	4.507144088	4.142996498	6.029322314	5.785218335	4.429907612	9.984506795	7.299018761	7.557238766	8.613071673	6.461238303	7.981867214	10.9886957	8.848338783	6.96620187	7.717908991	6.805531642	7.149824983	4.84305962	3.942158719
Bacteria|Bacteroidetes|unclassified|unclassified|unclassified|unclassified|unclassified	0	0.005738222	0.017214667	0	0	0	0	0	0	0	0	0	0	0.045905778	0.07459689	0.022952889	0	0	0	0.028691111	0	0	0.005738222	0.034429334	0.040167556	0.034429334	0.022952889	0.045905778	0	0	0.051644001	0.011476445	0.028691111	0.022952889	0.017214667	0.017214667	0	0	0.011476445	0	0.005738222	0	0.005738222	0.017214667	0	0
Bacteria|Chloroflexi|Anaerolineae|Anaerolineales|Anaerolinaceae|SHD-231|unclassified	0.017214667	0	0.017214667	0	0	0	0	0	0	0	0	0	0	0	0	0	0	0	0	0	0	0	0.034429334	0	0	0	0	0	0.022952889	0.028691111	0	0.091811557	0.057382223	0	0	0	0	0	0	0	0	0.028691111	0	0.051644001	0.022952889	0.063120445
Bacteria|Cyanobacteria|4C0d-2|YS2|unclassified|unclassified|unclassified	0.086073334	0.005738222	0.263958225	0.057382223	0.384460894	0.252481781	0.14919378	0	0.27543467	0.189361337	0	0.051644001	0	0.344293338	0.734492454	0	0.063120445	0	0.562345786	0.390199116	0.206576002	0.160670224	0.504963562	0.068858668	0.556607563	0.522178229	0.034429334	0.195099558	0	0.636942674	0.499225339	0.080335112	0.241005337	0.091811557	0.091811557	0.516440006	0.292649337	0.183623114	1.170597349	0.332816893	0	0.321340448	0.114764446	0.263958225	0.080335112	0
Bacteria|Fibrobacteres|Fibrobacteria|Fibrobacterales|Fibrobacteraceae|Fibrobacter|succinogenes	0	0	0.022952889	0	0	0	0	0	0	0	0	0	0	0	0	0.011476445	0	0	0	0.097549779	0	0.344293338	0	0	0	0	0	0	0	0.057382223	0	0.011476445	0	0.246743559	0.235267114	0	0	0	0	0	0	0	0	0.068858668	0.045905778	0.057382223
Bacteria|Firmicutes|Bacilli|Bacillales|Bacillaceae|unclassified|unclassified	0	0	0	0	0	0	0	0	0	0	0	0	0	0	0	0	0	0	0	0	0	0.040167556	0	0	0	0	0	0	0	0.057382223	0.034429334	0	0	0	0	0	0	0	0	0	0	0	0	0	0	0
Bacteria|Firmicutes|Bacilli|Lactobacillales|Lactobacillaceae|Lactobacillus|helveticus	0	0	0	0	0	0	0	0	0	0.011476445	0	0	0	0	0	0	0	0	0	0	0	0	0	0	0	0	0	0	0	0	0	0	0	0	0	0	0	0.028691111	0	0	0	0	0	0	0	0
Bacteria|Firmicutes|Bacilli|Lactobacillales|Lactobacillaceae|Lactobacillus|mucosae	0	0.017214667	0	0	0	0	0	0	0	0.011476445	0	0.028691111	0	0	0	0	0	0	0	0	0	0	0	0	0	0.034429334	0	0	0	0	0.022952889	0	0	0	0	0	0	0	0	0	0	0	0.034429334	0	0	0
Bacteria|Firmicutes|Bacilli|Lactobacillales|Lactobacillaceae|Lactobacillus|pontis	0	0	0	0	0	0	0	0	0	0	0	0	0	0	0	0	0	0	0	0	0	0	0	0	0	0	0	0	0	0	0	0.045905778	0	0	0	0	0	0	0	0	0	0	0	0.034429334	0	0
Bacteria|Firmicutes|Bacilli|Lactobacillales|Lactobacillaceae|Lactobacillus|ruminis	0	0	0	0	0	0	0.028691111	0	0	0	0	0	0	0	0	0	0	0	0	0	0	0	0	0	0	0	0	0	0	0	0	0	0	0	0	0.011476445	0	0.028691111	0	0	0	0	0.017214667	0	0	0
Bacteria|Firmicutes|Bacilli|Lactobacillales|Lactobacillaceae|Lactobacillus|unclassified	0	0	0	0	0	0	0	0	0	0.028691111	0	0	0	0	0	0	0	0	0	0	0	0	0	0	0	0	0	0	0	0	0	0	0	0	0	0	0	0.034429334	0	0	0	0	0	0	0	0
Bacteria|Firmicutes|Bacilli|Lactobacillales|Streptococcaceae|Streptococcus|luteciae	0.160670224	0.103288001	0.057382223	0.166408447	0.086073334	0.045905778	0.045905778	0.263958226	0.017214667	0.057382223	0	0.022952889	0.131979113	0.177884891	0.040167556	0.114764446	0.103288001	0.103288001	0.051644001	0.051644001	0.063120445	0.086073334	0	0.120502668	0.07459689	0.166408447	0.14919378	0	0.034429334	0.097549779	0.137717335	0.07459689	0.091811557	0.011476445	0.011476445	0.011476445	0	0.068858668	0.063120445	0	0.206576003	0	0.017214667	0.040167556	0.040167556	0.045905778
Bacteria|Firmicutes|Bacilli|Turicibacterales|Turicibacteraceae|Turicibacter|unclassified	0.516440007	0.212314225	0.665633787	0.378722671	0.114764446	0.413152005	0.64841912	0.791874677	0.286911115	0.258220003	0.189361336	0.745968899	0.241005336	0.860733345	0.068858668	0.780398232	0.286911115	0.057382223	0.636942675	0.390199116	0.906639123	0.545131118	0.212314225	0.321340449	0.051644001	0.418890228	0.64841912	0.246743559	0.751707121	0.837780456	0.246743558	0.734492454	0.177884891	0.487748895	0.447581339	0.252481781	0.27543467	0.470534228	0.114764446	0.321340448	0.832042233	0.109026223	0.430366672	0.510701784	0.218052447	0.327078671
Bacteria|Firmicutes|Bacilli|unclassified|unclassified|unclassified|unclassified	0	0	0	0	0	0	0	0	0	0	0	0	0	0	0	0	0	0	0	0	0	0	0	0	0	0	0	0	0	0	0	0	0	0.160670224	0.177884891	0	0	0	0	0	0	0	0	0	0	0
Bacteria|Firmicutes|Clostridia|Clostridiales|Christensenellaceae|unclassified|unclassified	1.738681356	2.031330695	1.887875137	2.874849372	2.331393814	2.176461811	2.14609514	1.79606358	2.691226258	3.00109026	2.794514257	2.197739138	3.701153383	1.819016468	2.702702703	1.922304469	3.574912492	3.178975154	3.213404487	2.909278705	1.377173354	2.691226258	2.450220923	1.285361793	1.870660468	4.309404945	1.239456017	4.662535148	4.412692947	4.104378262	5.77156137	2.97239915	4.791415618	3.167498709	3.161760486	2.955184483	3.970849831	3.162535147	3.798703159	3.924944052	2.690388477	4.038870716	3.01830493	3.288001378	4.458598725	2.863372927
Bacteria|Firmicutes|Clostridia|Clostridiales|Clostridiaceae|Clostridium|butyricum	0	0.091811557	0.068858668	0	0	0	0.27543467	0	0.034429334	0.286911115	0	0.080335112	0	0	0	0	0	0	0.728754232	0	0.114764446	0	0	0	0	0	0	0	0	0.131979113	0.07459689	0	0	0	0	0	0	0.005738222	0.109026224	0	1.652608022	0	0	0	0	0
Bacteria|Firmicutes|Clostridia|Clostridiales|Clostridiaceae|Clostridium|celatum	0.860733345	0.195099558	0.757445343	1.055832903	0.137717335	0.992712458	0.625466231	1.256670683	0.728754232	0.625466231	0.246743559	0.608251564	0.900900901	1.19928846	0.126240891	1.055832903	0.476272451	0.103288001	1.245194239	0.401675561	0.992712458	0.671372009	0.958283124	0.625466231	0.057382223	0.854995123	0.820565789	0.493487118	0.613989786	0.866471567	0.436104895	0.35003156	0.390199116	0.344293338	0.315602226	0.854995122	1.216503127	1.182073794	0.64841912	0.327078671	2.037068916	0.286911115	1.193550238	0.395937339	0.550869341	0.229528892
Bacteria|Firmicutes|Clostridia|Clostridiales|Clostridiaceae|Clostridium|unclassified	1.021403569	0.332816893	1.652608022	1.337005796	1.136168014	0.918115567	1.359958686	1.227979572	1.032880013	1.101738681	1.314052906	0.843518677	0.923853791	0.843518678	1.468984908	1.05009468	0.723016009	1.618178686	1.107476903	1.084524014	0.912377346	0.682848453	0.941068457	1.164859127	0.671372009	0.969759569	1.182073793	1.543581798	2.04854536	1.141906237	1.423079131	2.278074252	1.635393356	1.084524014	1.113215127	2.52481781	1.698513799	0.900900899	1.210764904	1.767372468	0.918115568	1.882136912	1.566534689	2.295288918	1.107476904	2.088712915
Bacteria|Firmicutes|Clostridia|Clostridiales|Clostridiaceae|unclassified|unclassified	0	0.137717335	0.35003156	0.154932002	0	0.154932002	0.27543467	0.292649337	0.172146669	0.137717335	0	0.114764446	0.063120445	0.154932002	0.131979112	0.07459689	0	0.063120445	1.021403569	0.051644001	0.068858668	0	0.091811557	0.103288001	0.35003156	0.252481781	0	0	0.080335112	0.137717335	0.177884892	0.109026223	0.063120445	0.120502668	0.114764446	0.218052448	0.332816894	0.137717335	0.131979113	0	0.441843117	0.286911115	0.080335112	0	0.114764446	0.137717335
Bacteria|Firmicutes|Clostridia|Clostridiales|Dehalobacteriaceae|Dehalobacterium|unclassified	0	0	0	0	0	0.011476445	0	0	0.028691111	0	0	0	0	0	0	0	0	0	0	0	0	0	0	0	0.005738222	0	0	0	0	0	0.011476445	0	0.017214667	0	0	0.011476445	0	0	0.040167556	0	0	0.02295289	0.011476445	0	0	0
Bacteria|Firmicutes|Clostridia|Clostridiales|Dehalobacteriaceae|unclassified|unclassified	0	0	0	0	0	0.022952889	0	0	0	0.011476445	0	0	0	0	0	0	0	0.011476445	0.022952889	0.028691111	0	0	0	0	0	0	0	0.063120445	0.091811557	0.028691111	0.040167556	0.07459689	0.011476445	0.022952889	0.028691111	0	0.040167556	0	0	0	0	0.011476445	0.011476445	0.051644001	0.080335112	0.057382223
Bacteria|Firmicutes|Clostridia|Clostridiales|Eubacteriaceae|Anaerofustis|unclassified	0.051644001	0.045905778	0.120502668	0.051644001	0.057382223	0.080335112	0.080335112	0.040167556	0.091811557	0.07459689	0	0.028691111	0.166408447	0.097549779	0	0.040167556	0.086073334	0.109026224	0.07459689	0.040167556	0	0.045905778	0.045905778	0.057382223	0.103288001	0.057382223	0.040167556	0.091811557	0.154932002	0.022952889	0.097549779	0.235267114	0.137717335	0.057382223	0.057382223	0.068858668	0.143455557	0.086073334	0.097549779	0.091811557	0.068858668	0.120502668	0.063120445	0.07459689	0.028691111	0.126240891
Bacteria|Firmicutes|Clostridia|Clostridiales|Eubacteriaceae|Pseudoramibacter_Eubacterium|unclassified	0	0.034429334	0	0	0	0	0	0	0	0	0	0	0.017214667	0	0	0	0	0.011476445	0	0	0	0	0	0	0	0	0	0	0	0	0	0	0	0	0	0	0	0	0	0	0	0	0	0	0	0
Bacteria|Firmicutes|Clostridia|Clostridiales|Lachnospiraceae|Anaerostipes|unclassified	0	0.068858668	0	0	0.131979113	0	0	0.172146669	0	0	0	0	0.028691111	0	0	0	0	0	0	0	0.068858668	0	0	0	0.022952889	0	0	0	0.114764446	0	0.057382223	0	0.189361336	0	0	0	0	0.022952889	0	0	0	0.109026224	0	0.040167556	0.063120445	0
Bacteria|Firmicutes|Clostridia|Clostridiales|Lachnospiraceae|Blautia|unclassified	0.395937339	0.441843117	0.252481781	0.493487118	0.235267114	0.390199116	0.281172893	0.556607563	0.304125782	0.327078671	0.372984449	0.52217823	0.694324899	0.459057783	0.131979113	0.659895565	0.591036896	0.195099557	0.304125782	0.22379067	0.573822229	0.42462845	0.35003156	0.218052447	0	0.539392896	0.29838756	0.154932002	0.413152006	0.361508005	0.189361335	0.309864004	0.459057783	0.499225339	0.430366672	0.321340448	0.533654674	0.430366672	0.573822229	0.269696448	0.585298675	0.177884891	0.464796006	0.212314225	0.390199117	0.37298445
Bacteria|Firmicutes|Clostridia|Clostridiales|Lachnospiraceae|Butyrivibrio|crossotus	0	0	0	0	0	0	0	0.034429334	0.080335112	0	0	0	0	0	0	0	0	0	0	0.040167556	0	0	0	0	0	0.177884891	0	0	0	0	0	0	0	0	0	0	0	0	0	0	0	0	0	0	0	0
Bacteria|Firmicutes|Clostridia|Clostridiales|Lachnospiraceae|Butyrivibrio|unclassified	0.688586676	1.256670682	0.625466231	0.602513341	0.384460894	0.613989786	0.120502668	0.872209789	0.981236012	0.367246228	0.768921788	0.814827566	1.629655132	0.866471567	0.321340449	0.550869341	0.390199117	0.677110231	0.286911115	0.418890228	0.768921788	0.395937338	0.740230677	0.235267114	0.384460894	0.315602226	0.378722671	0.768921788	2.151833362	0.309864005	0.596775117	2.266597809	1.744419578	0.734492454	0.705801343	0.309864004	0.35003156	0.728754232	0.407413784	0.883686234	0.619728008	0.998450679	0.487748896	0.677110231	0.883686232	1.457508464
Bacteria|Firmicutes|Clostridia|Clostridiales|Lachnospiraceae|Clostridium|unclassified	0.189361336	0.091811557	0	0	0	0	0	0	0	0	0.120502668	0	0	0	0	0	0	0	0	0	0	0	0	0.126240891	0.166408447	0	0	0	0	0	0	0	0	0	0	0	0	0.080335112	0	0	0	0	0.034429334	0	0	0
Bacteria|Firmicutes|Clostridia|Clostridiales|Lachnospiraceae|Coprococcus|unclassified	0.677110231	1.784587134	0.527916451	0.946806679	0.441843117	0.763183566	0.682848454	0.631204453	0.57382223	0.545131118	0.390199117	0.527916451	0.809089345	0.522178229	0.384460894	0.355769782	0.906639123	0.55086934	0.688586675	0.786136454	0.952544901	0.52217823	0.631204453	0.682848452	0.648419119	0.854995123	0.723016009	0.734492454	0.562345786	0.734492455	0.361508006	0.64841912	0.682848453	0.654157342	0.596775119	0.717277786	0.688586676	0.849256899	0.64841912	0.70006312	0.757445344	0.80335112	0.751707121	0.860733345	0.791874676	0.309864004
Bacteria|Firmicutes|Clostridia|Clostridiales|Lachnospiraceae|Dorea|formicigenerans	0	0	0	0	0	0	0	0	0	0	0	0	0	0	0	0	0	0	0	0	0	0	0	0	0	0	0	0	0	0	0	0	0.040167556	0	0	0	0	0	0	0	0	0	0	0	0.068858668	0
Bacteria|Firmicutes|Clostridia|Clostridiales|Lachnospiraceae|Dorea|unclassified	0.763183566	0.527916452	0.47627245	0.556607562	0.459057784	0.763183565	0.384460894	0.189361335	0.665633788	0.47627245	0.447581339	0.768921789	0.958283123	0.757445343	0.545131118	0.42462845	1.170597349	0.573822229	0.585298674	0.55086934	0.407413783	0.665633786	0.29838756	0.602513342	0.263958226	0.510701785	0.745968899	0.774660011	0.585298674	0.585298675	0.263958226	0.7976129	0.860733344	0.585298674	0.556607563	0.430366672	0.269696448	0.464796004	0.527916451	0.504963561	0.275434671	0.866471567	0.613989788	0.447581339	0.889424457	0.757445343
Bacteria|Firmicutes|Clostridia|Clostridiales|Lachnospiraceae|Epulopiscium|unclassified	0	0	0.447581339	0.034429334	0	0.097549779	1.153382682	0	0.051644001	0.246743559	0	0.131979113	0	0.022952889	0	0	0	0	1.589487577	0.045905778	0.218052447	0	0	0.114764446	0	0.063120445	0.246743558	0	0	0.269696448	0.063120445	0	0.063120445	0	0	0.109026224	0.235267114	0.154932002	0.154932002	0.040167556	3.798703162	0.057382223	0.109026224	0	0.034429334	0
Bacteria|Firmicutes|Clostridia|Clostridiales|Lachnospiraceae|Roseburia|unclassified	0.556607563	0.92385379	0.941068457	0.906639124	1.750157801	0.682848453	1.050094681	0.860733345	0.533654674	0.327078672	0.631204452	0.545131118	0.390199116	0.49922534	1.847707579	0.981236013	0.694324898	0.734492454	1.715728468	0.877948011	0.401675561	1.268147129	0.918115568	1.153382682	1.480461353	1.239456017	0.636942675	0.854995124	0.344293338	0.665633786	0.562345786	0.453319561	0.522178229	1.755896024	1.744419579	1.015665347	1.285361795	0.654157342	1.032880014	0.172146669	1.394388018	0.516440007	0.740230675	0.843518678	1.050094682	0.436104894
Bacteria|Firmicutes|Clostridia|Clostridiales|Lachnospiraceae|Shuttleworthia|unclassified	0	0	0	0	0	0	0.080335112	0	0	0	0	0	0	0	0	0	0	0	0.114764446	0	0	0	0	0	0	0	0	0	0	0	0.086073334	0	0	0	0	0.011476445	0	0	0	0	0	0	0	0	0	0
Bacteria|Firmicutes|Clostridia|Clostridiales|Lachnospiraceae|unclassified|unclassified	8.899982785	9.86974235	9.060653008	9.387731677	5.990704079	8.452401444	7.367877434	7.432547197	8.102369884	4.401216498	6.94324898	7.994892983	7.36213921	6.616170312	5.411143628	7.415332531	9.330349459	5.405405404	7.09244276	8.102369884	5.634934294	7.436736098	5.135708957	7.103919205	5.59476674	6.203018308	8.03924944	4.688127619	3.67246227	6.914557871	6.426808975	5.164400067	6.059562749	5.24473518	5.491478739	2.561886727	5.474264075	6.432547194	2.900441842	3.448671601	11.72892638	5.250473404	4.653698286	3.936420496	3.167039648	4.290640956
Bacteria|Firmicutes|Clostridia|Clostridiales|Mogibacteriaceae|Mogibacterium|unclassified	0.07459689	0	0	0.137717335	0.109026224	0.097549779	0.126240891	0.166408447	0.189361336	0.114764446	0.206576003	0.126240891	0.183623113	0.137717335	0	0.195099558	0.126240891	0.166408447	0.131979113	0.068858668	0.109026224	0	0.103288001	0.057382223	0.086073334	0.131979113	0.131979113	0.14919378	0.252481781	0.103288001	0.195099558	0.384460894	0.246743559	0.120502668	0.137717335	0.080335112	0.166408447	0.172146669	0.103288001	0.309864004	0.252481781	0.183623114	0.068858668	0.269696448	0.143455557	0.327078671
Bacteria|Firmicutes|Clostridia|Clostridiales|Mogibacteriaceae|unclassified|unclassified	1.836231135	1.067309348	2.077236473	1.537843575	1.153382682	2.260859586	3.517530269	1.411602685	2.67401159	1.807540024	1.250932461	1.664084466	1.916566246	1.841969358	1.400126241	1.681299132	2.060021805	2.008377804	2.341194697	1.767372469	1.153382682	1.227979572	1.400126241	1.658346244	1.176335572	1.382911573	2.002639581	2.863372925	1.94525736	1.778848912	1.899351581	2.805990702	3.035519595	2.197739141	2.157571585	1.807540023	2.805990704	1.480461352	1.612440465	3.161760487	2.019854248	1.52326849	1.709990245	1.06421071	1.692775578	2.461697366
Bacteria|Firmicutes|Clostridia|Clostridiales|Peptococcaceae|rc4-4|unclassified	0.011476445	0.057382223	0	0.022952889	0	0.022952889	0.390199116	0.040167556	0.068858668	0.028691111	0	0.034429334	0.011476445	0.011476445	0.045905778	0	0	0.045905778	0	0	0.051644001	0	0	0.040167556	0	0	0.091811557	0	0	0.045905778	0	0	0	0	0	0	0.063120445	0.034429334	0.005738222	0.045905778	0	0.091811556	0	0.045905778	0.022952889	0
Bacteria|Firmicutes|Clostridia|Clostridiales|Peptococcaceae|unclassified|unclassified	0	0	0	0	0	0	0	0	0	0	0	0	0	0	0	0	0	0	0	0.034429334	0	0	0	0	0	0	0	0	0	0	0	0.057382223	0.051644001	0	0	0	0	0	0	0	0	0.040167556	0	0.045905778	0.022952889	0
Bacteria|Firmicutes|Clostridia|Clostridiales|Peptostreptococcaceae|Clostridium|unclassified	0.7976129	0.27543467	1.015665347	0.803351122	0.206576003	0.734492454	0.750157801	0.790325357	1.055832903	0.843518678	0.384460894	0.658346244	0.895162679	1.302576462	0.172146669	0.956733804	0.344293338	0.080335112	1.319791129	0.447581339	0.92385379	0.608251564	0.487748895	0.430366672	0	0.728754232	0.883686234	2.665633787	1.480461353	1.537843576	0.751707121	1.595225799	1.591036897	0.918115568	0.92385379	2.728754232	1.578011132	1.239456017	2.29838756	1.664084467	1.090262237	2.631204453	1.044356458	2.912377345	4.613989786	2.464796006
Bacteria|Firmicutes|Clostridia|Clostridiales|Peptostreptococcaceae|unclassified|unclassified	0.183623114	0	0.166408447	0.235267114	0	0.183623114	0.27543467	0.372984449	0.321340449	0.27543467	0	0.384460894	0.281172893	0.550869341	0	0.332816893	0.154932002	0.040167556	0.367246227	0.172146669	0.22379067	0.189361336	0.20083778	0.091811557	0	0.229528892	0.154932002	0.195099558	0.35003156	0.482010673	0.189361336	0.401675561	0.235267114	0.395937338	0.40167556	0.126240891	0.539392896	0.390199116	0.143455557	0.344293338	0.344293338	0.166408447	0.355769783	0.172146669	0.114764446	0.143455557
Bacteria|Firmicutes|Clostridia|Clostridiales|Ruminococcaceae|Butyricicoccus|pullicaecorum	0	0.017214667	0	0	0	0	0	0	0.017214667	0.017214667	0	0	0.034429334	0	0	0	0	0	0	0	0	0	0	0	0	0	0.051644001	0.068858668	0	0	0.017214667	0	0	0	0	0	0	0.028691111	0.028691111	0	0	0.022952889	0	0	0.022952889	0
Bacteria|Firmicutes|Clostridia|Clostridiales|Ruminococcaceae|Faecalibacterium|prausnitzii	0	0.017214667	0	0	0	0	0	0	0.011476445	0	0	0	0	0	0	0	0	0	0	0.034429334	0	0	0	0	0	0	0	0	0	0	0.028691111	0	0.017214667	0	0	0	0	0	0	0	0	0	0	0	0	0
Bacteria|Firmicutes|Clostridia|Clostridiales|Ruminococcaceae|Faecalibacterium|unclassified	0.034429334	0.07459689	0	0.040167556	0.028691111	0.080335112	0	0	0.051644001	0.045905778	0	0	0.040167556	0	0	0	0	0	0	0.051644001	0.057382223	0.086073334	0.011476445	0.057382223	0	0	0.040167556	0.034429334	0	0.068858668	0.028691111	0	0	0	0	0.068858668	0.086073334	0.040167556	0.022952889	0	0	0	0.017214667	0	0.022952889	0
Bacteria|Firmicutes|Clostridia|Clostridiales|Ruminococcaceae|Oscillospira|unclassified	1.664084466	0.998450678	1.864922248	1.629655134	1.451770242	1.933780914	2.74860848	1.055832904	2.301027141	1.468984909	1.54932002	1.182073794	1.870660469	1.876398692	2.031330692	1.543581797	0.464796006	2.019854246	2.094451139	2.410053363	1.285361795	1.635393356	1.612440466	1.342744019	1.704252022	1.268147128	1.841969356	2.323980032	1.273885349	2.507603145	1.905089799	1.813278249	1.42307913	1.910828025	1.864922249	2.128880474	3.035519592	1.45177024	2.312503585	2.863372927	0.929592012	2.955184482	1.8018018	2.530556031	1.991163137	1.578011134
Bacteria|Firmicutes|Clostridia|Clostridiales|Ruminococcaceae|Ruminococcus|albus	0.218052447	0.177884891	0	0.103288001	0.820565789	0.677110231	0.42462845	0.304125782	0.131979113	0.694324898	0.172146669	0.29838756	0	0.332816893	0.401675561	0.430366672	0	0.120502668	0.57382223	0.14919378	0.189361336	0.344293338	0.22379067	0.218052447	0.269696448	0.493487117	0.114764446	0	0	0.568084007	0.258220003	0.051644001	0	0	0	0.705801343	0.539392896	0.42462845	0.246743559	0.195099558	0.22379067	0.068858668	1.193550238	0.131979113	0.131979113	0
Bacteria|Firmicutes|Clostridia|Clostridiales|Ruminococcaceae|Ruminococcus|bromii	0.022952889	0.20083778	0	0	0.051644001	0.017214667	0	0	0	0.028691111	0.103288001	0	0.057382223	0.114764446	0	0.028691111	0.814827566	0	0.045905778	0	0	0	0.034429334	0.384460894	0	0	0.028691111	0	0	0	0	0	0.017214667	0	0	0.005738222	0	0.045905778	0	0	0.189361336	0	0.068858668	0.017214667	0.045905778	0
Bacteria|Firmicutes|Clostridia|Clostridiales|Ruminococcaceae|Ruminococcus|flavefaciens	0	0	0.07459689	0	0	0	0	0	0	0.017214667	0	0	0	0	0.109026224	0	0	0	0	0.189361336	0	0.258220003	0.040167556	0	0	0	0	0.172146669	0.166408447	0.097549779	0.022952889	0.12624089	0	0.355769782	0.378722672	0.292649337	0	0.109026224	0.097549779	0	0	0.045905778	0.040167556	0.372984449	0.304125782	0.091811557
Bacteria|Firmicutes|Clostridia|Clostridiales|Ruminococcaceae|Ruminococcus|unclassified	2.065760028	1.870660469	0.992712458	1.514890688	2.07149825	1.423079131	2.542032479	1.652608023	2.186262695	2.415791589	1.893613357	1.899351581	1.514890685	2.289550698	2.111665806	2.352671143	0.952544902	2.318241805	2.255121364	2.306765363	1.595225797	2.146095141	2.272336032	1.991163135	1.675560908	2.364147584	1.411602683	2.037068915	2.496126701	1.72146669	3.265048486	2.662535146	2.192000916	1.853445801	1.905089803	2.851896477	2.983875597	2.679749812	2.186262694	1.979686691	2.008377804	2.696964477	2.656796924	2.47317381	2.7027027	1.99690136
Bacteria|Firmicutes|Clostridia|Clostridiales|Ruminococcaceae|unclassified|unclassified	26.98112125	27.66970793	23.27422964	30.42405463	31.84139553	30.1084524	30.97073507	29.39691284	31.08968841	30.3437195	33.17266311	29.46003328	28.34107993	27.03850347	26.38434612	27.48608481	24.38744477	30.30929018	23.42342342	26.9180008	29.94204395	32.11109198	34.38342802	26.58518391	28.98949905	31.24462041	26.20646124	29.86170884	25.25965456	31.61760486	31.42250529	25.70149767	25.19653411	27.31967636	26.88930969	25.28834566	25.27686922	27.04424168	31.47988753	26.43599013	22.35611408	29.06409594	27.5090377	26.78602169	29.97647328	30.77408619
Bacteria|Firmicutes|Clostridia|Clostridiales|unclassified|unclassified|unclassified	10.32880014	9.404946342	16.49165088	8.957365008	12.48637172	12.26831927	11.53382682	11.44775348	12.60687439	12.50932461	9.158202784	9.416422794	11.83221438	12.36586905	10.02467436	14.83904286	6.151374308	12.72163882	11.44201526	12.15355483	9.995983245	12.93395306	10.91983703	9.663166352	9.961553909	11.77483216	8.693406781	14.18488552	23.0561772	13.96683307	15.3382682	17.92620646	16.16457221	16.36540999	16.57772421	17.00235267	15.73420554	15.3382682	13.96683307	16.830206	8.159752107	13.95535663	16.02685488	16.25064555	19.02220692	20.81098296
Bacteria|Firmicutes|Clostridia|Clostridiales|Veillonellaceae|Anaerovibrio|unclassified	0.017214667	0.27543467	0	0	0	0	0.040167556	0	0	0.068858668	0	0	0	0	0.045905778	0.011476445	0	0	0.562345785	0	0	0.045905778	0	0.160670224	0.028691111	0	0.034429334	0	0	0.20083778	0.022952889	0	0	0	0	0.028691111	0	0.045905778	0.063120445	0	2.455959144	0	0.005738222	0	0	0
Bacteria|Firmicutes|Clostridia|Clostridiales|Veillonellaceae|Phascolarctobacterium|unclassified	0.659895564	0.063120445	0.137717335	0.195099558	0.143455558	0.166408446	0.286911115	0.011476445	0.074596889	0.27543467	0.086073334	0.109026224	0.097549779	0.131979113	0.671372009	0.166408447	0.631204453	0.040167556	0.206576003	0.109026224	0.160670224	0.080335112	0.453319561	0.42462845	0.309864004	0.114764446	0.504963562	0.189361336	0	0.304125782	0.246743559	0.045905778	0.051644001	0.051644001	0.040167556	0.097549779	0.223790669	0.063120445	0.35003156	0.14919378	0.120502668	0.131979113	0.07459689	0.091811557	0.040167556	0.051644001
Bacteria|Firmicutes|Clostridia|Clostridiales|Veillonellaceae|Succiniclasticum|unclassified	0	0	0	0.057382223	0	0	0	0	0	0	0	0	0	0	0	0	0	0	0	0	0	0	0	0	0	0	0	0	0.120502668	0	0	0	0.034429334	0	0	0	0	0	0	0	0	0.011476445	0	0	0	0
Bacteria|Firmicutes|Clostridia|Clostridiales|Veillonellaceae|unclassified|unclassified	0	0	0	0	0.051644001	0.028691111	0.080335112	0.028691111	0	0.045905778	0	0	0	0	0.057382223	0.017214667	0	0	0.034429334	0.045905778	0	0.017214667	0	0	0	0.045905778	0	0.040167556	0	0.022952889	0.034429334	0	0	0.051644001	0.045905778	0.034429334	0.12624089	0	0.005738222	0.017214667	0	0.028691111	0.022952889	0.080335112	0.028691111	0.022952889
Bacteria|Firmicutes|Erysipelotrichi|Erysipelotrichales|Erysipelotrichaceae|Bulleidia|unclassified	0.223790669	0.292649338	0.241005337	0.241005337	0.252481781	0.195099558	0.114764446	0.189361336	0.338555115	0.183623113	0.103288001	0.109026224	0.304125781	0.229528892	0.080335112	0.235267114	0.275434671	0.464796005	0.080335112	0.269696448	0.103288001	0.109026224	0.131979113	0.068858667	0.235267114	0.160670225	0.315602225	0.281172893	0.332816892	0.109026224	0.286911115	0.665633785	0.390199116	0.292649337	0.327078671	0.269696448	0.223790668	0.25248178	0.292649336	0.25248178	0.35003156	0.545131118	0.114764446	0.281172893	0.281172894	0.355769783
Bacteria|Firmicutes|Erysipelotrichi|Erysipelotrichales|Erysipelotrichaceae|Coprobacillus|unclassified	0.091811557	0.688586675	0.017214667	0.120502668	0	0.063120445	0	0.057382223	0	0	0.040167556	0	0.166408447	0	0	0.114764445	0.418890228	0.02295289	0.005738222	0	0	0.040167556	0	0.045905778	0.063120445	0.034429334	0.12624089	0	0	0	0.063120445	0.080335112	0.068858667	0.057382223	0.034429334	0.005738222	0.022952889	0.011476445	0.07459689	0	0	0.040167556	0	0	0	0
Bacteria|Firmicutes|Erysipelotrichi|Erysipelotrichales|Erysipelotrichaceae|Eubacterium|dolichum	0	0.172146669	0.028691111	0	0	0.040167556	0	0	0.068858668	0	0.022952889	0	0.309864005	0.103288001	0	0.063120445	0.447581339	0	0.045905778	0.034429334	0	0	0	0	0.068858668	0	0	0	0.028691111	0	0	0.057382223	0.005738222	0.028691111	0.040167556	0	0	0	0	0	0	0.022952889	0	0	0.286911115	0.068858668
Bacteria|Firmicutes|Erysipelotrichi|Erysipelotrichales|Erysipelotrichaceae|Eubacterium|unclassified	0.017214667	0.005738222	0	0	0	0	0	0.011476445	0.034429334	0	0	0	0.022952889	0	0	0.028691111	0	0	0	0	0.045905778	0	0	0	0	0	0	0	0	0	0.011476445	0.034429334	0.028691111	0	0	0	0	0	0	0.040167556	0	0	0.028691112	0	0	0
Bacteria|Firmicutes|Erysipelotrichi|Erysipelotrichales|Erysipelotrichaceae|L7A_E11|unclassified	0.103288001	0.091811557	0.212314224	0.114764445	0.143455557	0.177884891	0.269696448	0.103288001	0.355769783	0.114764446	0.177884892	0.109026224	0.154932002	0.281172893	0.143455557	0.14919378	0.286911115	0.390199116	0.114764446	0.189361336	0.12624089	0.114764446	0.154932002	0.292649337	0.218052447	0.160670224	0.390199116	0.269696448	0.367246226	0.218052447	0.218052447	0.516440007	0.407413783	0.206576003	0.212314225	0.097549779	0.149193779	0.160670224	0.172146669	0.355769783	0.453319562	0.281172892	0.103288001	0.292649336	0.154932002	0.453319562
Bacteria|Firmicutes|Erysipelotrichi|Erysipelotrichales|Erysipelotrichaceae|p-75-a5|unclassified	0.045905778	0.034429334	0.160670224	0.086073334	0.028691111	0	0.063120445	0.034429334	0.063120445	0.103288001	0.017214667	0	0.166408447	0.034429334	0.034429334	0.051644001	0.097549779	0.103288002	0.034429334	0.051644001	0.086073335	0.011476445	0.022952889	0	0	0.057382223	0.063120445	0.097549779	0.241005336	0.091811556	0.02295289	0.160670224	0.143455558	0.109026224	0.131979113	0.109026223	0.034429334	0.034429334	0.080335113	0.131979113	0.040167556	0.086073334	0.045905779	0.195099558	0.14919378	0.327078672
Bacteria|Firmicutes|Erysipelotrichi|Erysipelotrichales|Erysipelotrichaceae|RFN20|unclassified	0.011476445	0	0	0	0	0	0	0	0	0	0	0	0.017214667	0	0	0	0.063120445	0.017214667	0	0	0.022952889	0	0	0	0	0	0	0	0	0	0	0	0	0	0	0	0	0	0	0	0	0	0	0	0	0
Bacteria|Firmicutes|Erysipelotrichi|Erysipelotrichales|Erysipelotrichaceae|Sharpea|azabuensis	0	0.137717335	0	0	0	0	0	0.057382223	0	0	0.057382223	0	0	0	0	0	0	0	0	0	0	0	0	0	0	0	0	0	0	0	0	0	0	0	0	0	0	0	0	0	0	0	0	0	0	0
Bacteria|Firmicutes|Erysipelotrichi|Erysipelotrichales|Erysipelotrichaceae|unclassified|unclassified	0.671372009	0.941068457	0.424628449	0.64841912	0.556607562	0.401675561	0.298387559	0.309864004	0.677110231	0.436104891	0.533654673	0.67137201	1.956733803	0.573822231	0.137717335	0.37298445	1.687037356	0.568084007	0.120502668	0.235267114	0.550869341	0.413152005	0.545131119	0.49922534	0.539392896	0.372984449	0.539392897	0.338555115	0.401675561	0.309864004	0.263958225	0.832042233	0.82630401	0.533654673	0.522178229	0.223790669	0.20083778	0.315602225	0.596775117	0.229528891	0.895162678	0.332816892	0.177884891	0.160670224	0.75170712	1.038618237
Bacteria|Firmicutes|unclassified|unclassified|unclassified|unclassified|unclassified	0	0	0	0	0	0	0	0	0	0	0	0	0	0	0	0	0	0	0	0	0	0	0	0	0	0	0	0	0	0	0	0	0	0.057382223	0.086073335	0	0	0	0	0	0	0	0	0	0	0
Bacteria|Planctomycetes|Planctomycetia|Pirellulales|Pirellulaceae|unclassified|unclassified	0	0	0	0	0	0.005738222	0	0	0.017214667	0	0	0	0	0	0.109026224	0	0.045905778	0.017214667	0.120502668	0	0	0	0	0	0	0.028691111	0	0.068858668	0.028691111	0.195099558	0.057382223	0.022952889	0.028691111	0	0	0.057382223	0.154932002	0	0.034429334	0.080335112	0.034429334	0.32134045	0.040167556	0.017214667	0.091811557	0
Bacteria|Proteobacteria|Alphaproteobacteria|RF32|unclassified|unclassified|unclassified	0	0.028691111	0	0	0	0.040167556	0	0	0.045905778	0.103288001	0	0	0.022952889	0	0	0	0	0	0	0.057382223	0	0	0	0	0	0	0	0	0	0	0.028691112	0	0	0	0	0	0	0	0	0.045905778	0	0	0.022952889	0	0	0
Bacteria|Proteobacteria|Alphaproteobacteria|Rhodospirillales|Acetobacteraceae|unclassified|unclassified	0.057382223	0	0	0	0	0	0	0	0.040167556	0.017214667	0	0	0.022952889	0.022952889	0.034429334	0.011476445	0.034429334	0.051644001	0	0	0.028691111	0	0	0.137717335	0	0.022952889	0	0	0	0	0.011476445	0	0.011476445	0	0	0	0	0	0.028691111	0	0	0.011476445	0	0	0.034429334	0.028691111
Bacteria|Proteobacteria|Alphaproteobacteria|Rickettsiales|unclassified|unclassified|unclassified	0.017214667	0	0.057382223	0	0	0.034429334	0	0.028691111	0.011476445	0.045905778	0.005738222	0.051644001	0.022952889	0	0.011476445	0.011476445	0.028691111	0.040167556	0	0.017214667	0	0.057382223	0	0.017214667	0	0.005738222	0.005738222	0.005738222	0	0	0	0	0.017214667	0	0	0.011476445	0.091811556	0	0	0.022952889	0	0.005738222	0.028691112	0.034429334	0.011476445	0
Bacteria|Proteobacteria|Alphaproteobacteria|unclassified|unclassified|unclassified|unclassified	0	0	0	0	0	0	0	0	0	0	0	0	0	0	0	0	0	0	0	0	0	0.011476445	0	0	0	0	0	0	0	0	0	0	0	0.017214667	0.011476445	0	0	0.034429334	0	0	0	0	0	0	0	0
Bacteria|Proteobacteria|Deltaproteobacteria|Desulfovibrionales|Desulfovibrionaceae|Desulfovibrio|D168	0	0	0	0	0	0	0	0.017214667	0	0	0	0	0	0	0	0	0	0	0	0	0	0	0	0	0	0	0	0	0	0	0	0	0.028691111	0	0	0	0	0	0	0	0	0	0	0	0	0
Bacteria|Proteobacteria|Deltaproteobacteria|Desulfovibrionales|Desulfovibrionaceae|unclassified|unclassified	0	0	0.022952889	0	0	0	0.034429334	0	0	0	0	0	0	0	0	0	0	0	0	0	0	0	0	0	0	0	0	0	0	0	0	0	0	0	0	0	0.011476445	0	0	0	0	0	0	0	0	0
Bacteria|Proteobacteria|Gammaproteobacteria|Aeromonadales|Succinivibrionaceae|Succinivibrio|unclassified	0	0.418890228	0	0.086073334	0	0	0	0.040167556	0	0.011476445	0.086073334	0	0.005738222	0	0.045905778	0	0	0	0.195099558	0	0	0.034429334	0	0.028691111	0.005738222	0	0.011476445	0	0	0.040167556	0	0	0	0	0	0	0	0	0.045905778	0	0.321340449	0	0	0	0	0
Bacteria|Proteobacteria|Gammaproteobacteria|Enterobacteriales|Enterobacteriaceae|unclassified|unclassified	0.143455557	0.011476445	0	0	0	0	0	0.022952889	0.005738222	0.011476445	0	0.022952889	0.051644001	0	0.022952889	0	0.103288001	0	0	0	0.045905778	0	3.310954266	0	0	0.022952889	0.028691111	0	0	0	0.011476445	0	0	0	0	0	0	0.011476445	0	0	0	0.068858668	0	0	0	0.005738222
Bacteria|Proteobacteria|Gammaproteobacteria|Pseudomonadales|Moraxellaceae|Psychrobacter|celer	0	0	0	0	0	0	0	0	0	0	0	0	0	0	0	0	0	0.011476445	0	0	0	0	0.086073334	0	0	0	0	0	0	0	0	0	0	0	0	0	0	0	0	0	0	0	0	0	0	0
Bacteria|Spirochaetes|Spirochaetes|M2PT2-76|unclassified|unclassified|unclassified	0	0	0.07459689	0	0	0.183623114	0.183623114	0.011476445	0.017214667	0	0.068858668	0	0	0.14919378	0.189361336	0	0.034429334	0	0.097549779	0.292649337	0	0.080335112	0.011476445	0	0.097549779	0.137717335	0	0.045905778	0.022952889	0.057382223	0	0.14919378	0	0.011476445	0.005738222	0.751707121	0.051644001	0.028691111	0.028691111	0	0.183623114	0	0.017214667	0.109026224	0.080335112	0.022952889
Bacteria|Spirochaetes|Spirochaetes|Spirochaetales|Spirochaetaceae|Treponema|unclassified	0.292649337	1.279623572	0.889424457	0.67711023	0.682848453	1.147644459	1.555058243	3.689676938	0.67137201	2.455959143	1.819016469	2.169048027	0.470534228	1.210764906	1.296838239	1.750157803	0.22379067	0.361508004	1.566534687	1.939519137	3.764273828	2.410053366	1.836231135	1.05009468	0.64841912	1.6985138	0.711539565	0.545131119	1.664084466	1.061571125	0.77466001	0.539392896	0.367246227	0.763183564	0.780398232	0.849256901	0.992712455	2.157571584	1.273885349	0.045905778	4.223331612	0.252481782	4.464336948	0.504963561	1.187812015	0.482010673
Bacteria|Tenericutes|Mollicutes|Anaeroplasmatales|Anaeroplasmataceae|Anaeroplasma|unclassified	0	0.011476445	0.028691111	0	0	0	0	0	0.011476445	0	0	0	0	0	0	0	0	0	0	0	0	0	0	0	0	0	0	0	0.07459689	0	0	0	0	0.057382223	0.051644001	0	0	0	0	0	0	0	0	0	0.051644001	0.040167556
Bacteria|Tenericutes|Mollicutes|Anaeroplasmatales|Anaeroplasmataceae|unclassified|unclassified	0	0.017214667	0	0.063120445	0	0	0	0	0	0	0	0	0	0	0	0	0	0	0	0	0.011476445	0	0	0	0	0	0	0	0	0	0	0	0	0	0	0	0	0	0	0	0.022952889	0	0	0	0	0
Bacteria|Tenericutes|Mollicutes|Mycoplasmatales|Mycoplasmataceae|Mycoplasma|unclassified	0	0	0	0	0	0	0	0	0	0	0	0	0	0	0	0	0	0	0	0	0	0	0	0	0	0	0	0	0	0	0	0.011476445	0	0	0	0	0	0	0.022952889	0	0	0	0	0	0	0
Bacteria|Tenericutes|Mollicutes|RF39|unclassified|unclassified|unclassified	0.086073334	0.579560452	0.14919378	0.430366672	0.292649337	0.269696447	0.367246227	0.109026224	0.441843116	0.229528891	0.499225339	0.304125782	0.395937338	0.539392896	0.246743559	0.367246227	0.298387559	0.464796008	0.286911115	0.172146669	0.75170712	0.504963562	0.338555115	0.103288001	0.120502668	0.097549779	0.401675561	0.315602227	0.631204452	0.263958226	0.418890227	0.929592012	0.464796005	0.728754232	0.797612898	0.424628449	0.22379067	0.516440007	0.160670225	0.040167556	0.252481781	0.70580134	0.34429334	0.459057785	0.315602226	1.061571125
Bacteria|Tenericutes|RF3|ML615J-28|unclassified|unclassified|unclassified	0	0	0.005738222	0	0	0.034429334	0.229528891	0	0.126240891	0.057382223	0.097549779	0.017214667	0.017214667	0.045905779	0	0	0.011476445	0.034429334	0.063120445	0.028691111	0	0	0.011476445	0.143455557	0.034429334	0.017214667	0.034429334	0.028691111	0	0	0.103288001	0.040167556	0.022952889	0	0	0.097549779	0.028691111	0.057382223	0.097549779	0.126240891	0.051644001	0	0.103288001	0	0	0.040167556
Bacteria|TM7|TM7-3|CW040|F16|unclassified|unclassified	1.583749352	1.285361796	1.055832903	1.239456015	0.292649337	0.889424455	1.279623573	0.820565789	0.958283124	1.216503128	0.981236011	1.136168014	2.094451138	1.750157801	0.935330235	1.256670684	1.692775577	1.22797957	0.837780456	1.876398691	1.84770758	0.447581339	0.952544901	1.583749354	0.791874677	0.906639122	1.664084466	1.715728467	3.655247602	0.631204452	1.468984907	3.44293338	4.617719628	1.623916909	1.635393355	0.895162677	0.97549779	1.405864462	0.734492453	2.725655593	2.840420036	3.609341824	2.702702701	3.379812936	2.054283582	1.382911575
Bacteria|unclassified|unclassified|unclassified|unclassified|unclassified|unclassified	0	0	0	0.005738222	0	0	0.057382223	0	0.051644001	0.011476445	0	0.045905778	0	0	0.034429334	0.051644001	0	0.045905778	0.074596889	0.028691111	0.086073334	0.091811556	0.005738222	0.097549779	0	0.114764446	0	0	0	0.011476445	0.011476445	0	0.028691111	0.459057783	0.441843116	0.292649337	0	0	0.07459689	0.022952889	0	0.068858668	0	0.034429334	0.068858667	0
Bacteria|Verrucomicrobia|Verruco-5|WCHB1-41|RFP12|unclassified|unclassified	0	0	0	0	0	0	0	0	0	0	0	0	0	0	0	0	0	0	0	0	0	0	0	0	0	0	0	0	0.051644001	0	0.017214667	0.028691111	0.07459689	0	0	0	0	0	0	0	0	0.011476445	0	0.040167556	0	0.045905778
Bacteria|Verrucomicrobia|Verrucomicrobiae|Verrucomicrobiales|Verrucomicrobiaceae|Akkermansia|unclassified	2.048545361	0.464796006	4.848797841	0.241005337	2.800252481	5.560337409	2.163309807	0.860733346	1.520628909	1.830492913	1.176335571	0.315602226	1.543581798	3.052734263	8.360589889	0.860733345	5.778389856	4.355310723	5.979227636	4.033970276	0.757445343	2.5477707	1.560796464	1.727204912	8.148275664	1.532105354	1.985424915	5.129970734	5.795604522	3.942158718	1.199288459	3.293739599	1.669822687	4.538933834	4.349572503	4.682389397	2.840420038	2.151833362	2.111665806	0.682848454	0.493487118	2.12314225	2.312503586	2.415791589	1.417340908	2.484650255
