# Supplementary material for: Longitudinal evaluation of fecal microbiota transplantation for ameliorating calf diarrhea and improving growth performance
Source: Nat Commun. 2021 Jan 8;12:161. doi: 10.1038/s41467-020-20389-5 (PMC7794225; doi:10.1038/s41467-020-20389-5)
Supplement: Supplementary file 8 — Source Data [file 41467_2020_20389_MOESM8_ESM.zip › Figure 5g.txt]

Bacteroidaceae/5_7N15			Porphyromonadaceae/Unclassified
CON	ABX	FMT	CON	ABX	FMT
16.86464	11.27561	6.862914	0.5336547	0.4705342	0.05738222
7.58593	9.0377	1.956734	0.4303667	0.1721467	0.03442933
6.581741	6.685029	7.310495	0.1721467	0.2639582	0.07459689
8.39502	11.96419	5.26195	0.06885867	0.4361049	0.1262409
7.947438	7.947438	4.481552	0.6082516	0.1721467	0.1205027
6.380903	5.548861	4.22907	0.9066391	0.4418431	0.2811729
7.64905	7.781029	5.124232	0.3959374	0.1377173	0.2524818
10.21404	2.524818	5.170138	0.3328169	0.2639582	0.2639582
14.62673	4.13152	5.962013	0.2639582	0.3385551	0.1147644
7.115396	4.866013	5.531646	0.3672462	0.3500316	0.1147644
12.92248	5.244735	5.485741	0.2180524	0.1377173	0.4762725
	5.732484	6.685029		0.3901991	0.103288
	7.677742	5.084065		0.4934871	0.06312045
	11.20675	3.351122		0.4533195	0.4016756
	12.4462	4.883227		0.2295289	0.154932
	7.913009	3.81018		0.4074138	0.1319791
		5.147185			0.08607333
		2.966661			0.08607333
		2.869111			0.1836231
