# Supplementary material for: Longitudinal evaluation of fecal microbiota transplantation for ameliorating calf diarrhea and improving growth performance
Source: Nat Commun. 2021 Jan 8;12:161. doi: 10.1038/s41467-020-20389-5 (PMC7794225; doi:10.1038/s41467-020-20389-5)
Supplement: Supplementary file 8 — Source Data [file 41467_2020_20389_MOESM8_ESM.zip › Figure 5h.txt]

Lachnospiradaceae/Unclassified
CON	ABX	FMT
13.08315	12.17077	7.976129
8.136799	14.96528	7.84415
12.37735	12.33144	9.841051
11.04608	12.92822	8.607333
9.026224	9.39347	9.640213
10.71326	11.76336	10.62145
8.073679	11.12068	9.473805
10.23699	11.74924	9.525449
8.561428	11.29282	7.476903
9.904172	6.690767	8.836863
11.06903	9.674643	9.818098
	10.30585	8.245826
	11.87238	6.019395
	9.743502	19.15992
	8.641763	8.77948
	9.387732	7.855626
		7.017846
		11.33873
		8.624548
