# Supplementary material for: Longitudinal evaluation of fecal microbiota transplantation for ameliorating calf diarrhea and improving growth performance
Source: Nat Commun. 2021 Jan 8;12:161. doi: 10.1038/s41467-020-20389-5 (PMC7794225; doi:10.1038/s41467-020-20389-5)
Supplement: Supplementary file 8 — Source Data [file 41467_2020_20389_MOESM8_ESM.zip › Figure 5i.txt]

Christensenellaceae/Unclassified			Clostridiaceae/Clostridium			Peptostreptococcaceae/Clostridium			Dehalobacteriaceae/Unclassified			Coriobacteriaceae/Psychrobacter
CON	ABX	FMT	CON	ABX	FMT	CON	ABX	FMT	CON	ABX	FMT	CON	ABX	FMT
3.574913	1.738681	1.239456	1.199288	1.882137	2.037069	1.289551	0.981236	1.038618	0	0	0.06312045	0.1090262	0.06885867	0.03442933
3.178975	2.031331	4.662535	1.784587	0.7574453	2.74287	0.4992253	0.2754347	2.860733	0.01147645	0	0.09181156	0.09181156	0.3442933	0.2295289
3.213404	1.887875	4.412693	4.102829	2.828943	2.278074	0.1205027	1.182074	1.830493	0.02295289	0	0.02869111	0.02869111	0.1147644	0.1893613
2.909279	2.874849	4.104378	1.537844	2.547771	2.111666	1.687037	1.038618	2.019854	0.02869111	0	0.051644	0	0.07459689	0.02295289
1.377173	2.731394	5.771561	2.088713	1.273885	2.737132	0.619728	0.206576	0.9410685	0	0	0.07459689	0.04590578	0	0.2696964
2.691226	2.576462	2.972399	1.354221	2.06576	2.088713	1.147644	0.9181156	1.996901	0	0.03442933	0.02869111	0	0.06885867	0.02295289
2.450221	2.146095	4.791416	1.991163	2.536294	1.54932	0.7976129	1.025592	1.826304	0	0	0.02295289	0	0.051644	0.2295289
1.285362	1.796064	3.167499	1.893613	2.7773	1.543582	0.6885867	1.16331	1.314053	0	0	0.02869111	0	0.05738222	0.206576
1.87066	2.691226	3.161761	1.078786	1.96821	3.597865	0.5221782	1.377173	1.325529	0.005738222	0.02869111	0.01147645	0	0.08607333	0.02295289
4.309405	3.00109	2.955184	2.077236	2.151833	3.247834	0	1.118953	2.854995	0	0.01147645	0.04016756	0.03442933	0.03442933	0.154932
1.239456	2.794514	3.97085	2.00264	1.560796	2.22643	0.9582831	0.3844609	2.117404	0	0	0	0.06312045	0.01147645	0.1262409
	2.197739	3.162535		1.64687	2.100189		1.042807	1.629655		0	0.04016756		0.02295289	0.09754978
	3.701153	3.798703		1.887875	2.094451		1.176336	2.441843		0	0		0.1090262	0.2754347
	1.819016	3.924944		2.197739	5.049635		1.853446	2.008378		0	0		0.3270787	0.103288
	2.702703	2.690388		1.727205	2.455959		0.1721467	1.434556		0	0.03442933		0	0.1434556
	1.922305	4.038871		2.180525	2.84042		1.176336	2.797613		0	0.02295289		0.06312045	0.06312045
		3.018305			2.691226			1.400126			0.051644			0.1434556
		3.288001			1.773111			3.084524			0.08033511			0.06885867
		4.458599			2.455959			4.728754			0.05738222			0.3672462
