# Supplementary material for: Longitudinal evaluation of fecal microbiota transplantation for ameliorating calf diarrhea and improving growth performance
Source: Nat Commun. 2021 Jan 8;12:161. doi: 10.1038/s41467-020-20389-5 (PMC7794225; doi:10.1038/s41467-020-20389-5)
Supplement: Supplementary file 8 — Source Data [file 41467_2020_20389_MOESM8_ESM.zip › Figure 6ai.txt]

#Metabolites	C10	C11	C12	C17	C18	C1	C3	C4	C5	C6	C7	C8	F10	F12	F13	F19	F22	F34	F14	F18	F20	F21	F27	F28	F31	F33	F3	F5	F6	F8	F9	A10	A11	A12	A13	A14	A16	A17	A18	A19	A20	A21	A8	A15	A23	A4	A7	A9
Boric acid	49831	76637	72006	156037	88523	62060	65536	132893	346129	89369	32077	346129	41450	31867	129205	80539	161526	53282	26644	225943	38782	58060	129205	80539	161526	53282	37856	79089	75489	173732	62559	37154	31470	133113	89073	83205	48661	66665	98678	79599	50492	64315	98678	79599	50492	122266	38407	43146
Lactic acid	2159221	1910640	1556623	2084510	1528054	2006329	1903169	2271159	1928723	1628403	2046940	1928723	2001427	1565319	1835381	1538310	1759854	1779404	1530309	1452942	1876697	1637623	1835381	1538310	1759854	1779404	1807380	1625083	1515810	1851692	1738732	1859952	1746948	1909817	1811888	1676980	2015876	1761039	1724294	2050744	1755005	1466934	1724294	2050744	1755005	1534099	2227570	2258011
Valine	599372	561481	646424	796123	697354	864344	682239	789133	481532	702724	862511	481532	962652	1019831	979325	964418	1272564	1042785	865204	852038	730539	851009	979325	964418	1272564	930956	869944	602238	1042785	829964	783310	802504	492865	527001	451738	632159	625817	728530	479442	384185	536481	520930	479442	384185	536481	467381	526208	903673
Alanine	857939	811745	673457	466627	723128	602307	605586	753850	550535	774167	940822	550535	658522	609497	723097	628649	640510	435973	848717	578477	616169	989738	723097	628649	640510	435973	507360	703664	498179	551642	634727	824755	677859	881028	465610	675065	934060	735744	470233	422154	689151	510618	470233	422154	689151	588997	674350	469549
Hydroxylamine	111953	118781	65134	126881	50765	133234	72768	137937	125068	97138	65295	125068	120532	80695	66493	50810	69327	86966	95254	53144	112957	89228	66493	50810	69327	86966	95985	51041	43213	99405	78055	89571	58722	88971	129147	87783	97381	71188	85856	139639	119268	46868	85856	139639	119268	76506	84145	80578
Leucine	408476	351018	375023	609607	511712	383733	507149	560729	309430	461599	495811	309430	509038	643925	706725	470357	668942	564042	661567	679188	535189	499366	706725	470357	668942	564042	518868	367903	640674	434877	614753	574849	359377	418550	249952	393244	423403	354964	242988	267920	276666	282727	393244	423403	354964	355539	328067	622858
Phosphoric acid	543108	524154	537327	583234	442340	603901	546439	609375	643961	507052	562801	442340	631450	485405	526300	510381	574811	480440	480263	478166	513842	533451	526300	510381	574811	480440	559650	574233	573038	495427	547967	628875	513746	564092	527102	591327	589495	513104	522229	496684	526439	539254	591327	589495	513104	545269	561822	516336
Isoleucine	239268	298272	238205	379996	336794	276481	311826	342945	207718	343260	388466	342945	332555	399754	447985	437896	427905	339750	437896	421605	346223	371469	447985	314333	427905	339750	332200	291418	381908	258904	396330	355899	226778	262647	198059	303511	331494	265291	188827	179845	254796	198582	303511	331494	265291	203150	251305	442532
Proline	121428	148714	101344	148833	172541	85115	159541	182184	82215	143911	218394	182184	141083	126094	202436	218769	150839	172404	202436	218769	150839	172404	208851	150682	123237	128306	154499	120682	100938	100754	130083	213150	172675	123721	69573	150987	145618	86185	57256	133735	90548	76974	150987	145618	86185	103225	135413	139190
Glycine	625339	658433	617171	610251	630831	594114	311215	667012	489382	777225	474310	667012	609207	617146	828736	674525	658143	718859	828736	674525	658143	718859	841822	617689	853991	698485	735903	761457	463694	648365	294883	684548	481068	419569	354440	712875	475223	482695	514319	457864	450609	533889	712875	475223	482695	448272	834286	782964
Glyceric acid	7484	11673	12943	13823	18220	10658	9344	8018	10047	9408	6745	8018	11590	15668	13983	11012	12615	13021	13983	11012	12615	13021	16648	10804	15935	14014	15580	12760	8063	13893	3824	11171	7388	11105	6608	12555	16569	12998	10632	4859	17050	19993	12555	16569	12998	9430	8267	10672
Aminomalonic acid	14811	4390	22591	6613	36389	5175	13644	6522	5744	7666	15905	6522	6269	12814	15402	38082	14682	6918	15402	38082	14682	6918	32329	24443	19662	18806	10086	45220	26813	12471	8036	13663	21264	9142	3408	13628	6348	13735	12165	4196	3840	31750	13628	6348	13735	8749	22981	18611
Aspartic acid	10814	14152	5345	13381	7266	6294	4069	7121	7822	9565	8095	7121	3573	6532	10492	8333	5512	11840	10492	8333	5512	11840	3686	5996	7131	21333	6383	13231	3200	6276	3727	11996	5136	3535	4701	16907	5780	5378	6928	4939	7209	10133	16907	5780	5378	5672	10737	7661
Glutamic acid	61975	59436	31930	40938	38502	22323	28859	34624	21758	86839	25184	28859	22751	46857	35928	28339	30086	51062	35928	28339	30086	51062	26115	57412	60091	39002	28803	54451	27600	25433	33449	49128	31990	34620	25759	51420	34595	27544	21486	30670	25439	48041	51420	34595	27544	40591	43557	82504
Phenylalanine	96772	151241	142331	141296	120845	125712	110568	114361	87990	224188	192586	110568	101412	149159	152788	158999	125833	229352	152788	158999	125833	229352	120573	143330	159247	155387	125426	99362	185986	99455	175927	155735	105268	124818	74974	130479	156395	109036	70621	97788	101610	100548	105268	124818	74974	108182	106323	140710
Asparagine	9173	18459	8293	19639	12923	6908	2507	16782	10044	15935	5325	2507	7672	10698	16028	26240	11434	10615	17442	19984	16028	26240	11434	10615	16141	16361	7887	25498	4847	12194	4298	27862	9933	5379	3980	1307	9178	9346	8311	8272	16010	13570	9933	5379	3980	7296	20953	18536
Taurine	6633	8541	7439	14471	22064	7035	7901	8262	5227	14872	23362	7901	10719	9761	5351	24399	13967	6443	13635	17378	5351	24399	13967	6443	15940	9562	12077	2788	5197	8431	4284	14472	8944	4944	3394	14782	5488	5784	5690	9840	4246	3401	8944	4944	3394	8063	7362	29023
Citric acid	117465	143482	74227	72738	81671	56058	57572	96918	70749	100085	23911	57572	53209	87559	52418	114787	31987	49815	77929	47417	52418	114787	31987	49815	90379	82989	46103	218577	31418	107548	27889	182967	79479	82458	40916	73709	70698	64316	84602	29746	262669	184185	79479	82458	40916	81764	73802	88092
Myristic acid	2120	3152	3411	3016	2398	3420	2389	4000	4236	4339	2805	2389	2665	6279	2434	2735	2683	2262	2824	2522	2434	2735	2683	2262	2683	2190	3724	2627	2561	2163	3642	3362	3061	2440	2662	3257	2953	2548	2356	2909	2762	2638	3061	2440	2662	2550	1977	2396
Fructose	258524	184626	665338	289012	663991	298802	99913	276587	397989	482164	151357	298802	360566	679358	371137	310341	356424	524917	905117	567944	371137	310341	356424	524917	298400	736973	638479	433584	379413	521609	252693	424706	176433	216863	403249	216920	111410	458798	377109	282966	667750	628989	176433	216863	403249	659483	320270	332698
Lysine	110463	212660	115559	171145	150320	131381	82736	209530	91803	244801	178012	131381	109418	146129	136857	291248	193266	152162	222291	217933	136857	291248	193266	152162	182722	185683	173918	129841	140460	114736	132647	173278	99505	93130	100130	169487	190376	115105	88843	96290	152701	84716	99505	93130	100130	100883	153931	95579
myo-Inositol	109241	212057	131931	100721	179695	107355	116746	100633	63249	143275	213113	107355	117200	140035	201344	117602	86234	134050	93308	101411	82471	201344	117602	86234	134050	95498	77173	99906	59185	63938	117059	114751	109063	112958	61246	100500	107532	62817	86096	89235	77950	128054	109063	112958	61246	119680	107201	90892
Tryptophan	226566	250210	263577	355001	402946	178840	254928	312109	241665	303838	343599	178840	286700	299695	350979	383163	260438	357447	542745	452713	268745	350979	383163	260438	357447	272139	403021	253884	310392	235124	272296	356830	231345	221528	204320	261192	272717	220927	210272	173153	232319	261724	250687	181426	254115	250687	181426	254115
Oleamide	811196	683220	720753	837308	791947	669966	814848	582466	615877	876950	890973	669966	757558	587982	779186	734954	836130	719315	726459	753854	934249	779186	734954	836130	719315	826949	878381	919784	683423	741284	573232	895542	924264	756855	514446	845658	721549	799439	777525	749025	668436	730352	817086	915026	988613	817086	915026	988613
Inosine	1467	19166	12031	6595	56952	4547	1240	992	1204	8324	28626	4547	1057	6479	756	1062	2035	8268	1199	28191	6700	756	1062	2035	8268	7392	904	7504	4452	6660	10064	3468	13942	2716	1283	15012	855	5374	3522	32571	4854	1616	1976	6823	5737	1976	6823	5737
Cholesterol	340946	275777	357051	402593	384080	347767	491157	353503	512903	290700	511997	347767	448890	358744	290514	372903	381662	489854	420003	398240	370700	290514	372903	381662	489854	249405	442940	505394	436878	269143	501281	500767	462106	443077	327128	469830	431670	395822	331913	303542	257541	445288	465395	327775	303117	465395	327775	303117
