# Supplementary material for: Longitudinal evaluation of fecal microbiota transplantation for ameliorating calf diarrhea and improving growth performance
Source: Nat Commun. 2021 Jan 8;12:161. doi: 10.1038/s41467-020-20389-5 (PMC7794225; doi:10.1038/s41467-020-20389-5)
Supplement: Supplementary file 8 — Source Data [file 41467_2020_20389_MOESM8_ESM.zip › Figure 6aii.txt]

	C10	C11	C12	C17	C18	C1	C3	C4	C5	C6	C7	C8	F10	F12	F13	F14	F18	F19	F20	F21	F22	F27	F5	F33	F28	F31	F34	F3	F6	F8	F9	A10	A11	A12	A13	A14	A15	A16	A17	A18	A19	A20	A21	A23	A4	A7	A8	A9
C10	0	0.115050903	0.063032465	0.112204688	0.056595392	0.077930663	0.086618939	0.076135881	0.07061107	0.045702737	0.043885349	0.093104863	0.047896697	0.069506418	0.149687682	0.064392175	0.068828874	0.094157441	0.075813889	0.052799483	0.029207169	0.089215069	0.072158286	0.074679064	0.092778284	0.066459621	0.10615275	0.111834217	0.087678585	0.102049431	0.078790582	0.121359751	0.115172353	0.06006575	0.08932543	0.097290024	0.154614818	0.198168106	0.073555392	0.093473506	0.051928267	0.052047344	0.075354417	0.060317904	0.05850236	0.096240515	0.111108608	0.104985617
C11	0.115050903	0	0.071191825	0.124306198	0.115399103	0.138185185	0.151523049	0.103023656	0.170568366	0.138344936	0.114199173	0.17342742	0.104544053	0.117826872	0.116858739	0.140062049	0.10977974	0.152282396	0.111843931	0.105810737	0.112910783	0.119006524	0.121487388	0.138210391	0.086664762	0.106182772	0.124668353	0.137538847	0.168910936	0.099244131	0.103137712	0.104720912	0.152757279	0.10309154	0.167467492	0.146191426	0.187710879	0.151099826	0.140780569	0.146571958	0.088107869	0.091417134	0.135452678	0.106082851	0.141250167	0.110178264	0.168609965	0.155623327
C12	0.063032465	0.071191825	0	0.096541436	0.081378774	0.095853376	0.116697551	0.062358196	0.11918987	0.09316953	0.060811602	0.131144289	0.075165907	0.080822319	0.097004502	0.106449016	0.057820267	0.116183417	0.070987135	0.079621933	0.062342478	0.092184457	0.082773389	0.097147063	0.050067424	0.082240155	0.09718387	0.10439948	0.123498467	0.060442701	0.069942703	0.079782483	0.102852751	0.069188295	0.117859495	0.089090827	0.168458653	0.161777565	0.099556108	0.132797427	0.066817234	0.068249712	0.093668413	0.069648045	0.092355127	0.067584641	0.120708913	0.117914975
C17	0.112204688	0.124306198	0.096541436	0	0.116834308	0.081330698	0.105885284	0.077656855	0.125841462	0.120431206	0.086526976	0.119173571	0.121715927	0.073844293	0.135692136	0.099870919	0.087599216	0.095676663	0.076001924	0.112334665	0.103087108	0.078958534	0.078720813	0.073373811	0.096159095	0.091257191	0.116049487	0.090336689	0.103807167	0.072165188	0.067182655	0.082768072	0.118984066	0.075999006	0.083432182	0.110364779	0.160013918	0.146469278	0.111213005	0.146781993	0.111862281	0.114318576	0.082692634	0.0763269	0.096712596	0.085811911	0.120894845	0.150716293
C18	0.056595392	0.115399103	0.081378774	0.116834308	0	0.065371514	0.087471432	0.086376531	0.097275774	0.075970497	0.062093062	0.091726647	0.050671792	0.069928484	0.158840294	0.074146653	0.085961482	0.089119648	0.066226145	0.053374378	0.04871258	0.082205866	0.076789449	0.079371905	0.106884884	0.070327366	0.082157978	0.112437079	0.090376225	0.121151817	0.065139631	0.129505296	0.128210562	0.065875541	0.10360434	0.115882994	0.17570554	0.17507636	0.071137563	0.093214988	0.055003954	0.056112977	0.074341063	0.066091767	0.070651851	0.105440322	0.108541168	0.107138319
C1	0.077930663	0.138185185	0.095853376	0.081330698	0.065371514	0	0.06937617	0.082438044	0.087012807	0.096066441	0.064348708	0.099980847	0.09554131	0.056645996	0.160884083	0.061881278	0.092976846	0.040639446	0.058524314	0.095328484	0.073677338	0.068918174	0.059792676	0.059399354	0.12210725	0.075346321	0.111212272	0.108843871	0.088051078	0.107508534	0.056240707	0.128452404	0.129976808	0.06212625	0.084507116	0.109539156	0.165749771	0.156972902	0.055286687	0.121137241	0.096228451	0.096549408	0.059060692	0.062409539	0.06449446	0.10321348	0.123108981	0.11972163
C3	0.086618939	0.151523049	0.116697551	0.105885284	0.087471432	0.06937617	0	0.099084797	0.072185232	0.095461648	0.087360261	0.083652255	0.106537646	0.05173092	0.168239291	0.075315743	0.11505066	0.074108607	0.081020318	0.117467999	0.085114624	0.115934992	0.073497418	0.066393462	0.133232529	0.085569444	0.134638546	0.138548349	0.115000976	0.121916202	0.085822734	0.135761956	0.152973236	0.068607216	0.086068695	0.126948136	0.124125481	0.198131062	0.050494613	0.08616853	0.11142263	0.108656554	0.074291352	0.074793146	0.083628408	0.110596671	0.142221153	0.111083627
C4	0.076135881	0.103023656	0.062358196	0.077656855	0.086376531	0.082438044	0.099084797	0	0.101809793	0.10021764	0.041093531	0.132769489	0.077009866	0.069571261	0.110416531	0.11437607	0.055163657	0.099286809	0.059876648	0.090947486	0.061719721	0.084923334	0.071677917	0.077291673	0.086243038	0.085429515	0.096275988	0.079661064	0.094771357	0.061554733	0.065140338	0.073942482	0.083382957	0.039394435	0.097669507	0.073425579	0.19207327	0.163925111	0.10729603	0.141096479	0.077167195	0.074354805	0.068473008	0.07707062	0.07997945	0.065199532	0.107656867	0.103875668
C5	0.07061107	0.170568366	0.11918987	0.125841462	0.097275774	0.087012807	0.072185232	0.101809793	0	0.066236863	0.075970428	0.075993581	0.081688068	0.080234498	0.187429658	0.076678901	0.10773445	0.089422334	0.101068267	0.095079446	0.06204354	0.127655448	0.079431783	0.071682452	0.143012643	0.101486295	0.148390815	0.127419338	0.096009127	0.141891381	0.10434849	0.161202089	0.148609221	0.089770426	0.073408906	0.136560259	0.139241491	0.224964105	0.076767048	0.088649679	0.102103126	0.100513725	0.086048886	0.097784583	0.065440868	0.135599698	0.113942728	0.12134727
C6	0.045702737	0.138344936	0.09316953	0.120431206	0.075970497	0.096066441	0.095461648	0.10021764	0.066236863	0	0.067988518	0.07276901	0.05815116	0.079557984	0.172679093	0.065926574	0.10419583	0.105250922	0.090817232	0.05295912	0.047876824	0.100569508	0.080438994	0.080097313	0.112491742	0.070828853	0.121971056	0.116183055	0.087682807	0.141187442	0.09784568	0.151996838	0.147427369	0.084574309	0.086469828	0.132859757	0.154442285	0.214558084	0.085932673	0.073001331	0.073634603	0.062600899	0.09173032	0.075898982	0.048991851	0.12037188	0.092228002	0.120320958
C7	0.043885349	0.114199173	0.060811602	0.086526976	0.062093062	0.064348708	0.087360261	0.041093531	0.075970428	0.067988518	0	0.100713716	0.056137733	0.059709287	0.122855442	0.090501017	0.053410218	0.09206203	0.047189598	0.059755442	0.036252216	0.070978283	0.053801	0.062438824	0.087447157	0.063966467	0.093906298	0.088471608	0.073595084	0.087102476	0.061152526	0.100239859	0.095193238	0.039171395	0.079913809	0.077775802	0.170839683	0.172555839	0.087169697	0.111207146	0.055696243	0.052303266	0.0536974	0.053764815	0.051676871	0.071656434	0.090656695	0.106797368
C8	0.093104863	0.17342742	0.131144289	0.119173571	0.091726647	0.099980847	0.083652255	0.132769489	0.075993581	0.07276901	0.100713716	0	0.096480502	0.091887059	0.193913416	0.065232722	0.119507119	0.116539845	0.107220958	0.080266382	0.089272292	0.098276709	0.101948941	0.075634079	0.131979897	0.085035795	0.117034538	0.119879965	0.09664284	0.155083073	0.126565701	0.157431161	0.156823731	0.119259954	0.065907242	0.140494428	0.139118213	0.208553801	0.070730814	0.059395575	0.111916273	0.105483579	0.121864059	0.083691583	0.071144332	0.126465224	0.097662202	0.151681341
F10	0.047896697	0.104544053	0.075165907	0.121715927	0.050671792	0.09554131	0.106537646	0.077009866	0.081688068	0.05815116	0.056137733	0.096480502	0	0.082067543	0.16055123	0.080554649	0.081170424	0.106242448	0.078393769	0.043867033	0.033138674	0.094574443	0.060424357	0.083304348	0.10641028	0.07439399	0.096993905	0.105428458	0.089523788	0.122780928	0.084451748	0.137834062	0.122767019	0.068946854	0.100031267	0.11721945	0.17587904	0.202294883	0.088481325	0.086001041	0.042021986	0.041807531	0.08573927	0.078501564	0.063656162	0.109756905	0.092550313	0.110264945
F12	0.069506418	0.117826872	0.080822319	0.073844293	0.069928484	0.056645996	0.05173092	0.069571261	0.080234498	0.079557984	0.059709287	0.091887059	0.082067543	0	0.129649242	0.070187677	0.089104978	0.058924183	0.045888656	0.088522203	0.065162103	0.088141844	0.044686438	0.036094222	0.101020447	0.058662606	0.114941197	0.113243952	0.095337743	0.09805963	0.052533541	0.107907292	0.133295867	0.041610694	0.068601827	0.104550411	0.143784087	0.175812658	0.062359722	0.094754629	0.081351714	0.081503842	0.065590122	0.053423918	0.060424342	0.088779791	0.112928048	0.097288667
F13	0.149687682	0.116858739	0.097004502	0.135692136	0.158840294	0.160884083	0.168239291	0.110416531	0.187429658	0.172679093	0.122855442	0.193913416	0.16055123	0.129649242	0	0.184966528	0.123034081	0.172592985	0.121281718	0.154015691	0.148315181	0.145397071	0.142834092	0.15002024	0.085481396	0.135484944	0.141428947	0.13960477	0.177615729	0.098059079	0.124515372	0.098178567	0.141980036	0.122512799	0.16727844	0.131912957	0.1748078	0.155057976	0.179167488	0.183825205	0.146025829	0.151025531	0.146417867	0.138758917	0.160135832	0.112278712	0.177594966	0.185140722
F14	0.064392175	0.140062049	0.106449016	0.099870919	0.074146653	0.061881278	0.075315743	0.11437607	0.076678901	0.065926574	0.090501017	0.065232722	0.080554649	0.070187677	0.184966528	0	0.108048039	0.072768955	0.090681215	0.077345843	0.071264717	0.096911242	0.076256999	0.059512934	0.117393276	0.079027042	0.131172003	0.135228674	0.108673391	0.13254559	0.090649907	0.148106986	0.160628354	0.092412946	0.084058722	0.129946608	0.141158237	0.192858815	0.052342711	0.07214278	0.097043537	0.093860152	0.105563949	0.070734465	0.064606881	0.123005947	0.119502591	0.128384599
F18	0.068828874	0.10977974	0.057820267	0.087599216	0.085961482	0.092976846	0.11505066	0.055163657	0.10773445	0.10419583	0.053410218	0.119507119	0.081170424	0.089104978	0.123034081	0.108048039	0	0.118189336	0.084501041	0.086069355	0.063276726	0.079619247	0.089166315	0.089533178	0.067151168	0.104592149	0.072282225	0.076671911	0.093097274	0.054337089	0.082850192	0.076597582	0.066251557	0.066844392	0.09327953	0.067873977	0.195903112	0.151439503	0.114264465	0.147575859	0.079201739	0.078315565	0.07959191	0.06594384	0.095903472	0.050478268	0.098812706	0.110714492
F19	0.094157441	0.152282396	0.116183417	0.095676663	0.089119648	0.040639446	0.074108607	0.099286809	0.089422334	0.105250922	0.09206203	0.116539845	0.106242448	0.058924183	0.172592985	0.072768955	0.118189336	0	0.072841085	0.119267091	0.082397128	0.100473547	0.057586519	0.074267634	0.140488508	0.087849138	0.148127993	0.134192237	0.110342478	0.126419029	0.059094676	0.147155366	0.160018725	0.072901025	0.106645003	0.140782091	0.161725389	0.184958486	0.061044981	0.125787991	0.119183979	0.117046268	0.071827539	0.088977094	0.07394224	0.133491045	0.143699968	0.127659911
F20	0.075813889	0.111843931	0.070987135	0.076001924	0.066226145	0.058524314	0.081020318	0.059876648	0.101068267	0.090817232	0.047189598	0.107220958	0.078393769	0.045888656	0.121281718	0.090681215	0.084501041	0.072841085	0	0.078288354	0.064118802	0.069072752	0.036584679	0.057575851	0.106135963	0.051038271	0.107207156	0.091603138	0.091659068	0.092513413	0.042416665	0.112367876	0.12002781	0.040974578	0.080530366	0.095887204	0.154772768	0.167643808	0.078629069	0.114530334	0.068260243	0.072359052	0.065527165	0.057191017	0.074281509	0.078675144	0.10121735	0.106080934
F21	0.052799483	0.105810737	0.079621933	0.112334665	0.053374378	0.095328484	0.117467999	0.090947486	0.095079446	0.05295912	0.059755442	0.080266382	0.043867033	0.088522203	0.154015691	0.077345843	0.086069355	0.119267091	0.078288354	0	0.049978407	0.07092907	0.087108039	0.069189829	0.095789151	0.061715845	0.098092343	0.100859825	0.092544908	0.127402172	0.091910037	0.135889686	0.131666872	0.078866414	0.086591691	0.116625195	0.167166745	0.1960763	0.105199793	0.081292354	0.048030852	0.049223779	0.09548078	0.062475855	0.071553559	0.093979859	0.081285125	0.127427009
F22	0.029207169	0.112910783	0.062342478	0.103087108	0.04871258	0.073677338	0.085114624	0.061719721	0.06204354	0.047876824	0.036252216	0.089272292	0.033138674	0.065162103	0.148315181	0.071264717	0.063276726	0.082397128	0.064118802	0.049978407	0	0.084493715	0.056728006	0.06776399	0.088832011	0.058520449	0.096888856	0.104439924	0.080335794	0.102105143	0.064169463	0.122943703	0.114400807	0.049006594	0.086117818	0.101842809	0.155719458	0.193146518	0.072805701	0.093901596	0.046923427	0.044315222	0.068933919	0.055815176	0.045706843	0.092801915	0.094764253	0.094896093
F27	0.089215069	0.119006524	0.092184457	0.078958534	0.082205866	0.068918174	0.115934992	0.084923334	0.127655448	0.100569508	0.070978283	0.098276709	0.094574443	0.088141844	0.145397071	0.096911242	0.079619247	0.100473547	0.069072752	0.07092907	0.084493715	0	0.089731267	0.082583498	0.108561354	0.072134336	0.077160243	0.073891427	0.087694609	0.099658195	0.07866599	0.115284913	0.125028273	0.069296298	0.087876881	0.11129944	0.186589401	0.153541387	0.104271683	0.126483232	0.078106718	0.085163868	0.074627252	0.059639051	0.100272352	0.072680381	0.098888258	0.14461212
F5	0.072158286	0.121487388	0.082773389	0.078720813	0.076789449	0.059792676	0.073497418	0.071677917	0.079431783	0.080438994	0.053801	0.101948941	0.060424357	0.044686438	0.142834092	0.076256999	0.089166315	0.057586519	0.036584679	0.087108039	0.056728006	0.089731267	0	0.060080066	0.113807296	0.053493858	0.111270178	0.105104484	0.088894027	0.10760653	0.052878027	0.121037991	0.126057294	0.05478634	0.09356139	0.110655576	0.148821954	0.174222043	0.06802034	0.109454908	0.072830712	0.076383238	0.073603833	0.065554905	0.053627939	0.103369682	0.104033783	0.107648051
F33	0.074679064	0.138210391	0.097147063	0.073373811	0.079371905	0.059399354	0.066393462	0.077291673	0.071682452	0.080097313	0.062438824	0.075634079	0.083304348	0.036094222	0.15002024	0.059512934	0.089533178	0.074267634	0.057575851	0.069189829	0.06776399	0.082583498	0.060080066	0	0.109016737	0.071062132	0.115559362	0.109710771	0.094831575	0.104167866	0.075715424	0.120289509	0.126899282	0.062795484	0.056540543	0.104399877	0.146892756	0.183511379	0.070941322	0.095995791	0.088290481	0.090612526	0.076366841	0.057294959	0.057578085	0.09309979	0.103202562	0.100454369
F28	0.092778284	0.086664762	0.050067424	0.096159095	0.106884884	0.12210725	0.133232529	0.086243038	0.143012643	0.112491742	0.087447157	0.131979897	0.10641028	0.101020447	0.085481396	0.117393276	0.067151168	0.140488508	0.106135963	0.095789151	0.088832011	0.108561354	0.113807296	0.109016737	0	0.104910552	0.1050455	0.117791085	0.13651948	0.060096471	0.09309794	0.068292975	0.117077596	0.100730865	0.128166268	0.101856662	0.166489727	0.146713558	0.138053251	0.147344214	0.106045927	0.103968491	0.119919695	0.084949385	0.113676753	0.08214207	0.126516405	0.147304976
F31	0.066459621	0.106182772	0.082240155	0.091257191	0.070327366	0.075346321	0.085569444	0.085429515	0.101486295	0.070828853	0.063966467	0.085035795	0.07439399	0.058662606	0.135484944	0.079027042	0.104592149	0.087849138	0.051038271	0.061715845	0.058520449	0.072134336	0.053493858	0.071062132	0.104910552	0	0.107478853	0.116377969	0.099084919	0.12652857	0.073055232	0.13468303	0.151208122	0.058647568	0.080028154	0.1230304	0.132589408	0.194199841	0.074654022	0.074935087	0.058525202	0.063155205	0.080888189	0.045486796	0.064800855	0.088356219	0.107234804	0.124990705
F34	0.10615275	0.124668353	0.09718387	0.116049487	0.082157978	0.111212272	0.134638546	0.096275988	0.148390815	0.121971056	0.093906298	0.117034538	0.096993905	0.114941197	0.141428947	0.131172003	0.072282225	0.148127993	0.107207156	0.098092343	0.096888856	0.077160243	0.111270178	0.115559362	0.1050455	0.107478853	0	0.079134324	0.106703983	0.106323468	0.114904356	0.107412794	0.097952817	0.104646615	0.125548663	0.105258277	0.220774976	0.129246967	0.126101085	0.153979787	0.084501589	0.090215097	0.100276779	0.082134761	0.110805502	0.092647489	0.120941772	0.145301497
F3	0.111834217	0.137538847	0.10439948	0.090336689	0.112437079	0.108843871	0.138548349	0.079661064	0.127419338	0.116183055	0.088471608	0.119879965	0.105428458	0.113243952	0.13960477	0.135228674	0.076671911	0.134192237	0.091603138	0.100859825	0.104439924	0.073891427	0.105104484	0.109710771	0.117791085	0.116377969	0.079134324	0	0.056556502	0.094634939	0.102770782	0.092540075	0.071254411	0.088556848	0.094074775	0.073706996	0.222572088	0.133013572	0.142052244	0.164535241	0.099950979	0.105327315	0.091771572	0.095756151	0.110664688	0.07776639	0.068093562	0.145836249
F6	0.087678585	0.168910936	0.123498467	0.103807167	0.090376225	0.088051078	0.115000976	0.094771357	0.096009127	0.087682807	0.073595084	0.09664284	0.089523788	0.095337743	0.177615729	0.108673391	0.093097274	0.110342478	0.091659068	0.092544908	0.080335794	0.087694609	0.088894027	0.094831575	0.13651948	0.099084919	0.106703983	0.056556502	0	0.117155814	0.09107302	0.122215254	0.084417623	0.085130537	0.074686142	0.076966071	0.203796741	0.162855788	0.116395683	0.135438932	0.100685105	0.092446861	0.08741277	0.085951404	0.081451052	0.102406169	0.046829045	0.135378415
F8	0.102049431	0.099244131	0.060442701	0.072165188	0.121151817	0.107508534	0.121916202	0.061554733	0.141891381	0.141187442	0.087102476	0.155083073	0.122780928	0.09805963	0.098059079	0.13254559	0.054337089	0.126419029	0.092513413	0.127402172	0.102105143	0.099658195	0.10760653	0.104167866	0.060096471	0.12652857	0.106323468	0.094634939	0.117155814	0	0.080769434	0.049087916	0.089024041	0.074230404	0.116246756	0.077328766	0.188951751	0.133257458	0.135989943	0.182152824	0.114830247	0.113527778	0.095183399	0.086721459	0.129528466	0.058504736	0.131896314	0.138507844
F9	0.078790582	0.103137712	0.069942703	0.067182655	0.065139631	0.056240707	0.085822734	0.065140338	0.10434849	0.09784568	0.061152526	0.126565701	0.084451748	0.052533541	0.124515372	0.090649907	0.082850192	0.059094676	0.042416665	0.091910037	0.064169463	0.07866599	0.052878027	0.075715424	0.09309794	0.073055232	0.114904356	0.102770782	0.09107302	0.080769434	0	0.101363419	0.131589408	0.041355607	0.106710567	0.108833581	0.152171201	0.148584471	0.08177203	0.131204043	0.082528744	0.082633284	0.071979161	0.072427103	0.079661476	0.099944085	0.117592453	0.109089091
A10	0.121359751	0.104720912	0.079782483	0.082768072	0.129505296	0.128452404	0.135761956	0.073942482	0.161202089	0.151996838	0.100239859	0.157431161	0.137834062	0.107907292	0.098178567	0.148106986	0.076597582	0.147155366	0.112367876	0.135889686	0.122943703	0.115284913	0.121037991	0.120289509	0.068292975	0.13468303	0.107412794	0.092540075	0.122215254	0.049087916	0.101363419	0	0.085822391	0.095276206	0.129906873	0.077304107	0.217782806	0.116641309	0.158964732	0.189267014	0.129846429	0.136024833	0.115455914	0.104004256	0.139129468	0.07235293	0.131942483	0.144812172
A11	0.115172353	0.152757279	0.102852751	0.118984066	0.128210562	0.129976808	0.152973236	0.083382957	0.148609221	0.147427369	0.095193238	0.156823731	0.122767019	0.133295867	0.141980036	0.160628354	0.066251557	0.160018725	0.12002781	0.131666872	0.114400807	0.125028273	0.126057294	0.126899282	0.117077596	0.151208122	0.097952817	0.071254411	0.084417623	0.089024041	0.131589408	0.085822391	0	0.108919562	0.122781434	0.041266234	0.2461851	0.151016533	0.155758259	0.196888232	0.122046076	0.124347238	0.110059841	0.118101833	0.132855484	0.085128119	0.087817121	0.146754153
A12	0.06006575	0.10309154	0.069188295	0.075999006	0.065875541	0.06212625	0.068607216	0.039394435	0.089770426	0.084574309	0.039171395	0.119259954	0.068946854	0.041610694	0.122512799	0.092412946	0.066844392	0.072901025	0.040974578	0.078866414	0.049006594	0.069296298	0.05478634	0.062795484	0.100730865	0.058647568	0.104646615	0.088556848	0.085130537	0.074230404	0.041355607	0.095276206	0.108919562	0	0.084018775	0.085194413	0.164801521	0.173813725	0.078742161	0.120577162	0.059762162	0.059247049	0.05076258	0.050104124	0.069494659	0.070161303	0.107334732	0.094919078
A13	0.08932543	0.167467492	0.117859495	0.083432182	0.10360434	0.084507116	0.086068695	0.097669507	0.073408906	0.086469828	0.079913809	0.065907242	0.100031267	0.068601827	0.16727844	0.084058722	0.09327953	0.106645003	0.080530366	0.086591691	0.086117818	0.087876881	0.09356139	0.056540543	0.128166268	0.080028154	0.125548663	0.094074775	0.074686142	0.116246756	0.106710567	0.129906873	0.122781434	0.084018775	0	0.111232435	0.160909227	0.203492397	0.094435346	0.094479183	0.103457707	0.102445781	0.082943908	0.071104569	0.07980408	0.083113268	0.082295808	0.13043746
A14	0.097290024	0.146191426	0.089090827	0.110364779	0.115882994	0.109539156	0.126948136	0.073425579	0.136560259	0.132859757	0.077775802	0.140494428	0.11721945	0.104550411	0.131912957	0.129946608	0.067873977	0.140782091	0.095887204	0.116625195	0.101842809	0.11129944	0.110655576	0.104399877	0.101856662	0.1230304	0.105258277	0.073706996	0.076966071	0.077328766	0.108833581	0.077304107	0.041266234	0.085194413	0.111232435	0	0.220765815	0.141555831	0.142718441	0.174721931	0.114592648	0.116333319	0.101582112	0.090701076	0.116294392	0.063151718	0.077015581	0.133892571
A15	0.154614818	0.187710879	0.168458653	0.160013918	0.17570554	0.165749771	0.124125481	0.19207327	0.139241491	0.154442285	0.170839683	0.139118213	0.17587904	0.143784087	0.1748078	0.141158237	0.195903112	0.161725389	0.154772768	0.167166745	0.155719458	0.186589401	0.148821954	0.146892756	0.166489727	0.132589408	0.220774976	0.222572088	0.203796741	0.188951751	0.152171201	0.217782806	0.2461851	0.164801521	0.160909227	0.220765815	0	0.263475618	0.129044481	0.121541055	0.168750186	0.166065393	0.186250795	0.148930845	0.149116453	0.188762984	0.211452601	0.208127489
A16	0.198168106	0.151099826	0.161777565	0.146469278	0.17507636	0.156972902	0.198131062	0.163925111	0.224964105	0.214558084	0.172555839	0.208553801	0.202294883	0.175812658	0.155057976	0.192858815	0.151439503	0.184958486	0.167643808	0.1960763	0.193146518	0.153541387	0.174222043	0.183511379	0.146713558	0.194199841	0.129246967	0.133013572	0.162855788	0.133257458	0.148584471	0.116641309	0.151016533	0.173813725	0.203492397	0.141555831	0.263475618	0	0.196098894	0.25261414	0.196797395	0.201525867	0.175704216	0.170051405	0.194878467	0.149322526	0.183331417	0.192036971
A17	0.073555392	0.140780569	0.099556108	0.111213005	0.071137563	0.055286687	0.050494613	0.10729603	0.076767048	0.085932673	0.087169697	0.070730814	0.088481325	0.062359722	0.179167488	0.052342711	0.114264465	0.061044981	0.078629069	0.105199793	0.072805701	0.104271683	0.06802034	0.070941322	0.138053251	0.074654022	0.126101085	0.142052244	0.116395683	0.135989943	0.08177203	0.158964732	0.155758259	0.078742161	0.094435346	0.142718441	0.129044481	0.196098894	0	0.079612666	0.092135268	0.090849858	0.081926229	0.076487774	0.067769602	0.127037377	0.146749469	0.12028446
A18	0.093473506	0.146571958	0.132797427	0.146781993	0.093214988	0.121137241	0.08616853	0.141096479	0.088649679	0.073001331	0.111207146	0.059395575	0.086001041	0.094754629	0.183825205	0.07214278	0.147575859	0.125787991	0.114530334	0.081292354	0.093901596	0.126483232	0.109454908	0.095995791	0.147344214	0.074935087	0.153979787	0.164535241	0.135438932	0.182152824	0.131204043	0.189267014	0.196888232	0.120577162	0.094479183	0.174721931	0.121541055	0.25261414	0.079612666	0	0.101514348	0.090105122	0.129585561	0.103674148	0.084464861	0.143176523	0.129490823	0.162148213
A19	0.051928267	0.088107869	0.066817234	0.111862281	0.055003954	0.096228451	0.11142263	0.077167195	0.102103126	0.073634603	0.055696243	0.111916273	0.042021986	0.081351714	0.146025829	0.097043537	0.079201739	0.119183979	0.068260243	0.048030852	0.046923427	0.078106718	0.072830712	0.088290481	0.106045927	0.058525202	0.084501589	0.099950979	0.100685105	0.114830247	0.082528744	0.129846429	0.122046076	0.059762162	0.103457707	0.114592648	0.168750186	0.196797395	0.092135268	0.101514348	0	0.01355242	0.080013086	0.057181899	0.078176104	0.092484171	0.106287612	0.118706872
A20	0.052047344	0.091417134	0.068249712	0.114318576	0.056112977	0.096549408	0.108656554	0.074354805	0.100513725	0.062600899	0.052303266	0.105483579	0.041807531	0.081503842	0.151025531	0.093860152	0.078315565	0.117046268	0.072359052	0.049223779	0.044315222	0.085163868	0.076383238	0.090612526	0.103968491	0.063155205	0.090215097	0.105327315	0.092446861	0.113527778	0.082633284	0.136024833	0.124347238	0.059247049	0.102445781	0.116333319	0.166065393	0.201525867	0.090849858	0.090105122	0.01355242	0	0.081059156	0.056389566	0.068647072	0.093325291	0.099626805	0.117269991
A21	0.075354417	0.135452678	0.093668413	0.082692634	0.074341063	0.059060692	0.074291352	0.068473008	0.086048886	0.09173032	0.0536974	0.121864059	0.08573927	0.065590122	0.146417867	0.105563949	0.07959191	0.071827539	0.065527165	0.09548078	0.068933919	0.074627252	0.073603833	0.076366841	0.119919695	0.080888189	0.100276779	0.091771572	0.08741277	0.095183399	0.071979161	0.115455914	0.110059841	0.05076258	0.082943908	0.101582112	0.186250795	0.175704216	0.081926229	0.129585561	0.080013086	0.081059156	0	0.060572571	0.083952327	0.08577329	0.121403277	0.115743821
A23	0.060317904	0.106082851	0.069648045	0.0763269	0.066091767	0.062409539	0.074793146	0.07707062	0.097784583	0.075898982	0.053764815	0.083691583	0.078501564	0.053423918	0.138758917	0.070734465	0.06594384	0.088977094	0.057191017	0.062475855	0.055815176	0.059639051	0.065554905	0.057294959	0.084949385	0.045486796	0.082134761	0.095756151	0.085951404	0.086721459	0.072427103	0.104004256	0.118101833	0.050104124	0.071104569	0.090701076	0.148930845	0.170051405	0.076487774	0.103674148	0.057181899	0.056389566	0.060572571	0	0.070995119	0.063155902	0.098231622	0.110591281
A4	0.05850236	0.141250167	0.092355127	0.096712596	0.070651851	0.06449446	0.083628408	0.07997945	0.065440868	0.048991851	0.051676871	0.071144332	0.063656162	0.060424342	0.160135832	0.064606881	0.095903472	0.07394224	0.074281509	0.071553559	0.045706843	0.100272352	0.053627939	0.057578085	0.113676753	0.064800855	0.110805502	0.110664688	0.081451052	0.129528466	0.079661476	0.139129468	0.132855484	0.069494659	0.07980408	0.116294392	0.149116453	0.194878467	0.067769602	0.084464861	0.078176104	0.068647072	0.083952327	0.070995119	0	0.119088037	0.10119547	0.115125691
A7	0.096240515	0.110178264	0.067584641	0.085811911	0.105440322	0.10321348	0.110596671	0.065199532	0.135599698	0.12037188	0.071656434	0.126465224	0.109756905	0.088779791	0.112278712	0.123005947	0.050478268	0.133491045	0.078675144	0.093979859	0.092801915	0.072680381	0.103369682	0.09309979	0.08214207	0.088356219	0.092647489	0.07776639	0.102406169	0.058504736	0.099944085	0.07235293	0.085128119	0.070161303	0.083113268	0.063151718	0.188762984	0.149322526	0.127037377	0.143176523	0.092484171	0.093325291	0.08577329	0.063155902	0.119088037	0	0.095107119	0.124358417
A8	0.111108608	0.168609965	0.120708913	0.120894845	0.108541168	0.123108981	0.142221153	0.107656867	0.113942728	0.092228002	0.090656695	0.097662202	0.092550313	0.112928048	0.177594966	0.119502591	0.098812706	0.143699968	0.10121735	0.081285125	0.094764253	0.098888258	0.104033783	0.103202562	0.126516405	0.107234804	0.120941772	0.068093562	0.046829045	0.131896314	0.117592453	0.131942483	0.087817121	0.107334732	0.082295808	0.077015581	0.211452601	0.183331417	0.146749469	0.129490823	0.106287612	0.099626805	0.121403277	0.098231622	0.10119547	0.095107119	0	0.149778378
A9	0.104985617	0.155623327	0.117914975	0.150716293	0.107138319	0.11972163	0.111083627	0.103875668	0.12134727	0.120320958	0.106797368	0.151681341	0.110264945	0.097288667	0.185140722	0.128384599	0.110714492	0.127659911	0.106080934	0.127427009	0.094896093	0.14461212	0.107648051	0.100454369	0.147304976	0.124990705	0.145301497	0.145836249	0.135378415	0.138507844	0.109089091	0.144812172	0.146754153	0.094919078	0.13043746	0.133892571	0.208127489	0.192036971	0.12028446	0.162148213	0.118706872	0.117269991	0.115743821	0.110591281	0.115125691	0.124358417	0.149778378	0
