# Supplementary material for: Longitudinal evaluation of fecal microbiota transplantation for ameliorating calf diarrhea and improving growth performance
Source: Nat Commun. 2021 Jan 8;12:161. doi: 10.1038/s41467-020-20389-5 (PMC7794225; doi:10.1038/s41467-020-20389-5)
Supplement: Supplementary file 8 — Source Data [file 41467_2020_20389_MOESM8_ESM.zip › Figure 6bi.txt]

	#Metabolites	A1	C5	A5	A2	A21	A3	C1	C18	F8	A9	A14	C9	C6	A16	C15	F13	F19	A23	A18	F33	F18	F12	F10	F21	F20	C3	A15	C8	A7	F3	F34	F27	F14	F6	F22	F5	A8	A12	A4	C11	F9	F31	F28	A10	A20	C10	C17	C4
Amino acids	Alanine	634727	605586	940822	934060	881028	811745	674350	857939	470233	675065	703664	689151	735744	677859	723128	673457	588997	510618	689151	422154	422154	470233	465610	550535	550535	498179	609497	628649	628649	578477	640510	640510	723097	723097	507360	435973	435973	551642	753850	466627	658522	602307	824755	616169	469549	989738	774167	848717
	Leucine	614753	507149	495811	423403	418550	351018	328067	408476	393244	393244	367903	354964	354964	359377	511712	375023	355539	282727	276666	423403	267920	242988	249952	309430	309430	640674	643925	470357	470357	679188	668942	668942	706725	706725	518868	564042	564042	434877	560729	609607	509038	383733	574849	535189	622858	499366	461599	661567
	Valine	783310	682239	862511	625817	527001	561481	526208	599372	479442	632159	602238	536481	728530	492865	697354	646424	467381	520930	536481	384185	384185	479442	451738	481532	481532	1042785	1019831	964418	964418	852038	1272564	1272564	979325	979325	869944	930956	1042785	829964	789133	796123	962652	864344	802504	730539	903673	851009	702724	865204
	Isoleucine	396330	311826	388466	331494	262647	298272	251305	239268	303511	303511	291418	265291	265291	226778	336794	238205	203150	198582	254796	331494	179845	188827	198059	342945	207718	381908	399754	314333	437896	421605	427905	427905	447985	447985	332200	339750	339750	258904	342945	379996	332555	276481	355899	346223	442532	371469	343260	437896
	Glutamic acid	33449	28859	25184	34595	34620	59436	43557	61975	51420	51420	54451	27544	27544	31990	38502	31930	40591	48041	25439	34595	30670	21486	25759	28859	21758	27600	46857	57412	28339	28339	60091	30086	26115	35928	28803	39002	51062	25433	34624	40938	22751	22323	49128	30086	82504	51062	86839	35928
	Phenylalanine	175927	110568	192586	156395	124818	151241	106323	96772	105268	130479	99362	74974	109036	105268	120845	142331	108182	100548	101610	124818	97788	70621	74974	110568	87990	185986	149159	143330	158999	158999	159247	125833	120573	152788	125426	155387	229352	99455	114361	141296	101412	125712	155735	125833	140710	229352	224188	152788
	Proline	130083	159541	218394	145618	123721	148714	135413	121428	150987	150987	120682	86185	86185	172675	172541	101344	103225	76974	90548	145618	133735	57256	69573	182184	82215	100938	126094	150682	218769	218769	123237	150839	208851	202436	154499	128306	172404	100754	182184	148833	141083	85115	213150	150839	139190	172404	143911	202436
	Aspartic acid	3727	4069	8095	5780	3535	14152	10737	10814	16907	16907	13231	5378	5378	5136	7266	5345	5672	10133	7209	5780	4939	6928	4701	7121	7822	3200	6532	5996	8333	8333	7131	5512	3686	10492	6383	21333	11840	6276	7121	13381	3573	6294	11996	5512	7661	11840	9565	10492
	Lysine	132647	82736	178012	190376	93130	212660	153931	110463	99505	169487	129841	100130	115105	99505	150320	115559	100883	84716	152701	93130	96290	88843	100130	131381	91803	140460	146129	152162	291248	217933	182722	193266	193266	136857	173918	185683	152162	114736	209530	171145	109418	131381	173278	136857	95579	291248	244801	222291
	Tryptophan	272296	254928	343599	272717	221528	250210	181426	226566	250687	261192	253884	254115	220927	231345	402946	263577	250687	261724	232319	181426	173153	210272	204320	178840	241665	310392	299695	260438	383163	452713	357447	260438	383163	350979	403021	272139	357447	235124	312109	355001	286700	178840	356830	268745	254115	350979	303838	542745
	Asparagine	4298	2507	5325	9178	5379	18459	20953	9173	9933	1307	25498	3980	9346	9933	12923	8293	7296	13570	16010	5379	8272	8311	3980	2507	10044	4847	10698	10615	26240	19984	16141	11434	11434	16028	7887	16361	10615	12194	16782	19639	7672	6908	27862	16028	18536	26240	15935	17442
Sugars & sugar alcohols	Fructose	252693	99913	151357	111410	216863	184626	320270	258524	176433	216920	433584	403249	458798	176433	663991	665338	659483	628989	667750	216863	282966	377109	403249	298802	397989	379413	679358	524917	310341	567944	298400	356424	356424	371137	638479	736973	524917	521609	276587	289012	360566	298802	424706	371137	332698	310341	482164	905117
	Glyceric acid	3824	9344	6745	16569	11105	11673	8267	7484	12555	12555	12760	12998	12998	7388	18220	12943	9430	19993	17050	16569	4859	10632	6608	8018	10047	8063	15668	10804	11012	11012	15935	12615	16648	13983	15580	14014	13021	13893	8018	13823	11590	10658	11171	12615	10672	13021	9408	13983
	myo-Inositol	117059	116746	213113	107532	112958	212057	107201	109241	109063	100500	99906	61246	62817	109063	179695	131931	119680	128054	77950	112958	89235	86096	61246	107355	63249	59185	140035	86234	117602	101411	134050	86234	117602	201344	77173	95498	134050	63938	100633	100721	117200	107355	114751	82471	90892	201344	143275	93308
Organic acids	Lactic acid	1738732	1903169	2046940	2015876	1909817	1910640	2227570	2159221	1724294	1676980	1625083	1755005	1761039	1746948	1528054	1556623	1534099	1466934	1755005	2050744	2050744	1724294	1811888	1928723	1928723	1515810	1565319	1538310	1538310	1452942	1759854	1759854	1835381	1835381	1807380	1779404	1779404	1851692	2271159	2084510	2001427	2006329	1859952	1876697	2258011	1637623	1628403	1530309
	Citric acid	27889	57572	23911	70698	82458	143482	73802	117465	79479	73709	218577	40916	64316	79479	81671	74227	81764	184185	262669	82458	29746	84602	40916	57572	70749	31418	87559	49815	114787	47417	90379	31987	31987	52418	46103	82989	49815	107548	96918	72738	53209	56058	182967	52418	88092	114787	100085	77929
	Oleamide	573232	814848	890973	721549	756855	683220	915026	811196	817086	845658	919784	988613	799439	924264	791947	720753	817086	730352	668436	915026	749025	777525	514446	669966	615877	683423	587982	836130	734954	753854	719315	836130	734954	779186	878381	826949	719315	741284	582466	837308	757558	669966	895542	934249	988613	779186	876950	726459
	Taurine	4284	7901	23362	5488	4944	8541	7362	6633	8944	14782	2788	3394	5784	8944	22064	7439	8063	3401	4246	4944	9840	5690	3394	7901	5227	5197	9761	6443	24399	17378	15940	13967	13967	5351	12077	9562	6443	8431	8262	14471	10719	7035	14472	5351	29023	24399	14872	13635
Fatty acids & lipids	Myristic acid	3642	2389	2805	2953	2440	3152	1977	2120	3061	3257	2627	2662	2548	3061	2398	3411	2550	2638	2762	2440	2909	2356	2662	2389	4236	2561	6279	2262	2735	2522	2683	2683	2683	2434	3724	2190	2262	2163	4000	3016	2665	3420	3362	2434	2396	2735	4339	2824
	Cholesterol	501281	491157	511997	431670	443077	275777	327775	340946	465395	469830	505394	303117	395822	462106	384080	357051	465395	445288	257541	327775	303542	331913	327128	347767	512903	436878	358744	381662	372903	398240	489854	381662	372903	290514	442940	249405	489854	269143	353503	402593	448890	347767	500767	370700	303117	290514	290700	420003
Others	Boric acid	62559	65536	32077	48661	133113	76637	38407	49831	98678	83205	79089	50492	66665	31470	88523	72006	122266	64315	50492	79599	79599	98678	89073	346129	346129	75489	31867	80539	80539	225943	161526	161526	129205	129205	37856	53282	53282	173732	132893	156037	41450	62060	37154	38782	43146	58060	89369	26644
	Hydroxylamine	78055	72768	65295	97381	88971	118781	84145	111953	85856	87783	51041	119268	71188	58722	50765	65134	76506	46868	119268	139639	139639	85856	129147	125068	125068	43213	80695	50810	50810	53144	69327	69327	66493	66493	95985	86966	86966	99405	137937	126881	120532	133234	89571	112957	80578	89228	97138	95254
	Phosphoric acid	547967	546439	562801	589495	564092	524154	561822	543108	591327	591327	574233	513104	513104	513746	442340	537327	545269	539254	526439	589495	496684	522229	527102	442340	643961	573038	485405	510381	510381	478166	574811	574811	526300	526300	559650	480440	480440	495427	609375	583234	631450	603901	628875	513842	516336	533451	507052	480263
	Aminomalonic acid	8036	13644	15905	6348	9142	4390	22981	14811	13628	13628	45220	13735	13735	21264	36389	22591	8749	31750	3840	6348	4196	12165	3408	6522	5744	26813	12814	24443	38082	38082	19662	14682	32329	15402	10086	18806	6918	12471	6522	6613	6269	5175	13663	14682	18611	6918	7666	15402
	Inosine	10064	1240	28626	855	2716	19166	6823	1467	1976	15012	7504	5737	5374	13942	56952	12031	1976	1616	4854	6823	32571	3522	1283	4547	1204	4452	6479	2035	1062	28191	8268	2035	1062	756	904	7392	8268	6660	992	6595	1057	4547	3468	6700	5737	756	8324	1199
