# Supplementary material for: Longitudinal evaluation of fecal microbiota transplantation for ameliorating calf diarrhea and improving growth performance
Source: Nat Commun. 2021 Jan 8;12:161. doi: 10.1038/s41467-020-20389-5 (PMC7794225; doi:10.1038/s41467-020-20389-5)
Supplement: Supplementary file 8 — Source Data [file 41467_2020_20389_MOESM8_ESM.zip › Figure 6bii.txt]

Metabolites	Peak Nr	Scan Nr	Ret(min)	Mass	p-value	Mass_Scan	S_12-c10_1	S_12-c11_1	S_12-c12_1	S_12-c17_1	S_12-c18_1	S_12-c1_1	S_12-c3_1	S_12-c4_1	S_12-c5_1	S_12-c6_1	S_12-c7_1	S_12-c8_1	S_12-f10_1	S_12-f12_1	S_12-f13_1	S_12-f14_1	S_12-f18_1	S_12-f19_1	S_12-f20_1	S_12-f21_1	S_12-f22_1	S_12-f27_1	S_12-f28_1	S_12-f31_1	S_12-f34_1	S_12-f3_1	S_12-f6_1	S_12-f8_1	S_12-f9_1	S_12-a10_1	S_12-a11_1	S_12-a12_1	S_12-a13_1	S_12-a15_1	S_12-a16_1	S_12-a17_1	S_12-a18_1	S_12-a19_1	S_12-a21_1	S_12-a23_1	S_12-a4_1	S_12-a7_1	S_12-a8_1
Boric acid	14777	262	4.435	221	0.920389	221_ 262	54444	37162	44255	42929	133586	52678	124466	39662	23283	68015	57747	137349	45014	116110	91510	63430	36757	29678	53531	61516	41523	56265	144578	76963	116812	42371	66436	27849	43566	185814	45310	34894	77520	9011	88531	43277	112998	42751	68427	83041	52527	87920	80134
Lactic acid	7099	703	5.17	117	0.873425	117_ 703	1423511	1677409	1609692	1632823	1436404	1490215	1502642	1474914	1314661	1390856	1434596	1347557	1368837	1538660	1955101	1512769	1430987	1527279	1527297	1384899	1420584	1391489	1769740	1476691	1407371	1327015	1303986	1700837	1626688	1662252	1422653	1472436	1298098	2019491	1745780	1494196	1378811	1407484	1390208	1497871	1444863	1480631	1276239
Valine	2699	847	5.41	72	0.224337	72_ 847	55358	10281	19814	214102	17279	195846	245576	127342	154141	14028	81982	265581	12213	63480	99672	156521	13948	155441	112512	76546	12485	104387	8663	107104	81907	91634	19031	9922	19435	7450	103075	15969	131655	194421	10084	239027	237244	13501	112571	55006	217619	55522	13945
Alanine	6969	941	5.566667	116	0.374904	116_ 941	742562	934506	698383	488557	781459	595152	532956	505345	561891	709106	580609	663732	820309	549177	548394	766169	577713	564961	531916	786445	672314	600091	660731	674160	668714	534500	573635	520162	570253	502752	466573	528695	479912	645711	566466	690969	822854	767532	518545	642587	645673	522176	548993
Hydroxylamine	8302	1036	5.725	133	0.525433	133_1036	50726	82740	54454	100356	42683	56821	40785	69690	50183	76323	58037	58750	51403	71454	91489	65588	39054	75775	49874	75208	50184	71858	72181	71669	39866	74641	73282	50357	74961	103573	43928	63097	42530	32139	105890	41380	66347	35372	44544	35046	73372	52348	70923
Valine	9190	1641	6.733333	144	0.695432	144_1641	597317	446756	517619	566776	625427	612508	777307	438381	705615	679605	580590	688584	605040	718693	433996	724526	511871	653053	569109	551856	629653	544694	524056	622132	452775	469762	635427	542687	618459	468191	412840	632268	698321	982377	337492	698935	744462	590054	626144	669419	584231	476765	571497
Leucine	10350	1965	7.273334	158	0.369390	158_1965	497279	287678	400254	373795	461774	454130	572184	369287	589891	550785	431575	566129	419729	511985	296046	529753	365947	462431	440110	456775	455122	392487	343998	466610	355506	336432	454718	375624	452620	332947	314087	467683	530139	773174	231960	547593	568695	448068	422146	457815	469610	390739	441111
Phosphoric acid	19659	2010	7.348333	299	0.908516	299_2010	490930	517402	476584	594994	477401	504928	523424	523917	475768	443594	492730	464088	436373	503682	500338	500542	484999	520277	495435	483069	482651	520708	516706	510177	438323	458525	459527	516979	539452	520237	438894	524093	503586	642103	476689	489064	506935	453183	506558	502790	456881	499399	439898
Isoleucine	10351	2094	7.488333	158	0.572293	158_2094	363962	206007	246751	259821	292567	298837	348083	252456	446670	362985	282291	400173	339899	329431	226943	377799	228006	355132	290995	290265	345571	276782	221402	315934	206501	254522	323968	226302	284146	248689	241767	286755	321019	530424	126062	387045	385525	292741	275848	283968	381316	249483	298379
Proline	9050	2123	7.536667	142	0.379649	142_2123	172371	154368	148179	87992	108977	95447	130376	111787	181786	177259	147753	119887	151771	108180	105021	137433	125821	92645	93699	177184	155776	98199	152245	143058	95136	91989	107840	108296	95505	125343	105305	126170	119112	207240	49165	118085	145318	163379	97875	128471	147148	133987	144640
Glycine	11324	2173	7.62	174	0.769634	174_2173	414427	484321	481834	431682	357437	349788	363893	411405	376619	459929	417889	488612	404338	424518	607398	413526	404667	218827	493570	498144	410400	493513	469278	557659	382590	459463	372618	417243	389226	405914	354444	417875	536164	610315	347241	313837	679141	443569	275606	457880	419904	551353	475833
Glyceric acid	12410	2303	7.836667	189	0.341259	189_2303	10469	11397	8654	20242	11963	11448	14522	9310	15320	13424	12581	16735	11092	9319	12384	16736	13419	16113	11096	13712	14440	10255	16751	9106	6972	15969	11988	11852	10138	11549	17436	11321	17247	11788	2802	9229	7603	5470	7309	7906	18542	12232	14440
Aminomalonic acid	14530	3053	9.086667	218	0.158709	218_3053	17342	7546	19505	6241	19913	9768	20684	9740	16824	8022	17694	12542	15132	7035	10900	11405	32013	4879	22299	10589	23454	10508	15382	15095	22252	7424	6030	22970	9960	4879	17611	13172	28992	35737	3834	16893	18131	31497	17922	33548	7928	34364	8289
Aspartic acid	15652	3293	9.486667	232	0.422259	232_3293	6302	5724	5173	8047	2943	3145	4470	4727	4473	6200	8585	7953	5038	4076	11446	5725	7846	3475	4557	8559	4409	10466	8062	8546	5321	7468	7253	5300	3492	5818	4982	5275	12178	4797	4887	4238	10252	6859	4212	7092	5036	12633	10899
Glutamic acid	16648	3760	10.265	246	0.460981	246_3760	25538	25087	22940	32437	20393	13670	21419	17885	13512	32967	28554	29646	23318	22486	26553	20363	27927	9855	19302	29884	20300	25465	24983	27766	22469	26803	25147	18183	19602	16484	26375	23355	23629	33162	18757	27890	31829	26268	26833	25414	20813	32006	23859
Phenylalanine	14545	3824	10.371667	218	0.834132	218_3824	159802	104747	101625	117795	116992	115259	158008	85200	152141	163267	111412	163376	141391	102420	80437	141912	110560	145510	109504	156404	143651	121291	121288	166152	118576	121582	130017	87666	113477	89826	99307	92882	122498	175066	106941	123176	151457	117996	121855	145872	126060	100971	147958
Asparagine	7022	4013	10.686666	116	0.726270	116_4013	8237	1254	11956	15703	6962	1662	6422	9555	7348	22801	20811	9754	10962	4984	20413	7103	12657	3481	9584	29009	15334	10602	20901	13029	9771	7893	9426	8155	4498	19265	14885	5690	8029	13971	2166	7445	16730	12077	9953	9376	18995	17044	18352
Taurine	21297	4029	10.713333	326	0.771268	326_4029	9763	21940	12240	8931	10058	7542	10999	9883	5670	9003	10844	9778	8775	8651	8818	15101	15515	5859	6416	22216	7037	10353	12259	10985	6235	9185	9524	11540	11938	4096	5571	10311	12289	6919	3933	7966	16148	8364	11560	11413	7924	13125	12234
Citric acid	18192	4675	11.79	273	0.661120	273_4675	58504	77691	84714	96006	59053	49916	50420	76442	46046	51322	69418	74368	77700	85920	67942	51824	81858	50560	68490	99874	69376	126966	84020	81889	71860	47558	51582	76563	55392	78156	78716	77390	93439	52290	7729	71833	71966	96228	43971	83022	58160	113502	92985
Myristic acid	18851	4723	11.87	285	0.157857	285_4723	3606	2577	1891	2150	2408	3305	2626	3202	2394	2409	1933	2599	2272	2585	2124	2898	2260	2170	1737	2553	2283	2548	1756	2743	2122	2388	2507	1848	2349	2624	2538	2100	2137	2478	2749	4828	3035	2419	3471	2068	2405	1859	3654
Fructose	5960	4930	12.215	103	0.288290	103_4930	194276	115649	165819	314910	160656	209479	148939	157344	163919	186883	171525	323522	138027	126703	131176	264585	310449	134625	89476	225251	157015	281827	244714	91959	298104	492062	571455	332701	102689	377301	642121	129804	335793	123117	423203	136815	127593	108352	178077	275504	163016	375146	648090
Lysine	11363	5087	12.476666	174	0.862165	174_5087	162188	97134	134951	179537	129116	101109	109228	200119	188574	256730	196410	217678	181412	145908	139769	168912	151826	126987	155396	177502	180258	114272	172997	180017	132296	139562	226584	114392	139884	136065	160163	139233	194639	167881	75882	122054	234259	164490	125485	140639	263549	116272	229291
myo-Inositol	14468	5791	13.65	217	0.663575	217_5791	78019	150497	83830	78422	124543	80226	96400	67916	77610	73613	86804	134335	97226	105719	83755	94041	89501	72285	97707	134759	76297	132819	83648	136194	138389	76957	69283	54912	75429	63697	79847	82211	81045	135473	91552	100989	143955	142191	82619	142387	66139	105593	100443
Tryptophan	13338	6235	14.39	202	0.508773	202_6235	351980	297703	347589	285838	403123	343736	324355	332484	423206	462903	338049	399148	397783	353755	275576	447726	377886	366137	336767	409440	399136	241587	385437	293044	199705	263355	321707	318393	364250	284075	332025	308375	359821	355489	136694	341736	435522	284900	295128	314961	378494	318430	427537
Oleamide	8196	6821	15.366667	131	0.996639	131_6821	775139	710683	818115	621932	614218	525602	669919	730569	718762	677079	738231	587654	684122	673614	1001419	533332	781258	510057	619331	667975	711838	545041	846728	625572	645432	640852	640154	827799	603623	823967	801050	683939	660370	630666	570387	580641	633270	703405	702597	696843	651724	738204	628813
Cholesterol	8025	9508	19.844999	129	0.909228	129_9508	434580	439109	435450	466145	416409	425337	451266	405722	421403	433055	393039	383292	408524	442376	333392	439327	453893	441088	410281	387746	436782	433669	464369	429645	305107	392577	416873	482537	451343	404978	364060	447312	422170	463532	345420	436739	429738	421363	452037	443929	370729	471731	405875
[truncated: 1 more columns]
