# Supplementary material for: Longitudinal evaluation of fecal microbiota transplantation for ameliorating calf diarrhea and improving growth performance
Source: Nat Commun. 2021 Jan 8;12:161. doi: 10.1038/s41467-020-20389-5 (PMC7794225; doi:10.1038/s41467-020-20389-5)
Supplement: Supplementary file 8 — Source Data [file 41467_2020_20389_MOESM8_ESM.zip › Figure 6c.txt]

6M	6M	6M	12M	12M	12M	24M	24M	24M
CON	ABX	FMT	CON	ABX	FMT	CON	ABX	FMT
0.7467607	1.000009	1.06254	0.8467607	1.100009	1.16254	3.985504	3.608061	4.910733
0.5327133	0.4300834	0.7351507	0.6327133	0.5300834	1.717383	3.870045	4.571024	6.292243
0.8069917	0.4557408	0.5070558	0.9069917	0.5557408	1.682104	1.708403	3.849891	5.181722
0.906029	0.5211674	1.12549	0.7917896	0.6211674	1.718666	5.293393	2.701743	5.117959
0.6084028	0.3351507	0.7018601	0.7648492	0.4351507	0.9970494	4.994483	3.708279	3.842721
0.312059	0.5070558	0.4685696	0.7237973	0.6070558	1.802053	2.608932	3.904357	4.900106
0.7700449	0.4159718	0.906029	1.730212	0.5159718	1.006029	4.495643	3.501307	8.361318
0.8365619	0.4018601	0.8855036	0.9365619	0.5018601	0.9855036	2.726579	5.523094	5.192348
0.872985	0.4685696	0.7700449	0.972985	0.5685696	0.8700449	3.59586	2.477342	5.117959
0.4159718	0.4082746	0.8970494	1.22549	0.5082746	1.708403	1.964052	2.608061	4.065887
1.506754	0.864052	1.193393	1.606754	0.964052	1.293393	5.550109	8.603704	4.522848
0.940305	0.450109	0.8944836	1.040305	0.550109	0.9944836	3.528322	1.566667	4.767269
	0.617383	1.582104		0.528322	1.682104		2.682104	5.927737
	0.8855036	0.6917896		2.171895	1.718666		2.718666	3.980871
	1.508932	0.6648492		1.608932	1.964052		6.964052	7.460149
	0.6302117	0.6237973		0.495643	2.550109		2.550109	4.214665
	1.193393	1.428322		0.726579	1.528322		3.528322	4.70457
	0.8944836	0.7020526		0.59586	2.964052		2.964052	6.260361
	0.6237973	1.375839		1.964052	1.475839		4.475839	4.831031
