# Supplementary material for: Longitudinal evaluation of fecal microbiota transplantation for ameliorating calf diarrhea and improving growth performance
Source: Nat Commun. 2021 Jan 8;12:161. doi: 10.1038/s41467-020-20389-5 (PMC7794225; doi:10.1038/s41467-020-20389-5)
Supplement: Supplementary file 8 — Source Data [file 41467_2020_20389_MOESM8_ESM.zip › Supplementary Figure 1di.txt]

Eigvals	45
3.7536354245521975	1.1886577576549122	0.809709527645031	0.3878242117936683	0.2547223303988136	0.1884494302341282	0.15262383347825564	0.13122182032255522	0.10513213040049293	0.08715596145530255	0.07309487847865495	0.05779822717069899	0.0515810281946201	0.04145381126358838	0.038058767899102536	0.02931274547295984	0.025136022911052103	0.0242389357182064	0.017085857426225204	0.01597880043140544	0.01468374385609253	0.013128297224918609	0.011122825198417147	0.008840069993488603	0.007010081221868442	0.004677345020373827	0.004252959151484159	0.00327193245417616	0.0019596992314083322	0.0016704070617170608	0.00016027706945123676	0.0	0.0	0.0	0.0	0.0	0.0	0.0	0.0	0.0	0.0	0.0	0.0	0.0	0.0

Proportion explained	45
0.5002413298284187	0.15841062600561326	0.10790876712066753	0.05168474758586005	0.0339464606664345	0.025114371249033696	0.020339948020333384	0.017487734016814353	0.014010800403054963	0.011615143488815578	0.009741244174817849	0.007702682533438842	0.006874125805937098	0.005524486884718596	0.005072034577718601	0.003906465364324698	0.003349839850022827	0.0032302863932896888	0.0022770064413416783	0.002129470625886037	0.001956880389977643	0.0017495883641815038	0.0014823221329143936	0.0011781027908022252	0.0009342229481572636	0.000623342714040288	0.0005667854495747112	0.00043604550172346754	0.0002611661599235853	0.0002226126289310077	2.135988323182812e-05	0.0	0.0	0.0	0.0	0.0	0.0	0.0	0.0	0.0	0.0	0.0	0.0	0.0	0.0

Species	0	0

Site	45	45
d0_1	0.1507973507436728	0.07619934319318443	-0.186031572884774	-0.036579368671836324	0.05010942458440444	-0.011062938300214924	0.048870683099462006	0.08555490540637106	-0.015014255683304095	-0.03830710621182673	-0.0026962246519592545	0.00737451082793564	0.0053497716083509995	0.01413636549576099	0.005013276992464011	0.004234655289966186	-0.016206263241652398	0.020315526398846248	0.0033875039431085214	-0.013132404203393984	0.041183347622821026	0.013252750244303942	0.036279412708767986	-0.028012991374323847	-0.015282695222987539	0.008569211993878823	-0.014309306518705395	-7.215837821162246e-05	-0.013502383401035887	0.0009845328858496475	0.0016599692394471774	-0.0	0.0	0.0	0.0	0.0	0.0	0.0	0.0	0.0	0.0	0.0	0.0	0.0	0.0
d0_2	-0.023229864698417823	0.0015178975563998574	-0.02774177298499295	0.04399463248792892	-0.096579005985562	0.11812980444548593	0.04875013609708285	-0.10104369148267511	-0.016665361884311725	-0.058770408567148984	-0.0733207498424167	-0.0131233025529454	0.02887432070158226	0.036429003043355425	0.037667358338317504	0.025352902376736722	0.006355886845706193	0.011469827698478192	-0.025537766571534438	-0.029174149492300332	-0.008432306239344326	-0.0021566442733228527	0.013116763212772359	0.0035798505009243305	-0.013373380394756369	-0.0056259106224863815	0.012696645832139865	-0.001893234468907551	0.0018828640751382638	0.010640358768376627	-0.0015605585474687874	-0.0	0.0	0.0	0.0	0.0	0.0	0.0	0.0	0.0	0.0	0.0	0.0	0.0	0.0
d0_3	0.18618194663914378	0.058559991045086364	-0.07556429769583384	-0.06704746661793	0.09780529044206406	0.07584648341289348	0.016583281080638414	-0.011194773493116313	0.005048507274249082	-0.03200537636982652	-0.004621626671649751	0.058271297586459235	-0.03807272377818344	-0.051953694994291234	-0.0048994248332304285	-0.012343175204486299	0.020219749970421568	-0.039729839364524254	0.0025341835146281385	0.0006297988966100384	0.019281628343939372	0.017773538503397097	-0.004295576008662774	0.008639602944370979	0.02048686235787918	-0.00409055848785791	-0.0009206666777606177	0.006885390744668404	0.010894947694872687	0.0032047623361367733	-0.0036077157140251763	-0.0	0.0	0.0	0.0	0.0	0.0	0.0	0.0	0.0	0.0	0.0	0.0	0.0	0.0
d0_4	0.18972779098929593	-0.029821977960749056	0.15353871964738777	0.004506176394774307	-0.0307459548563554	-0.020245270589551147	-0.025143557610059517	0.01163261025998178	-0.017024564428304363	-0.012364649841392286	-0.018297824566793026	0.01929403117951734	0.018203961555587973	-0.08335994557451215	0.017652857673719984	-0.027151853041928742	-0.0507088167195065	-0.007576071819613647	-0.008342662568520788	0.0018490354319505898	-0.01303675511709247	-0.009488207895298185	-0.006619598616273218	0.021953643683909566	-0.003998936507619486	0.03310571791841397	0.009204090348975099	0.011142621564314507	-0.00371967101729825	0.004057554220854092	-0.00064862291773857	-0.0	0.0	0.0	0.0	0.0	0.0	0.0	0.0	0.0	0.0	0.0	0.0	0.0	0.0
d0_5	0.07844566110090838	0.008137671034587643	-0.03160078582110741	0.00563592518556181	0.01914596218633267	-0.09932076249546683	0.08997202439953565	-0.10940104625383541	-0.04331772615045312	0.017435491343303897	-0.02271187869239886	0.04636237430920765	0.04926013926995312	0.015520296516102929	0.010250255287355717	0.008990763971021871	0.011127174326279871	0.008563211494571954	0.035008065769291205	0.03737494696034712	0.0004567532378232205	-0.002164163454388829	0.014365499603942834	0.016694559757504047	-0.006100213785600921	-0.023322768430930688	-0.007594584766790645	0.024908660486264007	-0.0009536291653613322	-0.0027652887852292517	-0.0013790143042297074	-0.0	0.0	0.0	0.0	0.0	0.0	0.0	0.0	0.0	0.0	0.0	0.0	0.0	0.0
d0_6	-0.08194056372207076	-0.026226380757996163	-0.176792607988221	0.05128699790546922	-0.05462140627009483	0.059064283655781126	-0.011071438447760772	-0.031374483484090915	0.008606177721562303	0.09501770463755667	8.255968064567862e-07	0.026384762894817324	-0.002920925574874781	-0.013514479168339488	-0.011301560067485719	-0.01236503593672827	0.01452750889011805	0.015319825758017122	0.009687154777312792	0.0017382968148227777	0.008323368322078079	0.04395084906366983	-0.02494303359917605	0.0010142006615175409	0.015495281133993847	0.005189158861062524	-0.009691144389420038	0.0077582018202838835	-0.01704573965869513	0.0014837850546027727	0.0015203112809705505	-0.0	0.0	0.0	0.0	0.0	0.0	0.0	0.0	0.0	0.0	0.0	0.0	0.0	0.0
d1_1	0.19974162550730598	0.08452404797127874	-0.16626211048687303	-0.07624956073353799	0.13187806196784085	0.061914474255754616	0.036757866349945614	0.07922655501127553	-0.012967720383190157	0.03768598397199595	0.009993651464158088	0.011313980619353074	0.009767609297338374	0.015388574088656683	0.0035379314064081916	0.006780164191491467	0.005791792699873508	0.012854022317452725	-0.01280364534878422	-0.00545327061886467	-0.0010780424369005708	-0.023273657416853652	0.0038161607484744407	-0.009848185176456196	-0.011162515643635136	-0.006123593769193246	0.0006912623235448824	-0.005549160820328339	0.008930882715456848	-0.0011498138615528579	-0.0012760531441687879	-0.0	0.0	0.0	0.0	0.0	0.0	0.0	0.0	0.0	0.0	0.0	0.0	0.0	0.0
d1_2	0.09536501021673342	0.0005360030837637445	-0.003026854408122908	0.008313265785763866	-0.09041111444907593	0.09061426711983056	0.10339332487112975	-0.06173700091601881	-0.0033613373757075495	-0.03606770465378881	-0.0517897917366183	-0.0356661174422457	-0.01658555542380833	-0.0010817941602983964	0.019720756341517855	-0.027147442589663198	-0.008152433642070052	-0.02240230762763357	-0.0040781420208578015	0.003469602178145528	-0.006828616968320494	0.0004265214340190614	-0.020432751167202383	-0.019480957188814093	-0.0061734536272957915	-0.0013928650065083918	-0.006804751303286985	-0.0006065632742619402	-0.001058910356489199	-0.0165440777708591	0.001985346436801597	-0.0	0.0	0.0	0.0	0.0	0.0	0.0	0.0	0.0	0.0	0.0	0.0	0.0	0.0
d1_3	0.15517468484384112	0.07824226440182365	-0.07139337162406961	-0.046679083304882574	0.0438802408650733	-0.07489104719362538	-0.040465811452952555	0.002799965868891026	0.03992390505384756	-0.07641490272708278	-0.02473400542330789	0.0002296231385994274	-0.046930981969082304	-0.032196901969781644	-0.03639229068122026	-0.012184150093491632	0.021561141608457842	0.00836677508179291	-0.014073679495676393	-0.013866379381027775	0.017547021233576342	0.0005766902611409014	0.006894416481257936	0.02349934253487364	-0.03404237552206821	0.004066081349803526	-0.010211627493684487	0.010373867859666038	0.0005679854472609702	0.0012703702154600411	0.00018588860441810893	-0.0	0.0	0.0	0.0	0.0	0.0	0.0	0.0	0.0	0.0	0.0	0.0	0.0	0.0
d1_4	0.21415198057529633	-0.03101873796823393	0.17478480679663186	0.0050366596578398405	-0.03806199567207754	0.0064942468907610035	-0.011018277440565818	0.04102542902734416	-0.004008590985179978	-0.0063325566625822794	0.03350192954492698	0.026967486155155124	0.03763326989496681	-0.07748929972571686	0.004297297467284314	0.0076551014511402225	-0.021848688700365243	-0.016763463776328702	0.0013690888772932782	0.00037810100052397636	-0.006980343397160293	0.0053532049888701935	0.008092971602377997	-0.005696367190154414	0.001858367374873714	-0.03426058803060207	-0.004444420500674186	-0.008132402335532694	0.0012214239475148248	0.01574851517911788	0.004853156081940468	-0.0	0.0	0.0	0.0	0.0	0.0	0.0	0.0	0.0	0.0	0.0	0.0	0.0	0.0
d1_5	0.15903083487139008	0.019623518340381535	0.09287896339415305	-0.043004264692005585	-0.009233243909798568	0.009529703662915284	-0.025603512614785807	-0.03939080737073734	0.07522249453542347	-0.019437346408372542	0.02742984636243769	-0.04396472104464379	-0.025024673115955534	0.0139830573614104	0.029265970000499426	-0.05078788058394342	-0.009867736006431215	0.016129172964640948	0.045237569663015405	0.003460335972115116	0.007696655429243675	0.0032550226739490227	0.0062166654522642015	0.016278284490051302	-0.003544289182645136	-0.013229866914291248	0.006989162600976132	-0.021418455334241186	-0.01499642989993596	0.004320934756937479	-0.003665168514046586	-0.0	0.0	0.0	0.0	0.0	0.0	0.0	0.0	0.0	0.0	0.0	0.0	0.0	0.0
d1_6	-0.05424917881526959	0.01305599132716606	-0.2215937885202617	0.05764140030558213	-0.08592823131496798	0.014683203159340467	-0.02493591112929896	0.0231282759852518	0.031430758338295034	0.030952336178656777	-0.004834098195194064	0.010925082611466097	-0.003419186229421307	-0.01115906163852068	-0.02584510649437493	0.004727813420653077	-0.009181359098398316	0.03022402068238419	0.02779361124566205	-0.003245552260881831	0.03745908548418251	0.009609168524996358	-0.011570745629384538	-0.008555978285232349	-0.0018450436737854718	0.005692300104538625	0.013398912183832006	-0.0017666917390733257	0.012382301406364366	0.00353974624659093	0.0004991808158149643	-0.0	0.0	0.0	0.0	0.0	0.0	0.0	0.0	0.0	0.0	0.0	0.0	0.0	0.0
d16_1	0.09018318051203371	0.03072523719534706	-0.03560854412534319	0.0004826834770735483	0.012237296511400535	-0.13030397615461536	0.006498350648170868	-0.018929937288284227	-0.02311498632190541	-0.027994998027095645	0.0031137956997708566	0.07504401354233024	0.03957741063283902	-0.0012894623011481046	-0.0492505465243582	0.01723119231362545	-0.043862157100725614	0.03186200542211428	-0.016469069711681918	0.00807331437602717	-0.014997620125459884	0.01871908843234032	-0.011008423888322785	-0.013739726010115484	-0.008384198544132877	-0.006115562154529574	0.02637055882880644	-0.009532858863852486	-0.0018371840630090359	-0.010506677640136776	-0.0006275860354769693	-0.0	0.0	0.0	0.0	0.0	0.0	0.0	0.0	0.0	0.0	0.0	0.0	0.0	0.0
d16_2	0.15238134931362204	0.00870458999136247	-0.0039872811615061215	-0.03009798196461924	0.20372503329199246	0.08439861447988385	-0.10562676576672272	-0.06825131774581347	-0.036814490934868195	-0.08114879194291388	-0.011987095218690836	0.007137094612351688	0.07292010000491396	0.018806553763122808	0.008069092465717364	-0.007920957579544705	-0.009832123191450187	0.04944595224009612	0.009263999598865801	-0.009385630865533229	-0.003634881707867841	0.008579436996877698	-0.000855671953994447	0.001209708148457841	0.022339363314720608	0.010312212971695526	-0.004841433676289504	-0.003341184330319446	0.0028298352710218644	0.0011988514921453322	0.0004693193331342055	-0.0	0.0	0.0	0.0	0.0	0.0	0.0	0.0	0.0	0.0	0.0	0.0	0.0	0.0
d16_3	0.0866981166835211	0.029827076433727714	-0.10763130206289559	-0.0028881210440883324	0.12218447582737811	0.11136274162303789	-0.10608409642529706	-0.03905443850155665	-0.05398553893665782	0.026074338411115696	-0.048402057884204416	-0.04234794006701567	-0.013356599306215484	0.007797700861285093	-0.04157260734929427	0.020382375901582872	-0.024415153840839973	-0.04333610916257525	-0.0035253603057280084	0.03465964257188121	0.0009732128407046345	-0.011367717354266503	0.00789152298413485	0.0035006820316933127	-0.005450410511220766	-0.001599265344204812	-0.0018115994112704455	-0.001791882342136576	-0.0023965631641403224	-0.00016827057793705603	-0.00029450550881572336	-0.0	0.0	0.0	0.0	0.0	0.0	0.0	0.0	0.0	0.0	0.0	0.0	0.0	0.0
d16_4	0.1609422163215515	0.0033760376764109036	0.05174611859606867	0.015138097606957461	0.009968074372302162	-0.12074925373050521	-0.00768633878454784	0.053882852422378856	-0.10504162243634582	0.01387726215656219	-0.12347934366151765	0.03527872735098349	-0.038781234749417304	0.034471342131455536	0.05813385529916574	0.008560925240890839	0.006118601143999559	-0.008955203388138457	0.029277753929289375	-0.023664594637923142	-0.001614279664267688	-0.016092674368525173	-0.026801355376003918	-0.0021417774271036394	0.00706272340404293	0.0034411259346129783	8.172370395470611e-05	-0.0014948296568481156	-0.0032808278456593377	0.0037561476936368247	0.0016132967447172913	-0.0	0.0	0.0	0.0	0.0	0.0	0.0	0.0	0.0	0.0	0.0	0.0	0.0	0.0
d16_5	0.21186542889982035	-0.009655850375500891	0.17497415501846308	-0.0032828484086463113	-0.056880492048890584	0.059345502249554816	-0.0586583137201209	-0.02694165896406185	0.07702359858612591	-0.004526448544401469	0.06721465288509795	0.04600817292897512	0.015088992280771473	0.06108242683930246	-0.0010146915164369946	0.0013391475690234522	-0.035701069612154974	0.000611908637054032	0.007170743070531019	0.004138052127352427	0.03190389303149099	-0.04416693521347342	-0.009136963679363298	0.012144302100471342	0.00903995250651752	0.0021592689028321053	-0.0020994911721107373	0.006229086265492857	-0.0008065044385527613	-0.009144817512269617	0.0027225600356398172	-0.0	0.0	0.0	0.0	0.0	0.0	0.0	0.0	0.0	0.0	0.0	0.0	0.0	0.0
d16_6	0.018067789982381323	0.015218373463290445	-0.08996275894513851	0.046263103336679975	-0.07972220750599966	-0.028854168237081316	-0.18640727676877147	-0.007343212015729517	0.0006046173851887716	0.058922172613886874	-0.028682447925266006	-0.022039315987372358	0.003289106633346336	0.004403110059475075	0.045484706670337854	-0.015706848956607747	0.026782643143143447	0.0216726788586269	-0.027500098576538037	0.012097079157354121	-0.00475677804578677	0.018146879454898908	-0.002795493365483352	-0.004360840684657716	0.0003395271199253085	-0.006181816352927841	0.008738028268323903	0.001968944925266467	0.003191505851148496	0.0004639252166184514	-0.0005516444724790163	-0.0	0.0	0.0	0.0	0.0	0.0	0.0	0.0	0.0	0.0	0.0	0.0	0.0	0.0
d2_1	0.18008030104974118	0.07427333988791922	-0.13556822252780465	-0.0793135780290913	0.16850996132504822	0.06351041575828364	0.021169370376926355	0.010563178569285665	0.002669345117882091	0.063296632917006	0.042123306380493275	-0.004944861556485631	-0.006000199036210862	-0.01959558285960874	0.019632029386538446	0.0025925196556897496	0.014940441848681365	-0.017433719873894846	-0.012990024718938746	-0.010806194518568488	-0.03408668848765409	-0.012651748448125397	-0.014790395362489266	0.005871045035476509	-0.01591364194022409	-0.004380923262850094	0.014810013996030335	0.0020157248203307287	-0.015920473633584623	-0.003561337787820234	0.002563564552019335	-0.0	0.0	0.0	0.0	0.0	0.0	0.0	0.0	0.0	0.0	0.0	0.0	0.0	0.0
d2_2	0.20934908494760734	-0.006709811088611151	0.07134692335639488	-0.025589440041789927	-0.06256938752057117	0.07950362236055349	0.14699971666186454	-0.04008284729202378	0.02432316328110894	0.007784080960688811	0.010275148309194902	-0.013495385702469076	0.020018975377935438	-0.022927657312501928	-0.009145129925934461	0.00866349382791383	0.019324089174418337	0.010442525536110029	0.013429872752519476	0.007103346893783156	0.019773707455804722	-0.0031632679282815154	-0.02522313536593987	-0.0001813696935560489	-0.019909424044444388	0.011523081904891761	0.012378125322095274	-0.002399156508120707	0.004159243158879834	0.005781165738194952	0.00012505902278669935	-0.0	0.0	0.0	0.0	0.0	0.0	0.0	0.0	0.0	0.0	0.0	0.0	0.0	0.0
d2_3	0.13336652227328663	0.026694310412806645	0.02433844375986536	-0.033498194821748734	-0.012011379861599173	-0.043631613048710494	-0.015833905797655787	-0.07942536302371471	0.05302094426980209	-0.03275050412602982	-0.0048998859509377666	0.08834294583618775	-0.07139809945853605	-0.0061462689676507086	-0.008275127764821796	-0.03344219078647394	0.025064001937668855	-0.02421966995899823	0.0003570960873033932	-0.03785693398430622	-0.014966076860462113	-0.004740464863436183	0.01973204155670363	-0.015015451392762573	0.012829643591110386	-0.0023443647249809393	0.0037306488672912068	-0.00837902867729244	0.0012156614928082946	-0.007443051127016564	0.0003340845217939183	-0.0	0.0	0.0	0.0	0.0	0.0	0.0	0.0	0.0	0.0	0.0	0.0	0.0	0.0
d2_4	0.2402358386489579	-0.029874746937797646	0.17079228944121536	-0.0032550891000096734	-0.04125394425525518	-0.004075556288991919	-0.024511232474274853	0.04005286130840593	-0.020308178515425154	0.019148551691034937	0.009403289781555678	0.00945329260740308	0.03003271516793043	-0.05935608020318777	0.014946377831148328	0.03530525618075625	0.02853974876503452	0.031172579691905972	0.010370568190884378	0.005432184691772728	-0.019898012795955836	-0.010526868909441465	-0.012250580830942022	-0.012139249744420696	-0.008615436438600585	0.005103267684978433	-0.028133672726447415	-0.01580677813482411	0.002596629753233932	-0.009717425467132444	-0.0037080377782085154	-0.0	0.0	0.0	0.0	0.0	0.0	0.0	0.0	0.0	0.0	0.0	0.0	0.0	0.0
d2_5	0.18020732343434354	0.018061903732183283	0.0860816342508485	-0.041241984034670096	0.023828444246526886	-0.054700910387491884	-0.020681096968076434	-0.02763189248826149	0.028826533717894624	0.005970539072178672	-0.004804069813386098	-0.07184693693812726	0.00023869170348852676	-0.014501876064547711	0.05018925536575797	-0.02262847941905802	0.01497893059850158	0.008665422085487814	-0.0030277319604025557	0.026797288070848184	0.0009728784114917643	0.023357316774021204	0.020425706517025327	0.009916419061074492	-0.009259994022716631	0.0028150705633597324	0.00020371713449998392	-0.001853966754791574	0.012184747540961601	-0.011564458698332317	0.0036511718828210965	-0.0	0.0	0.0	0.0	0.0	0.0	0.0	0.0	0.0	0.0	0.0	0.0	0.0	0.0
d2_6	-0.08906073322145351	-0.022751605212513824	-0.18726711933175422	0.056792955353723994	-0.03182934212538843	0.04050360024939499	-0.01157050913914371	-0.02776874104051435	-0.0041542857846084795	0.1348296329510168	0.009316621075390446	0.017351650273560636	-0.003716093140947015	-0.012550536416128457	-0.00939436698206596	-0.024632494921156906	-0.010062571384407104	-0.002077997842837566	0.013668312928962464	-0.010135448510489486	-0.006303741499608284	-0.02853561235653198	0.019298257051907793	-0.008286321649725373	-0.0046503236581952314	0.000275401895040513	0.0028667991332920516	-0.0014687875907233982	0.009580233045836302	-0.0013540173170708601	-0.0014048796524915594	-0.0	0.0	0.0	0.0	0.0	0.0	0.0	0.0	0.0	0.0	0.0	0.0	0.0	0.0
d4_1	0.19463253426077637	0.08809036401003133	-0.1330362308838331	-0.06397701207568503	0.02245686170450635	-0.002108044430086104	0.02532169293279886	0.09342824036962963	0.011252466391724055	-0.0731767645742686	0.04128875436778787	-0.05453589266757781	0.005714770559544501	0.002823381820354872	0.018146983177955628	0.027285954878819477	0.02369409373456587	-0.010610620025954408	0.0271508624418882	-0.0008760972782167153	0.0023304462378279825	0.0006355802482051777	-0.031138879329300817	0.0006127091791700642	0.022848061422398296	-0.006149398354355925	0.008810145947388354	0.00497747860362953	0.005454790480473321	-0.0028698955469860297	0.00040275945664312553	-0.0	0.0	0.0	0.0	0.0	0.0	0.0	0.0	0.0	0.0	0.0	0.0	0.0	0.0
d4_2	-0.1581067722997437	-0.046025923402713526	-0.2940028334193322	0.19611294975546686	-0.1356565094473093	-0.028736836900924448	-0.05868746365883869	0.024197491441763412	-0.0859806792958339	-0.09312917823570567	0.08873429900016905	-0.042992610442280456	0.0311360338632387	-0.020128468953621137	-0.003235411520313167	-0.007262314922270137	0.009421590917612426	-0.02647838350173439	0.008837677858346596	-0.02443615652629594	-0.011228711601071934	-0.011819874906419123	0.007752719477373197	0.004878496066482878	-0.0012719679741591105	-0.0037882439404175834	0.0037276332872625603	0.007138926499220495	-0.004498968726705953	-0.0062071135838202484	-0.0012146057628174116	-0.0	0.0	0.0	0.0	0.0	0.0	0.0	0.0	0.0	0.0	0.0	0.0	0.0	0.0
d4_3	0.0046425373890692	0.03839328685007637	-0.1326810285117832	0.012108821890755598	-0.08231285493141721	-0.030151095567645	-0.05687059537117664	-0.05220601953192412	0.038341580210981566	-0.006350567925228539	0.0051658869261491745	0.011183517676457347	-0.01306538582163867	0.01191381106730539	-0.02027611400595949	0.03639715095114238	0.012077274564891573	0.011740024711424008	-0.003722994625851591	-0.002103139712906604	-0.015470910006206321	-0.0362439359079521	-0.0110502159215067	0.012190406680545579	-0.0030741856602891685	0.003147121324711976	-0.0198375488746268	-0.0029091060681431884	0.0008467945072789392	0.008080224537399382	0.0022384107608075425	-0.0	0.0	0.0	0.0	0.0	0.0	0.0	0.0	0.0	0.0	0.0	0.0	0.0	0.0
d4_4	0.24323361906667818	-0.02847815869512361	0.20027569285239719	0.002139897585791244	-0.02974774280114738	0.016037163529173854	-0.0007013717123292848	0.08138466496255574	-0.046922254319313364	-0.018591153147092403	-0.0013197022003877104	-0.011770089003115668	0.007321557321853819	0.0483031848903493	-0.07942880779391732	-0.09029734175576082	0.044132285805487934	0.019495748508822186	-0.0011214537471063474	0.02082230521708174	-0.025112617533792014	-0.01007111966214411	-0.005383927208962423	-0.018918653590178837	-0.002511989749842353	-0.00018862913819471232	0.0014442701350335376	0.009575154198682713	0.0012239151294171902	0.007851978010305965	0.0005192009426153599	-0.0	0.0	0.0	0.0	0.0	0.0	0.0	0.0	0.0	0.0	0.0	0.0	0.0	0.0
d4_5	0.1873495752885728	0.00743311342327519	0.12498069863687579	-0.03933221412016618	-0.006419513465634167	-0.03208386184277776	-0.047672205544976344	-0.034106360167896886	0.05481024077998715	-0.0012735263498063034	0.027411565477964295	-0.03110641817280392	-0.013635446302342999	0.004491232957569043	0.040139409629723455	0.0069628714351514616	-0.03965075785103244	-0.0171238895469165	-0.031113559012792263	-0.0033714715394050007	0.010543187010586834	0.0019940175176041504	-0.012481638188985476	-0.0494286439207941	-0.0002131645925188469	-0.005835916814237166	-0.005179843898579695	0.021199407142529887	0.0006167940409193194	0.005138357021386086	-0.002382230553776947	-0.0	0.0	0.0	0.0	0.0	0.0	0.0	0.0	0.0	0.0	0.0	0.0	0.0	0.0
d4_6	-0.014862526521117641	0.07597207569207763	-0.1291538244536899	0.03340855756876093	-0.09918368155225672	0.03658695195298015	0.01633366768056548	0.03878789031918554	0.009901619050994837	-0.048159097689180495	-0.0523345714948872	0.0016142566434157622	-0.0539919005778178	-0.0162032271574318	-0.0009131833393160046	0.020190011307940858	-0.019239547801681214	-0.0023161177096001845	0.0138692153891954	0.05960663287491924	-0.013540634758741073	-0.009467637803448723	0.027587166820418833	-0.011420740786376065	0.016205042569006102	0.007707182005423606	0.0038232970795209734	-0.007706895464589781	-0.002996002853727808	0.0031615407294596433	0.0008978145840153388	-0.0	0.0	0.0	0.0	0.0	0.0	0.0	0.0	0.0	0.0	0.0	0.0	0.0	0.0
d8_1	-0.0007698110004707765	0.03986289974793568	-0.15096274122559397	0.012861836391613271	-0.04232393928630591	-0.03070379982821622	0.06480923138827337	0.018927269459911647	-0.0035563183864053597	-0.0180021510633497	-0.012638660705769331	0.012317521209511718	0.026645943385765567	0.038128636810814166	-0.02104094065688426	-0.027322777209828612	-0.029104050435160414	-0.035518228420238857	-0.051407964769951256	0.01997346457310164	0.001972091269052585	0.017531814746847812	-0.02367530485910859	0.020741772632311587	0.007589794874148667	-0.0036652509433338053	-0.01709660988824004	-0.01625460367636752	0.002091421107451766	-0.00018955678533874232	-0.0010554267271112537	-0.0	0.0	0.0	0.0	0.0	0.0	0.0	0.0	0.0	0.0	0.0	0.0	0.0	0.0
d8_2	0.21433972753140865	0.007819980600261386	0.08958333860952018	-0.03393904751772874	-0.07780634193172174	0.04554757641578859	0.03280144106673134	-0.016595331950935013	0.02034354792628721	0.011288628789359482	0.0454773789033386	0.03052715578798974	0.013816049704758734	0.013931548581437308	-0.0012883004302975953	0.04479550942933574	0.059362754570178956	0.006724401539939338	-0.03539744294106417	0.003876065612145455	-0.0068811290166418786	0.013571131216196426	0.0243023498478206	0.0026918425693476227	0.01792324465557028	0.012459126152740451	0.0021770158792092974	0.002109848859183062	-0.007246137951556666	0.00025226596822641034	-4.5500896857723695e-05	-0.0	0.0	0.0	0.0	0.0	0.0	0.0	0.0	0.0	0.0	0.0	0.0	0.0	0.0
d8_3	-0.012594640900281298	-0.06591472694663361	0.01311010866170099	-0.04194946613295258	0.06135296357717462	-0.15456093050350614	0.0582879472983763	-0.11962857611654883	-0.10770913497585105	0.032380963592688994	0.0947412106063834	-0.037950830834134086	-0.0039612974498115395	0.014138185333293725	0.010039761577342855	-0.006049032187703818	0.010185029533303889	-0.02798454809900079	-0.003024354127473772	0.008898940761306158	0.016606287647792727	-0.007667480327995195	0.005746419054681225	-0.01077481962651534	0.008185454724674216	0.019091125658333184	0.0012780632584358065	-0.012544171993547236	0.002293430589523416	0.009626810925095363	0.0003463418930099209	-0.0	0.0	0.0	0.0	0.0	0.0	0.0	0.0	0.0	0.0	0.0	0.0	0.0	0.0
d8_4	0.2765493657455954	-0.03165526497635313	0.21339524119620387	0.018414327047810156	-0.04014488397797266	-0.030123129469286816	-0.01692833968517016	0.08641864571744669	-0.05339641883708431	0.048747256751170566	-0.03836110152480391	-0.020991337735329216	0.004170026257545932	-0.004539392036623932	-0.012596769387937709	0.01341410665153097	0.01830202159296009	-0.007775527417770029	-0.03180348240601513	-0.006006922722855202	0.05631999518847582	-0.014645489286525704	0.011698027858378425	0.019184129940315243	0.010381561789433847	-0.010240887765814652	0.012024217238609847	-0.0031163979066520337	-0.005526224167112238	-0.006755278051221039	-0.0011865233844362908	-0.0	0.0	0.0	0.0	0.0	0.0	0.0	0.0	0.0	0.0	0.0	0.0	0.0	0.0
d8_5	0.23601151869295792	0.0034737163997832247	0.11876501569411482	-0.029669667773395404	0.004109122873802804	-0.041640820512855864	0.03492730135802604	-0.05415609913495394	-0.0059765489561550925	0.03161103503165971	-0.01914619838793635	-0.10134204487101181	-0.06147317328677769	-0.007651681450704507	-0.08467495141373416	0.04412032504211427	-0.03154113722204973	0.030520132948549616	0.006275812080630452	-0.03386738855598841	-0.019524212635803746	0.01117012410081098	0.0019388672678287936	0.005664600335377436	0.01704434110665509	-0.006171740880996773	-0.002096741921659763	0.004927576908781648	0.00047591882770113715	-0.0016941228521520201	-0.00016861759977764742	-0.0	0.0	0.0	0.0	0.0	0.0	0.0	0.0	0.0	0.0	0.0	0.0	0.0	0.0
d8_6	0.11912865457798898	0.030379660698861444	-0.06982450403124303	-0.031017500433818273	-0.03278871411630685	0.0027123632936576093	0.10323957113105868	0.10371471815673328	0.016139691730103545	0.051587298213118166	0.018963283321342398	-0.007700389597868259	0.0068212579043515405	0.027772492417594302	0.03946810660635391	-0.027557480197926844	-0.0454502433422706	0.020454186172588856	-0.005092141378591979	-0.023440866687938936	-0.02963274371382732	0.006103147859118962	0.024874949139055916	0.02136219667172277	0.015125938968247633	0.0031556330016904856	-0.007574057840784803	0.007066057307113852	0.005785711924984286	0.0011299272999282307	-0.0010425303218169091	-0.0	0.0	0.0	0.0	0.0	0.0	0.0	0.0	0.0	0.0	0.0	0.0	0.0	0.0
donor	0.21360407426905947	-0.025296626466466576	0.17492846021700806	0.004841962384226374	-0.031372257987808606	0.018464380228459303	-0.0684174610272821	0.060635121230850304	0.01034183555452439	0.015508871684164942	0.03224788914415264	0.027743597217951298	-0.0045416303556079585	0.0732268193498101	-0.008425560952693534	0.04418341052686837	-0.006988616121930619	-0.0583571281307816	0.035932956896012495	-0.0026653081801219316	-0.020306085106386297	0.04417424320822796	0.003876480902284919	0.005047498845819098	-0.02667956815341879	0.009683458217262925	0.0008309682707567577	-0.0004783276491894577	0.004126054601978019	0.0012355184412937432	-0.0012372210473774318	-0.0	0.0	0.0	0.0	0.0	0.0	0.0	0.0	0.0	0.0	0.0	0.0	0.0	0.0
food1	-0.3710864096783497	-0.6048834161291479	-0.08246032334481243	-0.09796824932918287	0.025117521785905667	-0.04143566322408075	0.002093739999044856	0.018118705516929633	0.04861903156096682	-0.003866834151762231	-0.009709550731289521	-0.009391649866915956	0.0017592756069607473	-0.0039920316698671765	-0.0030678524900230935	-0.0016630095206242456	-0.004505769157482334	0.002432714186671829	-0.0009420293850556484	0.005748247795122084	0.004145164870940663	-0.00877329606954296	-0.009979732148600368	-0.005479893210082939	-0.002325665081123681	-0.003274131979511025	-0.005421212339597505	-0.00020490496192125096	-0.006560798940805523	0.0007840679338062293	-0.0034878763924302107	-0.0	0.0	0.0	0.0	0.0	0.0	0.0	0.0	0.0	0.0	0.0	0.0	0.0	0.0
food2	-0.37404294126589344	-0.5977002928120267	-0.08673029928116331	-0.09799739590970755	0.02855865191695393	-0.038261132070262334	0.0011086734519609339	0.017845056982635783	0.04186690296017956	-0.006964171802360348	-0.01175034001874038	0.0005847157189362868	0.001234120377463597	0.0064210523229799995	0.0006360365359677042	0.006826769394520379	0.008029476722996514	-0.003608010840943735	-0.001391541902924409	-0.00253702102057768	-0.004233262998297598	0.008488496191294225	0.006878597787296199	0.005958771838894566	0.0005167649413544785	0.0018365781637491258	0.003977024800171746	-0.0003094552012451702	0.0070709657295281786	-0.0012427039238250023	0.0037675823966160688	-0.0	0.0	0.0	0.0	0.0	0.0	0.0	0.0	0.0	0.0	0.0	0.0	0.0	0.0
m1	-0.7274157241719212	0.6155509256382824	-0.04171886742921912	-0.1401203981661569	-0.009640081234900713	-0.11420836133287508	-0.010581367745975147	0.01069744939249217	0.07420402538172854	0.012373208738593437	-0.002216812005539821	-0.013994378906628548	0.017638339667466436	0.0052704072364255184	-0.00023461152061653867	0.0024461076157528392	0.006762984026227507	-0.0015262525622307054	-0.0034407471429405106	0.004699064820788656	-0.0038046511060853237	-0.004402395384625946	-0.008651459482189454	0.001197439428984098	-0.00020129808408037833	0.001288548221532778	0.0007710825781999368	-0.0004464999634683429	-0.00019304774483987807	0.0027158178059827147	-0.00017785971120478947	-0.0	0.0	0.0	0.0	0.0	0.0	0.0	0.0	0.0	0.0	0.0	0.0	0.0	0.0
m2	-0.8158231953061803	0.11691116337106523	0.17819737271266875	-0.0655002577448587	-0.04006612042621951	0.10283354042585202	-0.017267027305213054	-0.023447858864599	-0.13126910265787461	0.008590965067625835	0.03480473513093256	0.014309287509210705	-0.02403238146993951	-0.008607961977372021	-0.0035464026329327892	-0.017352187580272654	-0.015926040941895	0.007820634304499346	0.005811788002752411	-0.021492565682868635	0.01753641331087557	0.017964495917924747	-0.0013747903356310215	0.0031610855671295457	-0.00863458509902986	-0.005171129556120643	-0.009752903948090719	-0.0018053933549648292	0.003729342928433787	-0.004336082657602387	0.0011600190473804893	-0.0	0.0	0.0	0.0	0.0	0.0	0.0	0.0	0.0	0.0	0.0	0.0	0.0	0.0
m3	-0.45256095954063125	-0.038127014086937375	0.1202825276129931	0.24050509640808032	0.1074064000955936	0.02373945577758257	0.038273535044883865	0.03326678046771556	-0.0223425212202256	-0.030829105165948823	0.06609862954517863	0.027999807503644402	-0.11198947738745538	0.012987240070840678	0.03443983667503912	0.018928260850886443	-0.0038108684293693866	0.045508693812603966	-0.020542723821816978	0.029153010033962652	-0.005378978592188792	-0.0011371674353678294	-0.010324145225699832	0.007543452438773078	-0.004890904714971677	-0.004242605119040464	0.0035969167430291295	0.002979239606397005	0.001070321814258032	0.001517156674412923	-0.0005246869690628764	-0.0	0.0	0.0	0.0	0.0	0.0	0.0	0.0	0.0	0.0	0.0	0.0	0.0	0.0
m4	-0.41715875207167	0.0843344848538665	0.16330576265193317	0.2644685727416696	0.10977991293007663	-0.012702121502363313	0.04094222820219071	0.016231273839532073	0.06343606696339409	0.011165899040804617	-0.03464055922370361	-0.015027212753168647	0.04890078026104287	-0.01987786311364468	-0.015421212555927278	0.0034407877204490076	0.00897933866755727	-0.02561131887694117	0.017935328133198765	-0.0006407604161401516	-0.0006526308513112814	-0.002794481982996967	0.017828468964112068	-0.013060662308928798	0.00962247437757699	0.007728910970642483	0.0009797930476195841	0.0023795320626592057	-0.0019118499717395356	-0.004485024320545456	-0.00024860928060357277	-0.0	0.0	0.0	0.0	0.0	0.0	0.0	0.0	0.0	0.0	0.0	0.0	0.0	0.0
m5	-0.2446366687361409	-0.027169315409964086	0.08296941133045344	0.2751129646854329	0.10580274647325802	-0.02308353287105239	0.02235895596580163	0.0003601091573967932	0.08073820712559462	0.010704607582097486	-0.03215142468165449	-0.016472699566117844	0.03290449673588366	0.009910723361894627	-0.008215314414703858	-0.008086269041975491	0.01111832660384043	-0.014632995024811832	-0.008978987672814367	-0.023582140576216683	0.0052456756905564835	0.0026463258698612023	-0.010182351685780617	0.003517159002227953	-0.002568398063313734	-0.0016731213603861665	-0.004803310116313552	-0.006072874127752048	0.0014901131142158557	0.004166321915557432	0.0007182468701659956	-0.0	0.0	0.0	0.0	0.0	0.0	0.0	0.0	0.0	0.0	0.0	0.0	0.0	0.0
m6	-0.9439469024269486	-0.03418941880546814	0.16032735871247053	-0.22486869328845235	-0.03054610004299903	0.04681243153522403	-0.007068862513473924	0.03783140625332635	-0.003763622448850581	-0.01849011720912127	-0.02777667831417276	-0.0013147700331606427	0.024579248659155485	-0.00321387866509589	-0.007274869474139608	0.01109334433443309	0.008658516148935059	-0.00777458808121994	0.0019584390623792877	0.0017616405408456652	-0.007890101373015159	-0.011929002979593411	0.006352704190130737	-0.0015105728872262193	0.0051836596605486125	0.0007195551525680548	0.0070248106553178775	0.0037200499028021785	-0.003462489196367739	-0.0004116228005239464	-0.0007378092669790385	-0.0	0.0	0.0	0.0	0.0	0.0	0.0	0.0	0.0	0.0	0.0	0.0	0.0	0.0

Biplot	0	0

Site constraints	0	0
