# Supplementary material for: Longitudinal evaluation of fecal microbiota transplantation for ameliorating calf diarrhea and improving growth performance
Source: Nat Commun. 2021 Jan 8;12:161. doi: 10.1038/s41467-020-20389-5 (PMC7794225; doi:10.1038/s41467-020-20389-5)
Supplement: Supplementary file 8 — Source Data [file 41467_2020_20389_MOESM8_ESM.zip › Supplementary Figure 1dii.txt]

Eigvals	37
1.2532509618912238	0.4406493644005919	0.35746166254344147	0.1805808140945606	0.16396584912995513	0.11696650702624037	0.10333147807119195	0.06950680267556403	0.05494600255935065	0.047391135425758034	0.04368545873425573	0.03513093497121717	0.030177581684588332	0.02499083870917492	0.023621414192886013	0.01999744994028977	0.016430274978170754	0.012808627178226326	0.008863561002971608	0.008028890227607721	0.005650995418583313	0.004929262625669159	0.003230362252811772	0.0023980170998873923	0.001004710408659286	0.0	0.0	0.0	0.0	0.0	0.0	0.0	0.0	0.0	0.0	0.0	0.0

Proportion explained	37
0.41375087267510513	0.14547689537724026	0.11801313489682354	0.05961732461569841	0.05413202561126128	0.03861556529973461	0.03411406855195771	0.022947120040883756	0.018139987281264973	0.015645807771718565	0.014422407980628715	0.011598199757452157	0.009962889426696021	0.008250527339871598	0.007798422688922687	0.006601999611941859	0.005424325069139768	0.004228666750643348	0.002926234418726772	0.0026506744772589676	0.001865631351595805	0.0016273569899660785	0.0010664784961669925	0.0007916863405163299	0.0003316971787847084	0.0	0.0	0.0	0.0	0.0	0.0	0.0	0.0	0.0	0.0	0.0	0.0

Species	0	0

Site	37	37
d0_1	-0.22847740758913865	-0.11858362771306555	-0.07129293795160276	0.06642258653835463	0.07898203138926446	0.027992735674595776	-0.0006079863486350331	-0.0016565815620992036	0.0180002519224495	-0.042694350573994753	-0.015443692250521132	-0.008653724542842566	-0.028635676833284537	-0.014222014307735597	-0.028645192435479173	-0.005533043040298678	-0.0238439787279987	0.012930982777800611	0.031399964786584425	-0.0029148766741157166	-0.001522937720450669	0.021105722416338762	-0.011724727925538386	0.00956019479853631	0.0007731878645593548	-0.0	0.0	0.0	0.0	0.0	0.0	0.0	0.0	0.0	0.0	0.0	0.0
d0_2	-0.11747692038792772	0.01760317301005035	0.16014395716805094	-0.06610742903039582	-0.07021878619803261	0.009565415681062865	-0.10727483510539527	0.05665550302992802	0.015199458396521759	0.008622230820013906	0.032337392698171305	-0.03227850228436927	0.04671897559919969	-0.04391641340472165	-0.04044079740141742	-0.019716377676775445	-0.00940087184279354	0.014247102801851576	0.005489908794094628	-0.003066969728760093	0.006248782302228751	-0.013198272952267994	-0.00015944218355971518	-0.004789238533947761	-0.0036418519842425796	-0.0	0.0	0.0	0.0	0.0	0.0	0.0	0.0	0.0	0.0	0.0	0.0
d0_3	-0.11428004297560715	-0.13603083140187744	-0.11156669720035799	0.0038119709520531044	-0.07675330165984742	0.03609177883074645	-0.000990862689506502	0.044533357951245814	-0.05020927514010636	0.01850982614536536	-0.023263080168348212	0.06303071471886511	0.007261013254792444	-0.03358421932545188	0.01202900615502022	-0.010856384743591721	0.0018331757196997404	0.0006858071294706088	0.013370116937746267	0.008087118032519412	-0.011832493634037376	-0.007096977484874532	-0.0016308534428544801	-0.008848061374550662	0.0042572876616073655	-0.0	0.0	0.0	0.0	0.0	0.0	0.0	0.0	0.0	0.0	0.0	0.0
d0_4	0.2296663409727379	0.040219550577323085	0.02007729546113408	0.002970399782300801	0.033044409490056485	0.013898240529577954	0.005750712033337955	0.07351698598554948	-0.00591375824524245	0.07109605731250498	-0.004941152864876067	0.02581148139338902	0.004716333953825439	0.04991453271087501	-0.012192907080926466	0.01145100068376812	-0.0021352544471896556	-0.005419084433471049	-0.005140480614601886	-0.0012072293596458933	-0.02627439984404668	-0.010231192418178778	-0.011431122012794757	0.0078115789682322604	-0.00619798047034085	-0.0	0.0	0.0	0.0	0.0	0.0	0.0	0.0	0.0	0.0	0.0	0.0
d0_5	-0.05760759367689747	0.09002468315956622	-0.04273261081080898	-0.11465855948891106	0.10533236902655574	0.04032936166310212	-0.016588294169444368	0.050551789817248304	-0.064182076514173	-0.029649731304414107	0.022709949701085103	-0.009189774050222097	-0.018868547835557383	-0.010787062252889426	0.022136598449628456	0.01645049237181922	-0.005939218299176337	0.0595797247981931	-0.012729347118334147	0.00534402810820303	0.011788860334385214	0.00553570202799187	0.007672880276639132	0.0017636568599128334	-0.00634903009657773	-0.0	0.0	0.0	0.0	0.0	0.0	0.0	0.0	0.0	0.0	0.0	0.0
d0_6	-0.2215690340959984	0.04645322206830727	0.08498816038082585	-0.028949118960732444	-0.04318029489486529	-0.08017311497488332	0.04831490014824708	0.00951607324988959	-0.035205650228520416	0.004079547789429719	0.013086883088551056	0.0015457319874634394	-0.02219870608767004	-0.02202905621384605	0.010068100134623826	-0.017509589636917067	-0.013065205955190694	0.002040944283580685	0.011918245731325003	0.014607585301392353	-0.02189810294587072	-0.009367865613747558	0.0007322060296517569	0.024749717967716474	0.005609673945819108	-0.0	0.0	0.0	0.0	0.0	0.0	0.0	0.0	0.0	0.0	0.0	0.0
d1_1	-0.21639845880230435	-0.15998975854374772	-0.16126967889319324	0.020288007019681885	0.022897960887626904	-0.05116061676906296	0.022665984335974002	0.015637116966131043	0.00862279110336112	-0.014583881417624147	0.005337975253904475	-0.028787519009879116	-0.0006654059812167491	-0.002485069982740466	-0.028563824687624816	0.008957774303878096	-0.011113730017719916	-0.02086674486781911	-0.007130174789707514	0.0003880641618004988	0.008833521647729997	0.012192684741782006	0.008883068545893356	-0.00786431674711645	-0.0038422624698187407	-0.0	0.0	0.0	0.0	0.0	0.0	0.0	0.0	0.0	0.0	0.0	0.0
d1_2	-0.047247646027132724	-0.0954228762308782	0.14174554682546017	-0.07906045928302197	-0.022415607871531074	-0.014264672931203403	-0.0828938349985903	0.023707088277761097	0.034334989221800526	0.014696567886937453	-0.00762634132593146	0.02308525357355101	0.031486367941290866	0.029996869711182247	0.014682182627792478	-0.01813070355952417	0.011530330127973462	0.00571652603128744	-0.009519397133515798	0.007121460014764346	0.0028187700426912073	0.030144890167923478	0.0010335849741335056	0.0064484031602305624	-0.0004757588549170278	-0.0	0.0	0.0	0.0	0.0	0.0	0.0	0.0	0.0	0.0	0.0	0.0
d1_3	-0.0404309400534664	-0.02612317071795353	-0.09240736504414845	0.1079891160283814	-0.008135898173821663	0.10438036307304803	-0.016161102848205204	-0.0645281583607129	-0.045627905540909265	0.028227739237702398	-0.01150519994739585	0.012393111095293265	-0.004458342659347507	0.00407836795843359	-0.00018494978329972048	-0.005358557802658422	-0.013018536434252274	0.0296514633246637	0.008107194563342211	-0.0038189816696789034	0.016735223916419975	-0.016673650240843767	-0.008789731064440353	-0.004745891686708675	0.005465061568665253	-0.0	0.0	0.0	0.0	0.0	0.0	0.0	0.0	0.0	0.0	0.0	0.0
d1_4	0.2762415160813104	0.03670112917540367	0.02449078165621747	0.034025843809075966	-0.0033486370349169094	-0.007652757427635579	0.015773746885604352	0.0628075693549542	0.031857371839758834	0.030951413571243053	-0.04396126328974662	0.014662601507524813	-0.03516783749190984	0.0012942028013581193	-0.003278965704343667	0.02757810766413732	0.02301062197802459	-0.0028121411389078954	0.020608576578549465	-0.00510951892874334	0.01963331925141142	-0.014797231040211979	0.025332217235718477	-0.0019983458320944852	0.0073683841901666216	-0.0	0.0	0.0	0.0	0.0	0.0	0.0	0.0	0.0	0.0	0.0	0.0
d1_5	0.14095651941921533	-0.07836575429000668	0.06445363574493036	-0.03418042001194942	-0.0793724191450529	0.05672917634808791	0.01372377409181994	-0.032552944645085846	-0.026258027448270004	0.0161289843409952	0.05737882621729747	-0.019531016096859966	-0.022051029892024166	0.020377313071374175	0.010511540959981431	0.02926773111872488	-0.06033518183211495	-0.02562326327311346	0.014187642298616882	-0.01768750571684346	-0.010759798422923964	0.012124866332900499	0.01977896680459444	0.0016565620611520293	-0.0008064061042253882	-0.0	0.0	0.0	0.0	0.0	0.0	0.0	0.0	0.0	0.0	0.0	0.0
d1_6	-0.23831029901245254	0.04069140786462263	0.09554841575419323	0.04242224420856666	-0.015292203400250618	-0.012957167960751503	0.022043477169517937	-0.0008900454898629091	-0.02450275820334005	-0.01733101254031498	0.047977679257460465	0.013175386299987065	-0.03583422762617035	0.008518876492801744	-0.016114985915971027	0.01298051373925326	-0.0047430072886735794	-0.003682260867442149	-0.00631773836245547	0.020348606495138255	-0.01607135263278416	0.006029141649597555	-0.003392110979519149	-0.01849533975065386	0.008882079747205384	-0.0	0.0	0.0	0.0	0.0	0.0	0.0	0.0	0.0	0.0	0.0	0.0
d16_1	-0.012126994905974397	0.08404723558833645	-0.05868776171189137	0.008674225636711852	0.0909042310197652	0.05773518322001722	0.02311715781101915	0.030042336930959788	-0.04343163575717527	-0.009369382863927215	0.006584168369487766	-0.019862999322479945	0.004231828670404714	0.014350113934086858	-0.04313002730497441	0.031146579689299077	0.06641260810265225	-0.012579789243732556	0.013913518518168303	0.005691170944505994	-0.018671251572522706	0.012917934931311935	0.0018813863256738445	-0.003629161254480963	-0.0042150947809807835	-0.0	0.0	0.0	0.0	0.0	0.0	0.0	0.0	0.0	0.0	0.0	0.0
d16_2	0.0405892124496804	0.027409849347338432	-0.22721293079143262	0.005104961355220058	-0.1197011620881154	0.008827133120809714	-0.11230904691733623	0.06943887641856507	0.005580629985994519	0.01116163069498782	-0.005976387753166182	-0.053100332597182165	0.0009153318794315696	0.011420685478717055	-0.027093506792814165	-0.01857746670952613	0.0068176086978781825	-0.006329140459409708	-0.006080739179798046	-0.019277428293063073	-0.0013560052391855786	0.004745438315010731	-0.0021438600388123184	0.005267126348409983	0.009113483523888905	-0.0	0.0	0.0	0.0	0.0	0.0	0.0	0.0	0.0	0.0	0.0	0.0
d16_3	-0.10881892062799663	0.0394409497552904	-0.17944735736688935	-0.028640077299865275	-0.12352391864565825	-0.11205343679678864	-0.032612052607567145	-0.016672123731434504	0.034333764142912275	-0.031000826734134745	0.016995649163202457	0.07087717518608193	0.001321798363803341	0.016264312513012802	0.02601627374887199	0.021550152949675994	0.013739200684560476	0.00011408550290416647	0.0007878259957883649	-0.004252353241424971	0.005307232314621503	0.00678923363269156	0.0029010102137247795	-0.0014548115224840051	-0.0032255383343107766	-0.0	0.0	0.0	0.0	0.0	0.0	0.0	0.0	0.0	0.0	0.0	0.0
d16_4	0.04673870504243691	0.14862033773455027	-0.11451778524971017	0.09023201960732186	0.14222323996125705	-0.02117963776653632	0.0018577422067702735	0.04946170402910481	0.021054706046110174	-0.004120215311185049	0.05188014819583144	0.038215418346658446	0.03692406797866748	-0.002248886431834143	-0.01703924970557138	-0.023916450870671152	-0.037242281365749905	-0.006809417443720296	-0.004264553338312119	0.0074724497227899285	0.0027297828897840663	-0.007636789256752416	0.0039709243865227815	0.0021495741574320214	0.0020754265543893985	-0.0	0.0	0.0	0.0	0.0	0.0	0.0	0.0	0.0	0.0	0.0	0.0
d16_5	0.23791664274231708	-0.0357991545317655	0.07588682512357862	0.005235441554065302	-0.10031721247954327	0.015835770072326366	0.0746675471994135	0.010767981263528308	-0.053018026457817474	-0.07656686865890061	-0.027054974982576425	-0.02607950574024087	0.028877890884543664	0.05007437890203646	-0.0108781098629207	0.011480113643287741	-0.0051387533924024545	0.012172951619198865	-0.025989184423247737	-0.009011370381394266	0.0027928383528881846	-0.0025330825928982707	-0.015895043606858148	0.0012065984646003852	0.006761596413182739	-0.0	0.0	0.0	0.0	0.0	0.0	0.0	0.0	0.0	0.0	0.0	0.0
d16_6	-0.04647949320870666	0.1792790254333642	0.002238129174855852	0.06231400757897371	-0.09221442593153562	-0.013096010795257011	0.06267010199656514	-0.01875229579982343	0.04605381474940026	0.03189362138514111	0.06041201629174777	-0.043439849204957234	0.02292093947788294	-0.03796449062636673	0.030856395493525778	0.00846459653654293	0.031655210964254714	0.005835183871618263	-0.0004951732678766583	0.018249369273194475	-0.003979025085653535	0.0007657671514053255	-0.0049925095661121814	-0.0006727182614445054	0.0021995355413106333	-0.0	0.0	0.0	0.0	0.0	0.0	0.0	0.0	0.0	0.0	0.0	0.0
d2_1	-0.1809349814940011	-0.12016651131038282	-0.19007201454147568	-0.036182674036328195	-0.019916231474241482	-0.06403130211657271	0.05370582415024077	-0.009671064492773582	-0.0071180425956765955	0.022255145010006548	-0.04196618405406446	-0.03073931136652868	-0.0031368540981658514	0.011494071111868039	0.013197871658604771	0.008306819551299383	-0.004689920191565418	0.005893599233532025	-0.010731516461675864	0.004703253517401971	-0.0042763646040677224	-0.022096741739022294	0.0012947566007917312	0.008924752951618094	-0.010559781947663613	-0.0	0.0	0.0	0.0	0.0	0.0	0.0	0.0	0.0	0.0	0.0	0.0
d2_2	0.06769900081416198	-0.1888096938734654	0.1382808909778387	-0.10505479254816501	0.015866403232538226	-0.025906747927843077	-0.05082513987549041	0.02820017522847059	0.001140264442687466	-0.01599436350482479	-0.02296033317839751	0.018054396976205412	-0.030003340410255753	-0.006087047045284415	-0.006033180850479732	0.009023148209467341	-0.005453159420685527	0.0015568024425171242	-0.003098121289074441	0.01841431737337056	-0.007950128859832055	-0.016019921252420622	0.0003844911263201294	-0.013710555569304325	-0.0009206833461624063	-0.0	0.0	0.0	0.0	0.0	0.0	0.0	0.0	0.0	0.0	0.0	0.0
d2_3	0.054610904633958214	-0.018582548628529257	-0.0015425617328725723	-0.011209022102221428	-0.03986536159048541	0.10005013228933195	0.051765233010155065	-0.033218349037986324	-0.06266378079315248	0.05547092622919874	-0.04338337357669103	0.04568831336803909	0.025695748801522835	-0.04637292241032702	0.0012435574394494126	-0.03767368752268757	0.00956161211430763	-0.020005791722646358	-0.020082003372509448	-0.00038558167682123303	0.0019884898746193244	0.019881914742600558	0.00628055616772509	0.0014027954859272922	-0.0038196040915949624	-0.0	0.0	0.0	0.0	0.0	0.0	0.0	0.0	0.0	0.0	0.0	0.0
d2_4	0.2773752861294147	0.023503398352146498	0.013727542868296024	0.03243268802738494	0.02850478279751332	-0.013590002620000527	0.013789457960370607	0.052632789961520786	0.010461216293482716	0.039227992110982615	0.016331513254556243	-0.0017101083288811312	-0.06730945792271255	-0.011273951033475725	0.019588068192330242	0.0016897921782507545	-0.008684871869388938	-0.00584876533801469	-0.026549025780607655	0.018564963869287455	0.025634746072832088	0.015026129001988443	-0.009655590093779117	0.007049877864129678	0.0030203693583890127	-0.0	0.0	0.0	0.0	0.0	0.0	0.0	0.0	0.0	0.0	0.0	0.0
d2_5	0.13991169315173796	-0.011254044752324858	-0.04548688771776298	-0.044931887476968364	-0.0002275130171167663	0.049580079066983515	0.01885721789547	-0.0200552994368823	0.016579877315903938	0.0453495219519233	0.03683381300147389	-0.04776261242022237	0.006000378428187957	0.017672887084574856	0.05524120151902788	-0.013244855792225417	0.0036454721327130717	0.02710555609471376	0.024294140428667836	-0.013409287006446764	-0.007760366290709367	0.0033040226372992934	-0.0001802982302615787	-0.009715032632930777	-0.0026852429999467994	-0.0	0.0	0.0	0.0	0.0	0.0	0.0	0.0	0.0	0.0	0.0	0.0
d2_6	-0.2371836167278886	0.08163430761223275	0.06032447383637879	-0.03442452073258942	-0.019249179735880324	-0.12911689803852386	0.08147300068373421	-0.0142177953212637	-0.02789019430810774	0.0477423159004417	-0.013270329242802399	-0.008570781789341024	-0.017572621516865776	0.02180395888024097	-0.017486792104680578	-0.020405948842584846	-0.0005110330900610939	0.00569537722349715	0.00017707996326936533	-0.015471116288598348	0.01687842414315759	0.00637574999412744	-0.0074172126002250245	-0.015142918763195975	-0.0019570535287988565	-0.0	0.0	0.0	0.0	0.0	0.0	0.0	0.0	0.0	0.0	0.0	0.0
d4_1	-0.1353138914019685	-0.17440319594306306	-0.04096360608190445	0.05687801896021779	0.04371503363908956	0.08764373877335963	-0.0537281537539306	-0.029370500333975893	0.08047694077932314	-0.014839105828408198	0.004843501686629273	-0.016199515327347352	-0.017278604518370773	0.010168658326793851	0.04128903085083527	-0.0013288849138417952	0.01002589210194382	-0.009599232944231042	-0.03165076567502565	0.013787946358663802	-0.011969988977497854	-0.007897189380194332	-0.0018571808456055963	-0.003922733091516987	0.0009072866465327256	-0.0	0.0	0.0	0.0	0.0	0.0	0.0	0.0	0.0	0.0	0.0	0.0
d4_2	-0.2864707041875348	0.2766921543655555	0.14102430312107672	0.12876974008395034	-0.01591745256234901	0.01730919445706619	-0.07289325441975432	-0.026542366763672387	0.02465334891536484	0.005669636703305281	-0.10467982656254958	-0.01699308770217432	-0.029700798412783624	0.015260357848300156	0.007187875719702535	-0.0012858573177018202	-0.01483777602417716	0.00679447476695552	-0.00351581349357996	-0.00457158171404625	-0.009935043851555532	0.004080245806736131	0.007827302441542422	-0.0007199911859956609	-0.0046221791322756094	-0.0	0.0	0.0	0.0	0.0	0.0	0.0	0.0	0.0	0.0	0.0	0.0
d4_3	-0.1288384097926527	0.06274241620439011	0.050538104099538655	0.028439156649255514	-0.022798252714441025	0.04793384946792799	0.004052533998906741	-0.029923680615028682	-0.02906245101767531	-0.02522279903480552	0.03985897409720666	-0.019922454354943924	0.005528030502419122	-0.006967819542649719	-0.022643184277304423	0.006461593131676347	0.0013687353890972304	-0.03321383059181641	-0.025841144083084498	-0.00035095908926120495	0.015371570779861484	-0.017410291564964722	0.009316877767660797	0.004017049100875507	-0.007015024729372276	-0.0	0.0	0.0	0.0	0.0	0.0	0.0	0.0	0.0	0.0	0.0	0.0
d4_4	0.33529754449538035	-0.02472752463773912	0.011454693083285172	0.07446332281278284	0.07374502128023232	-0.11880601790927169	-0.12020699601813993	-0.04839348765231243	-0.09203027262045751	-0.011266703931865739	-0.012891688062251128	-0.03893128216876376	0.020562001099484906	-0.00400980824768766	0.038051439836702804	-0.010072746779048515	0.0027061575632924832	-0.03137999612306184	0.020817613462833312	0.01736033346622553	0.005143485465431671	-0.00023866469758224048	-0.007186289382470063	-0.0028685525839249144	-0.0023219418555269792	-0.0	0.0	0.0	0.0	0.0	0.0	0.0	0.0	0.0	0.0	0.0	0.0
d4_5	0.18809849421778221	0.021892221229343457	-0.010310923557881553	-0.042385344550008634	-0.06324854192708182	0.0477820857904491	0.04876807209673615	-0.04754905970539602	0.06877701266417065	0.00025450335830011565	-0.027329052459982985	0.004260149679481505	0.03663255150499103	0.02453564890362396	-0.04017519503884451	0.010700291846756022	-0.02083113468430351	0.0042779067320673205	0.025971486788196368	0.04691391743959658	0.014776958859475484	0.0021903194675575136	-0.0045324319827646925	0.001353256550995557	-0.0044578564193411205	-0.0	0.0	0.0	0.0	0.0	0.0	0.0	0.0	0.0	0.0	0.0	0.0
d4_6	-0.1935776258854738	-0.032519319210540666	0.12258150649712682	0.05856704312861488	0.00286464220495728	0.0409712334650769	-0.025796922170909373	0.005541685856350357	0.0065308246477955535	-0.011773230967682223	0.05781357416139421	0.06160208778946655	-0.01019750640962381	0.03210830952033961	0.014253104351192303	0.000365209336463686	0.022659308330207427	-0.014319791195102705	0.01882857892007595	-0.02582987110233781	0.01778478795390052	-0.00940374784326001	-0.014509232121383676	0.006498220040697837	-0.006337531005764067	-0.0	0.0	0.0	0.0	0.0	0.0	0.0	0.0	0.0	0.0	0.0	0.0
d8_1	-0.20683488937244526	-0.0021278394409292804	0.05313336217339011	0.0049645418658318795	0.054321068387857316	-0.005093842554890972	0.00894978137908846	-0.0016187372072774848	-0.018636620874700024	-0.03393115165101004	-0.026122265822091314	0.009684811517204532	0.07837703708163214	0.003617582926361056	0.03677232576684066	0.04777689612764095	0.003864877444962007	0.0040193999805046565	0.000698350262172041	-0.0008758818802632266	0.006317303919215973	0.002488419048145302	0.01147194760477401	0.006756565274122936	0.009367843758034674	-0.0	0.0	0.0	0.0	0.0	0.0	0.0	0.0	0.0	0.0	0.0	0.0
d8_2	0.12061493121020499	-0.07487936708618224	0.07626247674842367	-0.026058267785948105	-0.032072140958525515	0.02170062967333785	0.04521890834513308	0.01709766409378542	0.02771423574894596	-0.05823686652781867	-0.02633170008362913	-0.021412941262074638	-0.03338028952879751	-0.06320634963753262	0.007343206054207321	0.013061534941492784	0.02056552193842991	-0.013035021770252933	0.0132148778947057	-0.014674393511120001	0.004670351836370383	-0.000736249416860126	-0.010094407845851373	0.0062990993026214295	-0.0030629775821491433	-0.0	0.0	0.0	0.0	0.0	0.0	0.0	0.0	0.0	0.0	0.0	0.0
d8_3	-0.028808416198098603	0.25669098048342537	-0.09305531601262995	-0.24474573564911292	0.09135549935641026	0.04364601637539353	0.0026766052391793615	-0.032978713485491216	0.0308209929556204	-0.023564130966507953	-0.0282612064907558	0.006866478616661304	-0.004685978913064585	-0.004506170283668733	0.016806192041374516	-0.010211078098702758	-0.01481210608612719	-0.03836177473108531	0.002304657875645739	-0.012080409209693185	-0.001297822746291746	-0.006558989096389858	-0.01156173097172812	-0.0050663382307247215	0.006176666574316298	-0.0	0.0	0.0	0.0	0.0	0.0	0.0	0.0	0.0	0.0	0.0	0.0
d8_4	0.30855948909217623	0.007916919058991652	0.01556810498242836	0.08151035250894474	0.03556035895358987	-0.06673002862887024	0.012596797015733872	-0.013436591671033143	0.04436943210539166	0.004653753328770311	-0.0107162736013055	0.024839686466204942	0.0318485701943468	-0.05487781680155637	-0.009588629596237522	0.04244093036729437	-0.02529727655418401	0.015980343902577476	-0.016039946317001536	-0.029344077958071743	-0.016460968764773237	0.00506868133407856	-0.0086635485628638	-0.007074994422942984	-0.003748725470014458	-0.0	0.0	0.0	0.0	0.0	0.0	0.0	0.0	0.0	0.0	0.0	0.0
d8_5	0.2011453963387559	-0.013587428244948204	-0.02059762495527898	-0.06416208852696223	0.024566237948752567	-0.039748238031696005	-0.07034826238647289	-0.1520606721121469	-0.0010244254582368294	0.01435305861340902	0.02846784074435181	0.02357803863859114	-0.029481205395724436	-0.0043353111068536905	-0.05327181751565574	0.0030511180615175335	0.028111309103253258	0.025369218302328498	-0.011307467592389568	-0.0053778360947664625	-0.0063350773036765584	-0.002720154482256142	0.006267204090780378	0.009840653038124687	0.004674714501991986	-0.0	0.0	0.0	0.0	0.0	0.0	0.0	0.0	0.0	0.0	0.0	0.0
d8_6	-0.11540597567687359	-0.206368009032328	0.10800276087767739	-0.007839983233541889	0.13661895808837038	-0.038100742244221206	0.07079762727748817	-0.01305035039482091	0.04022382778939424	0.048873311011810326	-0.006322076125666029	-0.027979161228182798	0.027457697871382067	0.010839493137533792	-0.008328565315732074	-0.028633830421768088	0.013353682341316746	-0.00214656474729595	-0.0016686322070062522	-0.014895362373252003	0.0034729311396978152	-0.004286500665966845	0.00459710165532295	0.001906007077094493	0.007101296576400876	-0.0	0.0	0.0	0.0	0.0	0.0	0.0	0.0	0.0	0.0	0.0	0.0
donor	0.2971705853092699	0.03617769456948871	0.0006930930651332691	0.05307469260903032	-0.012733706160542995	-0.0143408820782906	0.06000054137887411	0.00703011940408376	0.019989150137169603	-0.09907316158505076	0.005156496660396048	0.013773641636823387	-0.006850131954262806	0.015083787341103817	0.007815910374565098	-0.07974893272372646	0.010231972789186103	0.01236516007186699	0.002061444700021984	-0.0034419921805050476	-0.010576252600843862	-0.0018633516608003076	0.0161908412099469	-0.003942688028418178	-0.0034913692224247087	-0.0	0.0	0.0	0.0	0.0	0.0	0.0	0.0	0.0	0.0	0.0	0.0

Biplot	0	0

Site constraints	0	0
