# Supplementary material for: Longitudinal evaluation of fecal microbiota transplantation for ameliorating calf diarrhea and improving growth performance
Source: Nat Commun. 2021 Jan 8;12:161. doi: 10.1038/s41467-020-20389-5 (PMC7794225; doi:10.1038/s41467-020-20389-5)
Supplement: Supplementary file 8 — Source Data [file 41467_2020_20389_MOESM8_ESM.zip › Supplementary Figure 1fi.txt]

# Constructed from biom file
#OTU ID	d0_1	d0_2	d0_3	d0_4	d0_5	d0_6	d1_1	d1_2	d1_3	d1_4	d1_5	d1_6	d16_1	d16_2	d16_3	d16_4	d16_5	d16_6	d2_1	d2_2	d2_3	d2_4	d2_5	d2_6	d4_1	d4_2	d4_3	d4_4	d4_5	d4_6	d8_1	d8_2	d8_3	d8_4	d8_5	d8_6	donor	food1	food2	m1	m2	m3	m4	m5	m6
da19b56ba6980c22f02ab0c819a96513	13	1802	114	356	20	7521	0	1574	262	125	0	5571	26	41	2784	24	58	5621	162	130	244	59	26	5857	20	4084	3029	45	11	3246	1677	99	127	3	54	2	5	0	0	66	66	11	8	81	47
c04d6f5bbb93db067787277bfb718297	2597	585	531	0	472	484	2716	1398	116	0	408	872	51	82	257	0	9	33	2437	1304	110	0	164	2518	881	54	418	0	421	215	2165	370	166	0	625	2728	0	0	0	94	94	16	13	23	15
be9510d0500eb78548fd9770c862f135	21	4558	1420	26	1481	0	10	4456	393	69	331	2	0	332	11	0	133	0	11	5360	96	0	98	3	0	687	12	22	39	23	5	24	0	0	34	0	2	0	0	142	142	0	2	0	2
c7a955def60879b1293485bf8b05f09f	1958	35	769	0	354	563	1232	224	1161	0	62	1296	1484	115	162	294	3	958	898	19	512	0	35	310	1905	6738	188	0	21	274	608	222	197	3	27	206	9	6	0	32	32	5	6	33	8
ad9f92cf93aea3e55cc8701610e7187f	721	75	1271	0	9	2659	1052	472	228	0	306	1491	13	237	1994	0	422	32	815	693	0	0	1011	2126	470	0	25	0	39	1862	358	17	12	29	7	1109	0	0	0	27	27	4	0	28	8
ba8e1c5364167db3914a4dff5af3e16b	1431	0	2346	7	12	0	3041	0	1051	22	194	0	0	2379	2655	199	0	347	3327	0	110	79	327	0	1727	5	23	91	234	6	4	27	0	22	105	8	92	0	0	24	24	0	5	8	13
52fe59311a15f02ea8ee0d5fbded814c	0	3	262	909	135	0	0	4	47	1661	1308	0	352	42	87	93	4114	1161	0	203	715	1181	1537	0	0	0	145	98	3034	0	8	1714	88	1321	124	0	2359	0	0	27	27	16	0	17	0
d548e76373f8b2975cec61470ae2bedc	24	0	533	0	0	0	331	0	472	0	137	0	632	0	0	0	33	523	1157	0	115	0	656	0	3265	0	238	0	0	284	2123	0	22	7	67	5652	0	0	0	38	38	17	1	6	3
70ed8b5f2f5ba3c71190a309cd7ac734	676	773	381	0	92	477	498	847	197	0	291	92	47	129	33	0	14	124	228	907	267	0	81	47	896	591	293	5	87	255	2137	604	208	0	90	2898	0	0	0	48	48	0	2	11	0
17617b3dc0e47e8d1a5f9fbe1a228a91	0	0	0	0	0	0	0	0	0	0	0	0	0	0	0	0	0	0	0	0	0	0	0	0	0	0	0	0	0	0	0	0	0	0	0	0	0	7112	7291	0	0	0	0	0	0
9e407827f974ef0d65380d9ab16eeb6d	1421	31	452	0	761	358	666	56	803	2	236	759	266	58	263	899	5	377	468	15	171	2	201	512	603	1405	1008	13	32	981	587	95	138	59	32	510	26	0	0	36	36	0	4	16	4
613e4507cbb9c615a8220811aa92af11	0	2	0	0	0	0	0	1	0	0	0	0	0	0	0	0	0	0	0	0	0	0	0	0	0	61	0	0	0	0	1	0	0	0	0	0	0	0	0	3439	3439	795	873	606	2356
65adec476f3d705b33279977bb4dd440	0	0	0	0	0	0	0	0	0	0	0	0	0	0	0	0	0	0	0	0	0	0	0	0	0	0	0	0	0	0	0	0	0	0	0	0	0	6143	6380	0	0	0	0	0	0
e3c97b318ea7f5a595b4e32f77695622	23	33	611	476	12	1107	34	24	439	283	1166	1462	96	116	78	0	58	322	74	0	110	468	279	828	195	137	355	15	15	2283	13	25	37	67	303	375	131	0	0	16	16	0	8	17	0
07f93a54df5eab748ea479e6139d3c7f	225	14	131	0	259	56	252	10	467	0	53	119	376	57	531	217	3	135	262	0	292	0	151	345	868	36	1283	0	8	1444	1362	2	206	0	21	1143	13	0	0	5	5	0	0	7	5
47455ea91998acfb1d08f5587294f4f0	286	0	97	420	0	353	327	0	245	364	26	244	671	524	367	40	203	37	531	3	1228	849	32	280	140	47	1293	138	421	244	161	1969	20	41	742	0	109	0	0	13	13	0	14	18	0
6911ced8d4d671aee3263fe1b620c752	0	203	288	36	445	0	0	892	1226	10	645	0	1216	443	188	0	81	164	0	901	1657	0	232	0	0	5	122	15	1011	0	0	1057	180	43	1419	0	0	0	0	24	24	0	0	5	7
c89b20cfdd37d452cd2270f7beb700ed	58	121	554	325	0	848	51	125	411	204	1177	1193	71	230	112	0	44	234	150	10	115	351	369	597	289	777	404	0	32	1166	26	39	0	49	46	0	103	0	0	0	0	9	0	30	0
9619e395979dec7668fff20a45d49680	674	0	1054	0	0	0	1539	0	501	0	84	0	0	1151	1288	95	0	187	1697	0	61	31	167	0	850	0	0	41	99	0	0	0	0	0	50	0	45	0	0	0	0	8	0	0	0
1ed0c8c3c7f3a8723d7330607d5f0848	402	170	453	0	752	272	181	772	283	0	107	25	688	60	0	0	0	225	58	184	164	0	253	118	163	481	344	0	121	779	831	121	114	0	49	180	0	0	0	32	32	0	0	3	0
33769c0d8b5027f35a9f49aa2338b1a4	0	814	41	0	0	196	5	688	77	0	0	639	0	0	725	0	0	0	91	91	79	0	0	824	0	979	1364	0	0	175	559	76	50	0	0	0	0	0	0	0	0	0	0	0	0
415bfdc29140063e98a6f908d770cd69	0	1	0	0	0	0	0	8	0	0	0	0	0	0	0	0	0	0	0	0	0	0	0	0	0	6	0	0	0	0	0	0	0	0	0	0	0	0	6	2271	2271	172	398	465	2193
1a4e963bb0cd0314bb18c5d093e2429d	43	272	0	265	78	0	88	205	0	392	1086	0	34	266	14	0	733	85	202	295	0	143	414	18	65	388	0	316	633	194	471	242	0	300	105	304	30	0	0	5	5	0	0	7	0
be10adf3f4f94b08db53c3e17401fd65	0	7	0	0	0	0	0	2	0	0	0	0	0	0	0	0	0	0	0	0	0	0	0	0	0	7	0	0	0	0	0	0	0	0	0	0	0	4	16	2249	2249	254	301	233	1024
50379196aab18f105966eed35243c7ef	0	0	0	0	0	0	0	0	0	0	0	0	0	0	0	0	0	0	0	0	0	0	0	0	0	0	5	0	0	0	0	0	0	0	0	0	0	0	0	68	68	1237	1446	1324	1010
488edc2e2f56fae8bd8d6c87ccc38992	0	0	487	361	45	0	0	0	529	389	1162	0	401	503	310	46	226	0	107	198	1123	185	394	0	0	0	25	205	259	0	0	246	16	183	132	0	77	0	0	8	8	12	0	8	4
30f3b6a30cb9c9fd7f3d6e65a6efba7f	0	0	0	0	0	0	0	0	0	0	0	0	0	0	0	0	0	0	0	0	0	0	0	0	0	0	0	0	0	0	0	0	0	0	0	0	0	3309	2385	0	0	0	15	0	0
8e858b298b55249b68953776c402817e	0	0	0	0	0	0	0	0	0	0	0	0	0	0	1108	69	55	0	0	0	8	0	0	0	0	0	33	7	0	0	0	0	0	122	5277	0	460	0	0	0	0	0	0	0	0
962c1f53359cb5e2aa43b12403ad01b1	155	0	48	208	0	193	173	0	106	187	0	108	286	281	157	0	103	0	261	0	582	397	0	169	70	0	633	72	207	117	86	950	0	0	334	0	36	0	0	0	0	14	0	0	0
3c79e4feba1b4bd5d5d437bd2016a8c8	0	0	48	0	2718	0	0	0	52	0	71	0	0	529	668	0	0	36	0	0	168	0	75	0	0	0	202	0	11	0	0	0	1591	0	52	0	0	0	0	0	0	0	0	0	2
cdba1fd96d6632a2b42a37e92a030193	422	0	51	0	72	1	555	0	178	0	49	2	561	20	38	0	51	308	1059	0	247	0	81	26	150	0	602	0	276	25	0	10	988	0	128	42	0	0	0	14	14	3	4	2	0
4c9ad83db9558d996798266a6016cf0a	71	65	22	288	28	201	139	291	33	221	19	86	217	161	0	98	17	60	347	956	21	104	48	132	178	41	60	38	97	40	58	922	0	141	22	15	96	0	0	24	24	0	3	0	13
a04e15b67208e78f199a2bcf2f4b1fcb	2359	0	0	0	0	0	1984	0	0	0	123	0	56	0	0	0	5	0	104	0	0	0	153	0	302	0	0	0	4	0	149	0	0	0	0	0	0	0	0	0	0	0	1	0	1
491a54d4f77ddd7f87a2ddce85b80682	0	2168	0	0	0	0	0	14	0	0	0	0	0	0	0	0	0	0	0	0	0	0	0	0	0	697	0	0	0	0	0	0	0	0	0	0	0	0	0	13	13	0	0	0	0
f2cdf91efddd3e3233fd660113898385	0	0	3	0	0	0	0	0	0	0	0	0	0	3845	2	0	299	0	0	49	0	0	0	0	0	3	0	0	0	0	0	0	375	0	10	0	0	0	0	0	0	0	0	0	0
3da6acec1bba1ff62c8f95e55658fd3c	0	74	141	107	866	0	0	254	136	75	190	7	278	244	48	10	130	132	20	247	240	39	222	16	49	77	155	48	92	5	169	205	245	38	526	0	0	0	0	26	26	3	8	7	6
72576539148489f3198d1a5f56907f62	0	0	0	0	0	0	0	0	0	0	0	0	0	0	0	94	0	0	0	0	0	43	0	0	0	0	4	5149	0	0	0	0	0	28	0	0	672	0	0	0	0	15	0	4	0
0cb68d5f72f399734aed2013c489fca2	0	0	129	449	0	0	0	0	29	784	0	0	148	14	48	0	0	517	0	93	347	552	0	0	0	0	81	38	0	0	0	782	0	591	0	0	974	0	0	0	0	0	4	0	0
7338110edf4241c1f21d68cb6a370c9b	0	35	2	2	5	0	0	24	0	0	0	0	0	0	0	0	0	0	0	0	0	0	0	0	0	12	0	2	0	95	8	2	0	0	0	5	0	0	0	433	433	226	304	40	708
7ec514a35bd9254ffd36501007ecb7f8	0	0	0	0	0	0	0	0	0	0	0	0	0	0	0	0	0	0	0	0	0	0	0	0	0	0	0	0	0	0	0	0	0	0	0	0	0	0	0	30	30	0	0	4	65
b4c09f05dbdc12157d478ace70d8d39b	0	0	0	1819	0	0	0	0	0	1172	0	0	0	0	0	57	39	0	0	0	0	1281	0	0	0	0	0	573	36	0	0	0	0	142	402	0	262	0	0	0	0	0	0	9	0
b1a3f9576542070017eb46b7b3bf1b87	56	179	529	0	69	30	60	263	264	0	115	29	50	12	0	0	13	22	76	104	379	0	15	15	95	10	138	0	17	280	828	42	145	0	21	10	0	0	0	5	5	0	0	5	6
a8a4ee9733b4145e09ac0f823f1f0efe	216	0	814	0	0	210	105	0	571	0	0	162	31	0	113	0	0	0	115	0	826	0	0	104	113	0	232	0	0	191	211	0	78	0	0	161	0	0	0	0	0	0	0	0	0
0797a60d4e70305eeda36aa411a331e6	0	0	135	359	0	0	0	0	32	705	0	0	112	12	39	0	0	457	0	83	292	442	0	0	0	0	68	50	0	0	0	712	0	553	0	0	1033	0	0	0	0	0	0	0	0
134df24da7f46584d82486a55a671ee8	0	0	43	43	41	0	0	0	876	40	513	0	0	454	0	6	0	341	0	0	142	342	794	0	0	0	19	370	206	0	0	298	0	590	0	0	19	0	0	0	0	0	3	5	0
ecfe652dbb3ff563bc4020cea35ff205	59	0	62	0	353	479	19	43	28	0	148	416	0	0	0	0	0	9	18	189	0	13	85	518	1070	0	0	0	62	199	220	54	0	0	21	54	0	0	0	13	13	0	0	11	7
954f1c165f5229ca98acf0efae7ae294	55	0	158	0	0	448	42	0	125	0	629	648	54	53	59	0	14	68	92	0	77	0	202	281	187	0	266	0	15	527	29	0	0	0	0	0	37	0	0	22	22	0	0	19	15
291b9192a86a8b750304a53b27ca058a	83	600	0	0	0	0	57	478	0	0	0	0	0	81	0	0	5	0	66	380	0	0	0	0	221	0	0	0	0	0	44	854	0	0	0	0	0	0	0	25	25	0	0	0	0
2269f54b45b62aa0cb8e3caecb8d75e5	0	0	0	425	0	0	0	0	0	678	0	0	41	0	195	1820	80	0	0	0	0	482	0	0	0	0	0	492	0	0	0	0	28	570	26	0	297	0	0	16	16	14	12	0	0
24a65ad3fc5544a5cf639c2f3b53b89f	0	0	223	0	0	0	53	0	185	0	0	0	100	0	0	0	0	97	200	0	52	0	107	0	574	0	115	0	0	51	399	0	0	0	0	1059	0	0	0	0	0	0	0	0	0
09e625c567087c922337bfa4ae0d1ab8	0	0	0	0	0	0	0	0	73	0	0	0	0	961	448	0	0	0	0	0	231	0	36	0	0	0	263	0	0	0	0	1	2404	0	22	0	0	0	0	0	0	0	0	0	0
069df61b755a3754c6c0e35b799506bd	0	0	0	42	659	0	0	0	0	31	461	0	100	20	115	0	0	221	0	14	0	0	1226	0	0	35	0	62	267	0	0	100	950	69	259	0	22	0	0	3	3	0	0	8	0
2bbe3f779a98ec53ae86c1362ab46567	0	0	42	35	31	0	0	0	632	47	369	0	0	521	0	0	0	229	0	0	138	295	591	0	0	0	0	304	166	0	0	370	0	462	0	0	0	0	0	0	0	0	0	0	0
832fef5ba86a9912baebba04f3c1a3c2	59	21	76	0	10	50	95	60	187	0	5	245	20	48	24	0	136	8	106	214	592	0	9	304	110	0	281	0	17	18	39	227	28	0	22	0	0	0	0	0	0	0	0	12	2
214f6f6fcdaf4fac844bca73891d1b06	154	163	349	0	0	28	60	152	55	0	0	113	0	0	0	0	0	0	27	56	47	0	0	82	18	70	0	0	0	854	394	6	0	0	0	41	0	0	0	0	0	0	0	0	0
bf5e595c96b1eca7929b596daa11f375	150	53	31	21	6	169	145	431	86	13	23	217	92	43	11	0	0	12	55	179	169	11	53	158	172	20	34	9	18	143	236	184	0	8	0	0	0	0	0	16	16	0	0	1	0
0ef0c942d408a961810b5e3cd41a05be	0	313	7	0	0	0	0	636	0	0	0	0	43	330	0	0	0	0	0	910	0	0	0	0	0	3	38	0	0	0	0	398	84	0	0	0	0	0	0	25	25	0	0	0	0
d06e233e58d2f2449c9555c367f9162f	0	0	0	0	0	0	0	0	0	0	0	0	0	0	0	0	0	0	0	0	0	0	0	0	0	0	0	0	0	0	0	0	0	0	0	0	0	0	0	899	899	25	123	155	978
b19d68b3ab72dbf90599ebcaba92a451	75	0	39	129	0	135	80	0	62	104	0	52	170	132	95	0	53	0	135	0	327	247	0	88	31	0	374	31	113	81	53	577	0	0	170	0	27	0	0	0	0	0	0	0	0
a25dd45c3b21fb0c0049a13188177201	0	1442	0	0	0	0	0	203	0	0	0	0	1	0	0	0	0	0	0	106	0	0	0	0	0	11	0	0	0	0	0	0	0	0	0	0	0	0	0	0	0	0	0	0	0
a8aa19f0406cada9b46023ad4e714353	456	0	52	0	28	2	551	0	275	0	0	106	22	0	0	0	0	0	501	7	215	0	0	190	106	0	38	0	5	32	0	0	0	0	18	169	0	0	0	11	11	0	0	0	0
e6a2d5dfeeb2d2d706d48fedef4f8bdf	0	0	0	0	0	0	0	0	0	0	0	0	0	0	0	0	0	0	0	0	0	0	0	0	0	0	0	0	0	0	0	0	0	0	0	0	0	0	0	56	56	332	617	602	8
7123f2978bf2e950a404caad481d6523	20	732	8	0	45	0	3	16	14	0	6	12	29	367	7	0	1	85	7	130	10	0	12	6	1	25	17	0	11	5	17	508	5	0	24	38	0	0	0	0	0	0	0	0	0
0208c55ad805bcbded31370a7d66a8c0	0	0	0	0	30	0	0	0	0	0	64	0	1646	0	28	0	7	1284	0	0	0	0	217	0	0	0	0	0	56	0	0	0	20	0	68	0	0	0	0	0	0	0	0	0	0
96316671da34e9baa5e854f73f71f3ed	0	194	57	0	589	0	0	128	85	0	188	4	226	0	0	0	0	10	0	60	158	0	82	23	0	29	140	0	61	300	0	309	52	0	60	12	0	0	0	0	0	0	0	4	0
04f010ef15b9daacbe850938bfe8950e	199	30	126	0	30	78	104	35	95	0	8	240	0	2	144	0	4	49	53	32	31	0	0	270	48	0	51	0	53	63	255	25	35	0	104	392	0	0	0	0	0	0	0	2	0
fff6186815dca50f176eed8f70567a04	214	140	34	0	16	416	136	205	0	0	30	39	0	0	0	0	0	25	76	190	0	0	0	22	264	56	0	0	0	15	93	79	29	0	0	113	0	0	0	0	0	0	0	0	6
7447f05a5d52153c76ef9928f960a487	0	0	0	0	0	0	0	0	0	0	0	0	0	0	0	0	0	0	0	0	0	0	0	0	0	0	0	0	0	0	0	0	0	0	0	0	0	0	0	17	17	213	638	653	11
c718b6bbf7640a43a4d0e6242895ddf3	9	213	41	0	159	20	21	63	90	0	29	18	10	120	7	0	12	53	35	32	104	0	43	10	8	380	49	0	28	0	90	349	63	0	75	30	0	4	0	0	0	1	0	1	0
6f74b65218fd5bd94ca7d4027c854011	0	0	0	20	1232	0	0	0	0	6	404	0	122	0	8	0	45	39	0	0	0	3	629	0	0	0	0	18	72	0	0	0	301	4	153	0	0	0	0	0	0	0	0	4	0
091f341a42630df6fc7267a855a90a72	0	0	107	0	121	0	0	0	199	0	341	0	10	0	86	0	436	0	58	1	48	0	234	0	0	0	174	0	457	0	0	0	108	0	147	0	649	0	0	6	6	0	0	0	0
167c8148d11e5295c4e985773f050eab	0	6	0	141	20	0	0	52	0	154	168	0	0	35	35	12	401	75	0	222	0	143	63	0	0	6	0	77	137	0	0	513	0	168	40	0	288	0	0	4	4	2	0	0	0
a0484711bb16026e063f38e8e6d96d78	0	65	6	92	0	0	0	401	8	32	73	0	66	101	4	0	64	0	0	876	8	18	299	0	0	83	21	13	205	0	0	0	34	0	0	0	9	0	0	2	2	0	0	0	0
17506094317c329e2470a9d0c7268d54	28	5	58	13	47	4	80	31	133	0	35	29	207	74	112	0	12	187	56	71	157	0	152	39	100	63	294	15	309	0	19	30	188	34	163	2	0	0	0	0	0	0	0	0	0
d6b4c31c52a781e11a0081bedddfacf4	0	0	0	0	0	0	0	0	0	0	0	0	0	0	0	0	0	0	0	0	0	0	0	0	0	0	0	0	0	0	0	0	0	0	0	0	0	0	0	92	92	813	199	270	0
f5030e94fb66e0551dce35c4fb66e4ae	0	0	53	0	0	382	0	0	83	0	0	810	0	0	0	0	0	192	0	0	0	0	0	168	0	108	0	0	0	104	0	0	0	0	0	60	0	0	0	0	0	0	0	13	0
c4dda328c4498d8fb88cea6cf26f1f97	1161	0	0	0	0	0	715	0	0	0	66	0	43	0	0	0	0	0	43	0	0	0	75	0	158	0	0	0	0	0	67	0	0	0	0	0	0	0	0	0	0	0	0	0	0
a64ff0e9bdad060b2caa695ce051ceff	0	0	160	0	145	74	0	0	35	0	109	123	0	0	0	0	0	0	0	0	23	0	36	455	54	0	0	0	123	39	0	0	28	0	173	526	0	0	0	0	0	0	0	0	0
2acf4188a87971df80f6d5e83ec9c623	25	0	0	0	0	8	90	255	22	0	183	0	62	99	13	0	20	11	84	187	51	0	85	19	51	0	293	0	100	7	268	48	106	0	30	0	0	0	0	0	0	0	0	0	0
d684a4b43c0acd16d3ad8e02a3c466e7	0	0	0	34	1611	0	0	0	0	75	347	0	0	0	0	0	139	0	0	0	0	32	90	0	0	0	0	0	51	0	0	0	0	10	0	0	0	0	0	0	0	0	0	9	0
6c13c019920dc653b1a93c8170a3cd43	26	0	44	36	0	0	74	6	101	49	206	11	21	18	20	0	31	100	140	26	306	15	180	12	159	11	173	6	354	8	11	52	26	19	31	0	7	0	0	0	0	0	0	2	7
748a6ff9996484ef9209b380b5e36e75	0	0	0	0	0	0	0	0	0	0	0	0	0	0	0	0	0	0	0	0	0	0	0	0	0	0	0	0	0	0	0	0	0	0	0	0	0	0	9	652	652	126	81	87	500
fd1270828e794b157126e80d94abb1e7	0	0	0	0	0	0	0	0	0	0	0	0	0	0	0	0	0	0	0	0	0	0	0	0	0	2	0	0	0	0	0	0	0	0	0	0	0	0	0	544	544	71	103	119	564
aee8b9c2b7ef68ce4923366a1734f5be	0	0	0	0	20	0	0	3	0	0	93	0	269	107	98	0	18	23	0	14	0	0	498	0	0	0	0	0	280	0	3	720	280	0	126	0	0	0	0	0	0	11	0	0	0
6a3b432b3bdc38fb61db72f916f78ccb	113	0	393	0	0	86	34	0	258	0	0	53	15	0	53	0	0	0	53	0	414	0	0	47	59	0	109	0	0	66	113	0	68	0	0	86	0	0	0	0	0	0	0	0	0
34e2c1b9a8850077b0053d65235a9e51	0	981	0	0	0	0	0	0	0	0	0	0	0	0	0	0	0	0	0	0	0	0	0	0	0	53	0	0	0	0	78	0	0	0	0	0	0	0	0	0	0	0	0	0	3
5ef7a5619952b300216c500eb57a0e38	0	0	0	0	0	0	0	0	0	0	0	0	0	0	0	0	0	0	0	0	0	0	0	0	0	0	0	0	0	0	0	0	0	0	0	0	0	0	0	12	12	241	422	421	2
15f06c92e389db4ba8cffacc8a2ca0db	0	0	7	0	1478	0	0	0	9	0	22	0	0	132	237	0	0	22	0	0	33	0	30	0	0	0	7	0	0	0	0	0	0	0	9	0	0	0	0	0	0	0	0	0	0
c45a9a3e2dc4d529197e8e11d48faed4	97	0	351	0	0	115	46	0	221	0	0	80	0	0	42	0	0	0	42	0	395	0	0	47	41	0	86	0	0	78	98	0	0	0	0	87	0	0	0	0	0	0	0	0	0
d90c79092d27e19d5471e3d1b43f8e4b	67	0	58	8	13	32	48	0	79	16	122	127	107	31	5	0	59	45	14	0	180	7	122	109	32	0	101	0	181	64	154	71	65	0	54	0	5	0	0	8	8	0	0	6	7
aec6e95c6cdf9262aa826677110b4648	180	6	0	3	338	94	41	76	0	0	35	26	32	39	0	0	45	26	66	382	0	0	22	54	19	0	0	0	14	20	51	156	7	0	12	53	0	0	0	0	0	0	0	0	0
3e745ad430936fa9abc2d24ea5bc5b1e	0	0	0	0	0	0	0	0	0	0	0	0	0	0	0	0	0	0	0	0	0	0	0	0	0	0	0	0	0	0	0	0	0	0	0	0	0	0	0	43	43	220	331	473	15
bae3b53ef4f737d2604605b4bf1a5c02	0	0	54	40	0	0	0	0	0	1061	0	0	11	0	2	0	42	0	0	0	0	691	0	0	0	17	0	27	0	27	80	0	0	16	4	0	6	0	0	0	0	0	0	0	0
b97c18cb7620e12840044320eb69cefc	17	0	0	13	23	0	22	1	39	7	0	0	312	17	109	0	130	33	34	0	145	0	16	10	53	14	649	0	175	0	0	17	111	20	188	2	22	0	0	0	0	0	0	0	0
1ec372766d4727c7256bff5455325f6e	7	99	58	0	461	2	13	61	26	0	47	1	52	8	13	0	48	23	30	46	112	0	28	18	18	3	21	0	86	13	101	29	183	0	85	0	0	0	0	0	0	0	0	0	0
dc7864f11cf192e0f71f860fe5b91d0b	0	0	0	0	0	0	0	0	0	0	0	0	128	8	23	0	0	0	0	0	0	0	32	0	0	0	27	0	281	0	0	4	1990	0	157	0	0	0	0	0	0	0	0	0	0
d98d3fcff8e85dd1b423212b87df539a	0	3	0	0	0	0	0	4	0	0	0	0	0	0	0	0	0	0	0	0	0	0	0	0	0	0	0	0	0	0	0	0	0	0	0	0	0	0	20	470	470	142	78	44	551
ba9d54d5e4576319703c8815847279e8	0	0	0	339	0	0	0	0	0	83	0	0	0	250	76	18	659	0	0	0	0	0	3	0	0	0	0	77	250	0	0	0	8	29	87	0	71	0	0	0	0	0	3	2	0
73d3e419594943128407797f76e37dc6	0	0	0	0	0	0	0	0	0	0	0	0	0	0	0	0	0	0	0	0	0	0	0	0	0	0	0	0	0	0	0	0	0	0	0	0	0	0	0	8	8	1142	0	0	0
2804f84492963048c3ff82ea82dedfa3	0	3	1	0	501	0	0	10	16	0	28	0	926	54	0	0	84	0	32	50	61	0	68	0	0	0	47	0	6	0	0	6	35	0	0	0	8	0	0	0	0	0	0	0	0
0a56bdf1b6c230e2216058cd073f751d	325	31	66	0	0	0	190	32	32	0	0	43	33	0	37	0	0	25	91	28	0	0	20	43	66	3	16	0	0	0	390	0	0	0	35	29	0	0	0	8	8	0	0	0	0
ad565a196aa4919122d73709144c6162	0	0	0	6	0	0	0	0	0	8	0	0	43	0	130	0	1143	3	0	0	0	23	0	0	0	0	0	21	56	0	0	0	0	13	36	0	486	0	0	4	4	0	0	0	0
069d74f502a91f51ef4dd08a9b4c4742	39	0	11	0	0	11	75	5	47	0	502	3	97	28	62	0	47	16	96	21	202	0	199	40	53	0	63	0	84	5	3	131	17	0	17	0	0	0	0	0	0	0	0	6	3
43ccab284447558fe033d87f3b6feb8f	0	0	0	791	0	0	0	0	0	440	0	0	0	0	0	0	0	0	0	0	0	546	0	0	0	0	0	192	0	0	0	0	0	51	0	0	0	0	0	0	0	0	0	0	0
ca2896ef91c65832e99a33f5bf6ae364	0	0	0	0	12	0	0	0	0	0	256	0	12	9	0	118	46	48	0	0	0	0	863	0	0	0	0	51	0	0	0	0	465	56	267	0	22	0	0	0	0	0	0	9	0
6e457df148157a03bef3385b59b518d0	0	0	0	493	0	0	0	0	0	501	0	0	0	0	0	143	0	0	0	0	0	0	0	0	0	0	0	365	0	0	0	0	0	370	0	0	40	0	0	0	0	9	0	8	0
3adf9b96ba83a171d2063fab03f3c438	0	0	0	0	0	0	0	0	0	0	0	0	0	0	0	0	0	0	0	0	0	0	0	0	0	0	0	0	0	0	0	0	0	0	0	0	0	0	0	420	420	34	64	89	402
9a0a6e0f1d8f521f91e17e9b38c08eff	2	82	0	0	0	38	25	135	19	0	93	27	16	52	95	0	29	13	40	81	70	0	68	16	29	0	63	0	48	14	59	69	64	9	201	0	0	0	0	11	11	2	0	4	0
d4a49c24defd48d69dff410f823501d7	0	0	22	269	0	20	0	0	34	183	21	17	0	0	33	0	561	27	34	0	0	122	0	26	21	0	0	26	85	21	0	0	37	0	45	0	96	0	0	0	0	0	0	9	0
5660e543463478a775512f4312e9080b	0	52	38	0	0	0	0	93	478	0	0	0	10	0	205	0	0	0	0	218	53	0	0	0	0	10	16	10	0	9	0	24	57	79	149	25	0	0	0	4	4	0	0	0	0
108d0d3a9591880503aace6d803d3b5b	0	0	0	0	0	0	0	0	0	0	0	0	0	0	0	0	0	0	0	0	0	0	0	0	0	0	0	0	0	0	0	0	0	0	0	0	0	0	0	42	42	150	312	227	11
9d919e91eaf3ae970267803b8eac7929	0	0	0	0	58	0	0	0	0	0	10	0	717	0	16	0	0	0	0	0	0	0	251	0	0	0	0	0	928	0	0	0	36	0	47	0	0	0	0	0	0	0	0	0	0
4d50c3eca571e5f72cea55c816ac0721	0	0	0	2	5	0	1	0	0	18	0	0	216	27	0	222	0	10	8	0	0	0	9	6	0	0	5	0	0	0	0	0	0	0	32	0	99	0	0	40	40	197	160	170	0
f5b44480d4934362d1c0526ec24952a4	101	0	26	0	0	63	47	0	45	0	0	141	38	0	38	149	0	0	19	0	0	0	0	89	40	0	55	0	0	256	105	0	0	0	0	80	0	0	0	0	0	0	0	0	0
e50d3e3baa47a18fdb02f3eb8455dcdd	0	0	15	314	86	4	0	12	15	473	126	0	18	13	0	0	129	8	0	20	32	76	74	0	0	0	54	19	61	0	0	80	30	10	0	0	71	0	0	0	0	0	0	0	5
2db2c778bdcf104e58133c0fa43b093d	0	0	41	9	58	0	0	8	98	7	22	0	363	64	96	0	16	99	6	9	188	12	85	0	12	13	116	3	172	0	0	33	5	5	140	0	0	0	0	2	2	0	2	1	0
f450ebd4bed83b1a2291c427f6f92b12	0	0	0	0	0	0	0	0	0	0	0	0	0	0	0	0	0	0	0	0	0	0	0	0	0	0	0	0	0	0	0	0	0	0	0	0	0	0	0	0	0	99	286	416	300
13fa78ddb391acf26e3ff6831b688cb8	0	0	0	0	0	0	0	0	0	0	0	0	0	0	0	0	0	0	0	0	0	0	0	0	0	5	0	0	0	0	0	0	0	0	0	0	0	3	0	331	331	92	114	60	188
bd5dd923602c97705670e0c23a0eecfd	43	169	45	0	72	0	36	58	26	0	0	0	0	17	7	0	0	11	39	66	39	0	0	0	7	155	46	0	14	28	11	42	158	0	26	38	0	0	0	0	0	0	0	1	0
fb483644fdfdf7dd02ad0936517ddd61	0	0	0	0	0	0	0	0	0	0	0	0	0	0	0	0	0	0	0	0	0	0	0	0	0	0	0	0	0	0	0	0	0	0	0	0	0	548	725	0	0	0	0	0	0
25f58dc188f58db3f8b5a138629035e0	0	0	0	0	0	0	0	0	0	0	0	0	0	0	0	0	0	0	0	0	0	0	0	0	0	0	0	0	0	0	0	0	0	0	0	0	0	631	619	0	0	0	0	0	0
06e2aec0a8afdad394fba3a6f9232644	0	0	0	0	0	0	0	0	0	0	0	0	0	0	0	0	0	0	0	0	0	0	0	0	0	0	0	0	0	0	0	0	0	0	0	0	0	4	20	325	325	107	44	45	349
f79090b0ebbd8ba363f49cb2e0b88d83	0	0	109	0	0	18	10	0	15	0	0	209	0	0	58	8	0	0	11	3	2	0	0	6	55	0	0	0	0	652	0	6	0	11	0	0	0	0	0	0	0	2	0	7	0
5812c30563f3e039828e2be8484970ed	0	0	0	0	34	0	0	0	0	0	114	0	389	0	0	0	0	121	0	0	0	0	689	0	0	0	0	0	87	0	0	0	0	0	286	0	0	0	0	14	14	0	0	2	0
71d9963019f4bd70366aa14ecf4ab874	0	30	12	0	60	0	13	47	18	0	219	0	59	29	0	0	0	42	16	47	113	0	163	0	131	0	101	0	67	0	23	112	36	0	17	0	0	0	0	8	8	0	0	6	0
6206abd26a347d4a9b644cfb14574dc1	187	0	43	0	0	61	74	69	189	0	0	46	0	0	0	0	0	0	0	50	43	0	0	51	62	0	0	0	0	52	0	0	0	0	0	140	0	0	0	0	0	0	0	0	0
4e771bf1dc1181a2ed72ca6d00f44c07	0	82	0	0	13	0	0	85	0	0	79	0	45	10	0	0	0	7	2	140	13	0	67	0	43	0	71	0	20	0	100	251	200	18	28	0	0	0	0	6	6	1	0	0	0
158d329548f267c90ea60ebf7c505448	153	0	39	0	0	68	59	48	198	0	0	63	25	0	0	0	0	0	25	71	72	0	0	53	44	0	18	0	0	52	0	0	0	0	0	105	0	0	0	10	10	0	0	0	0
ee592f0bb4168fd99438caf8ac1e4f31	0	9	3	0	0	0	0	9	0	0	220	0	0	255	0	0	177	0	0	15	0	0	189	0	0	0	4	0	223	0	0	31	70	0	174	0	82	0	0	0	0	0	0	0	0
abc271a299a9346d4da97c91f285899e	0	0	0	0	0	0	0	0	0	0	0	0	0	0	0	0	0	0	0	0	0	0	0	0	0	0	0	0	0	0	0	0	0	0	0	0	0	0	0	0	0	147	333	210	200
8af23a7c38e9061ac59cb201ae458679	0	0	0	0	0	0	0	0	0	0	0	0	0	0	0	0	0	0	0	0	0	0	0	0	0	0	0	0	0	0	0	0	0	0	0	0	0	0	0	12	12	149	243	296	200
92174c35b62d82b632ceca206481f670	0	0	0	0	0	0	0	0	0	0	0	0	0	0	0	0	0	0	0	0	0	0	0	0	0	0	0	0	0	0	0	0	0	0	0	0	0	0	0	377	377	23	53	65	300
3258079e6bd2c758dbd091153c8d03de	0	0	0	0	0	0	0	0	0	0	0	0	0	0	0	0	0	0	0	0	0	0	0	0	0	0	0	0	0	0	0	0	0	0	0	0	0	0	0	0	0	133	274	259	250
a567165ac9db0cde75dfc5d5cab23013	0	0	142	0	1	0	0	0	637	0	332	0	25	0	0	0	0	0	7	0	46	0	9	0	0	0	120	0	13	0	0	47	0	0	0	0	0	0	0	5	5	0	0	0	0
7f22b5cb349f5312ddf6a37a91efb5c8	32	0	0	0	0	66	44	0	47	0	317	7	0	4	57	0	13	56	69	0	84	0	239	33	40	0	89	0	48	15	0	8	64	0	6	0	0	0	0	0	0	0	0	0	2
4a668b3ab5310428163cbf3531432425	0	89	13	0	9	0	0	206	27	0	34	0	0	0	0	0	52	47	0	227	171	0	30	0	0	0	111	0	0	0	0	19	38	0	73	0	0	0	0	0	0	0	0	0	0
7c02309d1db21557d76d904e645a02e8	49	36	68	0	22	23	34	42	73	0	0	31	58	40	0	0	0	0	30	43	55	0	0	37	36	10	75	0	37	145	41	47	0	0	12	19	0	0	0	0	0	0	0	0	0
3c5452ae990b2ac41b43ca355333439f	0	0	0	0	0	0	0	0	0	0	0	0	0	0	0	0	0	0	0	0	0	0	0	0	0	0	0	0	0	0	0	0	0	0	0	0	0	0	0	22	22	89	283	248	250
f336d2e0329e56120605cd5b8cbcddfd	0	45	0	0	0	0	0	567	0	0	0	0	19	0	0	0	0	0	6	0	0	0	31	0	52	0	0	0	0	0	0	19	0	0	0	0	0	0	0	0	0	0	0	0	0
e830769e1e71af550606cc1de7069084	59	0	204	0	0	58	20	0	134	0	0	48	0	0	32	0	0	0	29	0	230	0	0	27	33	0	51	0	0	33	84	0	0	0	0	48	0	0	0	0	0	0	0	0	0
0c5d99ede018f53d409405beead1d9ed	0	3	15	0	0	0	0	195	0	0	0	0	0	24	0	0	0	25	0	510	0	0	0	0	0	0	0	0	0	0	0	111	17	0	0	0	0	0	0	7	7	0	4	0	0
5ceff231f38c4c022ba1af063c10eb20	0	0	0	0	0	0	0	0	0	11	0	0	100	16	0	348	9	22	1	8	0	0	0	0	3	0	14	0	2	0	0	0	0	29	69	0	95	0	0	0	0	149	74	102	100
a523e3a497906248788991239b018f2f	0	0	0	0	0	9	0	0	0	0	115	0	32	0	8	0	431	217	0	0	0	0	56	17	20	0	0	0	101	0	0	6	59	0	8	0	0	0	0	0	0	0	0	6	0
2ce2c4183f9f23c9c822dd175b593cd7	0	0	0	0	0	0	0	0	0	0	0	5	0	0	0	0	10	0	0	0	0	0	0	0	0	0	4	0	0	0	0	0	0	0	0	3	0	0	0	0	0	125	266	165	200
7a35ee95286e3d78831446df59c03c6a	0	0	0	0	0	0	0	0	0	0	0	0	0	0	0	0	0	0	0	0	0	0	0	0	0	0	0	0	0	0	0	0	0	0	0	0	0	0	0	28	28	172	243	210	200
7c0b842c26d2d5140bb9b480ee13fa38	0	0	0	0	0	0	0	0	0	0	0	0	0	0	0	0	0	0	0	0	0	0	0	0	0	0	0	0	0	0	0	0	0	0	0	0	0	0	0	34	34	116	157	214	200
c3e70de7c0425c912039d8314facee21	0	102	0	0	0	0	0	325	0	0	0	0	0	0	0	0	0	0	0	13	0	0	0	0	0	167	0	0	0	0	0	28	0	0	0	0	20	0	0	6	6	0	0	0	0
b81f2b25c2b63e278a14cf798abec39f	0	0	0	0	0	0	0	7	0	0	0	0	0	0	0	0	0	0	0	0	0	0	0	0	0	2	0	0	0	0	0	0	0	0	0	0	0	4	18	235	235	153	57	17	231
9ba90719bb9bb9fb9b1eaf24427f51f5	11	33	31	0	142	0	24	7	25	0	120	0	205	38	0	0	100	15	29	45	13	0	23	0	4	5	59	0	6	0	4	9	223	0	4	0	0	0	0	5	5	0	0	0	0
6977f532c3c7d6e782960fdf7abeadd2	0	0	0	131	0	0	0	0	0	140	0	0	0	0	93	81	220	0	0	0	0	189	0	0	0	0	0	62	0	0	0	0	0	75	147	0	46	0	0	0	0	30	0	0	0
e8ee948db5bd94e06a56f46286625e40	0	39	0	0	0	158	0	35	0	0	0	111	0	0	60	0	0	116	0	0	0	0	0	110	0	58	60	0	0	59	47	0	0	0	0	0	0	0	0	0	0	0	0	0	0
a82c6ada61a5a270e84df7c063833029	0	0	109	0	6	0	32	0	264	33	44	0	55	24	52	0	23	0	45	0	40	86	77	0	92	0	51	31	0	0	0	0	0	35	24	0	9	0	0	0	0	0	0	0	0
add35e456677e096b8703df28f763145	0	0	0	6	0	0	0	0	0	6	0	0	0	69	25	0	257	4	0	0	0	5	0	0	0	0	0	0	70	0	0	0	0	14	22	0	768	0	0	28	28	0	0	0	3
00e6557881644044e1b7d14b403494e0	0	0	0	0	0	0	0	3	0	0	0	0	0	0	0	0	0	0	0	0	0	0	0	0	0	0	0	0	0	0	0	0	0	0	0	0	0	4	5	145	145	87	43	21	374
1d202ca6cb57867ee8a6cb294e031d99	0	0	0	0	0	0	0	0	0	0	0	0	0	0	0	10	0	0	0	0	0	81	0	0	0	0	0	301	0	0	0	0	0	748	0	0	44	0	0	0	0	0	0	0	0
f94c65c9efc5979ffd6c49efbea540f0	0	0	14	169	43	0	0	18	10	203	86	0	0	49	0	0	75	0	16	41	52	25	51	0	18	15	36	0	50	0	0	38	0	0	10	0	44	0	0	0	0	0	3	0	0
cf08ec7798d5f740d2aa40e425819299	0	0	0	107	0	0	0	0	0	352	0	0	0	0	0	0	0	0	0	0	0	229	0	0	0	0	0	196	0	0	0	0	0	258	0	0	0	0	0	0	0	0	0	0	0
687fa27182bd3ea8bc754912e53f1689	0	0	0	0	0	0	0	0	0	24	0	0	28	0	0	0	579	0	0	0	0	121	15	0	0	0	0	0	464	0	0	0	0	20	0	0	0	0	0	0	0	0	0	0	0
3b98c09d170faf8dc41c840a4db5c8bb	0	0	0	0	0	0	0	0	0	0	0	0	4	349	39	0	297	0	0	0	0	0	4	0	1	0	0	0	260	0	0	0	2	7	1	0	13	0	0	0	0	0	9	0	4
acb0508dbd64a3881f3df457dd8bb131	98	0	51	0	0	0	55	0	130	0	0	48	0	0	27	0	0	39	0	0	30	0	0	55	34	0	217	0	0	53	0	0	0	0	0	52	0	0	0	0	0	4	0	0	0
c6787cac55dbe129cefb5e3a3909e5b4	0	0	0	371	0	0	0	0	0	254	0	0	0	0	0	0	0	1	0	0	0	213	0	2	0	0	0	31	0	0	4	0	0	167	0	13	22	0	0	0	0	3	0	0	0
c4ce3b7733cb2a9550b98f24989a196d	13	12	28	0	18	1	46	22	55	0	219	3	10	24	13	0	0	24	63	40	126	0	42	25	22	0	69	0	3	18	26	30	10	0	0	0	0	0	0	9	9	0	0	9	0
391bcefd6465501939920fe73449a286	117	0	9	0	63	0	0	0	133	0	53	0	0	0	0	0	0	0	0	0	128	0	217	0	106	0	0	0	0	0	0	0	0	0	22	0	0	0	0	2	2	0	0	0	0
ed60e83b9d99e9343dcab7e38ecf92c2	0	0	0	0	0	0	0	0	0	0	0	0	0	0	0	0	0	0	0	0	0	0	0	0	0	0	0	0	0	0	0	0	0	0	0	0	0	0	0	20	20	46	214	199	200
0e0e14b02b24a1329360bb791a96d50f	0	0	0	0	0	0	0	0	0	0	0	0	0	0	0	0	0	0	0	0	0	0	0	0	0	0	0	0	0	0	0	0	0	0	0	0	0	0	0	132	132	19	61	50	313
50a236409738d4e9858740c16414df44	0	0	10	30	188	0	0	6	58	13	40	0	39	30	0	0	62	6	17	33	105	14	183	0	2	0	26	20	131	0	0	12	0	19	8	0	12	0	0	0	0	0	0	0	0
899dd376aed4190f98f13cc2e4062a3e	0	0	0	0	0	0	0	0	0	0	0	0	0	0	0	0	0	0	0	0	0	0	0	0	0	0	0	0	0	0	0	0	0	0	0	0	0	0	0	57	57	252	93	114	4
74096b8b9247dfeafb041763605a7b71	0	0	0	0	0	0	0	0	0	0	0	0	0	0	0	0	0	0	0	0	0	0	0	0	0	0	0	0	0	0	0	0	0	0	0	0	0	0	0	18	18	564	0	1	0
c7b32cb5d15c8fdcf3b6e4898c9260ac	96	0	74	0	0	0	38	0	0	0	0	0	0	0	0	0	0	0	19	0	0	0	0	0	0	0	0	0	0	163	200	0	0	0	0	15	0	0	0	0	0	0	0	0	0
9e04798a424411bd0f988cb15ec51fda	0	0	0	0	0	0	0	0	0	0	0	0	0	0	100	107	47	0	0	0	0	0	0	0	0	0	0	0	41	0	0	0	144	75	165	0	503	0	0	3	3	4	0	0	0
043eea44e1da22fe8f12484ec0cf4c37	0	0	0	69	57	0	0	0	0	43	46	0	41	0	0	0	35	0	0	0	0	34	43	0	0	0	0	2	603	0	0	0	178	0	6	0	0	0	0	0	0	0	0	0	0
09f0610b9ff19f0af8da8e24ef5b811e	0	0	0	68	0	0	0	0	0	146	0	0	0	0	0	0	0	0	0	0	0	42	0	0	0	0	0	613	0	0	0	0	0	81	0	0	32	0	0	0	0	0	0	0	0
046fc5e1eacc83d555fa6362c7de76b6	0	34	0	34	0	0	0	15	0	0	131	0	0	35	0	0	81	0	25	34	0	0	0	0	0	70	0	53	82	30	57	0	0	35	0	44	0	0	0	0	0	0	0	0	0
5232309b1a3a4ce56cb3ddeaa898c200	0	0	0	0	0	0	0	0	0	0	0	0	0	0	0	0	0	0	0	0	0	0	0	0	0	0	0	0	0	0	0	0	0	0	0	0	0	0	0	0	0	45	223	176	100
40e763b05fe8cd96b347bef3f4fab431	0	0	0	0	0	0	0	0	0	0	0	0	0	0	0	0	0	0	0	0	0	0	0	0	0	0	0	0	0	0	0	0	0	0	0	0	0	0	0	3	3	0	0	0	610
4661919587688137fe038858c0809e9f	0	0	0	0	0	0	0	0	6	0	0	0	0	232	0	0	0	0	0	13	20	0	0	0	0	0	44	27	0	0	0	382	0	7	0	0	0	0	0	0	0	0	0	0	0
c63033e68246c08a2d07141867ffa192	0	0	0	0	0	0	0	0	0	0	0	0	0	0	0	0	0	0	0	0	0	0	0	0	0	0	0	0	0	0	0	0	0	0	0	0	0	0	0	1	1	51	233	163	200
06d452ada73a7797e1dc49de9e2a70a3	0	0	0	0	0	0	0	0	0	0	0	0	0	0	0	78	0	0	0	0	0	0	0	0	0	0	0	6	0	0	0	0	0	833	0	0	0	0	0	0	0	0	0	0	0
1d9bad3216181f97c4cff1e3d70a472d	0	0	0	289	0	0	0	0	0	244	0	0	0	19	23	0	0	0	0	0	0	130	0	0	0	0	0	41	0	0	0	0	0	83	23	0	72	0	0	0	0	6	0	0	0
b7f51cb49d61cdc5418c56d286bb18bd	0	0	0	0	0	0	0	0	0	0	0	0	0	0	0	0	0	0	0	0	0	0	0	0	0	0	0	0	0	0	0	0	0	0	0	0	0	0	0	30	30	83	177	116	100
f643c4aefd310ed340aae344d2f3cacf	0	0	0	62	0	0	0	0	0	129	0	0	0	0	0	0	0	0	0	0	0	42	0	0	0	0	0	578	0	0	0	0	0	71	0	0	44	0	0	0	0	0	0	0	0
6e548943d63a988bb8d6161277b596cb	0	7	25	156	13	0	0	47	5	75	35	0	0	11	0	0	18	0	0	116	0	25	60	0	0	19	0	106	7	0	0	73	0	0	0	0	6	0	0	0	0	0	0	0	0
57b68f23f0809bc0c01980c5c220f707	0	0	0	0	0	0	0	0	0	0	0	0	0	0	0	0	0	0	0	0	0	0	0	0	0	0	0	0	0	0	0	0	0	0	0	0	0	0	0	18	18	113	140	156	108
b82e0ce3476b16062fbd64b310c28dd1	12	0	2	128	18	17	26	0	13	68	9	9	25	0	0	0	194	10	23	0	18	45	0	15	19	0	0	9	35	20	0	0	0	36	16	0	49	0	0	0	0	0	0	0	0
10c170d92f3eca85f036bda6b677d03f	0	0	0	0	0	0	0	0	0	0	0	0	0	0	0	0	0	0	0	0	0	0	0	0	0	0	0	0	0	0	0	0	0	0	0	0	0	0	0	6	6	258	106	93	100
fdbb99fbdd1084e72459ed564b3e6d29	0	0	0	0	0	3	110	0	0	0	12	8	0	25	0	0	13	0	129	0	6	0	19	40	76	0	5	0	7	0	0	0	10	0	0	0	0	0	0	5	5	0	0	0	1
232b44e1fa51e866de17e97bd40279e8	0	0	0	0	0	0	0	0	0	0	0	0	180	0	0	0	0	0	0	0	0	31	0	0	0	0	0	721	0	0	0	0	0	0	0	0	0	0	0	0	0	0	0	0	0
9e41c79528c6857416c271a7519c1c0f	0	0	0	181	9	0	0	0	0	65	7	0	116	0	11	0	0	17	0	0	0	92	19	0	0	0	0	77	137	0	0	0	36	118	66	0	0	0	0	0	0	0	0	0	0
7949466fc643cc3abaacc5c3aab0fa9f	0	0	0	0	0	0	54	0	84	0	0	0	0	0	41	0	0	0	333	0	43	0	53	0	0	0	0	0	53	0	0	0	0	0	25	0	0	0	0	0	0	0	0	0	0
dd9ef506ebe9720c926537498489d183	0	0	0	0	0	0	0	0	91	0	0	0	0	0	31	0	39	124	0	0	119	0	0	0	0	0	235	0	162	0	0	0	35	0	22	0	0	0	0	0	0	0	0	0	0
41bd5b3431109696c9ac1dff4380ebbe	0	0	72	0	0	0	0	33	9	0	0	0	0	52	23	0	0	10	0	147	0	0	22	0	0	0	0	0	0	0	52	164	20	0	0	0	0	0	0	0	0	0	0	0	0
9f186701547e992c135dfc00c7e74fd6	0	40	104	0	0	0	0	54	58	0	0	0	0	0	0	0	0	0	0	0	70	0	0	0	0	0	37	0	0	0	203	0	30	0	0	0	0	0	0	0	0	0	0	0	0
f778b87b33fb8ec271f38c4002132130	24	0	22	0	0	38	15	0	21	0	0	63	40	0	26	0	0	0	16	0	0	0	0	52	20	0	32	0	0	157	56	0	0	0	0	64	0	0	0	0	0	0	0	0	0
1b66470096cecdb84a1041f363dec989	0	25	13	0	0	82	0	134	25	0	0	69	12	4	0	0	0	0	0	54	50	0	0	49	0	0	7	0	0	45	0	0	0	0	0	0	0	0	0	0	0	0	0	0	0
3b99ff0be3bc44c6a6877f4196652bb2	193	0	17	0	0	22	68	29	81	0	0	20	0	0	0	0	0	0	0	30	0	0	0	16	50	0	0	0	0	22	25	0	0	0	0	54	0	0	0	0	0	0	0	0	0
02321decdbcb52bf58e0a88f2942b282	0	0	0	0	7	0	0	0	0	9	0	0	3	0	0	77	2	0	0	0	0	9	5	0	0	0	4	0	2	0	0	0	0	50	22	0	19	0	0	0	0	151	66	86	100
b98694ec44fdd6658aeedc3761254a13	0	0	0	553	0	0	0	0	0	42	0	0	0	0	35	0	32	0	0	0	0	0	0	0	0	0	0	61	0	0	0	0	0	38	7	0	31	0	0	0	0	0	0	0	0
10024924cd3656778f7bfbad25312552	0	0	0	26	0	0	0	0	0	15	4	0	30	13	9	13	122	0	8	0	0	7	94	0	0	0	0	32	403	0	0	0	61	24	58	0	35	0	0	0	0	0	0	0	0
200f58e8b33d140bd8dbe247b2653d4d	0	0	0	69	0	0	0	0	0	421	0	0	0	0	0	0	0	0	0	0	0	302	0	0	0	0	0	0	0	0	0	0	0	11	0	0	0	0	0	0	0	0	0	0	0
3f6fd37a201ab928e65715a0f640cbb7	0	0	0	0	0	0	0	0	0	0	0	0	0	0	0	0	0	3	0	0	405	0	0	0	0	0	3	0	0	0	0	0	39	0	298	0	0	0	0	0	0	0	0	0	0
550812f063c0f3552f60d657af73e311	0	0	0	0	0	0	0	0	0	0	0	0	0	0	0	0	0	0	0	0	0	0	0	0	0	0	0	0	0	0	0	0	0	0	0	0	0	0	0	8	8	70	143	154	100
d7b6eddcf1612999fc447511f52f32bc	0	0	0	0	0	0	0	0	0	0	0	0	0	0	0	0	0	0	0	0	0	0	0	0	0	0	0	0	0	0	0	0	0	0	0	0	0	0	0	0	0	26	190	184	100
4c3b877df3660472354e8d39169b7410	0	136	37	0	48	0	0	124	0	0	0	0	0	0	0	0	0	0	0	147	0	0	0	0	0	0	0	0	0	0	0	0	0	0	0	0	0	0	0	0	0	0	0	0	0
8f55738a091f0f2e76055d6279b558a1	0	19	11	0	0	61	1	95	26	0	0	71	7	4	5	0	0	0	0	51	57	0	0	47	2	0	11	0	0	34	5	0	0	0	0	0	0	0	0	0	0	0	0	0	0
c14c1f4abec5c96d96b2c43e033bf36d	0	0	7	0	28	0	0	0	0	0	71	0	105	115	18	0	14	0	0	0	6	0	46	0	0	0	22	0	77	0	0	13	109	0	132	0	0	0	0	0	0	0	0	0	0
9aef1358e73c5a0067301388809d5968	0	0	0	287	0	0	0	0	0	95	0	0	0	0	96	0	0	22	0	0	0	0	0	0	0	0	0	27	0	0	0	0	51	144	5	0	26	0	0	0	0	0	0	0	0
c14f250b19cdd858a16709d1c23a0002	0	0	0	0	0	0	0	0	0	0	0	0	0	0	0	0	0	0	0	0	0	0	0	0	0	0	0	0	0	0	0	0	0	0	0	0	0	0	0	0	0	267	68	57	100
0d5ac1799908de6c5c923413288cfa59	0	0	0	0	0	0	0	0	0	0	0	0	0	0	0	1412	0	0	0	0	0	0	0	0	0	0	0	0	0	0	0	0	0	0	0	0	0	0	0	0	0	3	0	0	0
b14d7c0309924aafcc6f222b874e2d80	0	0	0	0	1	0	0	0	0	0	0	0	0	0	46	0	4	58	0	0	68	0	0	0	0	0	7	0	334	0	0	0	51	0	255	0	0	0	0	0	0	0	0	0	0
26f8a28445582821c0194f3c5c39a86e	0	0	0	0	0	0	0	0	0	0	0	0	140	0	0	0	543	0	0	0	0	0	0	0	0	0	0	0	0	0	0	0	0	0	0	0	13	0	0	0	0	0	0	0	0
deee52796cd8beae96d800d727f94eaf	0	0	0	229	0	0	0	0	0	172	0	0	0	0	8	0	0	0	0	0	0	156	0	0	0	0	0	23	0	11	0	0	0	124	0	13	10	0	0	0	0	0	0	0	0
d6da686d32be5976a1ff5158e6a67ba5	0	0	0	0	10	0	0	0	1	0	161	0	25	25	0	0	0	221	0	0	0	0	224	0	0	0	0	0	4	0	0	0	0	0	3	0	0	0	0	0	0	0	0	3	0
6a4e445975ff459821030ce6c017c1ed	0	0	0	39	0	0	0	0	0	75	0	0	0	0	37	215	0	0	0	0	0	268	0	0	0	0	0	55	0	0	0	0	0	116	1	0	71	0	0	0	0	0	0	0	0
7613c095b2d38ae23e20e4b0dc980cef	0	0	0	0	0	121	0	0	0	0	0	97	0	0	0	0	0	89	0	0	0	0	0	104	0	64	0	0	0	59	0	0	0	0	0	0	0	0	0	0	0	0	0	0	0
4d62766fa1410b7efefa891a96d4445d	0	266	0	0	0	0	0	29	0	0	0	0	0	0	0	0	0	0	0	0	0	0	0	0	0	0	0	0	0	0	13	0	0	0	0	0	0	0	0	0	0	0	0	0	0
40df6b9b2bcf099e08857c00ff350ff8	0	0	0	0	0	0	0	0	0	0	0	0	0	0	0	0	0	0	0	0	0	0	0	0	0	0	0	0	0	0	0	0	0	0	0	0	0	0	0	6	6	22	143	182	100
e63fffcee680feea65eefb32061b431f	17	63	57	0	41	0	20	17	26	0	0	0	0	0	13	0	0	28	32	7	10	0	0	0	9	0	20	0	0	7	74	9	20	0	0	17	0	0	0	2	2	0	0	0	0
633eb09092c62e06b77a60fc1226adbc	0	0	0	0	0	0	0	0	0	0	0	0	0	0	0	0	0	0	0	0	0	0	0	0	0	0	0	0	0	0	0	0	0	0	0	0	0	0	0	14	14	405	0	6	0
61e81657304f4db013d2749a8bafa708	31	0	0	0	0	49	26	0	0	0	0	188	0	0	0	0	0	0	24	0	0	0	0	230	0	0	0	0	0	0	0	0	0	0	0	0	0	0	0	8	8	0	0	0	0
621f517d2ed20fa9a878fb621e9ba5ab	0	0	0	104	0	0	0	0	0	141	0	0	0	0	0	29	0	0	0	0	0	321	0	0	0	0	0	25	0	0	0	0	0	171	0	0	0	0	0	0	0	0	0	0	0
47db60dd219a57b5db258d4737e05a15	0	0	15	0	0	0	35	0	196	0	0	0	0	0	55	0	0	114	163	0	4	0	0	14	0	0	0	0	0	0	0	0	0	0	0	0	0	0	0	0	0	0	0	0	0
75dc19105d4772d1f60f43ca5d64c173	0	0	0	0	36	0	0	0	0	0	0	0	77	0	14	0	0	17	0	0	0	0	0	0	0	0	0	0	223	0	0	0	425	0	41	0	0	0	0	0	0	0	0	0	0
60692853fa0faf0ad79195c231f16ee2	0	0	0	0	0	0	0	0	0	0	0	0	0	0	0	463	0	0	0	0	0	25	0	0	0	0	0	60	0	0	0	0	0	111	0	0	180	0	0	0	0	23	13	25	0
b772a58e4ed09bc326de028ae8f3aad5	0	0	0	0	0	0	0	0	0	0	0	0	10	0	53	0	451	0	0	0	0	0	0	0	0	0	0	0	20	0	0	0	0	0	4	0	177	0	0	0	0	0	0	0	0
162ddd5ead6a5afb1c209a0b42c8c099	0	0	0	0	0	0	0	0	0	0	0	0	0	0	25	0	0	170	0	0	0	0	0	0	0	0	70	0	0	0	0	0	503	0	45	0	0	0	0	0	0	0	0	0	0
4af6005ae30c4246f267c5cbde36f24c	0	0	0	0	0	0	0	0	0	0	0	0	0	0	0	0	0	0	0	0	0	0	0	0	0	0	0	0	0	0	0	0	0	0	0	0	0	0	0	155	155	42	25	25	125
ac0664beb887143e0ebfb2987a8cda7c	35	0	0	0	0	0	0	0	35	0	0	92	0	0	0	0	0	0	0	0	0	0	0	61	0	0	52	0	0	176	44	0	0	0	0	65	0	0	0	0	0	0	0	0	0
07fd3514b2df01ad384ebd98fdb4e5c2	0	0	16	0	0	0	0	0	165	0	0	0	0	0	0	0	0	0	0	0	434	0	0	0	0	0	0	0	0	0	0	0	0	0	0	0	0	0	0	0	0	0	0	0	0
86ab6a70c6d75cd3639cd1d78d6fb995	0	0	0	0	0	0	0	0	0	0	0	0	69	64	0	0	0	171	0	0	0	0	0	0	0	0	0	0	0	0	0	0	0	0	358	0	0	0	0	0	0	0	0	0	0
1776a0c5386d4756f9746a08a9f14813	0	0	0	0	0	0	0	0	0	0	0	0	0	0	0	43	0	0	0	0	0	0	0	0	0	0	0	191	0	0	0	0	0	405	0	0	26	0	0	0	0	0	6	3	0
db86d10c6cccfc15dc70352367e22c23	17	0	0	0	0	51	26	0	0	0	0	188	0	0	0	0	16	0	23	0	0	0	0	214	0	0	0	0	0	0	0	0	0	0	0	0	0	0	0	0	0	0	0	0	0
c7d83dd3d9e3c512bba056d4776cf73d	86	0	23	0	0	29	30	29	89	0	0	25	0	0	0	0	0	0	0	22	0	0	0	31	41	0	0	0	0	25	0	20	0	0	0	66	0	0	0	0	0	0	0	0	0
7ecba58a8575d18d7300f83dc0c2e3d9	0	132	0	0	0	0	0	0	0	0	0	0	0	0	0	57	0	0	0	0	0	0	0	0	0	0	0	0	0	0	4	0	0	16	0	0	22	0	0	28	28	70	29	40	0
8f5785fa54eb5f0edc441a9a64e0a02c	0	0	0	0	8	0	0	0	0	0	88	0	0	96	0	0	84	0	0	0	0	0	102	0	0	0	0	0	101	0	0	0	48	0	77	0	35	0	0	4	4	0	0	0	0
122f92e3220d34a720d0b1d795865f14	0	0	0	0	2	0	0	0	0	0	0	0	0	0	0	0	0	0	0	0	0	0	0	0	0	0	0	0	0	0	0	0	0	0	0	4	0	0	0	30	30	95	108	63	0
11f85abc79418e9fa8d586c6aff97714	0	0	0	0	0	0	0	0	0	0	0	0	0	0	0	0	0	0	0	0	0	0	0	0	0	0	0	0	0	0	0	0	0	0	0	0	0	0	0	45	45	136	71	35	0
9222a14d144c9792f2c0ed8fced55b2a	0	0	0	184	0	0	0	0	0	36	0	0	39	0	59	0	57	0	0	82	0	17	0	0	2	0	0	41	0	0	4	74	0	9	0	0	23	0	0	0	0	1	0	0	0
8a19b9db00728b4b8d5c631ca188827d	0	0	0	0	0	0	0	0	0	0	0	0	0	0	0	0	0	0	0	0	0	0	0	0	0	0	0	0	0	0	0	0	0	0	0	0	0	174	300	0	0	0	0	0	0
78c03b53af818b38f939bcbf4105d5f7	0	0	0	0	0	51	0	0	0	0	0	27	0	0	0	0	0	0	0	0	0	0	0	51	0	0	0	0	0	220	0	0	0	0	34	68	0	0	0	0	0	0	0	0	0
c005398d021decfb6d31109a2d684f67	0	0	0	167	0	0	0	0	0	186	0	0	0	20	0	0	56	0	0	0	0	68	0	0	0	0	0	43	0	0	0	0	0	66	0	0	0	0	0	0	0	0	0	0	0
c2f3b195bcc24e3aa59cb5365d7d0314	0	0	0	0	0	0	0	0	0	0	0	0	5	0	285	0	0	130	0	0	0	0	0	0	0	0	95	0	0	0	0	7	53	0	0	0	0	0	0	0	0	0	0	0	0
578ddccdefc5cd3848436fc9de55978d	0	0	0	0	0	0	0	0	0	0	0	0	0	340	0	0	0	6	0	128	0	0	0	0	0	0	0	0	0	0	0	9	0	0	0	0	0	0	0	0	0	0	0	0	0
5ed6e5a18ab9fcbf8fdf0f6efacc89c6	0	0	0	0	0	0	0	0	0	0	0	0	49	0	0	0	0	0	0	0	0	0	0	0	0	0	0	0	87	0	0	0	607	0	44	0	0	0	0	0	0	0	0	0	0
5aa7f4c7e7dac37db8fd3de40a405e8a	0	14	0	20	0	0	0	31	0	0	0	0	0	90	0	0	0	0	17	76	49	0	22	0	24	38	37	0	52	0	0	26	0	0	8	0	0	0	0	0	0	0	0	0	0
13248d46e6efe79617f439cc35722e81	0	0	0	0	0	0	0	0	0	0	0	0	0	0	0	0	0	0	0	0	0	0	0	0	0	0	0	0	0	0	0	0	0	0	0	0	0	0	0	178	178	19	26	5	45
64854ce3568ac8eee790a0b42cd7c89f	0	0	0	0	0	0	0	0	0	0	0	0	0	0	0	0	0	0	0	0	0	0	0	0	0	0	0	0	0	0	0	0	0	0	0	0	0	0	0	9	9	31	96	135	0
bc139794c4518beac606de2400e16e96	0	0	0	0	0	0	0	0	0	0	0	0	0	0	0	0	0	0	0	0	0	0	0	0	0	0	0	0	0	0	0	0	0	0	0	0	706	0	0	0	0	6	3	4	0
8f736860bfb9c5da937417ae0f139f2b	0	51	4	0	0	0	0	2	0	0	0	0	0	11	0	0	0	3	0	0	0	0	0	0	0	0	0	0	0	0	5	43	0	0	0	245	0	0	0	0	0	0	0	0	0
15eeccde20e9fd2c80ffdd8e43af5a20	53	83	12	0	5	10	8	6	7	0	12	0	62	8	0	0	0	0	47	12	0	0	0	0	26	0	0	0	10	0	48	0	2	0	0	0	0	0	0	2	2	0	0	0	0
ff78b13fab71c11a3738fc55f2e49fc1	0	0	0	0	0	0	0	0	0	0	0	0	0	0	0	0	0	0	0	0	0	0	0	0	0	0	0	0	0	0	0	0	0	0	5	0	0	0	0	0	0	30	111	105	140
6c9385c1e0eff8811bfdcdd294987e7d	0	0	0	0	0	0	0	0	0	0	0	0	0	0	0	0	0	0	0	0	0	0	0	0	0	0	0	0	0	0	0	0	0	0	0	0	0	0	0	0	0	0	0	0	0
3eb735cda653ec1c8619c28554ec8527	0	0	0	14	0	0	82	0	0	13	49	0	0	0	0	0	3	0	98	0	24	20	8	0	4	0	0	0	0	0	0	0	0	0	3	0	0	0	0	13	13	0	1	0	0
b0dd13dce8ce6ec1d6b5aa638a949987	0	0	0	0	0	0	0	0	0	0	0	0	547	0	24	0	0	0	0	0	0	0	0	0	0	0	0	24	0	0	0	0	0	17	0	0	17	0	0	0	0	0	0	0	0
0eeae0416915c8283bd8f5b53fa59390	0	0	0	0	0	0	0	0	0	0	0	0	0	0	50	277	13	25	0	0	0	0	0	0	0	0	0	67	0	0	0	0	60	221	0	0	0	0	0	0	0	0	0	0	0
ea0f0fc61d8175da7ec68f194b53d908	13	16	22	17	0	0	21	34	22	0	11	0	0	0	4	0	24	16	56	20	23	0	17	7	22	0	17	0	14	6	15	7	0	0	0	0	0	0	0	0	0	0	0	0	0
d660e2b11cd34c78eac195d2bb826888	0	0	0	0	0	0	0	0	0	0	0	0	0	0	0	0	0	0	0	0	0	0	0	0	0	0	0	0	0	0	0	0	0	0	0	0	0	0	0	0	0	22	120	116	0
5521f1c9f3ac8f1e45de11f9449e75ad	0	0	0	278	0	0	0	0	0	182	0	0	0	0	0	0	0	0	0	0	0	122	0	0	0	0	0	0	0	0	0	0	0	0	0	0	11	0	0	0	0	0	0	0	0
744b3b8299b61ee88c563bbbc5e7929a	0	0	141	0	48	0	0	0	48	0	61	0	0	0	0	0	0	0	0	0	22	0	33	0	78	0	0	0	40	0	0	0	0	0	59	0	0	0	0	0	0	0	0	0	0
09361d2e47ce21d52a89a95e9f91bfa1	0	0	0	0	0	0	0	0	0	0	0	0	0	0	0	142	0	0	0	0	0	362	0	0	0	0	0	5	0	0	0	0	0	165	0	0	0	0	0	0	0	12	0	0	0
f8ab081262a55691328de32b7573b73f	0	10	15	0	8	0	52	0	15	0	0	0	0	35	0	24	0	72	45	0	0	0	0	0	0	106	0	0	0	0	8	0	0	27	0	11	13	0	0	0	0	0	0	0	0
40e578e4c68980e13677d018957096e1	0	0	0	0	0	0	0	0	0	4	0	0	43	0	0	37	2	276	0	0	0	5	0	0	0	0	6	28	0	0	0	0	0	52	0	0	31	0	0	0	0	0	0	0	0
e79430ad7a3058379b1ea771e235f85a	1	0	0	0	26	0	0	0	0	0	103	0	42	0	0	0	0	27	13	0	0	0	86	0	105	0	0	0	36	0	21	51	0	0	0	0	0	0	0	0	0	0	0	0	0
97a9f79c6abbbd0524c4b930bc673778	0	0	0	0	0	0	0	0	0	0	0	0	0	0	0	0	0	0	0	0	0	0	0	0	0	0	0	0	0	0	0	0	0	0	0	0	0	0	0	0	0	16	103	143	100
d01e6220eb8d8245f1960b42cefae0ed	0	0	0	0	0	0	0	0	0	0	0	0	51	0	0	0	3	0	0	0	0	0	0	0	0	0	0	0	0	0	0	0	430	0	131	0	0	0	0	0	0	0	0	0	0
56c2019dfca73d8b641e77d5effc519c	0	0	70	24	0	0	0	0	184	24	35	0	0	24	30	0	0	0	0	19	0	49	0	0	31	0	33	0	0	0	0	0	0	0	0	0	0	0	0	0	0	0	0	0	0
bc8fff906cee94f2f342de9167e81758	0	0	0	6	146	0	0	0	0	2	2	0	0	0	4	9	135	0	0	0	0	0	44	0	0	0	0	57	63	0	0	0	0	19	19	0	11	0	0	0	0	0	0	0	0
7b1f7b4da3a386e8f954257bf2ec95f2	0	0	0	0	0	0	0	0	0	0	0	0	0	0	0	0	0	0	0	0	0	0	0	0	0	0	0	0	0	0	0	0	0	0	0	0	0	0	0	5	5	16	129	99	100
fe7c336f4dbb44c46e1ebd7c3947bfaf	0	0	0	119	0	0	0	0	0	96	0	0	0	0	0	134	0	0	0	0	0	63	0	0	0	0	0	96	0	0	0	0	0	45	0	0	58	0	0	0	0	0	0	9	0
af21b85b24cd7c34c85e5afb3f4b0d8d	0	0	0	0	0	0	0	0	0	0	0	0	0	0	0	0	0	0	0	0	0	0	0	0	0	0	0	0	0	0	0	0	0	0	0	0	0	0	0	0	0	34	104	119	100
597b6b8b6525db993e140e703eeefb90	5	0	119	0	0	51	2	0	42	0	0	46	0	18	0	0	0	5	2	0	62	0	0	23	1	0	7	0	0	0	0	0	0	0	0	0	0	0	0	0	0	0	0	1	0
37623045c2dead81f55d19bde912a759	0	0	0	0	0	0	0	0	0	0	0	0	0	0	0	0	0	0	0	0	0	0	0	0	0	0	0	173	0	0	0	0	0	369	0	0	0	0	0	0	0	3	0	0	0
9a8fa62fa26488e655a85835c2b7b6da	0	2	0	0	0	0	0	0	0	0	0	0	0	0	0	0	0	0	0	0	0	0	0	0	0	0	0	0	0	0	0	0	0	0	0	0	0	0	0	211	211	0	0	0	93
8f3bb594477ef6237c2d91d7ecd1c476	0	0	0	0	0	0	0	0	0	0	0	0	0	0	0	0	0	0	0	0	0	0	0	0	0	0	0	0	0	0	0	0	0	0	0	0	0	0	0	97	97	13	25	13	139
0ff52d3cc30eb67b3c0f999157b50e68	0	0	0	0	0	0	0	0	0	0	0	0	0	0	0	327	0	0	0	0	0	3	0	0	0	0	0	25	0	0	0	0	0	9	0	0	84	0	0	39	39	35	35	31	0
1d6893d0e4bf8f9253e536fa2933690d	0	0	0	0	0	0	0	0	0	0	0	0	0	0	0	0	0	0	0	0	0	0	0	0	0	0	0	0	0	0	0	0	0	0	0	0	0	0	0	5	5	152	53	51	0
fad3119f9e394b7532a8f1a67101e519	0	0	0	0	0	0	0	0	0	0	0	0	0	0	0	1	0	0	0	0	0	0	0	0	0	0	0	0	0	0	0	0	0	78	0	0	545	0	0	2	2	0	0	0	0
df962e03f21ad8f4bd177f0b4ee0494a	1	0	128	0	0	0	22	0	21	0	0	0	7	5	0	0	106	0	23	0	102	0	0	0	31	0	23	0	0	0	0	0	7	0	0	0	7	0	0	2	2	0	0	0	0
239d051fdc24367becb26b87f8cf4548	0	0	0	140	0	0	0	0	0	110	0	0	0	0	0	0	55	0	0	0	0	37	0	0	0	0	0	34	0	0	0	0	0	70	17	0	35	0	0	0	0	0	0	0	0
c29da3c356ab7a5f74a322e50e3273b1	0	0	0	0	0	0	0	0	0	0	0	0	0	0	0	0	0	0	0	0	0	0	0	0	0	0	0	0	0	0	0	0	0	0	0	0	0	130	268	0	0	0	0	0	0
142a032ddba811508ab49b54ef9c616f	0	0	21	0	0	0	0	0	100	0	0	0	0	0	0	0	0	0	0	0	327	0	0	0	0	0	0	0	0	0	0	0	0	0	0	0	0	0	0	0	0	0	0	0	0
93894a0f7b84fcdbd216cae1c60b96dc	0	0	0	0	0	0	0	0	0	0	0	0	0	0	0	0	0	0	0	0	0	0	0	0	0	0	0	0	0	0	0	0	0	0	0	0	0	0	0	102	102	13	3	5	199
d78da9c73c754099da8536ca8c63564a	0	11	0	0	8	0	0	10	0	0	110	0	67	14	7	0	80	7	7	7	0	0	75	0	11	0	0	0	24	0	0	0	6	0	62	0	0	0	0	3	3	0	0	0	0
716152318849e92df4cd5a18aec2efe3	0	0	0	0	0	0	0	0	0	0	0	0	0	0	0	0	0	0	0	0	0	0	0	0	0	0	0	0	0	0	0	0	0	0	0	0	0	0	0	0	0	23	116	121	0
dabd562b4ff8412783a7c9659594ca8e	0	0	0	0	0	0	0	0	6	0	0	0	0	0	0	0	2	8	0	0	8	0	0	0	0	0	0	0	93	0	0	0	113	0	295	0	0	0	0	0	0	0	0	0	0
c753f9da7ff390be5643687f0d6e7610	0	0	0	0	0	0	0	0	0	0	0	0	0	0	0	0	0	0	0	0	0	0	0	0	0	0	0	0	0	0	0	0	0	0	0	0	0	0	0	0	0	5	120	113	0
343976ceb7cee8cf699cfa5f244669d6	0	0	145	0	39	0	0	0	29	0	52	0	0	0	0	0	0	0	0	0	0	0	40	0	83	0	0	0	41	0	0	0	0	0	41	0	0	0	0	0	0	0	0	0	0
f951b24bd5222d529fd1bbd0b5a51fec	0	0	0	0	0	0	0	0	0	0	0	0	0	0	0	0	0	0	0	0	0	0	0	0	0	0	0	0	0	0	0	0	0	0	0	0	0	0	3	101	101	13	14	18	151
71db655961968084c6b1de1a5e3f30a6	0	0	0	0	0	0	0	0	0	0	0	0	0	0	0	0	0	0	0	0	0	0	0	0	0	0	0	0	0	0	0	0	0	0	0	0	0	0	0	0	0	166	49	40	0
4674d48e8cb5982c49176950f48d0335	0	0	0	0	0	0	0	0	0	0	0	0	0	0	0	0	0	0	0	0	0	0	0	0	0	0	0	0	0	0	0	0	0	0	0	0	0	0	0	0	0	22	113	106	100
389da37c6cceaed1eccd29e8f54cd210	0	0	141	0	47	0	0	0	44	0	42	0	0	0	0	0	0	0	0	0	14	0	34	0	66	0	0	0	38	0	0	0	0	0	39	0	0	0	0	0	0	0	0	0	0
29bc0451830b7e1351e66ba6dc109bee	0	0	0	0	40	0	0	0	0	24	10	0	16	11	20	15	43	8	0	21	0	48	0	0	0	0	7	76	36	0	0	25	56	0	46	0	7	0	0	0	0	0	0	0	0
3e74732f109b9fd4257f9287c5477cda	0	0	0	0	0	0	0	0	0	0	0	0	0	0	0	211	0	0	0	0	0	21	0	0	0	0	0	285	0	0	0	0	0	0	0	0	73	0	0	0	0	14	0	0	0
7ec482274099e355278664c968db7bd8	0	0	0	0	0	0	0	0	0	11	0	0	0	0	0	25	0	0	0	0	0	86	0	0	0	0	0	71	0	0	0	0	0	311	0	0	0	0	0	0	0	0	0	0	0
f88e8f37dd3e937e76ae869da738d7b7	0	0	0	0	0	0	0	0	0	0	0	0	0	0	0	0	0	0	0	0	0	0	0	0	0	0	0	0	0	0	0	0	0	0	0	0	0	0	0	158	158	0	36	12	0
5787a267fc1f70780925d4cf5c0852b3	0	0	0	102	0	0	0	0	0	74	0	0	31	0	0	0	161	0	0	0	0	48	0	0	0	0	0	3	13	0	0	0	29	4	17	0	0	0	0	0	0	0	0	0	0
259f9b438a7e13d322710cf0e4213bc0	0	35	0	0	29	0	0	0	0	0	44	0	0	61	0	0	38	0	0	0	0	0	43	0	0	19	0	16	17	0	0	38	19	0	38	0	42	0	0	9	9	0	0	0	0
4dc673cfd980bf188449faeacb1f77ab	0	0	0	0	0	0	0	0	0	0	0	0	0	0	0	0	0	0	0	0	0	0	0	0	0	0	0	0	0	0	0	0	0	0	0	0	0	0	0	0	0	32	104	94	0
f779624b2b8af6fcac6ab993792c1512	0	0	0	0	0	0	0	0	0	0	0	0	0	0	0	206	0	0	0	0	0	0	0	0	0	0	0	0	0	0	0	0	0	0	0	0	481	0	0	0	0	0	0	0	0
be8b2c4807226e91d3915067729cec3b	31	0	0	0	0	0	25	0	0	0	0	20	0	20	37	0	0	0	8	41	0	0	0	31	9	0	0	0	0	95	11	42	0	0	0	0	0	0	0	0	0	0	0	0	0
fb54d0d8ad828e5d42f5a1cf2e4baabe	0	36	0	93	0	0	0	0	0	89	0	0	0	0	0	0	0	0	0	0	0	136	0	0	0	0	0	36	0	0	3	0	0	49	0	0	0	0	0	0	0	0	0	4	0
96985147db501101c243c142c60ec859	0	0	0	131	0	0	0	0	0	88	0	0	55	0	0	53	5	1	0	0	0	53	0	0	0	0	0	61	0	0	0	0	0	5	31	0	8	0	0	0	0	0	0	0	0
69f1126cfa0e8d49799c4aa1e08b45e1	0	0	3	138	15	0	0	0	34	0	4	0	0	0	5	0	35	0	9	0	150	13	0	0	0	0	0	0	66	0	0	0	0	0	2	0	0	0	0	0	0	0	0	0	0
8db7a4805b4096e9f46d9f4b67013625	0	155	0	0	0	0	0	20	0	0	0	0	0	0	0	0	0	0	0	15	0	0	0	0	0	60	0	0	0	0	0	0	0	0	0	0	0	0	0	0	0	0	0	0	0
0182526fad3572dcaabb20ee235e4b0d	0	0	0	0	0	0	0	0	0	0	0	0	0	0	0	0	0	0	0	0	0	0	0	0	0	0	0	0	0	0	0	0	0	0	0	0	0	0	0	0	0	62	82	118	0
6358623b8e1d6bdc39093ed49d481832	0	0	0	0	0	0	0	0	0	0	0	0	11	0	0	46	0	0	0	0	0	0	0	0	0	0	0	0	0	0	0	0	0	9	0	0	43	0	0	45	45	66	34	41	0
c4ca93c3aef01e735b7113629c41b449	0	0	26	12	0	0	0	22	26	11	0	0	144	17	12	0	0	8	0	13	27	4	6	0	0	0	4	17	7	0	0	15	18	0	20	0	0	0	0	0	0	0	0	0	0
29abfdc6e35adeb5f36e11641c855b4e	0	0	0	0	0	0	0	0	0	0	0	0	0	0	0	866	0	0	0	0	0	0	0	0	0	0	0	0	0	0	0	0	0	0	0	0	14	0	0	0	0	0	0	0	0
ff8b513c3d36dfc85883430c08d8eb62	16	0	11	0	0	8	16	0	14	0	0	34	7	0	9	0	0	0	10	0	9	0	0	29	18	0	25	0	0	111	11	0	0	0	0	15	0	0	0	0	0	0	0	0	0
2a74f0fe83b5d7c0b2506bb949c26bc4	0	0	0	32	0	0	0	0	0	47	0	0	0	0	0	199	0	11	0	0	0	45	0	0	8	0	0	46	0	0	5	0	0	158	0	0	0	0	0	0	0	0	16	0	0
13fe4a38583ab6d12e1d7b7610fa9813	0	0	0	0	0	0	0	0	0	0	0	0	0	0	0	0	0	0	0	0	0	0	0	0	0	0	0	0	0	0	0	0	0	0	0	0	0	179	219	0	0	0	0	0	0
4b8e3df5ca93c691022404b6e6825f93	0	0	0	0	0	0	0	0	0	0	0	0	0	0	0	0	0	0	0	0	0	0	0	0	0	0	0	0	0	0	0	0	0	0	0	0	0	0	0	17	17	54	75	67	0
69fbb0ef44cd63827ab9e2da4d0687e0	0	0	0	28	0	0	0	0	0	64	0	0	0	0	0	35	0	0	0	0	0	6	0	0	0	0	0	175	0	0	0	0	0	0	0	0	191	0	0	4	4	0	0	0	0
8b6e8c79dd6f2c2d76faa5346b280cdb	0	0	0	0	29	0	0	15	0	0	139	0	0	15	0	0	0	0	0	27	0	0	104	0	0	0	0	0	42	0	0	67	0	0	0	0	0	0	0	0	0	0	0	0	0
d5ca601ea9a69217da5d47ae0ba1de5c	22	0	0	0	0	0	47	0	0	0	0	0	28	0	0	0	0	0	95	0	0	0	0	0	151	0	0	0	0	0	34	0	0	0	0	0	0	0	0	0	0	0	0	0	0
2bba715f8c9b8597cccb3e9fd370a364	89	0	0	0	0	0	103	0	42	0	0	0	0	0	0	0	0	0	100	0	48	0	0	0	18	0	0	0	0	0	0	0	0	0	0	16	0	0	0	0	0	0	0	0	0
103e68db41d2084339e2803bc4395bcf	0	0	0	0	0	0	0	0	0	0	0	0	61	0	78	0	0	0	0	0	0	0	0	0	0	0	0	0	0	0	0	0	31	0	4	0	413	0	0	0	0	0	0	0	0
b15487f64df75913f145b7fa11bd4dd5	0	0	0	0	0	0	0	0	0	52	0	0	0	0	27	103	0	0	0	0	0	192	0	0	0	0	0	0	0	0	0	0	0	110	0	0	57	0	0	7	7	0	0	0	0
4164a3c7fb66ad95c161cd941fb73127	0	0	0	0	0	0	0	0	0	0	0	0	0	0	0	0	8	396	0	0	0	0	0	0	0	0	0	0	0	0	0	0	0	0	0	0	0	0	0	0	0	0	0	0	0
0753b785592df7c2e3ff34c16d222bfc	0	0	0	0	0	0	0	40	0	0	0	0	0	0	0	0	0	0	0	0	0	0	0	0	36	0	0	0	0	0	93	0	0	0	0	126	0	0	0	0	0	0	0	0	0
b5bc277addc3887e7c82d29cc3cf08e1	0	0	0	0	0	0	0	0	0	0	0	0	0	0	0	0	0	0	0	0	0	0	0	0	0	0	0	0	0	0	0	0	0	0	0	0	0	0	0	0	0	5	72	139	0
78785b53d09a12c7b5f40b84a6734d6b	0	0	0	4	0	0	0	0	0	0	0	0	0	33	0	0	0	209	0	4	7	0	0	0	0	0	0	0	0	0	0	0	0	0	0	0	0	0	0	0	0	0	0	0	0
d592ee6619f7f597ff988b417f00173e	0	0	0	322	0	0	0	0	0	23	0	0	0	0	0	34	23	0	0	0	0	30	0	0	0	0	0	48	0	0	0	0	0	0	0	0	0	0	0	0	0	0	0	0	0
c1a6a44f40c96491e5b2261e3738aa09	0	0	0	0	0	0	0	0	0	0	0	0	0	0	0	0	0	0	0	0	0	0	0	0	0	0	0	0	0	0	0	0	0	0	0	0	0	0	0	0	0	165	36	29	0
1d2b285bfbb745dcc8e68dae248e7ee9	0	0	0	78	21	0	0	3	0	114	35	0	0	8	0	0	55	0	17	7	13	0	0	0	0	0	0	0	20	0	0	16	0	0	0	0	35	0	0	3	3	0	0	0	0
8dc740bf05054c8cb892b1107f38eb67	0	0	0	0	0	0	0	0	0	0	0	0	0	0	0	0	0	20	65	0	0	0	0	0	0	0	0	0	0	0	0	0	89	0	0	0	0	0	0	0	0	0	0	0	0
85e303a9f308390814974874338da4a8	0	0	0	349	0	0	0	0	0	54	0	0	0	0	0	24	0	0	0	0	0	0	0	0	0	0	0	0	0	0	0	0	0	9	0	0	21	0	0	0	0	0	0	0	0
b5c40c57034fae4643d24a2e5d2432df	0	0	0	68	0	0	0	0	0	101	0	0	0	0	0	0	15	0	0	0	0	58	0	0	0	0	0	129	0	0	0	0	0	72	0	0	12	0	0	0	0	0	0	0	0
48ec1801ec89dbc0b5bc72c6c1060c1f	0	0	0	0	0	0	0	0	0	0	0	0	0	0	0	65	0	0	0	0	0	0	0	0	0	0	0	183	0	0	0	0	0	216	0	0	0	0	0	0	0	0	0	0	0
7d08eda6372f06ee4feb21f7e91cfdc3	0	0	0	0	0	0	0	0	0	0	0	0	0	0	0	0	0	0	0	0	0	0	0	0	0	0	0	0	0	0	0	0	0	0	0	0	0	0	0	0	0	54	68	84	0
10960133c1930f7b1302052f12d7b7f1	0	0	0	0	45	0	0	0	0	0	63	0	0	0	0	0	32	0	0	0	0	0	173	0	0	0	0	0	113	0	0	0	0	0	60	0	0	0	0	0	0	0	0	0	0
fbc36978595349d20c9a0f8c6662d079	52	0	0	0	0	25	39	0	0	0	0	99	0	0	0	0	0	0	65	0	0	0	0	28	23	0	0	0	0	0	0	0	0	0	0	0	0	0	0	0	0	0	0	0	2
db764d9e3ab030f4489a2e4adcf1c2a2	0	16	0	0	0	0	0	8	0	0	0	10	0	0	0	0	0	37	0	2	0	0	0	0	0	163	0	0	0	0	0	45	0	0	0	0	0	0	0	0	0	0	0	0	0
ec3dc7ad959dfa98b0d3d6b90db257cb	0	33	0	0	0	0	0	29	0	0	0	0	0	0	0	0	0	0	0	0	0	0	0	0	0	183	0	0	0	0	0	0	0	0	0	0	0	0	0	42	42	0	0	0	0
af6cc3c06c1d4f5386a508a2b62f7c33	0	0	0	0	0	0	0	0	0	0	0	0	0	0	0	0	0	0	0	0	0	0	0	0	0	0	0	0	0	0	0	0	0	0	0	0	0	0	0	22	22	51	74	58	0
319b9da73b5c932864a8c4f47031509e	0	0	0	0	0	0	0	0	0	0	0	0	0	0	0	0	0	0	0	0	0	0	0	0	0	0	0	0	0	0	0	0	0	0	0	0	0	0	0	0	0	157	42	51	0
978af7d604dc875560b85f3834e95ce6	0	8	16	0	0	0	0	37	18	0	0	0	0	0	0	0	0	0	0	0	98	0	0	0	0	0	105	0	0	0	0	0	44	0	23	0	0	0	0	0	0	0	0	0	0
038ef64cc4ebb45a9e8c4a98798e685b	0	0	0	0	0	0	0	0	0	0	0	0	30	0	8	0	265	3	2	10	0	0	0	0	0	0	0	0	64	0	0	0	24	0	13	0	8	0	0	8	8	0	0	0	0
77e9d281f7c9dad81c7990dc4c9fe3c0	0	0	0	0	0	0	0	0	0	0	0	0	0	0	0	0	0	0	0	0	0	0	0	0	0	0	0	0	0	0	0	0	0	0	0	0	0	0	0	0	0	62	86	51	0
093823955607e63e86053b8da4891ae3	0	0	0	0	0	0	0	0	0	0	0	0	0	0	0	0	0	0	0	0	0	0	0	0	0	0	0	0	0	0	0	0	0	0	0	0	0	0	0	0	0	35	80	92	0
723dd5810140d3e8c7642378d083e2fe	0	7	0	25	0	0	0	10	0	19	0	0	0	0	33	0	217	0	0	0	0	0	0	0	0	0	0	17	0	0	0	0	0	0	64	0	0	0	0	0	0	0	0	0	0
0cf848291470063b2efa6d057762423e	0	0	0	0	0	0	0	0	0	0	0	1	0	0	0	0	0	0	0	0	0	0	0	0	0	0	0	0	0	0	0	0	0	0	0	0	0	0	0	9	9	85	48	71	0
5a14964a2e1505edc902f08df43dea2a	0	0	0	31	0	0	0	0	0	96	0	0	0	0	0	0	0	0	0	0	0	189	0	0	0	0	0	64	0	0	0	0	0	62	0	0	0	0	0	0	0	0	0	0	0
63460bd80b86b7988cb0c2b679183633	0	0	0	0	0	0	0	0	0	255	0	0	0	0	0	0	0	0	0	0	0	161	0	0	0	0	0	0	0	0	0	0	0	0	0	0	0	0	0	0	0	0	0	0	0
169a72eb86d32ebda902473edbc05f01	0	0	0	4	0	0	0	0	0	6	0	0	60	14	5	0	125	0	61	0	0	0	0	0	0	0	0	0	9	0	0	0	0	6	14	0	75	0	0	0	0	0	0	0	0
d56d8598aca5cf5beecfdf17e7e771d9	0	0	0	0	75	0	0	0	0	0	3	0	0	0	16	0	89	0	0	0	0	0	11	0	0	0	0	0	108	0	0	0	0	0	97	0	0	0	0	0	0	0	0	0	0
eb17bf117ee77e9fb183e6c98c9f1091	0	0	124	0	0	0	8	0	26	0	0	0	0	0	8	0	24	0	0	0	107	0	0	0	18	0	19	0	0	0	6	0	0	0	0	0	0	0	0	0	0	0	0	0	0
03f1ef7494c6f65a5600937a8e640ba4	0	0	0	0	0	0	0	0	0	0	0	0	0	0	0	0	0	0	0	0	0	0	0	0	0	0	0	0	0	0	0	0	0	0	0	0	0	0	0	116	116	0	10	10	101
c7550c3a17d077180e25ffe709ac21bb	0	0	0	0	0	0	0	0	0	0	0	0	0	0	0	0	0	0	0	0	0	0	0	0	0	0	0	0	0	0	0	0	0	0	0	0	0	0	0	0	0	149	17	21	0
ca4e8773b464446d6dadccef1d73de0d	0	0	0	0	0	0	0	0	26	0	0	0	102	0	69	0	0	22	0	0	32	0	0	0	28	24	56	0	0	0	0	0	0	0	0	0	0	0	0	0	0	0	0	0	0
281f6171bd87f9a388e598d2b1e2c200	0	0	0	0	0	0	0	0	0	0	0	0	0	0	0	0	0	334	0	0	0	0	0	0	0	0	0	0	0	0	0	0	0	0	8	0	0	0	0	0	0	0	0	0	0
30cb53ec58396fb7d69be0bf1f3caa9b	0	0	0	0	0	0	0	0	0	0	0	0	0	0	0	0	0	0	0	0	0	0	0	0	0	0	0	0	0	0	0	0	0	0	0	0	0	191	89	0	0	0	0	0	0
e96e5bd90b352f25aacab3f2185ec5bb	0	0	0	0	0	0	0	0	0	0	0	0	0	0	0	0	0	0	0	0	0	0	0	0	0	0	0	0	0	0	0	0	0	0	0	0	0	0	0	192	192	0	21	20	0
a5c9fcc7f3d50718dbd906e5ee5a3f5b	3	19	22	0	9	0	0	6	53	0	0	9	45	31	0	0	0	8	7	0	40	0	4	7	0	0	16	0	0	18	0	12	0	0	0	0	0	0	0	0	0	0	0	0	0
98ddca2e93daaa6dd5254999fa7925c1	27	2	23	1	10	19	14	6	7	0	22	7	53	10	8	0	2	8	3	13	14	0	16	10	18	0	0	0	12	11	0	10	0	0	8	9	0	0	0	0	0	0	0	0	0
0e6453d32e2e5bdadd7d8bdbc247a597	0	0	0	0	0	0	0	0	0	22	0	0	0	0	0	50	0	0	0	0	0	85	0	0	0	0	0	108	0	0	0	0	0	131	0	0	6	0	0	0	0	20	0	0	0
064e4e799b5b93add8ebed1ab8b20a25	0	0	0	9	7	0	0	0	0	7	33	0	3	24	0	0	22	24	0	25	0	11	118	0	0	0	0	18	6	0	0	6	0	28	0	0	47	0	0	3	3	0	0	0	0
1a4853aa3c41a7de59c7ac77cba498af	0	0	0	0	0	0	0	0	0	0	0	0	0	0	0	0	0	0	0	0	0	0	0	0	0	0	0	0	0	0	0	0	0	0	0	0	0	0	0	80	80	32	21	9	50
0b2794dd5ed5cb51ab17349173b4898b	0	0	0	0	0	0	0	0	0	0	0	0	0	0	0	0	0	0	0	0	0	0	0	0	0	0	0	0	0	0	0	0	0	0	0	0	0	0	0	16	16	28	56	69	0
a041be6c089f0be0d042ca2ee19ef5de	72	0	0	0	0	0	61	0	0	0	0	0	47	0	0	0	0	0	39	0	0	0	0	0	101	0	0	0	0	0	0	0	0	0	0	0	0	0	0	0	0	0	0	0	0
0e96b379bc1d455f67262b7a6ebec843	0	0	0	0	0	0	0	0	0	0	0	0	0	0	0	0	0	0	0	0	0	0	0	0	0	0	0	301	0	0	0	0	0	81	0	0	13	0	0	0	0	0	0	0	0
cbd0134ce8bf170c85e8a25bdb864627	0	0	0	0	0	0	0	0	0	3	0	0	0	0	0	0	0	0	0	0	0	428	0	0	0	0	0	0	0	0	0	0	0	0	0	0	0	0	0	0	0	0	0	0	0
6d002e7fafafcd6935dd1c962718a410	0	0	0	0	37	0	0	0	0	0	11	0	0	0	0	0	0	15	74	0	0	0	106	0	83	0	0	0	0	0	0	19	0	0	7	0	0	0	0	0	0	0	0	0	0
b9d173fad299cd854763b3e6263e3f6d	0	0	0	0	0	0	0	0	0	0	0	0	0	0	0	0	0	0	0	0	0	0	0	0	0	0	0	0	0	0	0	0	0	0	0	0	0	0	0	12	12	76	55	43	0
918e1d0dfbe21c7a5109615d0763f161	0	0	0	74	0	0	0	0	0	153	0	0	0	0	0	0	0	0	0	0	0	98	0	0	0	0	0	19	0	0	0	0	0	0	0	0	0	0	0	0	0	0	0	0	0
c754140d26292a05daf9d50ac8532d84	0	0	0	0	0	0	0	0	0	0	0	0	0	0	0	0	0	0	0	0	0	0	0	0	0	0	0	0	0	0	0	0	0	0	0	0	0	0	0	0	0	26	55	78	0
20af1d5794ea3355ff6d27ce94c07ff4	0	0	0	0	11	0	0	0	0	0	0	0	0	0	0	0	0	2	0	0	0	0	70	0	0	0	0	0	205	0	0	0	154	0	5	0	0	0	0	0	0	0	0	0	0
a353d7a2d10daa5f321ba2d8feff67d0	0	0	0	0	0	0	0	0	0	0	0	0	0	0	0	0	0	0	0	0	0	0	0	0	0	0	0	0	0	0	0	0	0	0	0	0	0	0	0	65	65	53	33	15	46
5ff64a7269ad2cdfd19ce2eb96063332	0	0	0	0	0	0	0	0	0	0	0	0	0	0	0	648	0	0	0	0	0	0	0	0	0	0	0	14	0	0	0	0	0	0	0	0	0	0	0	0	0	0	0	0	0
e1fbc4777eb177719efcb2d4a6db7564	0	0	0	0	0	0	0	0	0	0	0	0	0	0	0	0	0	19	72	0	0	0	0	0	0	0	0	0	0	0	0	0	96	0	0	0	0	0	0	0	0	0	0	0	0
8bf7647b506623c2c8e0f675fda32323	0	0	0	149	0	0	0	0	0	44	0	0	0	0	0	9	0	0	0	0	0	63	0	0	0	0	0	49	0	0	0	0	0	0	0	0	57	0	0	0	0	0	0	0	0
667466c3b99da2a2d4a4eb1030344ba4	0	0	0	0	0	0	0	0	0	41	0	0	0	0	0	58	0	0	0	0	0	116	0	0	0	0	0	0	164	0	0	0	0	46	8	0	0	0	0	0	0	0	0	0	0
370ef2ef2984cd499859bf00f132ea77	0	0	0	0	0	0	0	0	0	0	0	0	0	0	0	211	0	0	0	0	0	0	0	0	0	0	3	165	0	0	0	0	0	0	0	0	56	0	0	0	0	8	0	3	0
f60b8feb27a488692c18862375f931e3	0	0	0	0	0	0	0	0	0	0	0	0	0	0	0	0	0	0	0	0	0	0	0	0	0	0	0	0	0	0	0	0	0	0	0	0	0	0	0	0	0	26	61	77	0
f8ebcdcbdfae3319f3cc2833d5a187bd	0	0	0	306	0	0	0	0	0	0	0	0	0	0	0	0	0	0	0	0	0	0	0	0	0	0	0	0	0	0	0	0	0	0	0	0	62	0	0	0	0	0	0	0	0
aca6164cd8394d4aa1119d07133c803b	0	0	0	0	0	0	0	0	0	0	0	0	0	0	0	0	0	0	0	0	0	0	0	0	0	0	0	0	0	0	0	0	0	0	0	0	0	0	0	0	0	4	78	78	0
1b427d7b97f3048116738c0413502b5d	0	0	0	0	0	0	0	0	0	0	0	0	18	0	0	72	0	10	0	0	0	0	0	0	0	0	0	0	0	2	0	0	0	0	20	0	19	0	0	12	12	37	27	34	0
6423780217e2041e6a83d1b83f8bded3	0	0	0	0	0	0	0	0	0	0	0	0	0	0	0	0	0	0	0	0	0	0	0	2	0	0	0	0	0	0	0	0	0	0	2	0	0	0	0	0	0	32	49	45	0
e69c1a24f8f26622bae8ee206b44b0fc	0	42	0	0	30	0	0	36	0	0	42	0	0	11	11	0	0	0	0	27	0	0	16	0	0	0	0	0	21	0	0	0	28	0	11	0	0	0	0	0	0	0	0	0	0
a09375600a787141391a180947df736a	0	0	0	0	0	0	0	0	0	0	0	0	0	0	0	0	0	0	0	0	0	0	0	0	0	0	0	0	0	0	0	0	0	0	0	0	0	0	0	0	0	17	73	63	0
e40259083cbbd84a4f63ec6400d90509	0	0	0	40	0	0	0	0	0	46	0	0	0	3	17	10	64	0	0	0	0	34	0	0	0	0	0	86	0	0	0	0	0	8	7	0	55	0	0	0	0	0	0	0	0
1353c685f23bb64b613f5c1f2d9483c7	78	0	0	0	0	0	55	0	0	0	0	0	0	0	0	0	0	0	61	0	0	0	0	0	0	0	0	0	0	0	0	0	0	0	0	72	0	0	0	0	0	0	0	0	0
dde9b00da796dd712d41695f1b749636	0	0	0	0	0	0	0	0	0	0	0	0	0	0	0	0	0	0	0	0	0	53	0	0	0	0	0	294	0	0	0	0	0	0	0	0	0	0	0	0	0	0	0	0	0
d0afb36460321962fe1bf77b1b3a8b67	0	0	0	0	0	0	0	0	0	0	0	0	0	0	0	0	0	0	0	0	0	0	0	0	0	0	0	0	0	0	0	0	0	0	0	0	0	0	0	3	3	94	29	60	0
f06128f65acc704eb75900a5fca8be96	0	30	0	0	0	0	0	89	0	0	0	0	0	3	0	0	0	0	0	0	0	0	0	0	0	48	0	0	0	0	0	0	0	0	0	0	0	0	0	0	0	0	0	0	0
9f80d510aa0d7f1c30753df4f5c9080d	0	0	0	65	0	0	0	0	0	83	0	0	0	0	0	0	0	0	0	0	0	148	0	0	0	0	0	29	0	0	0	0	0	21	0	0	0	0	0	0	0	0	0	0	2
679ccd6fb008a161dfa4b998f0e542f9	0	0	0	0	0	0	0	0	0	0	0	0	134	15	0	0	117	0	0	0	0	0	0	0	0	0	0	0	0	0	0	0	0	0	70	0	0	0	0	0	0	0	0	0	0
85fc90bd0c53d1aaec337f97290ffb88	0	0	0	147	0	0	0	0	0	66	0	0	0	0	0	0	0	0	0	0	0	114	0	0	0	0	0	15	0	0	0	0	0	15	0	0	0	0	0	0	0	0	0	4	0
3d851aa2e72fd45427cb82589bf0d29f	0	0	0	62	0	0	0	0	0	21	0	0	0	0	0	0	0	0	0	0	0	180	0	0	0	0	0	65	0	0	0	0	0	30	0	0	0	0	0	0	0	0	0	0	0
0931957f6c01df8dd4cc8e2f7e73c3be	26	0	0	0	0	0	61	0	0	0	0	0	0	0	0	0	0	0	107	0	0	0	0	0	0	0	0	0	0	0	0	0	0	0	0	0	0	0	0	0	0	0	0	0	0
db8da820924d83717d8f163a4b347257	0	0	27	0	0	0	0	0	38	0	58	0	0	0	0	0	69	0	0	0	0	0	31	0	0	0	0	0	59	0	0	0	0	0	0	0	75	0	0	0	0	0	0	0	0
3f42d098dc1674d9cc8adeb6e0cdb0a7	0	0	0	0	0	0	0	0	0	0	0	0	0	0	0	494	0	0	0	0	0	0	0	0	0	0	0	0	0	0	0	0	0	0	0	0	0	0	0	10	10	10	9	5	0
ae0aa3f3382c07a3f0d9a80f5ddb0595	0	0	0	2	0	0	0	0	0	3	0	0	14	0	50	0	156	0	1	0	0	12	0	0	0	0	0	2	25	0	0	0	3	0	13	0	39	0	0	0	0	0	0	0	0
115f7393f3392e89f8b150995e775220	0	0	0	0	0	0	0	0	0	0	0	0	0	0	0	0	0	0	0	0	0	0	0	0	0	0	0	0	0	0	0	0	0	0	0	0	0	0	0	94	94	0	0	0	63
6df9263d7101489547159709d4f6e7f9	0	0	0	0	0	0	0	0	0	0	0	0	0	0	0	57	0	0	0	0	0	0	0	0	0	0	0	208	0	0	0	0	0	61	0	0	40	0	0	0	0	0	0	0	0
513371b91c478d2ef2388f589ec795a6	0	0	0	0	0	0	0	0	0	0	0	0	0	0	0	0	0	0	0	0	0	0	0	0	0	0	0	0	0	0	0	0	0	0	0	0	0	0	0	48	48	17	46	54	0
15a25a821cfc6d2d379016b4ae0eca34	0	0	0	62	0	0	0	0	0	129	0	0	0	0	0	0	0	0	0	0	0	117	0	0	0	0	0	17	0	0	0	0	0	13	0	0	0	0	0	0	0	0	0	0	0
55130f6374d052475cfb825b85382bc9	0	0	0	0	244	0	0	0	0	0	6	0	0	0	0	0	0	0	0	0	0	0	0	0	0	0	0	0	5	0	0	0	61	0	0	0	0	0	0	0	0	0	0	0	0
2a1d7f218767230cde374a5dd662ddda	0	0	0	0	0	0	0	0	0	0	0	0	0	0	0	0	0	0	0	0	0	0	0	0	0	0	0	0	0	0	0	0	0	0	0	0	0	0	0	17	17	45	34	27	20
2d73c767f131423d4972cb7cb9c98f43	0	0	0	0	0	0	0	0	0	0	0	0	0	0	0	0	0	0	0	0	0	0	0	0	0	0	0	0	0	0	0	0	0	0	0	0	0	0	0	15	15	18	85	44	20
900dc701eb05af9f45207448046b477f	0	0	0	0	0	0	0	0	0	0	0	0	0	0	0	70	0	0	0	0	0	0	0	0	0	0	0	196	0	0	0	0	0	43	0	0	53	0	0	0	0	0	0	0	3
e59125abcadd6c86e0491511f06c513e	0	0	0	0	0	0	0	0	0	0	0	0	0	0	0	0	0	0	0	0	0	0	0	0	0	0	0	0	0	0	0	0	0	0	0	0	0	110	153	0	0	0	0	0	0
a97bf64adef277d3bef505dd10c0b33f	0	0	0	0	0	0	0	0	0	0	0	0	0	0	0	0	0	0	0	0	0	0	0	0	0	0	0	0	0	0	0	0	0	0	0	0	0	0	0	0	0	86	34	30	20
9372e3745c41c983c7f977c3541f262d	0	0	0	0	0	0	0	0	0	0	0	0	0	0	0	0	0	0	0	0	0	0	0	0	0	0	0	0	0	0	0	0	0	0	0	0	0	0	0	14	14	42	45	26	20
579643d725e14f463b8e79ecdd55ac57	0	0	0	0	0	0	0	0	0	0	0	0	0	0	0	0	0	0	0	0	0	0	0	0	0	0	0	0	0	0	0	0	0	0	0	0	0	0	0	12	12	25	50	60	20
e979cbbb9581b28a06b18ed53a1f6f99	0	0	0	0	0	0	0	0	0	0	0	0	0	0	0	0	0	0	0	0	0	0	0	0	0	0	0	102	0	0	0	0	0	198	0	0	15	0	0	0	0	0	0	0	0
e03bea2858dba0ff10a23af399294b61	0	0	0	48	0	0	0	0	0	78	0	0	0	0	0	0	0	0	0	0	0	169	0	0	0	0	0	22	0	0	0	0	0	25	0	0	0	0	0	0	0	0	0	0	0
4f924584367f6182b80db21a665db285	0	0	0	0	0	0	0	0	0	0	4	0	155	0	0	0	24	0	0	0	0	0	132	0	0	0	0	0	28	0	0	0	0	0	33	0	0	0	0	0	0	0	0	0	0
e21744498d956748bc61a76037d6ad97	0	0	23	0	0	0	0	0	39	0	53	0	0	0	0	0	55	0	0	0	0	0	29	0	0	0	0	0	66	0	0	0	0	0	0	0	83	0	0	0	0	0	0	0	0
a6264f6ef659fdb2d73c21606a6d9662	0	0	0	74	0	0	0	0	0	17	0	0	27	0	0	69	0	1	0	0	0	24	0	0	0	0	0	32	0	0	0	0	12	56	0	0	50	0	0	0	0	0	0	0	0
1297e98181cc55b7a85fc8e1d22d23ad	0	0	0	0	0	0	0	0	0	0	0	0	0	0	0	0	0	0	0	0	0	0	0	0	0	0	0	0	0	0	0	0	0	0	0	0	0	0	0	4	4	11	40	82	0
cea8ba3a1892610680da22d01b3cb7a2	0	0	0	0	0	0	0	0	0	0	0	0	0	0	0	0	25	0	0	0	0	0	10	0	0	0	12	0	75	0	0	0	190	0	59	0	0	0	0	0	0	0	0	0	0
edb0b6d094b8696627e4c82c40852485	0	0	0	0	0	0	0	0	0	0	0	0	0	0	0	0	0	0	0	0	0	0	0	0	0	0	0	0	0	0	0	0	0	0	0	0	0	0	0	0	0	40	78	38	2
22749528a073326653992091d668eb90	0	71	0	0	0	0	0	60	0	0	0	0	0	0	0	0	0	0	0	50	0	0	0	0	0	0	0	0	0	0	0	0	0	0	0	0	0	0	0	0	0	0	0	0	0
0cc5283accc0f7340e327bdf27f11d85	0	0	0	0	0	0	0	0	0	0	0	0	0	0	0	0	0	0	0	0	0	0	0	0	0	0	0	0	0	0	0	0	0	0	0	0	0	0	0	8	8	103	16	31	0
d44345be264024d8548dcc188e871bf1	0	0	0	0	0	0	0	0	0	0	0	0	0	0	0	0	0	0	0	0	0	0	0	0	0	0	0	0	0	0	0	0	0	0	0	0	0	0	0	0	0	10	58	59	0
d53dd7d614ba5add18f551eadd308e2c	0	0	0	0	0	0	0	0	0	0	0	0	0	0	0	0	120	0	0	0	0	0	0	0	0	0	0	7	0	0	0	0	0	0	0	0	201	0	0	0	0	0	0	0	0
6d4da16bcdab9d376db056825e174b98	0	0	0	0	0	0	0	0	0	0	0	0	0	0	0	0	0	0	0	0	0	0	0	0	0	0	0	0	0	0	0	0	0	0	0	0	0	0	0	59	59	21	8	12	47
b1948b50bfe1e8aeddb4c0cff6448965	0	0	0	152	0	0	0	0	0	21	0	0	0	0	0	0	0	0	0	0	0	0	0	0	0	0	0	2	0	0	0	0	0	118	0	0	13	0	0	0	0	0	0	0	0
95adb945a8048ba86df6057243c9b751	0	0	0	0	0	0	0	0	0	0	0	0	0	0	0	0	0	0	0	0	0	0	0	0	0	0	0	75	0	0	0	0	0	226	0	0	10	0	0	0	0	0	0	0	0
3e78bf81dad89d510b0f8c441bd12949	0	0	0	0	0	0	0	0	0	0	0	0	0	0	0	0	0	0	0	0	0	0	0	0	0	0	0	120	0	0	0	0	0	189	0	0	9	0	0	0	0	0	0	0	0
8ed78794e6dba57d411b94f19b8cbe6d	0	0	0	0	0	0	0	0	0	0	0	0	0	0	0	0	0	0	0	0	0	0	0	0	0	0	0	0	0	0	0	0	0	0	0	0	0	0	0	0	0	117	16	23	0
d5814390948b9242e66519b0679cff6b	0	0	0	0	0	0	0	0	0	0	0	0	0	0	0	0	0	0	0	0	0	0	0	0	0	0	0	0	0	0	0	0	0	0	0	0	0	0	0	0	0	23	56	70	0
bb8c5f12349e199f0310d02c7f70d645	0	0	20	0	0	0	0	0	36	0	0	0	0	0	0	0	0	34	0	0	59	0	0	0	0	0	82	0	48	0	0	0	0	0	0	0	0	0	0	0	0	0	0	0	0
c900abaf4f9f10fe9757c19cfee82ceb	0	0	0	0	0	0	0	0	0	0	0	0	0	0	0	0	0	0	0	0	0	0	0	0	0	0	0	0	0	0	0	0	0	0	0	0	0	0	0	0	0	15	61	58	0
9397e2e208e9f870959bcbdc5cd515a6	0	0	0	0	0	0	0	0	0	0	0	0	0	0	0	0	0	0	0	0	0	0	0	0	0	0	0	0	0	0	0	0	0	0	0	0	0	0	0	0	0	150	0	5	0
567a6f09709f7d1d2ac4d5a126cb87d8	0	0	0	0	0	0	0	0	0	21	0	0	0	0	0	12	0	0	0	0	0	168	0	0	0	0	0	0	0	0	0	0	0	0	0	0	144	0	0	3	3	0	0	0	0
cb587621e25ffe341543519ce40fa43a	0	0	0	16	0	0	0	0	0	17	0	0	0	0	0	68	0	0	0	0	0	20	0	0	0	0	0	13	0	0	0	0	0	186	0	0	0	0	0	0	0	0	0	0	0
bc4ec1171b280cc620bdd8c924a624b5	0	0	0	0	0	0	0	0	0	0	0	0	0	0	0	0	0	0	0	0	0	0	0	0	0	0	0	0	0	0	0	0	0	0	0	0	0	0	0	0	0	39	55	64	0
659638cea530e71e5ef2712193fdee67	0	0	0	0	0	0	0	0	0	0	0	0	0	0	0	0	0	0	0	0	0	0	0	0	0	0	0	0	0	0	0	0	0	0	0	0	0	85	102	0	0	0	0	0	0
d5164fc633e6f93afd7b6cdc2aef9ce9	0	0	2	0	82	0	0	0	0	0	101	0	0	0	0	0	0	0	0	12	0	0	0	0	0	0	0	0	0	0	0	57	12	0	0	0	0	0	0	0	0	0	0	2	0
6b77c643601704bd9be911701faf97b6	0	0	0	0	0	0	0	0	0	0	0	0	0	0	0	0	0	0	0	0	0	0	0	0	0	0	0	0	0	0	0	0	0	0	0	0	0	0	0	87	87	0	0	27	65
cd6f4b91b432a921e3cbc62222af357c	0	0	0	0	0	0	0	0	0	0	0	0	0	0	0	0	0	9	0	0	0	0	0	0	222	0	0	0	0	0	0	0	33	0	0	0	0	0	0	0	0	0	0	0	0
794943a09d4858f95df0b31d2a683ded	0	0	0	0	0	0	0	0	0	0	0	0	0	0	0	0	0	0	0	0	0	0	0	0	0	0	0	0	0	0	0	0	0	0	0	0	0	0	0	0	0	0	66	51	0
59566c0a14fdbcff34a435715d15eed5	0	0	0	0	2	0	0	0	0	0	0	0	6	0	7	0	34	2	0	0	0	0	48	0	0	0	0	0	0	0	0	0	101	0	98	0	0	0	0	0	0	0	0	0	0
a69e0468846d0d8bbaa6ae0f77b6f874	0	0	0	181	0	0	0	0	0	26	0	0	0	0	0	0	0	0	0	0	0	14	0	0	0	0	0	58	0	0	0	0	0	0	0	0	0	0	0	0	0	0	0	0	0
82d545c211bfc3fdd087715ea95e76d6	0	0	0	0	0	0	0	0	0	0	0	0	0	0	0	0	0	0	0	0	0	0	0	0	0	0	0	0	0	0	0	0	0	0	0	0	0	0	0	0	0	0	60	66	0
1fac83c313feb7f93978efb73160f781	0	0	0	0	0	0	0	0	0	0	0	0	0	0	0	0	0	0	0	0	0	0	0	0	0	0	0	0	0	0	0	0	0	0	0	0	0	0	0	4	4	16	58	46	0
371070a8d6ef882ab5481330485aa67f	0	0	0	50	0	0	0	0	0	91	0	0	0	0	0	13	0	0	0	0	0	101	0	0	0	0	0	14	0	0	0	0	0	22	0	0	0	0	0	0	0	0	0	0	0
c1c979d3cfda88dc24804eea941451ae	0	0	0	0	0	0	0	0	0	0	0	0	0	0	0	0	0	0	0	0	0	0	0	0	0	0	0	0	0	0	0	0	0	0	0	0	0	0	0	0	0	15	55	52	0
153f1591fd95c5e60e75e90eab9a985b	0	0	0	0	0	0	0	0	0	0	0	0	0	0	0	0	0	0	0	0	0	0	0	0	0	0	0	0	0	0	0	0	0	0	0	0	0	0	0	7	7	65	22	12	0
127fc6c6c496e0605f97c0088b9e16a8	0	0	0	0	0	0	0	0	0	0	0	0	0	0	0	0	0	0	0	0	0	0	0	0	0	0	0	0	0	0	0	0	0	0	0	0	0	0	0	0	0	52	34	57	0
e65a24cb14de4097be5439050414308c	0	0	0	41	0	0	0	0	0	0	0	0	0	0	0	0	0	0	0	0	0	59	0	0	0	0	0	94	0	0	0	0	0	89	0	0	0	0	0	0	0	0	0	0	0
87497a8c7e5efb2907b5a1092024bf19	0	0	0	0	0	0	0	0	0	0	0	0	0	0	0	0	0	0	0	0	0	0	0	0	0	0	0	0	0	0	0	0	0	0	0	0	0	0	0	0	0	45	49	43	0
fd4b414d9d52aa147a97d8c4416644a9	0	0	0	27	0	0	0	0	0	15	0	0	0	0	0	0	0	0	0	0	0	8	0	0	0	0	0	0	0	0	0	0	0	186	0	0	18	0	0	0	0	0	0	0	0
e7cf0f1b0f41fcef91205d74ce8f50b2	0	0	0	0	0	0	0	0	0	11	0	0	0	0	0	10	0	0	0	0	0	207	0	0	0	0	0	0	0	0	0	0	0	68	0	0	0	0	0	0	0	0	0	0	0
b4f34da3435a9dbcfe8e41488fbe706e	0	0	0	0	0	0	0	0	0	0	0	0	0	0	0	0	0	0	0	0	0	0	0	0	0	0	0	0	0	0	0	0	0	0	0	0	0	0	0	0	0	90	29	37	0
ec201660138a8160196420c8ed46cf34	0	0	0	50	0	0	0	0	0	22	0	0	0	0	0	118	0	0	0	0	0	15	0	0	0	0	0	44	0	0	0	0	0	32	0	0	60	0	0	0	0	0	0	0	0
88004fe0c1e8c57e724b13cafe5d85f4	0	0	0	0	0	0	0	0	0	0	0	0	0	0	0	0	0	0	0	0	0	0	0	0	0	0	0	0	0	0	0	0	0	0	0	0	0	0	0	3	3	8	55	33	0
c6c66dbcce582feecbc5ce353b87c0e2	0	0	0	0	0	0	0	0	0	56	0	0	0	0	0	0	0	0	0	0	0	136	0	0	0	0	0	28	0	0	0	0	0	51	0	0	0	0	0	0	0	0	0	0	0
bb5f984f04b2df589dbab9cab1f95a5d	0	0	0	0	0	0	0	0	0	0	0	0	0	0	0	0	0	0	0	0	0	0	0	0	0	0	0	59	0	0	0	0	0	175	0	0	21	0	0	0	0	0	0	0	0
0cba005380743e005c5610b3a3dd9903	0	0	0	0	0	0	0	0	0	0	0	0	0	0	0	0	0	0	0	0	0	0	0	0	0	0	0	77	0	0	0	0	0	171	0	0	8	0	0	0	0	0	0	0	0
4956993a4e5c0b144664bb21b0428bb8	0	0	0	0	0	0	0	0	0	0	0	0	0	0	0	0	0	0	0	0	0	0	0	0	0	0	0	0	0	0	0	0	0	0	0	0	0	92	101	0	0	0	0	0	0
ba95d0a14fc3a6a6ae5058b4c66c6b7d	0	0	0	20	0	0	0	0	0	8	0	0	0	37	0	0	0	0	0	0	0	5	0	0	0	0	0	72	0	0	0	0	64	40	0	0	0	0	0	0	0	2	0	0	0
fe89dec797fbbd9f22c911a336b82bcb	0	0	0	15	0	0	0	0	0	28	0	0	8	0	0	0	0	0	0	0	0	17	0	0	0	0	0	48	0	0	0	0	22	34	0	0	87	0	0	0	0	0	0	0	0
8df5f89d85e0bbed802d2bc0f748f2bf	0	71	0	0	0	0	0	51	0	0	0	0	0	0	0	0	0	16	0	0	0	0	0	0	0	0	0	0	0	0	0	0	0	0	0	0	0	0	0	0	0	0	0	0	0
650599f90c385ec1388e2d80f5c3dd00	0	0	0	0	0	0	0	0	0	0	0	0	0	0	0	0	0	0	0	0	0	0	0	0	0	0	0	0	0	0	0	0	0	0	0	0	0	21	61	0	0	0	0	0	98
f908f15562035b59634c8b376485b66d	0	0	0	0	0	0	0	0	0	0	0	0	0	0	0	0	0	0	0	0	0	0	0	0	0	0	0	0	0	0	0	0	0	0	0	0	0	0	0	0	0	136	0	10	0
25efb145f0cf0d26781e30807050d5ed	0	25	0	0	0	0	0	17	0	0	0	0	0	0	0	0	0	0	0	34	0	0	0	0	0	0	0	0	0	0	0	80	56	0	0	0	0	0	0	0	0	0	0	0	0
6c88fb7d452276354e6069b4b906f92e	0	0	0	0	0	0	0	0	0	0	0	0	0	0	0	0	0	0	0	0	0	0	0	0	0	0	0	0	0	0	0	0	0	0	0	0	0	0	0	0	0	79	24	31	0
1a49ac60eba2d9e3059f63c1aee42949	0	0	0	33	0	0	0	0	0	66	0	0	0	0	0	23	0	0	0	0	0	117	0	0	0	0	0	0	0	0	0	0	0	0	0	0	32	0	0	0	0	0	0	8	0
889fddb463af5611cb5f4c5ec45e44a6	0	0	0	0	0	0	0	0	0	0	0	0	0	0	0	0	0	0	0	0	0	0	0	0	0	0	0	0	0	0	0	0	0	0	0	0	0	0	0	121	121	0	0	8	22
a24e4e5c4eb6b4bdac9d4c9cb4ee6567	5	23	0	0	0	0	10	49	0	0	0	10	0	0	0	0	0	0	0	29	15	0	0	6	0	0	0	0	9	0	0	7	0	0	0	0	0	0	0	0	0	0	0	0	0
abc05337957359b54da42b88ea2640a1	0	0	0	0	0	0	0	0	0	0	0	0	0	0	0	0	0	0	0	0	0	0	0	0	0	0	0	0	0	0	0	0	0	0	0	0	0	0	0	42	42	0	16	0	41
419366cec6373b3eca2970b3f76575cd	0	0	0	0	0	0	0	0	0	0	0	0	0	0	0	0	0	0	0	0	0	0	0	0	0	0	0	0	0	0	0	0	0	0	0	0	0	0	0	0	0	78	24	39	0
723e18aa002ce44213300a25ecc816e1	0	0	0	23	0	0	0	0	0	71	0	0	0	0	0	19	0	0	0	0	0	83	0	0	0	0	0	35	0	0	0	0	0	32	0	0	0	0	0	0	0	0	0	0	0
8bd558d3546fade5c30e93482aaa1a86	0	0	0	52	0	0	0	0	0	43	0	0	6	0	0	0	0	0	0	0	0	85	0	0	0	0	0	2	0	0	0	0	0	57	0	0	0	0	0	0	0	0	0	0	0
07c9606fc4f39136f831f53b09cef04e	0	0	0	66	0	0	0	0	0	105	0	0	0	0	0	0	0	0	0	0	0	33	0	0	0	0	0	27	0	0	0	0	0	0	0	0	28	0	0	0	0	0	0	0	0
4061d98f846fdf274e5babf91f43150e	0	0	134	0	0	0	0	0	0	0	0	0	0	0	0	0	0	0	0	0	0	0	0	0	58	0	0	0	0	18	0	0	0	0	0	0	0	0	0	0	0	0	0	0	0
629d99354c3453cd2a1fa43278438d92	0	0	10	0	6	0	0	3	18	0	37	0	6	14	10	0	15	19	0	24	0	0	32	0	0	0	15	0	30	0	0	14	0	0	0	0	0	0	0	0	0	0	0	0	0
7a9d94653a244e1245f5b877d01e4d53	0	0	0	0	0	0	0	0	0	0	0	0	0	0	0	0	0	0	0	0	0	0	0	0	0	0	0	0	0	0	0	0	0	0	0	0	0	0	0	0	0	41	35	45	0
4009e2bde6972aa6d770404bf05463a2	0	0	3	0	0	0	0	0	64	0	94	0	0	0	0	0	0	0	0	0	0	0	0	0	28	0	0	0	0	0	0	38	0	0	0	0	0	0	0	0	0	0	0	0	0
66634b9d8ebc188178c68cf019420751	0	0	0	0	0	0	0	67	0	0	0	0	58	0	0	0	8	0	0	36	0	0	0	0	0	0	0	0	0	0	0	0	0	0	5	0	0	0	0	0	0	0	0	0	0
c97c840d504fcb1cdbc0b9e7e9301228	0	0	0	73	0	0	0	0	0	132	0	0	0	0	0	53	0	0	0	0	0	0	0	0	0	0	0	0	0	0	0	0	0	0	0	0	0	0	0	0	0	0	0	0	0
1d5766c0f21c7cb3bef4a2c643ecc292	0	0	0	0	0	0	0	0	0	0	0	0	0	0	0	97	0	0	0	0	0	40	0	0	0	0	0	16	0	0	0	0	0	132	0	0	0	0	0	0	0	5	0	5	0
074a87ab726a3ae105deaee4ee0c7261	0	0	0	0	0	0	0	0	0	0	0	0	0	0	0	0	0	0	0	0	0	0	0	0	0	0	0	0	0	0	0	0	0	0	0	0	0	0	0	0	0	23	31	0	90
8dae22095420f8a045d284351803dafa	0	0	0	0	0	0	0	0	0	0	0	0	0	0	0	0	0	0	0	0	0	0	0	0	0	0	0	0	0	0	0	0	0	0	0	0	0	0	0	10	10	27	38	38	0
b8b657206d7233ab1bfcc6a9927725ac	0	0	0	39	0	0	0	0	0	126	0	0	0	0	0	37	0	0	0	0	0	0	0	0	0	0	0	0	0	0	0	0	0	33	0	0	0	0	0	0	0	0	0	0	0
f6dea05e7f2b4459245860a9af1de973	0	0	0	49	0	0	0	0	0	57	0	0	0	0	0	0	0	0	0	0	0	0	0	0	0	0	0	46	0	0	0	0	0	62	0	0	20	0	0	0	0	0	0	0	0
c878b640b1c9f2bab16c5b88521b26dc	0	0	0	0	0	0	0	0	0	0	0	0	0	0	0	0	0	0	0	0	0	0	0	0	0	0	0	0	0	0	0	0	0	0	0	0	0	0	0	54	54	35	0	0	34
9857660be7eb1f792c7167c178becc01	0	21	0	0	0	0	0	58	0	0	0	0	0	0	0	0	0	0	0	0	0	0	0	0	0	35	0	0	0	0	0	0	0	0	0	0	0	0	0	0	0	0	0	0	0
19f94dfe1a15f4fd713e5a384a805c0e	0	0	0	0	0	0	0	0	0	0	0	0	0	0	0	0	0	0	0	0	0	0	0	0	0	0	0	0	0	0	0	0	0	0	0	0	0	0	0	0	0	0	47	55	0
6042617a689ba3ddf5b1169cc57c4ed7	0	0	0	0	0	0	0	0	0	0	0	0	0	0	0	0	0	0	0	0	0	0	0	0	0	0	0	0	0	0	0	0	0	0	0	0	0	0	0	0	0	0	52	51	4
a9b29244aae4bb2c5b74ff0acb445ea6	2	0	18	0	0	0	0	0	7	0	0	0	0	0	0	0	0	3	0	0	0	0	0	0	0	0	5	0	0	0	0	115	0	0	0	27	0	0	0	0	0	0	0	0	0
35972e2ff54205a2a800e89541c1f05a	0	0	0	0	0	0	0	0	0	0	0	0	0	0	0	0	0	0	0	0	0	0	0	0	0	0	0	0	0	0	0	0	0	0	0	0	0	0	0	9	9	57	32	25	0
4c48d1d8d000d1eb6b3e507ce4ea261d	0	0	0	0	0	0	0	0	0	0	0	0	0	0	28	0	72	9	0	0	0	0	0	0	0	0	0	0	12	0	0	0	73	0	25	0	0	0	0	0	0	0	0	0	0
df12ca40887d9cd2d6af91889e7889c0	0	0	0	0	0	0	0	0	0	0	0	0	0	0	0	0	0	0	0	0	0	0	0	0	0	0	0	0	0	0	0	0	0	0	0	0	0	0	0	0	0	8	39	64	0
50486bec5e782ead03dd13834c6ca5c3	0	0	0	62	0	0	0	0	0	20	0	0	0	0	0	0	0	0	0	0	0	49	0	0	0	0	0	39	0	0	0	0	0	36	0	0	34	0	0	0	0	0	0	0	0
a835195dee74235503faf05a5771c940	0	0	0	0	0	0	0	0	0	0	0	0	0	0	0	0	0	0	0	0	0	0	0	0	0	0	0	0	0	0	0	0	0	0	0	0	0	0	0	0	0	11	52	65	0
9e2b76bd056b45ec78fdc347cbe26a03	0	0	0	27	0	0	25	3	0	15	6	0	0	11	0	0	51	0	21	13	12	0	0	0	0	0	0	0	9	0	0	7	0	0	0	0	5	0	0	0	0	0	0	0	0
62f803cd1b1aa4cd0c80b0ca8992c106	0	0	0	0	0	0	0	0	0	0	284	0	0	0	0	0	0	0	0	0	0	0	0	0	0	0	0	0	0	0	0	0	0	0	0	0	0	0	0	8	8	0	0	0	0
bd172d43a1a18e20c7740336f616f588	0	0	0	0	0	0	0	0	0	0	0	0	0	0	0	0	0	0	0	0	0	0	0	0	0	0	0	0	0	0	0	0	0	0	0	0	0	0	0	0	0	30	38	27	0
212228457d97904d22f24200d5d82d2b	0	0	0	0	0	0	0	0	0	0	0	0	0	0	0	0	0	0	0	0	0	0	0	0	0	0	0	0	0	0	0	0	0	0	0	0	0	0	0	66	66	11	17	0	45
e0546b90e8d549522dc0c08242112ea2	0	0	0	0	0	38	0	0	0	0	0	46	0	0	0	0	0	0	0	0	0	0	0	25	0	0	0	0	0	73	0	0	0	0	0	0	0	0	0	0	0	0	0	0	0
1a9d4c413c2dcaf86ecd743b57a135f8	0	0	0	19	0	0	0	0	0	69	0	0	0	0	0	27	0	0	0	0	0	31	0	0	0	0	0	0	0	0	0	0	0	85	0	0	2	0	0	0	0	0	0	0	0
ba27b52ba8bc8988eae4b6c3efb57d9e	0	0	0	0	0	0	0	0	0	0	0	0	0	0	0	0	0	0	0	0	0	0	0	0	0	0	0	0	0	0	0	0	0	0	0	0	0	0	0	0	0	7	0	0	0
d29c8c9c987ac66b2789f7848b1e0f48	0	0	0	31	0	0	0	0	0	25	0	0	0	0	0	0	0	0	0	0	0	67	0	0	0	0	0	28	0	0	0	0	0	12	0	0	111	0	0	0	0	0	0	0	0
4b83dd9e5a1522c4d4a2cb5c3008a965	0	0	0	0	0	0	0	0	0	0	0	0	0	0	0	0	0	0	0	0	0	0	0	0	0	0	0	0	0	0	0	0	0	0	0	0	0	0	0	7	7	23	46	34	0
bc722cf08c11bd5691cd72a02774e0e5	0	0	0	0	0	0	0	0	0	0	0	0	0	0	0	15	166	0	0	0	0	0	0	0	0	0	0	0	0	0	0	0	0	9	20	0	11	0	0	0	0	0	0	0	0
a36108fd406d79b02495a7dfecbe3396	0	0	0	0	0	0	0	0	0	0	0	0	0	0	0	0	0	0	0	0	0	0	0	0	0	0	0	0	0	0	0	0	0	0	0	0	0	0	0	12	12	37	26	42	0
632c86e7202203107a4116f95de0eb8c	0	0	0	73	0	0	0	0	0	24	0	0	0	0	0	19	0	0	0	0	0	22	0	0	0	0	0	6	0	0	0	0	0	47	0	0	3	0	0	0	0	4	10	7	0
34671a478c8d70eeb0489e7b69987bf5	0	0	0	0	0	0	0	0	0	0	0	0	0	0	0	0	0	0	0	0	0	0	0	0	0	0	0	0	0	0	0	0	0	0	0	0	0	0	0	4	4	61	21	22	0
0ab0abab891730b23424a9177b447d1b	5	0	6	0	4	3	7	2	11	0	0	2	0	6	0	0	25	0	36	18	8	0	0	5	0	0	15	0	18	0	0	0	6	0	15	1	0	0	0	4	4	0	0	0	0
c6b91db8197aa7be0b1f27752556be32	0	0	22	0	0	0	0	0	91	0	0	0	0	0	0	0	0	11	0	0	83	0	0	0	0	0	0	0	0	0	0	0	0	0	0	0	0	0	0	0	0	0	0	0	0
1023f79ff0320a5ea4787ef61d4018b1	0	0	0	97	0	0	0	0	0	2	0	0	0	0	0	20	0	0	0	0	0	21	0	0	0	0	0	88	0	0	0	0	0	15	0	0	0	0	0	0	0	0	0	0	0
38e3871529067b95a21458dc256f416f	0	0	0	0	16	0	0	0	0	0	29	0	0	64	31	0	0	0	0	0	0	0	26	0	0	0	0	0	56	0	0	0	0	0	0	0	0	0	0	0	0	0	0	0	0
468a1dd251668de6ab65ee85071f5099	0	0	0	0	0	0	0	0	0	0	0	0	0	0	0	0	0	0	0	0	0	0	0	0	0	0	0	0	0	0	0	0	0	0	0	0	0	0	0	36	36	17	10	12	33
e61b0f5e60142112d126fc18b6dfba12	0	0	0	11	0	0	0	0	0	34	0	0	0	0	0	0	0	0	0	0	0	18	0	0	0	0	0	11	0	0	0	0	0	149	0	0	0	0	0	0	0	0	0	0	0
44334f2f0ec6dcdbd87ddf33723b9cc9	0	0	0	0	0	0	0	0	0	0	51	0	0	0	9	0	65	0	0	0	26	0	0	0	0	0	0	0	0	0	0	0	0	0	0	0	0	0	0	23	23	0	0	0	0
71d093e5b538187bc07b0bd6c443dd4b	0	0	0	21	0	0	0	0	0	38	0	0	0	0	0	12	0	0	0	0	0	36	0	0	0	0	0	31	0	0	0	0	0	67	0	0	23	0	0	8	8	0	0	0	0
926deb34ae0452bdbc5e1854023faee7	0	0	0	0	0	0	0	0	0	0	0	0	0	0	0	0	0	0	0	0	0	0	0	0	0	0	0	0	0	0	0	0	0	0	0	0	0	0	0	0	0	16	38	51	0
4d53a093a23f419c37ceacb8f5483d38	0	0	0	23	0	0	0	0	0	67	0	0	0	0	0	0	0	0	0	0	0	119	0	0	0	0	0	0	0	0	0	0	0	0	0	0	0	0	0	0	0	0	0	0	0
eee4613839f13fada280cde15bdfb9f6	0	0	0	0	0	0	0	0	0	0	0	0	0	51	59	0	0	0	77	0	0	0	0	0	0	0	0	0	0	0	0	0	0	0	0	0	0	0	0	0	0	0	0	0	0
a9e823010e48ca3d6ba9d5958fe87937	0	0	0	0	0	37	0	0	0	0	0	50	0	0	0	0	0	0	0	0	0	0	0	81	0	0	0	0	0	0	0	0	0	0	0	0	0	0	0	0	0	0	0	0	0
e017d097b282b068a690af07c4106933	0	0	0	0	0	0	0	0	0	66	0	0	0	0	0	0	0	0	0	0	0	128	0	0	0	0	0	0	0	0	0	0	0	28	0	0	0	0	0	0	0	0	0	0	0
03180d0117181f7bc13e024a6cf6edef	0	0	0	0	66	58	0	0	0	0	0	24	0	0	0	0	0	0	0	0	0	0	0	0	0	0	0	0	0	0	0	0	0	0	0	0	0	0	0	0	0	0	0	0	0
a3e07999359a7a39dfd6a9460036ceaa	0	0	0	0	0	0	0	0	0	0	0	0	0	0	0	0	0	0	0	0	0	0	0	0	0	0	0	0	0	0	0	0	0	0	0	0	0	0	0	0	0	34	46	32	0
a1797cb106ea685575c574d24621b548	0	0	0	0	0	0	0	0	0	0	0	0	0	0	0	0	0	0	0	0	0	0	0	0	0	0	0	0	0	0	0	0	0	0	0	0	0	0	0	0	0	18	48	40	0
243c86b36fb3f7edd2b31441e787b859	0	0	0	0	0	0	0	0	0	0	0	0	0	0	0	79	0	0	0	0	0	54	0	0	0	0	0	5	0	0	0	0	0	111	0	0	0	0	0	0	0	0	0	0	0
5d0051e96e7e11360e25187b5c083407	0	0	0	0	0	0	0	0	0	0	0	0	0	0	0	0	0	0	0	0	0	0	0	0	0	0	0	0	0	0	0	0	0	0	0	0	0	0	0	0	0	12	26	22	0
75de99490450a183314b037ca79f83b8	0	0	0	0	142	0	0	0	0	0	29	0	0	0	0	0	0	0	0	0	0	0	4	0	0	0	5	0	6	0	0	0	2	0	0	0	0	0	0	0	0	0	0	0	0
c714f7f8a9347cce713ec226a798dd0e	0	0	0	0	0	0	0	0	0	0	0	0	0	0	0	0	0	0	0	0	0	0	0	0	0	0	0	0	0	0	0	0	0	0	0	0	0	0	0	27	27	24	11	32	0
0e980b75d138e668035a8f1dd2c6c881	0	0	0	12	0	0	0	0	0	11	0	0	28	0	7	0	65	2	24	0	0	6	0	0	0	0	0	0	0	0	0	0	0	5	9	0	20	0	0	1	1	0	0	0	0
1c1cf8d612f647b0fe30254a59f52a9e	0	0	0	0	0	0	0	0	0	0	0	0	0	0	0	0	0	0	0	0	0	0	0	0	0	0	0	0	0	0	0	0	0	0	0	0	0	97	60	0	0	0	0	0	0
3e1a2967ea180a63c066ab3f924a6582	70	0	0	0	0	0	44	0	0	0	0	0	0	0	0	0	0	0	25	0	0	0	0	0	40	0	0	0	0	0	0	0	0	0	0	0	0	0	0	0	0	0	0	0	0
e9256ad3f9b6b1dd6e86e6170ed571d7	0	0	0	59	0	0	0	0	0	0	0	0	0	0	0	0	0	0	0	0	0	32	73	0	0	0	0	0	0	0	0	0	48	0	22	0	0	0	0	0	0	0	0	0	0
2015470800e4c01efb2296e47b4a06bb	0	0	0	0	0	0	0	0	0	0	0	0	0	0	0	0	0	0	0	0	0	0	0	0	0	0	0	0	0	0	0	0	0	0	0	0	0	0	0	0	0	33	23	31	0
f837f8468820d97315317b65a22b4b23	0	0	0	13	0	0	0	0	0	37	0	0	15	9	3	0	12	5	0	6	0	27	0	0	0	0	0	26	0	0	0	4	0	29	3	0	0	0	0	0	0	0	0	0	0
3ddc9f1aec5584352cf3663d1d4acd1d	3	9	13	0	0	0	7	12	9	0	14	0	21	2	6	0	0	8	5	17	8	0	0	0	0	0	4	0	0	0	20	10	8	0	0	0	0	0	0	0	0	0	0	0	0
65032d0c5b205f8eb25b868ee4fc6442	0	0	0	53	0	0	0	0	0	0	0	0	0	0	0	0	8	0	0	0	0	22	0	0	0	0	0	44	0	0	0	0	18	57	17	0	0	0	0	0	0	0	0	0	0
dbc5bd8ce128ffc306bc8bbe8f18d670	0	0	0	0	0	0	0	0	0	0	0	0	0	0	0	0	0	0	0	0	0	0	0	0	0	0	0	0	0	0	0	0	0	0	0	0	0	0	0	0	0	0	0	3	0
a2fc1b1f7f4b930764480e0a462d87a4	0	0	0	0	0	0	0	0	0	0	0	0	0	0	0	0	0	0	0	0	0	0	0	0	0	0	0	0	0	0	0	0	0	0	0	0	0	0	0	0	0	13	0	81	0
aa6ce0e6a427e895404e889420073cc8	0	0	15	0	0	0	0	0	0	0	0	0	0	0	29	0	0	0	0	0	30	0	0	0	0	0	97	0	0	0	0	0	0	0	0	0	0	0	0	0	0	0	0	0	0
3fc320b4d1889a747fc42443cd71f13b	0	0	0	0	0	0	0	0	0	0	2	0	26	12	0	0	75	0	18	6	0	0	0	0	0	0	0	0	6	0	0	0	0	0	0	0	29	0	0	0	0	0	0	0	0
fa4ffc542017164fe992362d0bc57d99	0	0	0	36	0	0	0	0	0	6	0	0	25	0	0	0	0	4	0	0	0	19	0	0	0	0	0	14	57	0	0	0	7	30	14	0	0	0	0	0	0	0	0	0	0
345035366ae031978f074f84032b5f54	0	0	0	0	0	0	0	0	0	0	0	0	0	0	0	0	0	0	0	0	0	0	0	0	0	0	0	0	0	0	0	0	0	0	0	0	0	0	0	0	0	53	18	42	0
3843998504e7a48a025d94ab4708d23f	0	0	0	0	0	0	0	0	0	0	0	0	0	0	0	0	0	0	0	0	0	0	0	0	0	0	0	0	0	0	0	0	0	0	0	0	0	0	0	80	80	0	15	0	35
4e3e6c809fce88539c3c98023cbbd38b	0	0	0	0	0	0	0	0	0	0	0	0	0	0	0	0	0	0	0	0	0	0	0	0	0	0	0	0	0	0	0	0	0	0	0	0	0	0	0	0	0	28	20	36	1
d571486de1db51865f3848c93569fde5	0	0	0	0	0	0	0	0	0	0	0	0	0	0	0	0	0	0	0	0	0	0	0	0	0	0	0	0	0	0	0	0	0	0	0	0	0	0	0	5	5	46	17	21	0
e57cea9e2cf2ac3ebb684609b063b7e4	0	0	0	0	0	0	0	0	0	0	0	0	0	0	0	0	0	0	0	0	0	0	0	0	0	0	0	0	0	0	0	0	0	0	0	0	0	0	0	15	15	38	18	25	0
e8278ef0b3698404073c589ee3e2475b	0	0	0	0	0	0	0	0	0	0	0	0	0	0	0	0	0	0	0	0	0	0	0	0	0	0	0	0	0	0	0	0	0	0	0	0	0	0	0	0	0	0	40	36	0
e9c6b45ed56218d9b30728683fba60c1	0	0	0	0	0	0	0	0	0	0	0	0	0	0	0	0	0	0	0	0	0	0	0	0	0	0	0	0	0	0	0	0	0	0	0	0	0	0	0	0	0	78	9	11	0
b1624eb770405d1214b4a615fd294817	0	0	0	0	0	0	0	0	0	0	0	0	0	0	0	0	0	0	0	0	0	0	0	0	0	0	0	0	0	0	0	0	0	0	0	0	0	0	0	0	0	0	30	62	0
47c2e30ba99b8cb7b4ca2fd248b78064	0	0	0	0	0	0	0	0	0	0	0	0	0	0	0	0	0	0	0	0	0	0	0	0	0	0	0	0	0	0	0	0	0	0	0	0	0	0	0	0	0	56	22	18	0
04347aeb44b45e8beae28744f9cdece1	0	0	0	0	0	0	0	0	0	0	0	0	0	0	0	0	0	0	0	0	0	0	0	0	0	0	0	0	0	0	0	0	0	0	0	0	0	0	0	0	0	8	52	27	0
0db849f60a628a76ca1b6428bd03bf82	0	0	0	0	0	0	0	0	0	0	0	0	0	0	0	0	0	0	0	0	0	0	0	0	0	0	0	0	0	0	0	0	0	0	0	0	0	0	0	0	0	20	22	52	0
06d0f696c565a15f2440135275a5929c	0	0	0	0	0	0	0	0	0	0	0	0	0	0	0	0	0	0	0	0	0	95	0	0	0	0	0	13	0	0	0	0	0	83	0	0	0	0	0	0	0	0	0	0	0
68f4a663cbc45ff0adf061f70b5ae242	0	0	0	0	0	0	0	0	0	0	0	0	0	0	0	0	0	0	0	0	0	0	0	0	0	0	0	0	0	0	0	0	0	0	0	0	0	0	0	0	0	65	12	20	0
c69083f01c38940d2f55ae156e512c20	0	0	0	0	0	0	0	0	0	0	0	0	0	0	0	0	0	0	0	0	0	0	0	0	0	0	0	0	0	0	0	0	0	0	0	0	0	0	0	0	0	37	24	19	0
d6e171699ea4d0cb5af565826d5fb4a4	0	0	0	0	0	0	0	0	0	0	0	0	0	0	0	0	0	0	0	0	0	0	0	0	0	0	0	0	0	0	0	0	0	0	0	0	0	0	0	0	0	0	50	50	0
4602d629323740d8f8560a10428385d4	0	0	0	0	0	0	0	0	0	0	0	0	0	0	0	0	0	0	0	0	0	0	0	0	0	0	0	0	0	0	0	0	0	0	0	0	0	0	0	0	0	12	27	35	0
4ecebd139f8fe64108eb098c54a2388c	0	0	0	0	0	0	0	0	0	0	0	0	171	0	0	0	0	19	0	5	0	0	0	0	0	0	0	0	0	0	0	6	0	0	0	0	0	0	0	0	0	0	0	0	0
45a924af9cce6622c95de4144dbd0c39	0	0	0	0	0	0	0	0	0	0	0	0	0	0	0	180	0	0	0	0	0	0	0	0	0	0	0	0	0	0	0	0	0	0	8	0	90	0	0	0	0	0	0	0	0
1b1f8f85a598f9ac6c2c01d7a45aca70	0	0	0	0	0	0	0	0	0	0	0	0	0	0	0	0	0	0	0	0	0	0	0	0	0	0	0	0	0	0	0	0	0	0	0	0	0	0	0	49	49	13	3	11	39
fb3233bf2fc79bc4cc61ae9d4ce1bbeb	0	0	0	0	0	0	0	0	0	0	0	0	0	0	0	0	19	14	0	0	0	0	0	0	0	0	0	0	0	0	0	0	194	0	0	0	0	0	0	0	0	0	0	0	0
bd216870cc25e0d0c2fc3c2168234b89	0	0	0	0	0	0	0	0	0	0	0	0	0	0	0	0	0	0	0	0	0	0	0	0	0	0	0	0	0	0	0	0	0	0	0	0	0	0	0	0	0	96	7	8	0
526cb298d74fc9e244ebf373f74cb24f	0	0	0	7	0	0	0	0	0	161	0	0	0	0	0	0	0	0	0	0	0	0	0	0	0	0	0	0	0	0	0	0	0	3	0	0	0	0	0	0	0	0	0	0	0
b5350dd327c2f2d1f398fe384d774be8	0	0	0	0	0	0	0	0	0	0	34	0	0	39	0	0	12	0	0	0	0	0	30	0	0	0	0	0	94	0	0	0	0	0	0	0	0	0	0	0	0	0	0	0	0
05f0afb9cf5994700fdde34fb6009647	0	0	0	0	0	0	0	0	0	0	0	0	0	0	0	306	0	0	0	0	0	0	0	0	0	0	0	0	0	0	0	0	0	0	0	0	0	0	0	0	0	12	0	0	0
2d20a6e18a22442ca9478cde299fcfd4	0	26	0	0	0	0	0	25	0	0	0	0	0	0	0	0	0	0	0	18	0	0	0	0	0	0	0	0	0	0	20	0	0	0	0	0	0	0	0	0	0	0	0	0	0
f6f64a1c843867945c413b5862724a16	0	0	0	49	0	0	0	9	0	0	0	0	0	11	0	0	14	0	0	56	0	0	0	0	0	0	0	0	0	0	0	0	0	0	0	0	0	0	0	5	5	0	0	0	0
bc3b74c90d0b7899c7d786252197bc1e	0	0	0	0	0	11	0	3	62	0	5	4	9	0	7	0	0	0	6	3	5	0	0	0	12	0	6	0	0	0	10	0	12	0	11	2	0	0	0	0	0	0	0	0	0
9b57e8845e7ef4e3c03ac33fe5dd288a	0	0	0	0	0	0	0	0	0	13	0	0	0	0	0	0	0	0	0	0	0	0	0	0	0	0	0	131	0	0	0	0	0	0	0	0	34	0	0	0	0	0	0	0	0
282f392256b3151e2dfc652ee90f3a30	0	0	0	42	0	0	0	0	0	48	0	0	0	0	0	0	0	0	0	0	0	48	0	0	0	0	0	24	0	0	0	0	0	20	0	0	0	0	0	0	0	0	0	0	0
e1c12900665b684265ec5e3e7b680140	0	0	0	0	0	0	0	0	0	0	0	0	0	0	0	0	0	0	0	0	0	0	0	0	0	0	0	0	0	0	0	0	0	0	0	0	0	0	0	0	0	62	19	22	0
2f9394c2c38b4e21825bc2df78a8e4f1	0	0	0	0	0	0	0	0	0	125	0	0	0	0	0	0	0	0	0	0	0	39	0	0	0	0	0	0	0	0	0	0	0	0	0	0	0	0	0	0	0	0	0	0	0
166cdf5514d68a5cdec9583a195c8f1a	0	0	0	0	40	0	0	0	0	0	28	0	0	0	0	0	14	0	0	0	0	0	7	0	0	0	0	0	21	0	0	0	81	0	0	0	0	0	0	0	0	0	0	0	0
408181805a3d72b7a1fef844c8e8b6fe	0	0	0	0	0	0	0	0	0	0	0	0	0	0	0	0	0	0	0	0	0	0	0	0	0	0	0	0	0	0	0	0	0	0	0	0	0	0	0	0	0	24	31	19	0
5a5046cd0a902a2c641ab988dcd8b622	0	0	0	0	0	0	0	0	0	0	0	0	0	0	0	0	0	0	0	0	0	0	0	0	0	0	0	0	0	0	0	0	0	0	0	0	0	0	0	0	0	25	39	27	0
3a1deb33e7bc7d36a968e12ca3cd3bf1	0	0	0	0	7	0	0	0	0	10	0	0	0	3	0	0	6	0	0	0	8	0	0	0	0	0	40	0	73	0	0	0	0	0	0	0	46	0	0	0	0	0	0	0	0
8a60ea4e5177111047d3aa55ac57dd9d	0	0	0	0	0	0	0	0	0	0	0	0	0	58	0	0	0	0	0	0	0	0	0	0	0	0	0	0	0	0	0	0	62	0	46	0	0	0	0	0	0	0	0	0	0
256c7ad283fd9a2adc280a6684055fbc	0	0	0	0	0	0	0	0	0	0	0	0	0	0	0	0	0	0	0	0	0	0	0	0	0	0	0	0	0	0	0	0	0	0	0	0	0	50	88	0	0	0	0	0	0
0b2c924664c1b15309efb9395775803a	0	0	0	0	0	0	0	0	52	0	0	0	0	0	0	0	0	0	0	0	55	0	0	0	0	0	49	0	0	0	0	0	0	0	0	0	0	0	0	0	0	0	0	0	0
ac4009efbb2b22bf47b31e21282a3003	0	0	0	0	0	0	0	0	0	38	0	0	0	0	0	153	0	0	0	0	0	21	0	0	0	0	0	0	0	0	0	0	0	25	0	0	0	0	0	0	0	0	0	0	0
df6ecbf33d6b4d0c350c8d3744b0e29c	0	0	0	0	0	0	0	0	0	0	0	0	0	0	0	63	0	0	0	0	0	0	0	0	0	0	0	148	0	0	0	0	0	0	0	0	0	0	0	0	0	0	0	0	0
38c62db4f17250f213bee6e60ca977bc	0	0	0	0	0	0	0	0	0	0	0	0	0	0	0	0	0	13	0	0	0	0	0	0	0	0	0	6	0	0	0	11	0	26	0	0	79	0	0	0	0	0	0	0	0
772f9da74d82cc33ec7d875a9f2ecb0a	0	0	0	6	0	0	0	0	0	0	0	0	0	0	0	0	34	3	0	0	6	0	25	0	0	0	0	0	0	0	0	0	0	0	0	0	24	0	0	1	1	0	0	0	0
b77493909a0ae22f85271b695b29b738	0	0	0	0	0	31	0	0	0	0	0	29	0	0	0	0	0	0	0	0	0	0	0	10	0	0	0	0	0	16	0	10	0	0	0	45	0	0	0	0	0	0	0	0	0
1d815debc82a8bed155ca140c9fb8ce6	0	2	0	0	0	0	0	0	0	0	0	0	0	0	0	0	0	0	0	0	0	0	0	0	0	0	0	0	0	0	0	0	0	0	0	0	0	0	0	30	30	12	8	7	37
9c577483bfb2c69a732131d35192bea3	0	0	0	0	0	27	0	0	0	0	0	22	0	0	0	137	0	0	0	0	0	0	0	14	0	0	0	0	0	8	0	0	0	0	0	0	0	0	0	0	0	0	0	0	0
6a7acbeddf3c93452aaf75a099760efd	0	0	0	0	0	0	0	0	0	0	0	0	0	0	0	0	0	0	0	0	0	0	0	0	0	0	0	0	0	0	0	0	0	0	0	0	0	0	0	10	10	0	15	26	0
74faec7cef6b575ce7369378a785b2a3	0	0	0	40	0	0	0	0	0	56	0	0	0	0	0	0	0	0	0	0	0	30	0	0	0	0	0	16	0	0	0	0	0	16	0	0	0	0	0	0	0	0	0	0	0
24273374839f580700df4af1c76e331b	0	0	0	6	0	0	0	0	0	20	0	0	0	0	0	12	0	0	0	0	0	128	0	0	0	0	0	0	0	0	0	0	0	46	0	0	0	0	0	0	0	0	0	0	0
0ec4a2081b0ad1304fa0f22320e52c64	0	0	0	0	0	0	0	0	0	0	0	0	0	0	0	0	0	0	0	0	0	7	0	0	0	0	0	33	0	0	0	0	0	77	0	0	62	0	0	0	0	0	0	0	0
43a73e675881d341c0cb053a0fdc8469	0	0	0	0	0	0	0	0	0	0	0	0	0	0	0	294	0	0	0	0	0	0	0	0	0	0	0	8	0	0	0	0	0	0	0	0	0	0	0	0	0	0	0	0	0
2ff2dfa6e77e35f086cd7a546cc15317	0	0	0	25	0	0	0	0	0	29	0	0	0	0	0	0	0	0	0	0	0	128	0	0	0	0	0	0	0	0	0	0	0	0	0	0	0	0	0	0	0	0	0	0	0
6b6046cda8ab353c3b0b633c81a99f56	0	0	0	0	0	0	0	23	0	0	0	0	0	0	0	0	0	0	0	0	0	0	0	0	0	0	0	0	0	0	21	0	0	0	87	0	0	0	0	0	0	0	0	0	0
767a29d12ab6927ea432b9f8a415bd1d	0	0	0	0	0	0	0	0	0	0	0	0	0	0	0	0	0	0	0	0	0	0	0	0	0	0	0	0	0	0	0	0	0	0	0	0	0	0	0	0	0	34	22	13	0
763310fea1545ba195c10c5d9a4a2e9a	0	0	0	0	55	0	0	0	0	0	0	0	0	0	0	0	0	0	0	0	0	0	64	0	0	0	0	0	0	0	0	0	39	0	0	0	0	0	0	0	0	0	0	0	0
6634588331685169245439b997909e10	0	0	0	0	0	0	0	0	0	0	0	0	0	0	0	0	0	0	0	0	0	0	0	0	0	0	0	0	0	0	0	0	0	0	0	0	0	0	0	64	64	11	10	0	15
b20bcd448f9c089bf72b51f01f29b9b2	0	0	0	0	0	0	0	0	0	0	0	0	0	0	0	0	0	0	0	0	0	0	0	0	0	0	0	0	0	0	0	0	0	0	0	0	0	0	0	3	3	6	28	36	0
fe03b006f3bcd05c55d4a4af10b04ffd	0	0	0	66	0	0	0	0	0	37	0	0	0	0	0	0	0	0	0	0	0	22	0	0	0	0	0	16	0	0	0	0	0	17	0	0	0	0	0	0	0	0	0	0	0
4b2567a92e331e94d5888ed162ac7d5b	0	0	0	0	0	0	0	0	0	0	0	0	0	0	0	0	0	0	0	0	0	0	0	0	0	0	0	0	0	0	0	0	0	0	0	0	0	77	39	0	0	0	0	0	0
c2668946bbdc98f65dc7380f69614403	0	0	0	0	0	0	0	0	0	0	0	0	0	0	0	0	0	0	0	0	0	0	0	0	0	0	0	0	0	0	0	0	0	0	0	0	0	0	0	0	0	32	17	34	0
2142cebc93f24577e3fbaff364552338	0	0	0	6	0	0	0	0	0	20	0	0	0	0	0	11	0	0	0	0	0	26	0	0	0	0	0	31	0	0	0	0	0	65	0	0	0	0	0	0	0	0	0	0	0
f140cc7d399abd9560d4ecdc28b12fa7	0	0	0	0	0	0	0	0	0	0	0	0	0	29	0	82	0	0	0	0	0	35	0	0	0	0	0	0	0	0	0	0	0	0	0	0	41	0	0	0	0	0	0	0	0
d022dd3c5a022f369e7134bed4c5939e	0	24	0	47	0	0	0	8	0	39	0	0	0	0	0	0	0	0	0	4	0	0	0	0	0	7	0	0	0	0	0	0	0	0	0	0	0	0	0	0	0	2	4	0	0
a903ad1c458ff8ebd77ecf122f9069e4	0	0	0	0	0	0	0	0	0	0	0	0	22	44	14	0	0	4	0	0	0	0	0	0	0	0	0	0	26	0	0	0	56	0	0	0	0	0	0	0	0	0	0	0	0
c965fddd5dfc0dea3e277c76a786471b	0	0	0	42	0	0	0	0	0	26	0	0	8	0	0	0	0	0	2	0	0	32	0	0	0	0	0	27	0	0	0	0	7	0	0	0	17	0	0	0	0	0	0	0	0
b23fd7d1d7a755265711e5283f88a346	0	0	0	37	0	0	0	0	0	12	0	0	0	0	0	90	0	0	0	0	0	21	0	0	0	0	0	48	0	0	0	0	0	0	0	0	0	0	0	0	0	0	0	0	0
1657511f38a7954fe7652fd6289d066f	0	0	0	0	0	0	0	0	0	19	41	0	0	4	31	0	0	11	0	0	0	16	0	0	0	0	0	0	0	0	0	44	0	0	0	0	0	0	0	0	0	0	0	0	0
6d487a15f953c4c8d459c37350ac1639	0	0	0	0	0	0	0	0	0	0	0	0	0	0	0	0	0	0	0	0	0	0	0	0	0	0	0	0	0	0	0	0	0	0	0	0	0	0	0	0	0	22	29	24	0
00d6a5225028c9b055e6f39e998b030d	0	0	0	0	0	0	0	0	0	0	0	0	0	0	0	0	0	0	0	0	0	0	0	0	0	0	0	0	0	0	0	0	0	0	0	0	0	0	0	6	6	19	32	18	0
462cef849f3928a921596c575addf248	0	0	0	0	0	0	0	0	0	0	0	0	0	0	0	124	0	0	0	0	0	0	0	0	0	0	0	0	0	0	0	0	0	0	0	0	30	0	0	8	8	0	9	9	0
c597d64efba7b36530a98c0cdd134f1f	0	0	0	0	0	0	0	0	0	0	0	0	0	0	9	55	0	0	0	0	0	0	0	0	0	0	0	34	0	0	0	0	20	30	0	0	36	0	0	3	3	0	0	0	0
9fb156bd3745bdf9fb3efa997a504be4	0	0	0	22	0	0	0	0	0	31	0	0	0	0	0	33	0	0	0	0	0	11	0	0	0	0	0	0	0	0	0	0	0	37	0	0	6	0	0	0	0	2	0	3	0
5871752380354061a30befef03437aec	0	0	0	0	0	0	0	0	0	0	0	0	0	0	0	0	0	0	0	0	0	0	0	0	0	0	0	0	0	0	0	0	0	0	0	0	0	0	0	2	2	37	17	0	0
07eeda0574aeaa0932127f85049970a1	0	0	0	0	5	0	0	0	0	0	33	0	0	0	0	0	0	0	0	0	0	0	79	0	0	0	0	0	56	0	0	0	0	0	0	0	0	0	0	0	0	5	0	0	0
31e60450f293053f078bf70a93f17e7f	0	0	0	0	0	0	0	0	0	0	0	0	88	0	0	0	0	0	5	0	0	0	0	0	7	0	18	0	0	0	0	27	0	0	19	0	0	0	0	0	0	0	0	0	0
b9d5a64980b9056e72aa752d885ebde4	10	0	0	7	9	0	2	0	0	1	2	0	3	0	0	3	0	0	2	0	0	0	11	0	0	0	0	6	0	0	0	0	0	90	1	0	0	0	0	0	0	0	0	0	0
6e3bed66e3da6265893b52fde19a5737	0	0	0	0	0	0	0	0	0	0	0	0	0	0	0	0	0	0	0	0	0	0	0	0	0	0	0	0	0	0	0	0	0	0	0	0	0	0	0	31	31	0	5	4	44
65b1d41e1a00deda166d672f55a69568	0	0	0	0	0	0	0	0	0	0	0	0	0	0	0	0	0	0	0	0	0	0	0	0	0	0	0	0	0	0	0	0	0	0	0	0	0	0	0	8	8	19	24	19	0
04b399edfcfcdc659222beac662c201f	0	1	0	7	0	0	0	7	0	7	0	0	4	8	0	0	0	0	0	0	0	9	0	0	0	12	0	3	0	0	4	3	0	42	0	0	0	0	0	0	0	0	0	2	0
a59a774cd3d70f2729446b7953e570ad	0	0	0	0	0	0	0	0	0	7	0	0	0	0	0	54	0	0	0	0	0	9	0	0	0	0	0	58	0	0	0	0	0	41	0	0	0	0	0	0	0	0	0	0	0
831abe91dac2289d178dd18990c2752b	0	0	0	0	0	0	0	0	0	0	0	0	0	0	0	0	0	0	0	0	0	0	0	0	0	0	0	0	0	0	0	0	0	0	0	0	0	0	0	0	0	37	7	29	0
c0d4533120857b200fa6eeed7cd469c7	0	0	0	0	0	0	0	0	0	0	0	0	0	0	0	0	0	0	0	0	0	0	0	0	0	0	0	0	0	0	0	0	0	0	0	0	0	0	0	0	0	27	18	0	0
e2f80fe55f42c8ee1093b168c767e587	0	0	0	0	0	0	0	0	0	0	0	0	0	0	0	0	0	0	0	0	0	0	0	0	0	0	0	0	0	0	0	0	0	0	0	0	0	0	0	0	0	1	27	42	0
5b9d1f25ab7a2af05d851bf9d4f3d01a	0	0	0	0	0	0	0	0	0	0	0	0	0	0	0	0	0	0	0	0	0	0	0	0	0	0	0	0	0	0	0	0	0	0	0	0	0	0	0	0	0	64	4	14	0
c3c740016a58b0d6efe9178dd5795180	0	0	0	0	0	0	0	0	0	0	0	0	0	0	0	0	0	0	0	0	0	0	0	0	0	0	0	0	0	0	0	0	0	0	0	0	0	0	0	0	0	20	33	33	0
f1e2024b77788a8e4bd5d4fbee5a39dc	0	47	0	0	0	0	0	17	0	0	0	0	0	0	0	0	0	0	0	0	0	0	0	0	0	0	0	0	0	0	15	0	0	0	0	0	0	0	0	0	0	0	0	0	0
452c719b17bc2b6ff0fd8fec93386ec8	0	0	0	0	0	0	0	0	0	0	0	0	0	0	0	0	0	0	0	0	0	0	0	0	0	0	0	0	0	0	0	0	0	0	0	0	0	0	0	0	0	52	7	12	0
ffdd570a97adf62290eea8def8abf42e	0	0	0	46	0	0	0	0	0	26	0	0	0	0	0	0	0	0	0	0	0	53	0	0	0	0	0	22	0	0	0	0	0	14	0	0	0	0	0	0	0	0	0	0	0
5382861652ba5e68ddc5b4fc362df70d	0	0	0	0	0	0	0	0	0	0	0	0	0	0	0	92	0	0	0	0	0	0	0	0	0	0	0	0	0	0	0	0	0	23	0	0	30	0	0	0	0	6	11	5	0
4fab470fb014e4bf8e7729c185c23af2	0	0	0	0	0	0	0	0	0	0	0	0	0	0	0	0	0	0	0	0	0	0	0	0	0	0	0	25	0	0	0	0	0	127	0	0	6	0	0	0	0	0	0	0	0
4050c4c8713f4aa3366b3cba6ec3089a	0	0	0	0	26	0	0	0	23	0	0	6	9	0	0	0	0	0	0	0	5	0	0	3	0	0	12	0	0	0	0	0	0	0	0	0	0	0	0	0	0	0	0	0	0
766dffe2def8ea0ccb96f846fa797df9	0	0	0	0	0	0	0	0	0	14	0	0	0	0	0	0	0	0	0	0	0	35	0	0	0	0	0	11	0	0	0	0	49	20	25	0	0	0	0	0	0	0	0	0	0
4a942e719f14d33a41b6cf507def632d	0	0	0	0	0	0	0	0	0	0	0	0	0	0	0	0	0	0	0	0	0	0	0	0	0	0	0	0	0	0	0	0	0	0	0	0	0	0	0	2	2	6	32	14	0
2027c2df1d9a82ff16af14159f5dd41c	0	0	0	0	0	0	0	0	0	0	0	0	0	0	0	0	0	0	0	0	0	0	0	0	0	0	0	0	0	0	0	0	0	0	0	0	0	0	0	1	1	41	7	8	0
112ae24f07ac562153e67f4dec5b79c5	0	0	0	0	0	0	0	0	0	0	0	0	0	0	0	0	0	0	0	0	0	0	0	0	0	0	0	0	0	0	0	0	0	0	0	0	0	0	0	0	0	37	22	14	0
11adef0301179286791cf956ca657554	0	0	0	0	0	0	0	0	0	0	0	0	0	0	0	0	0	0	0	0	0	0	0	0	0	0	0	0	0	0	0	0	0	0	0	0	0	0	0	0	0	53	14	7	0
bd011c0bf97ee8653011e79f085cab14	0	0	0	0	0	0	37	0	0	0	0	0	0	0	0	0	0	0	18	0	0	0	0	0	0	0	0	0	0	0	0	0	0	0	0	0	0	0	0	5	5	0	0	0	0
b840ec96a41a6eda30c4b1b7a999a131	0	0	0	0	0	0	0	0	0	0	0	0	0	0	0	0	0	0	0	0	0	0	0	0	0	0	0	0	0	0	0	0	0	0	0	0	0	0	0	8	8	7	24	19	0
b2f30f87036256efccb9c6def0144733	35	0	0	0	0	0	0	0	0	0	0	0	0	0	0	0	0	0	0	0	0	0	0	0	0	0	0	0	0	0	0	0	0	0	0	0	0	0	0	0	0	0	0	0	0
3fc65ce1bd85c59e381c5f8005e01a78	0	0	0	0	0	0	0	0	0	0	0	0	0	0	0	20	0	0	0	0	0	0	0	0	0	0	0	0	0	0	0	0	0	0	0	0	171	0	0	0	0	0	0	0	0
8392e4fc8b0c2d5fe96f63dd324a12e9	0	0	0	0	0	0	0	0	0	0	0	0	0	0	0	0	0	0	0	0	0	71	0	0	0	0	0	64	0	0	0	0	0	23	0	0	0	0	0	0	0	0	0	0	0
2de6d15dde930c5705f29e880a8fd76f	0	0	0	0	0	0	0	0	0	0	0	0	0	0	0	137	0	0	0	0	0	0	0	0	0	0	0	0	0	0	0	0	0	52	0	0	12	0	0	0	0	0	0	0	0
626c03053ab21ba2f2b581e174a2a29b	0	0	0	0	0	0	0	0	0	0	0	0	0	0	0	0	0	0	0	0	0	0	0	0	0	0	0	0	0	0	0	0	0	0	0	0	0	0	0	11	11	58	10	9	0
544b0071507bf87989d52b7ce4591d59	0	0	0	0	0	0	0	0	0	0	0	0	0	0	0	0	0	0	0	0	0	0	0	0	0	0	0	0	0	0	0	0	0	0	0	0	0	35	37	14	14	0	3	0	15
caaf6f0ef91cbebbf8827ead7122c31a	0	0	0	0	0	0	0	0	0	0	0	0	0	0	0	0	0	0	0	0	0	0	0	0	0	0	0	0	0	0	0	0	0	0	0	0	0	0	0	0	0	81	12	0	0
ff54cf9ca05e6344077e89e9c417b28a	0	0	0	0	0	0	0	0	0	0	0	0	0	0	0	0	0	0	0	0	0	0	0	0	0	0	0	0	0	0	0	0	0	0	0	0	0	0	0	0	0	2	0	0	98
054a1f17b5ee4d05f930577a4fede828	0	0	0	0	0	0	0	0	0	0	0	0	0	0	0	0	0	0	0	0	0	0	0	0	0	0	0	0	0	0	0	0	0	0	0	0	0	0	0	0	0	0	44	14	0
e459cd0eb94dfd52a5a18f7884ca4807	0	0	0	0	0	0	0	0	0	0	0	0	0	0	0	0	0	0	0	0	0	0	0	0	0	0	0	0	0	0	0	0	0	0	0	0	0	0	0	0	0	4	30	33	0
f1e8d9fd0e4c88c984ed288af5b8c167	0	0	0	25	0	0	0	0	0	32	0	0	0	0	0	0	0	0	0	0	0	0	0	0	0	0	0	19	0	0	0	0	0	41	0	0	16	0	0	0	0	0	0	0	0
1df3c5a12bc6dfdd23ae77f69cbad712	0	0	0	0	2	0	0	0	0	0	0	0	0	18	0	0	0	5	0	0	0	0	138	0	0	0	0	0	0	0	0	0	0	0	0	0	0	0	0	0	0	0	0	0	0
9ca4072083d43cfc5964deee212057f4	0	0	0	0	0	0	0	0	0	0	0	0	0	0	0	0	0	0	0	0	0	0	0	0	0	0	0	0	0	0	0	0	0	0	0	0	0	0	0	26	26	6	7	0	26
6b9d16c2eb68d1f2a4a3d68b66f6604c	0	0	0	0	0	0	0	0	0	0	0	0	0	0	0	0	34	0	0	0	0	3	0	0	0	0	0	0	32	0	0	0	29	0	26	0	22	0	0	0	0	0	0	0	0
407ef1314ee1125074bb0ddda5cf5a6a	0	0	0	0	0	0	0	0	0	0	0	0	0	0	0	0	0	0	0	0	0	0	0	0	0	0	0	0	0	0	0	0	0	0	0	0	0	0	0	6	6	46	13	16	0
c956f97c2b94b11a395d3fc46c4369cf	0	0	0	0	0	0	0	0	0	0	0	0	0	0	0	0	0	0	0	0	0	0	0	0	0	0	0	0	0	0	0	0	0	0	0	0	0	0	0	0	0	0	29	23	0
db13853feac3f08a1a08b18edfa82284	0	0	0	0	0	0	0	0	0	0	0	0	0	0	0	0	0	0	0	0	0	0	0	0	0	0	0	0	0	0	0	0	0	0	0	0	0	77	26	0	0	0	0	0	0
e3477b757393d73928b7f2925e808783	0	0	0	16	0	0	0	0	0	21	0	0	0	0	0	0	0	0	0	0	0	25	0	0	0	0	0	39	0	0	0	0	27	6	0	0	0	0	0	0	0	0	0	0	0
787cda511588fdbb68f8b52d38b1af15	0	0	0	0	0	0	0	0	0	0	0	0	9	0	4	30	0	8	0	0	0	0	0	0	0	0	0	0	0	0	0	0	0	0	11	0	0	0	0	0	0	21	10	13	0
56560af1b0ba9082aac38f780a7e842f	0	0	0	0	0	0	0	0	0	0	0	0	0	0	0	0	0	0	0	0	0	0	0	0	40	0	0	0	0	0	43	0	0	0	0	0	0	0	0	0	0	0	0	0	0
6f744e5daab899fd32027f9b8c2b051b	0	0	0	0	0	0	0	0	0	0	0	0	0	0	0	0	0	0	0	0	0	0	0	0	0	0	0	67	0	0	0	0	0	54	0	0	27	0	0	0	0	0	0	0	0
567d70d88465620a8f4dc1c3f7d5663e	0	0	0	0	0	0	0	0	0	0	0	0	0	0	0	0	0	0	0	0	0	0	0	0	0	0	0	0	0	0	0	0	0	0	0	0	4	0	0	0	0	23	18	23	0
1a74cf0e6f9ef913f4176f9e27e58aae	0	0	0	0	0	0	0	0	0	0	0	0	0	0	0	0	0	0	0	0	0	0	0	0	0	0	0	0	0	0	0	0	0	0	0	0	0	0	0	0	0	0	2	61	0
b6b4057904c5fcd67ce6bc1ad965970a	0	0	0	16	11	0	0	0	0	7	6	0	20	0	0	0	4	8	2	0	0	0	2	0	0	0	0	0	10	0	0	0	26	0	13	0	0	0	0	11	11	0	0	0	0
eccf9885563df8b0662f60d29b8a46ce	0	0	0	0	0	0	0	0	0	0	0	0	0	0	0	11	97	0	0	0	0	0	0	0	0	0	0	0	0	0	0	0	0	7	12	0	11	0	0	0	0	0	0	0	0
8e118efcb9f3ce35c319c4109feefa11	0	0	0	0	0	0	0	0	0	0	0	0	0	0	82	0	13	0	0	0	0	0	0	0	0	0	0	0	0	0	0	0	0	26	0	0	0	0	0	0	0	0	0	0	0
4d79d6930f4a0b26b83b6bcbf92ddaf6	61	0	0	0	0	0	51	0	0	0	0	0	0	0	0	0	0	0	0	0	0	0	0	0	0	0	0	0	0	0	0	0	0	0	0	0	0	0	0	0	0	0	0	0	0
d5f8971b3d4cb1880bce01f7e0f0f671	0	0	0	0	0	0	0	0	0	0	0	0	0	0	0	193	0	0	0	0	0	0	0	0	0	0	0	36	0	0	0	0	0	0	0	0	0	0	0	0	0	0	0	0	0
4f0b4addfcab92d587251003df392dce	0	0	0	0	0	0	0	0	0	0	0	0	0	0	0	0	0	0	0	0	0	0	0	0	0	0	0	0	0	0	0	0	0	0	0	0	0	0	0	64	64	0	5	4	24
8fa6acdb7a1575d4dc0a4217e3c7cdca	27	0	0	0	0	0	0	0	0	0	0	0	0	0	0	0	0	0	0	0	0	0	0	0	0	0	0	0	0	0	50	0	0	0	0	0	0	0	0	0	0	0	0	0	0
29b2cfa3007013c36fba7a15e120f896	0	0	0	0	5	0	5	3	4	0	3	0	0	0	0	0	0	0	2	21	2	0	0	0	7	0	0	0	0	0	0	75	0	0	0	0	0	0	0	0	0	0	0	0	0
b23e90ec71a5bea2e02f9e24b2a2ee77	0	0	0	0	0	0	0	0	0	0	0	0	0	0	0	0	0	8	0	0	0	0	0	0	0	0	0	0	0	0	0	0	27	0	117	0	0	0	0	0	0	0	0	0	0
23c2b59f458937fd6a01273de2c87ceb	0	0	0	0	0	0	0	0	0	0	0	0	0	0	0	0	0	0	0	0	0	0	0	0	0	0	0	0	0	0	0	0	0	0	0	0	0	0	0	6	6	30	16	18	0
6a4c14f92da30eeec7596507a91265a0	0	0	0	0	0	0	0	0	0	83	0	0	0	0	0	0	0	0	0	0	0	61	0	0	0	0	0	0	0	0	0	0	0	0	0	0	0	0	0	0	0	0	0	0	0
1bfd3c133fb9f532922a3601d8df4f32	0	0	0	24	0	0	0	0	0	10	0	0	0	0	0	0	0	0	0	0	0	19	0	0	0	0	0	48	0	0	0	0	0	16	0	0	37	0	0	0	0	0	0	0	0
853fce30e3e2858974c04eeba4e8e23a	0	0	0	0	4	0	0	0	0	0	0	0	0	0	63	0	0	0	0	0	0	0	0	0	0	0	0	0	0	0	0	0	0	21	38	0	0	0	0	0	0	0	0	0	0
907daf48eb9cd2b066cdf082b1231e2d	0	0	0	0	0	0	0	0	0	0	0	0	0	0	0	0	0	0	0	0	0	0	0	0	0	0	0	0	0	0	0	0	0	0	0	0	0	53	46	0	0	0	0	0	0
af3165a056119bf3aab820bc49d96b1f	0	0	0	0	0	0	0	0	0	0	0	0	0	0	0	0	0	0	0	0	0	0	0	0	0	0	0	0	0	0	0	0	0	0	0	0	0	13	13	20	20	0	0	4	39
e8d59812c8b6ea0f9072add3ced27ad8	0	0	0	0	0	0	0	0	0	0	0	0	0	0	0	0	0	0	0	0	0	0	0	0	0	0	0	0	0	0	0	0	0	0	0	0	0	0	0	0	0	67	9	7	0
491cbbe6d5cc5e79b80d51312b30ca6f	0	0	56	0	0	0	0	0	60	0	0	0	0	0	0	0	0	0	0	0	0	0	0	0	0	0	0	0	0	0	0	0	0	0	0	0	0	0	0	0	0	0	0	0	0
63962c2b96354fa7ffe3a2770bde2d9f	0	0	0	48	0	0	0	0	0	69	0	0	0	0	0	0	0	0	0	0	0	0	0	0	0	0	0	0	0	0	0	0	0	14	0	0	0	0	0	0	0	0	0	0	0
bc76e197fd5ae7a6b258eec944649553	0	0	0	0	0	0	0	0	0	0	0	0	6	0	0	0	0	0	0	0	0	0	0	0	0	0	0	0	0	0	0	0	0	0	0	0	0	0	0	0	0	4	14	10	0
724871af43d024cdeed1d7905f36246c	0	0	0	0	0	0	0	0	0	0	0	0	0	0	0	64	0	0	0	0	0	0	0	0	0	0	0	0	0	0	0	0	0	0	0	0	125	0	0	0	0	0	0	0	0
1ecbce9b207d192511775d82558e594f	0	0	0	0	0	0	0	0	0	0	0	0	0	0	0	0	0	0	0	0	0	0	0	0	0	0	0	0	0	0	0	0	0	0	0	0	0	0	0	0	0	9	24	29	0
3473b81f529d643f7374f7b31757693b	0	0	0	0	0	0	0	0	0	0	0	0	0	0	0	0	0	0	0	0	0	0	0	0	0	0	0	0	0	0	0	0	0	0	0	0	0	0	0	0	0	0	27	43	0
83ff10dfc2aee5381268df7ba58b0c09	0	0	0	47	0	0	0	0	0	29	0	0	3	0	6	0	13	0	0	0	0	23	0	0	0	0	0	0	0	0	0	0	7	14	0	0	3	0	0	0	0	0	0	0	0
b594629a2d0809e019704fdcc83c30c0	0	0	0	0	0	0	0	0	0	0	0	0	0	0	0	0	0	0	0	0	0	0	0	0	0	0	0	0	0	0	0	0	0	0	0	0	0	0	0	0	0	12	44	19	0
eae84d8c94deb013ef2e4c55dd5f1d60	0	0	0	0	0	0	0	0	0	0	0	0	0	0	0	33	0	0	0	0	0	0	0	0	0	0	0	0	0	0	0	0	0	0	0	0	142	0	0	0	0	0	0	0	0
f66b5b71844f48b8492c69e319ea8432	0	0	0	0	0	0	0	0	0	0	0	0	0	0	0	0	0	0	0	0	0	0	0	0	0	0	0	0	0	0	0	0	0	0	0	0	0	0	0	38	38	5	7	0	19
9a14284c8cf34444c93cd28f7b6a00f4	0	0	0	0	0	0	0	0	0	0	0	0	0	0	0	0	0	0	0	0	0	0	0	0	0	0	0	0	0	0	0	0	0	0	0	0	0	0	0	0	0	38	0	17	0
0abd9a9b4773775fc7ddcf00fa65337c	0	0	0	0	0	0	0	0	0	0	0	0	0	0	0	0	0	0	0	0	0	0	0	0	0	0	0	0	0	0	0	0	0	0	0	0	0	0	0	48	48	6	0	4	19
c098fd1ef287c7b15e4337abe32ebc43	0	0	0	0	0	0	0	0	0	0	0	0	0	0	0	0	0	0	0	0	0	0	0	0	0	0	0	0	0	0	0	0	0	0	0	0	0	0	0	0	0	15	20	32	0
b47efbf815bdb8b20877100a300e1610	0	0	0	36	0	0	0	0	0	17	0	0	0	0	0	0	0	0	0	0	0	13	0	0	0	0	0	0	0	0	3	0	0	55	0	0	0	0	0	2	2	2	0	0	0
ffc70c7ea953e47446ea9e64df7be947	0	0	0	0	0	0	0	0	0	0	0	0	0	0	0	62	0	0	0	0	0	2	0	0	0	0	0	86	0	0	0	0	0	0	0	0	13	0	0	0	0	0	0	0	0
0968f4c22090a1465086da683edcf341	0	0	0	0	88	0	0	0	0	0	17	0	0	0	0	0	0	0	0	0	0	0	10	0	0	0	0	0	9	0	0	0	1	0	0	0	0	0	0	0	0	0	0	0	0
9b8115f3ce8cc25fe53bed0875f960a0	0	0	0	0	0	0	0	0	0	0	0	0	0	0	0	0	0	0	0	0	0	0	0	0	0	0	0	0	0	0	0	0	0	0	0	0	0	0	0	38	38	0	14	0	27
510129921afaae436a97f05949db42a3	0	0	0	0	0	0	0	0	0	0	0	0	0	0	0	0	0	0	0	0	0	0	0	0	0	0	0	0	0	0	0	0	0	0	0	0	0	0	0	0	0	1	30	27	0
d86279d10b40cab5436a732816e0fe00	0	0	0	0	0	0	0	0	0	0	0	0	11	28	0	0	54	0	0	0	0	0	0	0	0	0	0	0	0	0	0	0	24	0	0	0	0	0	0	0	0	0	0	0	0
89ffb849227a2c1f0e8fa655cd4588b7	0	0	0	0	0	0	0	0	0	0	0	0	0	0	0	0	0	0	0	0	0	0	0	0	0	0	0	0	0	0	0	0	0	0	0	0	0	0	0	0	0	17	22	15	0
84f2434db85e2d6e066b5c669765b57d	0	0	0	0	0	0	0	0	0	0	0	0	0	0	0	0	0	0	0	0	0	0	0	0	0	0	0	0	0	0	0	0	0	0	0	0	0	0	0	0	0	0	20	47	0
80e7f82b2f92e9b4128d9e8693b22075	0	0	0	12	0	0	0	0	0	20	0	0	0	0	0	0	23	0	0	0	0	14	0	0	0	0	0	24	0	0	0	0	0	18	7	0	14	0	0	0	0	0	0	0	0
e1245d3ec271a2430cb79ee70aa23934	0	0	0	0	20	0	0	0	0	0	20	0	0	0	12	0	29	26	0	0	0	0	0	0	0	0	0	0	0	0	0	0	17	0	0	0	0	0	0	0	0	0	0	0	0
9f1e7e348c0f6aaf972a4019a0cf40ab	0	0	0	0	0	0	0	0	0	0	0	0	0	0	0	0	0	0	0	0	0	0	0	0	0	0	0	0	0	0	0	0	0	0	0	0	0	0	0	0	0	1	20	29	0
29a8ec623e3537355c87b7cc6b98a71e	0	0	0	0	0	0	0	0	0	0	0	0	0	0	0	0	0	0	0	0	0	0	0	0	0	0	0	0	0	0	0	0	0	0	0	0	0	0	0	55	55	0	0	0	30
d848b9642698032e72f8e3c92e26593f	0	0	0	0	0	0	0	0	0	0	0	0	0	0	0	0	0	0	0	0	0	0	0	0	0	0	0	0	0	0	0	0	0	0	0	0	0	0	0	0	0	37	14	17	0
034114ce8ea0bd5df85c34aa27e6a2dd	0	0	0	15	0	0	0	0	0	39	0	0	0	0	0	0	0	0	0	0	0	24	0	0	0	0	0	4	0	0	0	0	0	21	0	0	0	0	0	0	0	0	0	0	0
341c36733e2007dc1956f0b2e5dc4578	0	0	0	0	0	0	0	0	0	0	0	0	0	0	11	46	0	0	0	0	0	0	0	0	0	0	0	0	0	0	0	0	0	87	0	0	0	0	0	0	0	0	0	0	0
025744556e40bc0a7b153b2eacd4016c	0	17	0	0	0	2	0	21	0	0	0	0	0	0	0	0	0	0	0	0	0	0	0	0	6	0	0	0	0	0	0	21	0	0	0	10	0	0	0	0	0	0	0	0	0
ac4983e4441d480aee223904d31a9207	0	0	0	0	0	0	0	0	0	0	0	0	0	23	0	0	0	28	0	0	0	0	0	0	0	0	0	0	0	0	0	51	0	0	0	0	0	0	0	0	0	0	0	0	0
9adf350d502a9729277335f1b6bc69d7	0	0	0	0	0	0	0	0	0	0	0	0	0	0	0	23	0	0	0	0	0	14	0	0	0	0	0	0	0	0	0	0	0	18	0	0	82	0	0	1	1	6	0	2	0
5db4f04195bf037958bc0b5034ed973a	0	0	0	0	0	0	0	0	0	0	0	0	0	0	0	0	0	0	0	0	0	0	0	0	0	0	0	0	0	0	0	0	0	0	0	0	0	0	0	0	0	20	15	19	10
e88fdad3e072d9a3c34cee38f6af72d1	0	0	0	0	0	0	0	0	0	0	0	0	0	0	0	0	0	0	0	0	0	0	0	0	0	0	0	0	0	0	0	0	0	0	0	0	0	0	0	8	8	9	26	17	0
fce16f48715635587853db1279463e74	0	0	0	0	0	0	0	0	0	0	0	0	0	0	0	0	0	0	0	0	0	0	0	0	0	0	0	0	0	0	0	0	0	0	0	0	0	0	0	29	29	2	11	10	24
7416e51218589d95859657f1bc133078	0	0	0	0	9	0	0	0	23	0	28	1	0	0	0	0	0	0	7	0	20	0	13	0	0	0	14	0	9	0	0	0	0	0	0	0	0	0	0	0	0	0	0	0	0
62b3fe51e12f0225ec7300e36b2a3726	0	0	0	0	0	0	0	0	0	0	0	0	0	0	0	0	0	0	0	0	0	0	0	0	0	0	0	0	0	0	0	0	0	0	0	0	0	0	0	0	0	9	32	14	0
62ee513185b102ad0b3830aab1ffd671	0	0	0	0	0	0	0	0	0	15	0	0	0	0	0	0	0	0	0	0	0	26	0	0	0	0	0	0	0	0	0	0	0	84	0	0	0	0	0	0	0	0	0	0	0
91db0947abedf478a4ceeab53e89a51a	0	0	0	0	0	0	0	0	0	0	0	0	0	0	0	0	0	0	0	0	0	0	0	0	0	0	0	0	0	0	0	0	0	0	0	0	0	0	0	37	37	10	0	0	29
3a896ba4d8efac973a709982b9cdc517	0	0	0	0	0	0	0	0	0	0	0	0	0	0	0	0	0	0	0	0	0	0	0	0	0	0	0	0	0	0	0	0	0	0	0	0	0	0	0	7	7	8	31	13	0
b6f0aace2ec56237e003d93b0b232759	0	0	0	0	0	0	0	0	0	0	0	0	3	76	0	0	0	3	0	0	0	0	0	0	0	0	0	0	0	0	0	4	0	0	0	0	0	0	0	0	0	0	0	0	0
8d0d6cf326e87f91fa14f1642ccbcb19	0	0	0	0	0	0	0	0	0	0	0	0	0	77	0	0	9	0	0	0	0	0	0	0	0	0	0	0	0	0	0	0	0	0	0	0	0	0	0	0	0	0	0	0	0
de58b64231bb00efa848b7c737e9e595	0	0	0	0	0	0	0	0	0	0	0	0	0	0	0	0	0	0	0	0	0	0	0	0	0	0	0	0	0	0	0	0	0	0	0	0	0	38	49	0	0	0	0	3	0
43e110a8904550c571ffa67f161c1ca2	0	0	53	0	0	10	0	0	12	0	0	10	0	4	0	0	0	0	0	0	14	0	0	0	0	0	0	0	0	0	0	0	0	0	0	0	0	0	0	0	0	0	0	0	0
f734621388495d2f0fb3dffe4960e1c9	0	0	0	0	0	0	0	0	0	0	0	0	0	0	0	0	52	6	0	0	0	0	0	0	0	0	0	0	0	0	0	0	48	11	0	0	0	0	0	0	0	0	0	0	0
0abe11f88beb80cbceff092e58633baf	0	0	0	0	0	0	0	0	0	0	0	0	0	0	0	0	0	0	0	0	0	0	0	0	0	0	0	0	0	0	0	0	0	0	0	0	0	0	0	0	0	74	3	0	0
c031a187fc79971905c16cd27ab3a9f1	0	0	0	21	0	0	0	0	0	21	0	0	0	0	0	0	6	0	0	0	0	8	0	0	0	0	0	30	0	0	0	0	0	14	6	0	4	0	0	0	0	0	0	0	0
68ac7366b81c6c96b48b6a5dd58614a4	0	0	0	0	0	0	0	0	0	0	0	0	0	0	0	0	0	0	0	0	0	0	0	0	0	0	0	0	0	0	0	0	0	0	0	0	0	0	0	0	0	33	25	12	0
adecdc587af877f2248d465618336ce1	0	0	0	0	0	0	0	0	0	0	0	0	0	0	0	0	0	0	0	0	0	0	0	0	0	0	0	0	0	0	0	0	0	0	0	0	0	0	0	0	0	22	11	24	0
edba39aa89a4a926de45439ed7cfc5e7	0	0	46	0	0	0	0	0	0	0	0	0	0	0	0	0	0	0	0	0	56	0	0	0	0	0	0	0	0	0	0	0	0	0	0	0	0	0	0	0	0	0	0	0	0
fa8bbd55762b83496fb02cec8bf0e277	0	0	0	34	0	0	0	0	0	41	0	0	0	0	0	0	0	0	0	0	0	52	0	0	0	0	0	0	0	0	0	0	0	0	0	0	0	0	0	0	0	0	0	0	0
a5c180c6fdad5d56f78199402ea758be	0	0	0	0	0	0	0	0	0	0	0	0	11	0	0	19	0	0	0	0	0	0	12	0	0	9	0	0	0	0	0	0	0	31	0	0	18	0	0	0	0	0	0	9	0
d2e8f26241f3bb27376be17c651f044e	0	0	0	0	0	0	0	0	0	0	0	0	0	0	0	0	0	0	0	0	0	0	0	0	0	0	0	0	0	0	0	0	0	0	0	0	0	0	0	38	38	0	0	0	49
bd2d6fa1e08d9338745f2348ca4fda18	0	0	0	0	0	0	0	0	0	0	0	0	0	0	0	0	0	0	0	0	0	0	0	0	0	0	0	0	0	0	0	0	0	0	0	0	0	0	0	0	0	30	19	18	0
4b066a2bbb07875b54862c757826c722	0	0	0	0	0	0	0	0	0	0	0	0	0	0	0	0	0	0	0	0	0	0	0	0	0	0	0	0	0	0	0	0	0	0	0	0	0	0	0	0	0	30	21	16	0
6762192c698776c53455e7c76dfa6ccf	0	0	0	0	0	0	0	0	0	0	0	0	0	0	0	0	0	0	0	0	0	0	0	0	0	0	0	0	0	0	0	0	0	0	0	0	0	0	2	18	18	16	5	0	25
55f5b7122ac912bb32ad8289d0224fca	0	0	0	0	0	0	0	0	0	0	0	0	0	0	0	0	0	0	0	0	0	0	0	0	0	0	0	0	0	0	0	0	0	0	0	0	0	0	0	0	0	30	14	15	0
6db09357eb01be1249ea9f257f3904ae	0	0	0	0	0	0	0	0	0	0	0	0	0	0	0	0	0	0	0	0	0	0	0	0	0	0	0	0	0	0	0	0	0	0	0	0	0	0	0	0	0	12	16	34	0
445477c4cd693f54fe16e17e905c5b1c	0	0	0	0	0	0	0	0	0	52	0	0	0	0	0	20	0	0	0	0	0	48	0	0	0	0	0	6	0	0	0	0	0	12	0	0	0	0	0	0	0	0	0	0	0
d60893371c352a5bd6d4e1f485dfba70	0	0	0	0	0	0	0	0	0	0	0	0	0	0	15	0	0	0	0	0	0	0	0	0	0	0	0	0	0	0	0	0	6	0	0	0	124	0	0	0	0	0	0	0	0
875f5bd35d7d23415afc48767e3a70df	0	0	0	0	0	0	0	0	0	0	0	0	0	0	0	0	0	0	0	0	0	0	0	0	0	0	0	0	0	0	0	0	0	0	0	0	0	0	0	7	7	14	21	20	0
ed94b4c857619fd85ae1057a2439c928	0	0	0	0	0	0	0	0	0	0	0	0	0	0	0	22	0	0	0	0	0	0	0	0	0	0	0	0	0	0	0	0	0	97	0	0	0	0	0	0	0	0	0	0	2
65cffec2c1d736e4261444bbee2e70ff	0	0	0	0	0	0	0	0	0	0	0	0	0	0	0	0	0	0	0	0	0	0	0	0	0	0	0	0	0	0	0	0	0	0	0	0	0	0	0	0	0	0	2	48	0
4425173d80be16effc238dd80c958d36	0	0	0	0	0	0	0	0	0	0	0	0	0	0	0	0	0	0	0	0	0	0	0	0	0	0	0	0	0	0	0	0	0	0	0	0	0	0	0	0	0	2	11	31	0
b12876b7e180e14e88233c2cee481e8d	2	0	2	0	0	0	0	0	0	0	0	0	0	0	0	19	0	0	0	0	0	0	0	0	0	0	0	0	0	0	0	0	4	47	0	0	0	0	0	0	0	12	8	5	0
9f7764232e0303f0b586bab183d7156f	0	0	0	0	0	0	3	0	0	0	0	0	33	0	0	0	0	0	0	19	46	0	0	0	0	0	11	0	0	0	0	0	0	0	0	0	0	0	0	0	0	0	0	0	0
3ba3a6487ae79cb81ab7b400db6db2de	0	0	0	0	0	0	0	0	0	0	0	0	27	13	34	0	0	0	0	0	0	0	0	0	0	0	0	0	0	0	0	0	40	0	8	0	0	0	0	0	0	0	0	0	0
cf6ad8bb11de0ca9e8a58a62460d6fcc	0	0	0	24	0	0	0	0	0	24	0	0	0	0	0	0	0	0	0	0	0	41	0	0	0	0	0	30	0	0	0	0	0	0	0	0	4	0	0	0	0	0	0	0	0
2da064df04d1cc125ff35dcbb2826881	0	0	0	0	0	0	0	18	0	0	0	0	0	0	0	15	0	0	0	0	0	0	0	0	0	0	0	0	0	0	0	0	0	0	0	0	0	20	18	0	0	0	0	6	0
e713122c6a9cc570ad76d1e0fde409a1	0	0	0	0	0	0	0	0	0	0	0	0	0	0	0	0	0	0	0	0	0	0	0	0	0	0	0	0	0	0	0	0	0	0	0	0	0	0	0	23	23	0	4	0	19
cc8230be644c56f9690ce1fd9fcdf6e2	0	0	0	0	12	0	0	0	0	0	0	0	0	0	0	0	0	0	0	0	3	0	43	0	0	0	37	0	0	0	0	0	7	0	0	0	0	0	0	0	0	0	0	0	0
e0fb9cbdabbf670e804f5d78ff8a37d0	0	0	0	0	0	0	0	0	0	0	0	0	0	12	0	0	0	0	0	0	0	0	0	0	0	0	0	0	30	0	0	0	35	0	41	0	0	0	0	3	3	0	0	0	0
1a4f56ca260d68f0f99da4c8625da941	0	0	0	0	0	0	0	0	0	0	0	0	0	0	33	0	16	0	0	0	0	0	0	0	0	0	0	0	0	0	0	0	0	0	72	0	0	0	0	0	0	0	0	0	0
a2044e451f200ee3ec974438d2485469	0	0	0	0	0	0	0	0	0	0	0	0	0	0	0	0	0	0	0	0	0	0	0	0	0	0	0	0	0	0	0	0	0	0	0	0	0	0	0	58	58	0	11	0	11
928b52aae2046f1ac6ff64c4a91cb6db	4	0	0	0	32	0	0	0	0	0	7	0	0	0	9	0	0	0	0	0	0	0	0	0	0	0	18	0	0	8	0	0	12	0	0	0	0	0	0	0	0	0	0	0	0
abffaaafddb3d3b2756496dbc7355af5	0	0	0	0	0	0	0	0	0	0	0	0	0	0	20	0	0	0	0	0	0	0	0	0	0	0	0	0	0	0	0	0	0	0	25	0	94	0	0	0	0	0	0	0	0
cdf767c6696c6f24924f61f46cdb685a	0	0	0	0	0	0	0	0	0	0	0	0	0	0	0	0	0	0	0	0	0	0	0	0	0	0	0	0	0	0	0	0	0	0	0	0	0	0	0	19	19	0	23	19	0
cf6501b568098c16735e47b6e78190e8	0	0	0	34	0	0	0	20	0	22	0	0	0	0	0	0	0	0	0	23	0	0	0	0	0	0	0	0	0	0	0	0	0	0	0	0	0	0	0	0	0	0	0	0	0
ccba9ac57402aeeeae6200b971e409c5	0	0	0	0	0	0	0	0	0	0	0	0	0	0	0	0	0	0	0	0	0	0	0	0	0	0	0	0	0	0	0	0	0	0	0	0	0	0	0	73	73	0	0	4	7
97abacc2fa5e156f8cf59048484ce551	0	0	0	0	0	0	0	0	50	0	0	0	0	0	0	0	0	0	0	0	54	0	0	0	0	0	0	0	0	0	0	0	0	0	0	0	0	0	0	0	0	0	0	0	0
0097fce07a0a96a7966056f3a6f3714c	0	0	0	0	0	0	0	0	0	0	0	0	0	0	0	0	0	0	0	0	0	0	0	0	0	0	0	0	0	0	0	0	0	0	0	0	0	0	0	0	0	37	18	0	0
6399aa697343f517eaf2f9f8826c2da3	0	0	0	0	0	0	0	0	0	0	0	0	0	0	0	0	0	0	0	0	0	0	0	0	0	0	0	0	0	0	0	0	0	0	0	0	0	0	0	8	8	0	19	21	0
fa84586667f3c86d6ed53bdefaa7c3a1	0	0	0	0	0	0	0	0	0	0	0	0	0	0	0	0	0	0	0	0	0	0	0	0	0	0	0	0	0	0	0	0	0	0	0	0	0	0	0	0	0	41	5	6	0
698230c93734bc21f551c4d9680468b2	0	0	0	0	0	0	0	0	0	0	0	0	0	0	0	0	0	0	0	0	0	0	0	0	0	0	0	0	0	0	0	0	0	0	0	0	0	0	0	0	0	62	0	1	0
f5a4dd036ef541ec34cacbe8058e0e7a	0	0	0	0	0	0	0	0	0	0	0	0	0	0	0	22	0	0	0	0	0	9	0	0	0	0	0	0	0	0	0	0	0	80	0	0	0	0	0	0	0	0	0	0	1
77e7aac17014ceb7ef7b95cb2810c583	0	0	0	0	0	0	0	0	0	0	0	0	0	0	0	0	0	0	0	0	0	0	0	0	0	0	0	0	0	0	0	0	0	0	0	0	0	0	0	0	0	19	20	22	0
b53d0bceeab7bb2a5942c9c45285ba77	0	0	0	0	5	0	0	0	0	0	0	0	17	0	1	0	0	12	0	0	0	0	4	0	0	0	0	9	0	0	0	0	54	11	6	0	0	0	0	0	0	0	0	0	0
bef14a4df2829fe304a4dd193e14a7bf	0	0	0	0	0	0	0	0	0	0	0	0	0	0	0	103	0	0	0	0	0	0	0	0	0	0	0	30	0	0	0	0	0	19	0	0	0	0	0	0	0	0	0	0	0
7aedeac51f67a27e39b2c0c2d4707a2c	0	0	0	0	0	0	0	0	0	0	0	0	0	0	0	0	0	0	0	0	0	0	0	0	0	0	0	0	0	0	0	0	0	0	0	0	0	0	0	34	34	9	4	0	22
e8c8f23eb8103b9b1789ec7614a11108	0	0	0	0	0	0	0	0	0	0	0	0	0	0	0	0	0	0	0	0	0	0	0	0	0	0	0	0	0	0	0	0	0	0	0	0	0	0	0	0	0	22	15	11	0
d670beafecfe4be7cc97b01371931aad	0	0	0	0	0	0	0	0	0	0	0	0	0	0	0	0	0	0	0	0	0	0	0	0	0	0	0	0	0	0	0	0	0	0	0	0	0	0	0	8	8	9	14	17	0
4a03e34827b12cd550bae19de042fc1e	0	0	0	0	0	0	0	0	0	0	0	0	0	0	0	59	0	0	0	0	0	0	0	0	0	0	0	34	0	0	0	0	0	43	0	0	0	0	0	0	0	0	0	0	0
02413b304c0163986183ca04c8206041	0	0	0	0	0	0	0	0	0	0	0	0	0	0	0	0	0	0	0	0	0	0	0	0	0	0	0	0	0	0	0	0	0	0	0	0	0	0	0	0	0	25	15	16	0
c4c46c1b3ac82b3df69b801dd4beaf1f	0	1	0	0	0	0	0	40	0	0	0	0	0	0	0	0	0	0	0	7	0	0	0	0	16	0	0	0	0	0	0	0	0	0	0	0	0	0	0	0	0	0	0	0	0
09f1fbaa08dc419600fef14e4b44880a	0	0	0	20	11	0	0	0	0	0	17	0	19	0	0	0	10	0	0	0	0	3	13	0	0	0	0	0	6	0	0	0	4	15	0	0	0	0	0	0	0	0	0	0	0
e82c24f629dcf2a901fdb8ec9b77ca27	0	0	0	0	0	0	0	0	0	0	0	0	0	0	0	0	0	0	0	0	0	0	0	0	0	0	0	0	0	0	0	0	0	0	0	0	0	0	0	0	0	0	30	9	0
33937fcbf07703ae3c9bc79362fc4db5	0	0	0	0	0	0	0	0	0	0	0	0	0	0	0	0	0	0	0	0	0	0	0	0	0	0	0	0	0	0	0	0	0	0	0	0	0	0	0	0	0	0	34	22	0
590100c150a34939e605df9b776bf034	0	0	0	0	0	0	0	0	0	3	0	0	0	0	0	41	0	0	0	0	0	56	0	0	0	0	0	17	0	0	0	0	0	0	0	0	0	0	0	0	0	6	0	0	0
7a927528445a619860875af8b6b9d021	0	0	0	0	0	0	0	0	0	0	0	0	0	0	0	0	0	0	0	0	0	0	0	0	0	0	0	0	0	0	0	0	0	0	0	0	0	0	0	0	0	9	17	24	0
6c43c735cb6f8514fedcce7e28dc2938	0	0	0	0	0	0	0	0	0	0	0	0	0	0	0	0	0	0	0	0	0	0	0	0	0	0	0	0	0	0	0	0	0	0	0	0	0	0	0	0	0	11	16	23	0
1346a68e7190ef0024759acffbb036aa	0	0	0	21	0	0	0	0	0	26	0	0	0	0	0	0	0	0	0	0	0	23	0	0	0	0	0	21	0	0	0	0	0	24	0	0	0	0	0	0	0	0	0	0	0
822d9648be47cdab9f4c8e86f4ff44db	0	0	0	0	0	0	0	0	0	0	0	0	0	0	0	0	0	0	0	0	0	0	0	0	0	0	0	0	0	0	0	0	0	0	0	0	0	0	0	0	0	0	20	24	0
29ccf69f1e0392f32ecc6804dbc5cbf3	0	0	0	88	0	0	0	0	0	19	0	0	0	0	0	0	0	0	0	0	0	0	0	0	0	0	0	0	0	0	0	0	0	0	0	0	0	0	0	0	0	0	0	0	0
ab7523584a17f655af881925cb1b3efb	0	0	0	48	0	0	0	0	0	25	0	0	0	0	0	17	0	0	0	0	0	9	0	0	0	0	0	0	0	0	0	0	0	17	0	0	0	0	0	0	0	0	0	0	0
57ffc994a98fc3c454d0365257b8e857	0	0	0	0	0	0	0	0	0	0	0	0	0	0	0	0	0	0	0	0	0	0	0	0	0	0	0	0	0	0	0	0	0	0	0	0	0	0	0	0	0	47	4	6	0
859ee2cbbacee69a99504f64e8e497e2	0	0	0	7	0	0	0	0	0	40	0	0	0	0	0	0	0	0	0	0	0	26	0	0	0	0	0	0	0	0	0	0	0	21	0	0	0	0	0	0	0	0	0	0	0
75c07d0f33e33db556551e7073608d15	0	0	0	0	0	0	0	0	0	0	0	0	0	0	0	0	0	0	0	0	0	24	0	0	0	0	0	0	0	0	0	0	0	64	0	0	0	0	0	5	5	0	2	0	0
6a7a3b78776e0fbc5398aeeb74de75df	0	0	0	0	0	0	0	0	0	0	0	0	0	0	0	0	0	0	0	0	0	0	0	0	0	0	0	0	0	0	0	0	0	0	0	0	0	0	0	0	0	18	19	14	0
4339814418928ea66cba81ede3384ba9	0	0	0	58	0	0	0	0	0	11	0	0	0	0	0	7	0	0	0	0	0	4	0	0	0	0	0	0	0	0	0	0	0	12	0	0	5	0	0	0	0	0	0	0	0
0f242e7e0f1445997abc342bdc0d2327	0	0	0	23	0	0	0	0	0	17	0	0	0	0	0	0	15	15	0	0	0	0	0	0	0	0	0	7	0	0	0	0	0	20	0	0	0	0	0	0	0	0	0	0	0
bfb492b63842e1162ca75b3ac326e7f7	0	0	0	23	0	0	0	0	0	40	0	0	0	0	0	0	0	0	0	0	0	0	0	0	0	0	0	0	0	0	0	0	0	27	0	0	18	0	0	0	0	0	0	0	0
220ee913c2b415eee76725a7d8640dba	0	0	0	0	0	0	0	0	0	31	0	0	0	0	0	0	0	0	0	0	0	89	0	0	0	0	0	0	0	0	0	0	0	0	0	0	0	0	0	0	0	0	0	0	0
2862e55be6970cd955a64dee5dd7f971	0	0	0	0	0	0	0	0	0	0	0	0	0	0	0	0	0	0	0	0	0	0	0	0	0	0	0	0	0	0	0	0	0	0	0	0	0	0	0	0	0	29	13	15	0
9638df9b1629957f383ada1ddfd432ad	0	0	0	0	0	0	0	0	0	0	0	0	0	0	0	0	0	0	0	0	0	0	0	0	0	0	0	0	0	0	0	0	0	0	0	0	0	0	0	0	0	6	27	17	0
0a41ff385fa79473533585e97590ffa3	0	0	0	0	0	0	0	0	0	0	0	0	0	0	0	0	0	0	0	0	0	0	0	0	0	0	0	0	0	0	0	0	0	0	0	0	0	0	0	0	0	0	21	18	0
868daf997dc4f538c29e0da24491ee0d	0	0	0	0	0	0	0	0	0	0	0	0	0	0	0	28	0	0	0	0	0	0	0	0	0	0	0	0	0	0	0	0	0	0	0	0	0	0	0	5	5	0	22	21	0
6c301bc58de92935321b23b6559db027	0	0	0	0	0	0	0	0	0	0	0	0	0	0	0	11	0	0	0	0	0	0	0	0	0	0	0	0	0	0	0	0	0	0	0	0	0	0	0	0	0	29	9	13	0
6971942da3e59f6bc7f779d93acaf03e	0	0	0	0	0	0	0	0	0	12	0	0	0	0	0	0	0	0	0	0	0	90	0	0	0	0	0	0	0	0	0	0	0	16	0	0	0	0	0	0	0	0	0	0	0
1a0fe0e00987c337388cb41481284000	0	0	0	0	0	0	0	0	0	0	0	0	0	0	0	0	62	8	20	0	0	0	0	0	0	0	0	0	0	0	0	0	0	0	0	0	0	0	0	0	0	0	0	0	0
ddb670ba15a3702396c66e6020763094	0	0	0	0	0	0	0	0	0	0	0	0	0	0	0	0	0	0	0	0	0	0	0	0	0	0	0	0	0	0	0	0	0	0	0	0	0	0	0	0	0	11	13	18	0
a0e0c6b44e94471f948b8e7b32ea5f44	0	0	0	0	0	0	0	0	0	0	0	0	0	1	10	0	8	0	0	0	0	0	0	0	0	0	0	0	0	0	0	0	5	0	0	0	84	0	0	0	0	0	0	0	0
d24d4e60268730f33f1871f89192d7f7	0	0	0	0	0	0	0	0	0	0	0	0	0	0	0	0	0	0	0	0	0	0	0	0	0	0	0	0	0	0	0	0	0	0	0	0	0	0	0	8	8	0	0	0	12
8f11027920a86b4549d0acf8ed15f6df	0	28	0	0	0	0	0	25	0	0	0	0	0	0	0	0	0	0	0	0	0	0	0	0	0	0	0	0	0	0	0	0	0	0	0	0	0	0	0	0	0	0	0	0	0
d7357dd8bb04f35ba2a9f502c5104442	0	0	0	6	0	0	0	0	0	15	0	0	0	0	0	48	0	0	0	0	0	3	0	0	0	0	0	0	0	0	0	0	0	22	0	0	42	0	0	0	0	0	0	0	0
61cdcc61a4f37ad70d31f86b4af771f4	0	0	0	0	0	0	0	0	0	0	0	0	0	0	0	0	0	0	0	0	0	0	0	0	0	0	0	0	0	0	0	0	0	0	0	0	0	0	0	12	12	3	19	18	0
51e0bd99530d63b760b12d7badee5153	0	0	0	0	0	0	0	0	0	0	0	0	0	0	0	0	0	0	0	0	0	0	11	0	0	0	0	0	118	0	0	0	0	0	4	0	0	0	0	0	0	0	0	0	0
442e76682ff66462194af5b442fef322	0	30	0	0	0	0	0	0	0	0	0	0	0	0	0	0	0	0	0	0	0	0	0	0	0	16	0	0	0	0	0	0	0	0	0	0	0	0	0	0	0	0	0	0	0
a3661a231a0a8a4fdbe9f05d80d2cd15	0	0	0	46	0	0	0	0	0	36	0	0	0	0	0	0	0	0	0	0	0	28	0	0	0	0	0	0	0	0	0	0	0	0	0	0	0	0	0	0	0	0	0	0	0
645d427577b3ef5c4ee9f9be17d904d9	0	0	0	20	0	0	0	0	0	19	0	0	0	0	0	15	0	0	0	0	0	23	0	0	0	0	0	15	0	0	0	0	0	16	0	0	0	0	0	0	0	0	0	0	0
e2e902af969f2bdf767307177a5c6865	0	0	0	0	0	0	0	0	0	0	0	0	0	0	0	0	0	0	0	0	0	0	0	0	0	0	0	0	0	0	0	0	0	0	0	0	0	0	0	0	0	11	17	23	0
5d241b4f4b39cb5615e810d50e6e68ce	0	0	0	0	0	0	0	0	0	0	0	0	0	0	0	0	0	0	0	0	0	0	0	0	0	0	0	0	0	0	0	0	0	0	0	0	0	0	0	0	0	30	9	7	0
59258f5bcfe96c68120aa26f18a14f4f	0	0	0	0	0	0	0	0	0	0	0	0	0	0	0	0	0	0	0	0	0	0	0	0	0	0	0	0	0	0	0	0	0	0	0	0	0	0	0	0	0	4	18	20	0
67e888d1c07941893649b62da4ffe1c5	0	0	0	0	0	0	0	0	3	0	0	0	0	0	0	0	0	0	0	0	22	0	79	0	0	0	0	0	0	0	0	0	0	0	0	0	0	0	0	0	0	0	0	0	0
49f11fa4c08d3a01c78aeb890bfe4b23	0	0	0	19	0	0	0	0	0	8	0	0	0	0	0	0	5	0	0	0	0	6	1	0	0	0	0	29	3	0	0	0	0	10	0	0	12	0	0	0	0	0	0	0	0
95faa38e66c864a69f82a949479beab2	0	0	0	0	0	0	0	0	0	13	0	0	0	0	0	0	0	0	0	0	0	0	0	0	0	0	0	46	0	0	0	0	0	21	0	0	0	0	0	0	0	12	0	0	0
f0119324a4fb68cd31b983e65f26c22b	0	0	0	0	0	0	0	0	0	0	0	0	0	0	0	51	0	0	0	0	0	0	0	0	0	0	0	0	0	0	0	0	0	0	0	0	51	0	0	0	0	2	0	6	0
a3994bcf0813443a742bf496bad4c55e	0	0	0	0	0	0	0	0	0	0	0	0	0	0	0	0	0	0	0	0	0	56	0	0	0	0	0	0	0	0	0	0	0	35	0	0	4	0	0	0	0	0	0	0	0
84462fa1ca492c7c8a9d75fb5e1b4d69	0	0	0	0	0	0	0	0	0	0	0	0	0	0	0	0	0	0	0	0	0	0	0	0	0	0	0	0	0	0	0	52	0	0	0	0	0	0	0	0	0	0	0	0	0
93efffe01ee5104cc96d9b2eba4a714a	0	0	0	0	0	0	0	0	0	0	0	0	0	0	0	0	0	0	0	0	0	0	0	0	0	0	0	0	0	0	0	0	0	0	0	0	0	0	0	0	0	30	6	9	0
87c59c6342c9b6225c63af4a15ec393f	0	0	0	0	0	0	0	0	0	0	0	0	0	0	0	0	0	0	0	0	0	0	0	0	0	0	0	0	0	0	0	0	0	0	0	0	0	0	0	0	0	16	26	15	0
737d7afc455fa612ace837152f7575ed	0	0	0	0	0	0	0	0	0	0	0	0	0	30	11	0	0	0	0	0	0	0	0	0	0	0	11	0	0	0	0	0	0	0	34	0	0	0	0	0	0	0	0	0	0
332297a07a1ea302bb13d0073a94c734	0	0	0	0	0	0	0	0	0	0	0	0	0	0	0	0	0	0	0	0	58	0	0	0	0	0	0	0	0	0	0	0	0	0	42	0	0	0	0	0	0	0	0	0	0
72d8393b1a1635b205fd34619a0be5ed	0	0	0	0	0	0	0	0	0	0	0	0	0	0	17	0	56	0	0	0	0	0	0	0	0	0	0	0	0	0	0	0	11	0	0	0	0	0	0	0	0	0	0	0	0
d1834ea2ce0ba3283db55dfcdd7c520b	0	0	0	0	0	0	0	0	0	0	0	0	0	0	0	0	0	0	0	0	0	0	0	0	0	0	0	0	0	0	0	0	0	0	0	0	0	0	0	21	21	0	0	0	39
fe2a49b710231ee9c6b05f637258e3e3	0	0	0	0	0	0	0	0	0	0	0	0	0	0	0	0	0	0	0	0	0	0	0	0	0	0	0	0	0	0	0	0	0	0	0	0	0	0	0	0	0	15	12	22	0
0a8435c00e608db84b7114a7b9e8d2dd	0	0	0	0	0	0	0	0	0	0	0	0	0	0	0	38	0	0	0	0	0	0	0	0	0	0	0	0	0	0	0	0	0	0	0	0	81	0	0	0	0	0	0	0	0
3cfea25c7c9dc147ef04374b3a07c12b	0	0	0	0	0	0	0	0	0	0	0	0	0	0	0	0	0	0	0	0	0	0	0	0	0	0	0	0	0	0	0	0	0	0	0	0	94	0	0	8	8	0	0	0	0
24e5c13751c9fc947d1929101dd943bf	0	0	0	0	0	0	0	0	0	0	0	0	0	0	24	0	16	0	0	0	0	0	0	0	0	0	0	0	0	0	0	0	4	25	12	0	10	0	0	0	0	0	0	0	0
af23077d7e03b497ec2eef7c2e461fea	0	0	0	0	0	0	0	0	0	0	0	0	0	0	0	25	0	0	0	0	0	0	0	0	0	0	0	0	0	0	0	0	0	0	0	0	91	0	0	0	0	4	2	0	0
f10565f1854273f63f70f0e575022221	0	0	0	0	0	0	0	0	0	0	0	0	0	0	0	0	0	0	0	0	0	7	0	0	0	0	0	0	0	0	0	0	0	78	0	0	8	0	0	0	0	0	0	0	0
270c02c443f57e4ee1f5eb46a273cfb7	0	0	0	0	0	0	0	0	0	0	0	0	0	0	0	0	0	0	0	0	0	0	0	0	0	0	0	0	0	0	0	0	0	0	0	0	0	0	0	0	0	54	7	0	0
32e17f5e15f23c67232cefb2897c456e	0	0	0	0	0	0	0	0	0	0	0	0	0	0	0	0	0	0	0	0	0	0	0	0	0	0	0	0	0	0	0	0	0	0	0	0	0	0	0	0	0	6	13	24	0
6966fb5df58d1e056e3bb35470146347	0	0	0	0	0	0	0	6	0	0	0	0	0	5	0	0	13	0	0	20	0	0	34	0	0	0	0	0	0	0	0	7	0	0	0	0	0	0	0	0	0	0	0	0	0
3532ac51796f2d1407f967e99e1bcfe4	0	0	0	0	0	0	0	4	0	0	0	0	0	31	0	0	0	0	0	29	0	0	0	0	0	0	0	0	6	0	0	0	13	0	0	0	0	0	0	0	0	0	0	0	0
e455569a5360e822f50475a137e18b34	0	0	0	44	0	0	0	0	0	38	0	0	0	0	0	0	0	0	0	0	0	11	0	0	0	0	0	0	0	0	0	0	0	0	0	0	0	0	0	0	0	5	0	0	0
0fdca835556e3c49ce3376894f7471b9	0	0	0	0	0	0	0	0	0	0	0	0	0	0	0	0	0	0	0	0	0	0	0	0	0	0	0	0	0	0	0	0	0	0	0	0	0	0	0	12	12	0	0	0	28
bbc9aa0bea55eee8972396a4f1802d30	0	0	0	0	0	0	0	0	0	0	0	0	0	0	0	0	0	0	0	0	0	0	0	0	0	0	0	0	0	0	0	0	0	0	0	0	0	0	0	0	0	38	8	3	0
8217f80648fd36342f255dd9c09837ea	0	0	0	0	0	0	0	0	0	0	0	0	0	0	0	0	0	0	0	0	0	0	0	0	0	0	0	0	0	0	0	0	0	0	0	0	0	0	0	0	0	9	20	11	0
5e9aee4ad1c467514f629b626cca7c6e	0	0	0	0	0	0	0	0	0	0	0	0	0	0	0	47	0	0	0	0	0	0	0	0	0	0	0	0	0	0	0	0	0	0	0	0	0	0	0	0	0	0	7	8	0
401105e9201fba8ff3b8c72892897e3b	0	0	0	18	7	0	0	0	0	7	0	0	17	6	0	0	0	0	0	0	0	4	8	0	0	0	0	0	7	0	0	9	0	0	0	0	0	0	0	0	0	0	0	0	0
195cdd086a4a1c4d52778bc92bdfe84f	0	0	0	0	0	42	0	0	0	0	0	14	0	0	0	0	0	0	0	0	0	0	0	0	0	0	0	0	0	0	0	0	0	0	0	0	0	0	0	0	0	0	0	0	0
123a70858655f7a1be88bab60bf7f460	0	0	0	0	0	0	0	0	0	0	0	0	0	0	0	0	0	0	0	0	0	0	0	0	0	0	0	0	0	0	0	0	0	0	0	0	0	0	0	0	0	31	11	0	0
2d0cb29ced89592a42ee790285d650ce	0	0	0	0	0	0	0	0	0	0	0	0	0	0	0	0	0	0	0	0	0	0	0	0	0	0	0	0	0	0	0	0	0	0	0	0	0	0	0	0	0	42	5	1	0
f33219b26cab3223fc3bb48c65d342f7	0	6	0	0	0	0	0	27	0	0	0	0	0	0	0	0	0	0	0	19	0	0	0	0	0	0	0	0	0	0	0	0	0	0	0	0	0	0	0	0	0	0	0	0	0
a0051af30ab3d6083e5aee9f36373d4a	0	0	0	0	0	0	0	0	0	0	0	0	0	0	0	0	0	0	0	0	0	0	0	0	0	0	0	0	0	0	0	0	0	0	0	0	0	33	26	0	0	0	0	0	0
9e682edd3771ceb4716919aeb46c0a9c	0	0	0	0	0	0	0	0	0	0	0	0	0	60	0	7	0	0	0	0	0	0	0	0	0	0	0	0	0	0	0	0	0	1	0	0	0	0	0	0	0	0	0	0	0
e6fee071ce0f52ca6d7db2719b2767cf	0	0	0	0	0	0	0	0	0	0	0	0	0	0	0	45	0	0	0	0	0	0	0	0	0	0	0	11	0	0	0	0	0	42	0	0	0	0	0	0	0	0	0	0	0
0e811dd0def4b5e8728c273a283e54f0	0	0	0	0	0	0	0	0	0	0	0	0	0	0	0	14	0	0	0	0	0	37	0	0	0	0	0	19	0	0	0	0	0	27	0	0	0	0	0	0	0	0	0	0	0
9fd02562bffca23e193c053dcdba610a	0	0	0	0	0	0	0	0	0	0	0	0	0	0	0	14	0	0	0	0	0	0	0	0	0	0	0	45	0	0	0	0	0	16	0	0	15	0	0	0	0	0	0	0	0
4d398057a6296d6a5108d32274cd8426	0	0	0	0	0	0	0	0	0	0	0	0	0	0	0	0	0	0	0	0	0	21	0	0	0	0	0	56	0	0	0	0	0	18	0	0	0	0	0	0	0	0	0	0	0
9e5db6dce66a4591914f4798c7f48a09	0	0	0	0	0	0	0	0	0	0	0	0	0	0	0	0	0	0	0	0	0	0	0	0	0	0	0	17	0	0	0	0	0	66	0	0	0	0	0	0	0	0	0	0	0
3b94e2ea0894c154782a2c84b887a6af	0	0	0	0	0	0	0	0	0	0	0	0	0	0	0	0	0	0	0	0	0	0	0	0	0	0	0	0	0	0	0	0	0	0	0	0	0	0	0	2	2	0	0	0	41
8206f051151345b4c013961fd1b77337	0	0	0	0	0	0	0	0	0	0	0	0	0	0	0	65	0	0	0	0	0	0	0	0	0	0	0	0	0	0	0	0	0	0	0	0	0	0	0	0	0	15	9	10	0
4093cb243a8ee947f26388dd2327cd5a	0	0	0	0	0	0	0	0	0	0	0	0	0	0	0	60	0	0	0	0	0	0	0	0	0	0	0	0	0	0	0	0	0	23	0	0	28	0	0	0	0	5	0	0	0
d7c19ff196e486fde03ddec914a96bed	0	0	0	0	0	0	0	0	0	0	0	0	0	0	0	0	0	4	0	0	0	0	0	0	0	0	1	0	4	0	0	57	16	0	0	0	0	0	0	0	0	0	0	0	0
8ae6a55ef207991643515a43ab722650	0	0	0	0	0	0	0	0	0	0	0	0	0	0	0	0	0	0	0	0	0	0	0	0	0	0	0	6	0	0	0	0	0	89	0	0	0	0	0	0	0	0	0	0	0
7bf20264511b0638769a41e48480b6c0	0	0	0	0	0	0	0	0	0	0	0	0	0	0	0	0	0	0	0	0	0	0	0	0	0	0	0	0	87	0	0	0	0	0	18	0	0	0	0	0	0	0	0	0	0
4d675ebc1622b1c8683c6955334aaba8	0	0	0	0	0	0	0	0	0	0	0	0	0	0	0	0	0	0	0	0	0	0	0	0	0	0	0	0	0	0	0	0	0	0	0	0	0	0	0	0	0	4	17	21	0
5cbcdae0fbe6f80d0e5b3ce62f04d216	0	0	0	0	0	0	0	0	0	0	0	0	0	0	0	0	0	0	0	0	0	0	0	0	0	0	0	0	0	0	0	0	0	0	0	0	0	0	0	0	0	3	21	15	0
1393ea8d6648ae9b70b98a57fe95b4fe	0	0	0	35	0	0	0	0	0	20	0	0	0	0	0	0	0	0	0	0	0	15	0	0	0	0	0	7	0	0	0	0	0	6	0	0	0	0	0	0	0	0	0	0	0
65076a2d43ec00494bbfeaa35268a239	0	0	0	0	0	0	0	0	0	0	0	0	0	0	0	25	0	0	0	0	0	52	0	0	0	0	0	20	0	0	0	0	0	0	0	0	11	0	0	0	0	0	0	0	0
99cb929d4f9a5594171478e403b9d4a9	0	0	0	0	0	0	0	0	0	0	0	0	0	0	0	0	0	0	0	0	0	0	0	0	0	0	0	0	0	0	0	0	0	0	0	0	0	7	0	20	20	8	0	0	0
b8ea85cd8799289e751c579f0cb3a5be	0	0	0	0	0	0	0	0	0	0	0	0	0	0	0	0	0	0	0	0	0	0	0	0	0	0	0	0	0	0	0	0	0	0	0	0	0	0	0	0	0	15	4	26	0
de35b35f112a7ebffeb7e2093b0034b2	0	0	0	0	0	0	0	0	0	0	0	0	0	0	0	0	0	0	0	0	0	0	0	0	0	0	0	0	0	0	0	0	0	0	0	0	0	0	0	0	0	0	22	11	0
9baee9d43b753e43df54ac50d4ba8803	0	0	0	15	0	0	0	0	0	26	0	0	0	0	0	0	0	0	0	0	0	30	0	0	0	0	0	0	0	0	0	0	0	0	0	0	16	0	0	0	0	0	0	0	0
30614a4757decf06105a3e58127296bf	0	0	0	0	0	0	0	0	0	0	0	0	0	0	0	56	0	0	0	0	0	0	0	0	0	0	0	0	0	0	0	0	0	18	0	0	12	0	0	0	0	3	0	10	0
b798ebc016fcfc4b1a35bd3ae92867c1	0	0	0	0	0	0	0	0	0	0	0	0	0	0	0	32	0	0	0	0	0	0	0	0	0	0	0	0	0	0	0	0	0	0	0	0	25	0	0	0	0	4	6	6	0
b2eaed9555206bc2aae743714ed779f9	0	0	0	0	0	0	0	0	0	0	0	0	0	0	8	0	0	0	0	0	0	0	0	0	0	0	0	0	0	0	0	0	0	0	74	0	0	0	0	0	0	0	0	0	0
b50f4620b8da8a0574be89ce510cadee	0	0	0	0	0	0	0	0	0	0	0	0	25	0	0	0	0	0	0	0	0	0	0	0	24	0	0	0	0	0	24	0	0	0	0	0	0	0	0	0	0	0	0	0	0
57127dcaf7c3b56688364a35c1e82048	0	0	0	0	0	0	0	0	0	0	0	0	0	0	0	56	26	0	0	0	0	0	0	0	0	0	0	9	0	0	0	0	0	0	0	0	22	0	0	0	0	0	0	0	0
0f019e0098c001dcd3bbd762fc0af1bf	0	0	0	0	0	0	0	0	0	0	0	0	0	0	0	0	0	0	0	0	0	0	0	0	0	0	0	0	0	0	0	0	0	0	0	0	0	0	0	13	13	0	0	0	12
06ada3637eec89d716e4582b7c10d8c3	0	0	0	0	0	0	0	0	0	0	0	0	0	0	0	0	0	0	0	0	0	0	0	0	0	0	0	0	0	0	0	0	0	0	0	0	0	0	0	0	0	0	16	17	0
1101c0d4f629f1296792bd6769f9f4a1	0	33	0	0	0	0	0	0	0	0	0	0	0	0	0	0	0	0	0	0	0	0	0	0	0	0	0	0	0	0	0	2	0	0	0	0	0	0	0	0	0	0	0	0	0
fc197e5282651d7a0fcb9bf1b1ca6673	0	0	0	3	0	0	0	0	0	0	0	0	0	0	0	0	38	0	0	0	0	3	0	0	0	0	0	7	6	0	0	0	0	3	0	0	23	0	0	0	0	0	0	0	0
db4a819e532ce097b5ec8da2ea039007	0	0	0	0	0	0	0	0	0	0	0	0	0	0	0	0	0	0	0	0	0	0	0	0	0	0	0	0	0	0	0	0	0	0	41	0	34	0	0	0	0	0	0	0	0
692b6554d9fa33d8549d20f203a29d70	0	0	0	0	0	0	0	0	0	7	0	0	0	0	26	0	12	0	0	0	0	18	0	0	0	0	0	14	0	0	0	0	0	4	2	0	0	0	0	0	0	0	0	0	0
411e7eb2d19f7f7ef95cf117f002e6d3	0	0	0	0	0	0	0	0	0	0	0	0	7	0	0	0	0	0	0	0	0	0	0	0	0	0	0	0	0	0	0	0	0	14	0	0	0	0	0	0	0	0	6	11	0
a1b238068b51ef50b37b8a06b5327ea0	0	0	0	0	0	0	0	0	0	0	0	0	0	0	0	0	0	0	0	0	0	0	0	0	0	0	0	0	0	0	0	0	0	0	0	0	0	0	0	0	0	1	17	19	0
8b21d621c67e27f3e682d4520e51c68f	0	0	12	0	0	0	0	0	11	0	0	0	31	2	0	0	0	0	0	0	0	0	0	0	3	0	18	0	0	0	0	0	10	0	0	0	0	0	0	0	0	0	0	0	0
5f71476a1b7f8d7e1445bf701cb495cb	0	0	0	4	0	0	0	0	0	17	0	0	0	0	0	0	0	0	0	0	0	23	0	0	0	0	0	3	0	0	0	0	0	29	0	0	0	0	0	0	0	0	0	0	0
4a9b79e2e6a9339ec33e5ec8eecbc9ca	0	0	0	0	0	0	0	0	0	0	0	0	0	0	0	75	0	0	0	0	0	0	0	0	0	0	0	0	0	0	0	0	0	39	0	0	0	0	0	0	0	0	0	0	0
1b9b94947fc419d1feba4e16146e41a0	0	0	0	0	0	0	0	0	0	0	0	0	0	0	0	0	0	0	0	0	0	0	0	0	0	0	0	0	0	0	0	0	0	0	0	0	0	0	0	0	0	40	0	3	0
84d1f47e684b81862a580b6903995bea	0	0	0	0	0	0	0	0	0	0	0	0	0	0	0	0	0	0	0	0	0	0	0	0	0	0	0	0	0	0	0	0	0	0	0	0	0	0	0	0	0	37	1	2	0
97082ec9706a0246e7c47c52444ae37b	0	0	0	0	0	0	0	0	0	0	0	0	0	0	0	0	0	0	0	0	0	0	0	0	0	0	0	0	0	0	0	0	0	0	0	0	0	0	0	0	0	14	8	16	0
5e13e8a318bf79c99913d3419c9ed4c0	24	0	0	0	0	0	15	0	0	0	0	0	0	0	0	0	0	0	0	0	0	0	0	0	25	0	0	0	0	0	0	0	0	0	0	0	0	0	0	0	0	0	0	0	0
95ebc6ddac8a7fd6a827bf7be220005f	8	0	0	5	0	9	0	7	0	0	0	4	0	0	0	0	0	0	0	0	0	0	0	17	4	0	0	10	0	8	0	0	0	0	0	0	0	0	0	6	6	0	0	0	0
83808472efeaf5d445fd6fb3aea24e1c	0	0	0	0	0	0	0	0	0	0	0	0	0	0	0	49	0	0	0	0	0	0	0	0	0	0	0	18	0	0	0	0	0	33	0	0	0	0	0	0	0	0	0	0	0
690d0e7a8e3272f95b4f71f46c42f456	0	0	0	0	0	0	0	0	0	0	0	0	0	0	0	0	29	0	0	0	0	0	0	0	0	0	0	0	0	0	0	0	29	0	10	0	6	0	0	0	0	0	0	0	0
918a334bfc081fa22f10c348ce611a4f	0	0	0	0	0	0	0	0	0	0	0	0	0	0	0	0	0	0	0	0	0	0	0	0	0	0	0	67	0	0	0	0	0	9	0	0	0	0	0	0	0	0	0	0	0
8910a7c7db2f0c9c31ad7cf19c9acdde	0	0	0	0	0	0	0	0	0	0	0	0	0	0	0	0	0	0	0	0	0	0	0	0	0	0	0	0	0	0	0	0	0	0	0	0	0	0	0	0	0	17	5	8	0
827ba34d67596fe7c78cf6f59394ff83	0	0	0	0	0	0	0	0	0	0	0	0	0	0	0	0	0	0	0	0	0	0	0	0	0	0	0	0	0	0	0	0	0	0	0	0	0	0	0	0	0	24	4	15	0
53f11d62a3ef697d6f43251ea8c75401	0	0	0	0	0	0	0	0	0	0	0	0	0	0	0	0	0	0	0	0	0	0	0	0	0	0	0	0	0	0	0	0	0	0	0	0	0	0	0	0	0	6	27	14	0
5c77e61be805bf44115033c737b82aa7	0	0	0	0	0	0	0	0	0	34	0	0	0	0	0	18	0	0	0	0	0	0	0	0	0	0	0	10	0	0	0	0	0	14	0	0	0	0	0	0	0	0	0	0	0
8220a4450461dc807762bb8e95a133e1	0	0	0	0	0	0	0	0	0	0	0	0	0	0	0	0	0	0	0	0	0	0	0	0	0	0	0	0	0	0	0	0	0	0	0	0	0	0	0	0	0	19	12	17	0
ce777ba0e8ed27deb05f213b401cd88a	0	0	0	0	0	0	0	0	0	0	0	0	7	0	0	0	19	0	0	0	0	0	0	0	0	0	0	0	4	0	0	0	26	0	20	0	0	0	0	0	0	0	0	0	0
58a131f15cff7547b233159ce7daa169	0	0	0	0	0	0	0	0	0	0	0	0	0	0	0	0	0	0	0	0	0	0	0	0	0	0	0	0	0	0	0	0	0	0	0	0	0	0	0	0	0	30	1	3	0
00d88827c080e1b287d33113691560a9	0	0	0	0	0	0	0	0	0	0	0	0	0	0	0	0	0	0	0	0	0	0	0	0	0	0	0	0	0	0	0	0	0	0	0	0	0	0	0	0	0	0	12	21	0
31b15e7eb354ee9ffe061a4521af79b4	0	0	0	10	15	0	0	0	1	0	5	0	0	0	3	0	14	0	0	0	3	0	0	0	0	0	8	0	0	0	0	0	8	0	11	0	0	0	0	0	0	0	0	0	0
7641699b6c9d5c4dc56b4a537f694c42	0	0	0	0	0	0	0	0	0	9	0	0	0	0	0	0	0	0	0	0	0	42	0	0	0	0	0	0	0	0	0	0	0	10	0	0	0	0	0	0	0	0	11	0	0
004a489406ea38553139bcf62060c6d8	0	0	0	0	0	0	0	0	0	0	0	0	0	0	0	0	0	0	0	0	0	0	0	0	0	0	0	0	0	0	0	0	0	0	0	0	0	0	0	13	13	3	0	0	11
93972e2ed5fcdc34f6013b2677cbb4b7	0	0	0	0	0	0	0	0	0	0	0	0	0	0	0	70	0	0	0	0	0	0	0	0	0	0	0	0	0	0	0	0	0	0	0	0	49	0	0	0	0	0	0	0	0
0f3d37793019f12037e8a50ee42eaf3f	0	0	0	0	0	0	0	0	0	0	0	0	0	0	0	0	0	0	0	0	0	0	0	0	0	0	0	0	0	0	0	0	0	0	0	0	0	0	0	52	52	0	0	3	11
79ff343658d0187c5aee69ee5599a603	0	0	0	6	0	0	0	0	0	13	0	0	0	0	0	0	0	0	0	0	0	10	0	0	0	0	0	31	0	0	0	0	0	5	0	0	0	0	0	0	0	10	0	0	0
51f943036d57c0041abe383c86012e73	0	0	0	0	0	0	0	26	0	0	0	0	0	0	0	0	0	0	0	15	0	0	0	0	0	0	0	0	0	0	0	0	0	0	0	0	0	0	0	0	0	0	0	0	0
e8eb5f8e5479a8e86178e875bcd26cf2	0	0	0	0	0	0	0	0	0	0	0	0	0	0	0	57	0	0	0	0	0	0	0	0	0	6	0	0	0	0	0	0	0	11	0	0	2	0	0	0	0	7	3	0	0
ceb5bc8361a0312fc263395e33583b40	0	0	0	0	0	0	0	0	0	0	0	0	0	0	0	21	0	0	0	0	0	0	0	0	0	3	0	0	0	0	0	0	0	3	0	0	0	0	0	0	0	0	8	12	0
67748f15d9424582ceec7b538d9c46a7	50	0	0	0	0	0	0	0	0	0	0	0	0	0	0	0	0	0	0	0	0	0	15	0	0	0	0	0	0	0	0	0	0	0	0	2	0	0	0	0	0	0	0	0	0
9b2fba2e9ea075bae41980e4fc9f477d	1	3	0	0	6	0	0	0	0	0	10	0	0	0	0	0	0	0	0	0	0	0	7	0	0	0	0	0	0	0	25	0	0	0	0	0	0	0	0	0	0	0	0	0	0
7927cafced8b943a0096e37864b7f260	0	0	0	0	0	0	0	0	0	0	0	0	0	0	9	0	0	60	0	0	0	0	0	0	0	0	0	0	0	0	0	0	0	0	0	0	0	0	0	0	0	0	0	0	0
e3821a48ac6c654cbda18e16910251d6	0	0	0	0	0	0	0	0	0	0	0	0	0	0	0	36	0	0	0	0	0	0	0	0	0	0	0	0	3	0	0	0	0	0	0	0	68	0	0	0	0	0	0	0	0
81759a4a88c3326822d12a358d71cd32	0	0	0	0	0	0	0	0	0	0	0	0	0	0	0	0	0	0	0	0	18	0	0	0	0	0	6	0	5	0	0	0	0	0	41	0	0	0	0	0	0	0	0	0	0
15c8b600d806e78ff092b13e11babfc2	0	0	0	0	0	0	0	0	0	0	0	0	0	0	0	0	0	0	0	0	0	0	0	0	0	0	0	0	0	0	0	0	0	0	0	0	0	0	0	0	0	0	21	18	0
4bdb1cdf60f19000714c4dfaef0051c5	0	0	0	0	0	0	0	0	0	0	0	0	0	0	0	88	0	0	0	0	0	0	0	0	0	0	0	18	0	0	0	0	0	0	0	0	0	0	0	0	0	0	5	0	0
cf78a20575048aacd24f0a72802ac89f	0	0	0	0	0	0	0	0	0	0	0	0	0	0	0	0	0	0	0	0	0	0	0	0	0	0	0	0	0	0	0	0	0	0	0	0	0	6	0	22	22	3	0	0	19
874c29a7976fe2f8894c2352573df0ab	0	0	0	0	0	0	0	0	0	0	0	0	0	0	0	0	0	0	0	0	0	0	0	0	0	0	0	0	0	0	0	0	0	0	0	0	0	0	0	0	0	7	11	23	0
dd4bd1a6607a5f055a09808ffd9183fe	0	0	0	27	0	0	0	0	0	13	0	0	0	0	0	0	0	0	0	0	0	29	0	0	0	0	0	14	0	0	0	0	0	0	0	0	0	0	0	0	0	0	0	0	0
42da22007f00ee5625a5791c344ce2ea	0	0	0	9	0	0	0	0	0	24	0	0	0	0	0	13	0	0	0	0	0	16	0	0	0	0	0	2	0	0	0	0	0	16	0	0	0	0	0	0	0	0	0	0	0
f5477170cd4b9b32ed5455a8596fdbc0	0	0	0	0	0	0	0	0	0	0	0	0	14	0	0	0	0	0	0	0	0	0	0	0	0	0	0	0	20	0	0	0	69	0	0	0	0	0	0	0	0	0	0	0	0
2dd2171c6d176125fe578f125b5164c3	0	0	0	0	0	0	0	0	0	0	0	0	0	0	0	0	0	0	0	0	0	0	0	0	0	0	0	0	0	0	0	0	0	0	0	0	0	12	48	0	0	0	0	0	0
d376135bda7a15f18545b8ef31f884bb	0	0	0	0	0	0	0	0	0	0	0	0	0	0	0	0	0	0	0	0	0	0	0	0	0	0	0	0	0	0	0	0	0	0	0	0	0	0	0	0	0	18	14	15	0
0c664ece13eeec5ba38336c5397b041e	0	0	0	9	0	0	0	2	7	0	0	0	10	4	0	0	0	0	1	2	3	0	1	0	8	0	1	0	5	0	4	2	0	0	0	0	0	0	0	0	0	0	0	0	0
2d2975d022691c3de13330f9e19278ff	0	0	1	0	0	0	0	0	25	0	0	0	6	0	0	0	0	0	0	0	14	0	0	0	0	0	0	0	0	0	0	0	23	0	0	0	0	0	0	0	0	0	0	0	0
f7c8c1369ef115a5e062c6a46312f713	0	0	0	0	0	0	0	0	0	0	0	0	0	0	0	0	0	0	0	0	0	0	0	0	0	0	0	0	33	0	0	0	0	0	0	0	61	0	0	0	0	0	0	0	0
460da652a62aa3088ed974f271642571	0	0	0	0	0	0	0	0	18	0	0	0	0	0	0	0	0	0	0	0	33	0	0	0	0	0	11	0	0	0	0	0	0	0	0	0	0	0	0	0	0	0	0	0	0
7791013fc67d67ecd808c8b54b520d5c	0	0	0	34	0	0	0	0	0	30	0	0	0	0	0	0	0	0	0	0	0	14	0	0	0	0	0	0	0	0	0	0	0	0	0	0	0	0	0	0	0	0	0	0	0
5dc7242c378c3eaec2b2c62da26660d4	0	0	0	30	0	0	0	0	0	0	0	0	0	0	0	0	0	0	0	0	0	15	0	0	0	0	0	7	0	0	0	0	0	5	0	0	15	0	0	0	0	0	0	0	0
cf05246a3304e6fe68e53dd4310c6bf2	0	0	0	2	0	0	0	0	0	1	0	0	0	6	0	37	0	0	0	0	0	9	0	0	0	0	0	0	0	0	0	0	0	0	0	0	21	0	0	0	0	0	0	1	0
99c4be653f42e0adf7de8b5434e72083	0	0	0	0	0	0	0	0	0	0	0	0	0	0	0	0	56	0	0	0	0	0	0	0	0	0	0	0	0	0	0	0	0	0	8	0	0	0	0	0	0	0	0	0	0
35667da6f696b207366673a17fbcfb3b	0	0	0	0	0	0	0	0	0	0	0	0	0	0	0	0	0	0	0	0	0	7	0	0	0	0	0	18	0	0	0	0	0	44	0	0	0	0	0	0	0	0	0	0	0
936fd2d61e2b9dc8d24b43ccccdec0fa	0	0	0	0	0	0	0	0	0	0	0	0	0	0	0	0	0	0	0	0	0	0	0	0	0	0	0	0	0	0	0	0	0	0	0	0	0	0	0	18	18	0	10	0	22
94f98e50dd4cbdc541006de48fbff9b8	0	0	0	17	0	0	0	0	0	28	0	0	0	0	0	0	0	0	0	0	0	12	0	0	0	0	0	4	0	0	0	0	0	13	0	0	0	0	0	0	0	0	0	0	0
ab5cb0d7d92322d6374718aa9e7e1055	0	0	0	0	0	0	0	0	0	0	0	0	0	0	24	0	0	0	0	0	0	0	0	0	0	0	0	0	0	0	0	0	0	0	0	0	55	0	0	0	0	0	0	0	0
c5134e6fd4e1f36dc98ce6608283e6c1	0	0	0	0	0	0	0	0	0	0	0	0	0	0	0	0	0	0	0	0	0	0	0	0	0	0	0	0	0	0	0	0	0	0	0	0	0	0	0	41	41	0	0	6	0
26cffc6007d2dd09c2bdc855311e3adf	0	0	0	54	0	0	0	0	0	16	0	0	0	0	0	0	0	0	0	0	0	0	0	0	0	0	0	0	0	0	0	0	0	0	0	0	0	0	0	0	0	0	0	0	0
794836bb28b2c2075600ffda321eefc8	0	0	0	0	0	0	0	0	0	0	0	0	0	0	0	20	0	0	0	0	0	0	0	0	0	0	0	0	0	0	0	0	0	0	0	0	75	0	0	0	0	0	0	0	0
8982474f64ed2fa8aae545c7519803aa	0	0	0	0	0	0	0	0	0	0	0	0	0	0	0	0	0	0	0	0	0	0	0	0	0	0	0	0	0	0	0	0	0	0	0	0	0	0	0	10	10	0	9	8	0
fa096682bf3dfbd66f29367ba6d5fe43	0	0	0	0	0	0	0	0	0	0	0	0	0	0	0	0	0	0	0	0	0	0	0	0	0	0	0	0	0	0	0	0	0	0	0	0	0	0	0	45	45	0	0	3	0
c5a6b44a6e57fb4cd40194b455b4fd3e	0	0	0	0	0	0	0	0	0	0	0	0	0	0	0	0	0	0	0	0	0	0	0	0	0	0	0	0	0	0	0	0	0	0	0	0	0	0	0	0	0	24	0	17	0
2d114c5de6d737a72a33aceadf91ce7d	0	0	0	0	0	0	0	0	0	0	0	0	0	0	0	0	0	0	0	0	0	0	0	0	0	0	0	0	0	0	0	0	0	0	0	0	0	0	0	0	0	0	19	14	0
61db3b0932536f1984c2b3689b7df123	0	0	0	0	0	0	0	0	0	0	0	0	0	0	0	27	0	0	0	0	0	0	0	0	0	0	0	0	0	0	0	0	0	0	0	0	18	0	0	8	8	8	4	0	0
cf850057883afab03cef8665c935e50f	0	0	0	0	0	0	0	0	0	0	0	0	0	0	0	0	0	0	0	0	0	0	0	0	0	0	0	0	0	0	0	0	0	0	0	0	0	0	0	7	7	9	4	16	0
8462b70274d31da300e065f26c388083	14	0	0	0	0	0	6	3	0	0	0	0	0	0	0	0	0	0	9	17	0	0	0	0	0	0	0	0	0	0	0	0	0	0	0	0	0	0	0	0	0	0	0	0	0
f1eb3ae11bd18bea528af79076fea721	0	0	0	10	0	0	0	0	0	14	0	0	0	0	0	0	22	0	0	0	0	13	0	0	0	0	0	0	0	0	0	0	0	0	0	0	11	0	0	0	0	0	0	0	0
cf6f71fe1ef4f44ca6a841c42dab39c6	0	0	0	0	0	0	0	0	0	0	0	0	0	0	0	0	0	0	0	0	0	0	0	0	0	0	0	0	0	0	0	0	0	48	0	0	29	0	0	0	0	0	0	0	0
bf829edbd9f55165ffd9eb9f1444b6c0	0	0	0	0	0	0	0	0	0	0	0	0	0	0	0	0	0	0	0	0	0	0	0	0	0	0	0	0	0	0	0	0	0	0	0	0	0	0	0	0	0	29	2	7	0
2871134ac9f65ce3a4579f39e7f2dae9	0	0	0	0	0	7	0	0	0	0	0	19	0	0	0	0	0	0	0	0	0	0	0	11	0	0	0	0	0	3	0	0	0	0	0	0	0	0	0	0	0	0	0	0	0
1e8f590fd9c9fe59377d95bd84f6eeb4	0	0	0	0	0	0	0	0	0	27	0	0	0	0	0	35	0	0	0	0	0	26	0	0	0	0	0	0	0	0	0	0	0	0	0	0	0	0	0	0	0	0	0	0	0
5995d161e4cde119785aa82bb0fecb02	0	0	0	0	0	0	0	0	0	0	0	0	0	0	0	0	0	0	0	0	0	0	0	0	0	0	0	0	0	0	0	0	0	0	0	0	0	0	0	28	28	0	0	2	5
14f7eb0eb8b9c42751bfe395c241dbeb	0	0	0	0	0	0	0	0	0	0	0	0	0	0	0	0	0	0	0	0	0	0	0	0	0	0	0	0	0	0	0	0	0	0	0	0	0	0	0	0	0	5	17	17	0
593a4d589740d37ca194dea00913c907	0	0	0	0	0	0	0	0	0	0	0	0	0	0	0	0	0	0	0	0	0	0	0	0	0	0	0	0	0	0	0	0	0	0	0	0	0	0	0	0	0	0	16	9	0
d2f0cfa5699db3761e6759f82c79ea5f	0	0	0	0	0	0	19	0	0	7	0	0	0	0	0	0	0	0	9	0	0	20	0	0	0	0	0	0	0	0	0	0	0	0	0	0	0	0	0	0	0	0	0	0	0
99971e57c90cca8d77154134c41c703b	0	0	30	0	0	0	0	0	0	0	0	0	0	9	0	0	0	0	0	16	0	0	0	0	0	0	0	0	0	0	0	0	0	0	0	0	0	0	0	0	0	0	0	0	0
a50c84414bf94e4f9d2f1a3eaa4d7a2a	0	0	24	0	0	0	0	0	10	0	0	0	0	0	0	0	0	0	0	0	3	0	0	0	0	0	10	0	0	0	0	0	0	0	0	0	0	0	0	0	0	0	0	0	0
ac47531091af096d4d446d87c7302eb0	0	0	0	14	0	0	0	0	0	0	0	0	0	0	0	0	0	0	0	0	0	0	0	0	0	0	0	0	0	0	0	0	0	0	0	0	70	0	0	0	0	0	0	0	0
9fc6c74b3f727197b492415af1d04361	0	0	0	8	0	0	0	0	0	0	0	0	7	13	0	0	9	0	0	0	0	0	19	0	0	0	0	0	0	0	0	0	0	3	0	0	3	0	0	0	0	0	0	0	0
7f2fa7f75059b4024d03807a1b714359	0	0	0	0	0	0	0	0	0	0	0	0	0	0	0	26	0	0	0	0	0	19	0	0	0	0	0	19	0	0	0	0	0	0	0	0	18	0	0	0	0	0	0	0	0
46255ba66a9942f70e6484f0b02b058d	0	0	0	0	0	0	0	0	0	0	0	0	0	0	0	0	0	0	0	0	0	0	0	0	0	0	0	0	0	0	0	0	0	0	0	0	0	0	0	0	0	24	7	0	0
0eb174805495d748f3b2920fb4c81311	0	0	0	0	0	0	0	0	0	0	0	0	0	0	0	0	0	0	0	0	0	0	0	0	0	0	0	0	0	0	0	0	0	0	0	0	0	0	0	0	0	0	17	14	0
cf768562b49c4eaa78b965e8708d9552	0	0	0	0	0	0	0	0	0	0	0	0	0	0	0	0	0	0	0	0	0	0	0	0	0	0	0	0	0	0	0	0	0	0	0	0	0	0	0	2	2	0	15	16	0
b7f6e128cd8fe31f17824e2f1ccdf75b	0	0	0	0	0	0	0	0	0	0	0	0	0	0	0	0	0	0	0	0	0	0	0	0	0	0	0	0	0	0	0	0	0	0	0	0	0	0	0	0	0	26	3	8	0
b2a7be25bb3728a22b70e0a4bcd8ce5c	0	0	0	0	0	0	0	0	0	0	0	0	0	0	0	0	0	0	0	0	0	0	0	0	0	0	0	0	0	0	0	0	0	0	0	0	0	0	0	0	0	0	18	20	0
46fbff1cd0d884c46727ecf61ce244ca	0	0	4	0	0	0	0	0	12	0	0	0	0	0	0	0	0	0	10	0	25	0	0	0	0	0	11	0	0	0	0	0	8	0	0	0	0	0	0	0	0	0	0	0	0
158a11d16a8830ba3dfabaa46211d37c	0	0	0	13	0	0	0	0	0	15	0	0	0	0	0	0	0	0	0	0	0	20	0	0	0	0	0	8	0	0	0	0	0	19	0	0	0	0	0	0	0	0	0	0	0
734839982acea6def695e1f891851291	0	0	0	0	0	0	0	0	0	0	0	0	0	0	10	0	15	0	0	0	22	0	0	0	0	0	10	0	0	0	0	0	3	0	7	0	0	0	0	0	0	0	0	0	0
f129f2e30f6d6675cbe3a8ac7a1383b1	0	0	0	0	0	0	0	0	0	0	0	0	0	0	0	0	0	0	0	0	0	0	0	0	0	0	0	0	0	0	0	0	0	0	0	0	0	0	0	0	0	7	11	9	0
3bfa86937be01f7ea8cf9f4b6983fea0	0	0	0	0	0	0	0	0	0	0	0	0	0	0	0	0	0	0	0	0	0	0	0	0	0	0	0	0	0	0	0	0	0	0	0	0	0	0	0	24	24	6	0	3	14
33d709bc1caaa7e51d188c1611389bd4	0	0	0	0	0	0	0	0	0	20	0	0	0	0	0	78	0	0	0	0	0	0	0	0	0	0	0	0	0	0	0	0	0	0	0	0	0	0	0	0	0	0	0	0	0
ad2d6221ebc35b51a455d12a57649d68	0	0	0	0	0	0	0	0	0	0	0	0	0	0	0	0	0	0	0	0	0	0	0	0	0	0	0	0	0	0	0	0	0	0	0	0	0	18	40	0	0	0	0	0	0
3f89873f158161ebdbe790442035a60d	0	0	0	0	0	0	0	0	0	0	0	0	0	0	0	0	0	0	0	0	0	0	0	0	0	0	0	0	0	0	0	0	0	0	0	0	0	0	0	0	0	37	4	0	0
979c4192e8eb1d007d497405f580e177	0	0	0	0	0	0	0	0	0	0	0	0	0	0	0	0	0	0	0	0	0	0	0	0	0	0	0	0	0	0	0	0	0	0	0	0	0	0	0	0	0	27	8	6	0
8d714e94d1800f55c5a3e0bde4519c6c	0	0	0	0	0	0	0	0	0	22	0	0	0	0	0	0	0	0	0	0	0	0	0	0	0	0	0	28	0	0	0	0	0	14	0	0	0	0	0	0	0	0	0	0	0
d5e23e9e2479546480fb32d119a46e34	0	0	0	0	0	0	0	0	0	0	0	0	0	0	0	0	0	0	0	0	0	0	0	0	0	0	0	0	0	0	0	0	0	0	0	0	0	40	10	0	0	0	0	0	0
8c012a822ebc88e6b603ff2f4c896a40	0	0	0	0	39	0	0	0	0	0	0	0	0	0	0	0	0	0	0	0	0	0	0	0	0	0	0	0	0	0	0	16	11	0	0	0	0	0	0	0	0	0	0	0	0
3d458d774c3ab84441ae78ec64db44de	0	0	0	0	0	0	0	0	0	0	0	0	4	0	0	0	0	26	0	0	0	0	0	0	0	0	0	0	22	0	0	0	6	0	9	0	0	0	0	0	0	0	0	0	0
cfb25c1adb53f31c5a20d87bc6c0e641	0	0	0	0	0	0	0	0	0	0	0	0	0	0	0	0	0	0	0	0	0	0	0	0	0	0	0	0	0	0	0	0	0	0	0	0	0	0	0	2	2	10	13	6	0
492852263ea7457763a1a046277e1235	0	0	0	0	0	0	0	0	0	0	0	0	0	0	0	0	0	0	0	0	0	0	0	0	0	0	0	0	0	0	0	0	0	0	0	0	0	0	0	0	0	35	3	3	0
a37b385dfb544ffde4157c0db3111d0c	0	0	0	0	0	0	0	0	0	0	0	0	0	0	0	0	0	0	0	0	0	0	0	0	0	0	0	0	0	0	0	0	0	0	0	0	0	0	0	0	0	25	0	9	0
cb6777c21966ef331521314ea351ffb0	0	0	0	0	0	0	0	0	0	21	0	0	0	0	0	0	0	0	0	0	0	39	0	0	0	0	0	0	0	0	0	0	0	7	0	0	0	0	0	0	0	0	0	0	0
5b0c041f7cfd430408b2749f937eae8c	0	0	0	0	0	0	0	0	0	0	0	0	0	0	0	32	0	0	0	0	0	0	0	0	0	0	0	0	0	0	0	0	0	29	0	0	0	0	0	0	0	0	8	0	0
1b3bda02671be7f30f8897afc38fcd91	0	0	0	0	0	0	0	0	0	0	0	0	0	0	0	0	0	0	0	0	0	0	0	0	0	0	0	0	0	0	0	0	0	0	0	0	0	0	0	1	1	0	9	7	0
f51d5ead7ced305aafab7c5f885ff61b	0	0	0	0	0	0	0	0	0	0	0	0	0	0	0	0	0	0	0	0	0	0	0	0	0	0	0	0	0	0	0	0	0	0	0	0	0	0	0	8	8	14	0	0	20
f95f3e314f2fc3ba023ec94851132215	0	0	0	0	0	0	0	0	0	0	0	0	0	0	0	0	0	0	0	0	0	0	0	0	0	0	0	0	0	0	0	0	0	0	0	0	0	0	0	0	0	14	0	13	0
11b161e6d23049bf13c265810666a4c8	0	0	0	0	0	0	0	0	0	0	0	0	0	0	0	0	0	0	0	0	0	0	0	0	0	0	0	0	0	0	0	0	0	0	0	0	0	0	0	0	0	0	12	11	0
3d2558aba856ca930d48f5710b5e4fd8	0	0	0	0	0	0	0	0	0	0	0	0	0	0	0	0	0	0	0	0	0	0	0	0	0	0	0	0	0	0	0	0	0	0	0	0	0	0	0	0	0	0	14	14	0
373b5a623207648102e83ff4fe43ccf3	0	0	0	0	0	0	0	0	0	0	0	0	0	0	0	94	0	0	0	0	0	0	0	0	0	0	0	0	0	0	0	0	0	0	0	0	16	0	0	0	0	0	0	0	0
522ee98a5c6565d79620b6657e0cc224	0	0	0	0	0	0	0	0	0	0	0	0	0	0	0	0	0	0	0	0	0	0	0	0	0	0	0	0	0	0	0	0	0	0	0	0	0	0	0	10	10	0	8	12	0
cbc43098ff7beeb87f11f511ea5ee002	0	0	0	0	0	0	0	0	0	0	0	0	12	0	4	0	0	17	0	0	0	0	0	0	0	0	0	0	0	0	0	0	30	0	0	0	0	0	0	0	0	0	0	0	0
a3cc41ac6b04d535c0575d6c8e93bc59	0	0	0	0	0	0	0	0	0	0	0	0	0	0	0	85	0	0	0	0	0	0	0	0	0	0	0	0	0	0	0	0	0	0	0	0	18	0	0	0	0	0	0	0	0
0965996d24bd29567fed79c5159f790c	0	0	0	0	0	0	0	0	0	0	0	0	0	0	0	40	0	0	0	0	0	0	0	0	0	0	0	7	0	0	0	0	0	5	0	0	16	0	0	0	0	4	5	0	0
57dfaa84a3d2fca47574e90797464331	0	0	0	0	0	0	0	0	0	0	0	0	0	0	0	0	0	0	0	0	0	0	0	0	0	0	0	0	0	0	0	0	0	0	0	0	0	0	0	0	0	19	6	6	0
912b8189be048cdf64aaa01f0d6e7787	0	0	0	0	0	0	0	0	0	0	0	0	0	0	0	0	0	0	0	0	0	0	0	0	0	0	0	0	0	0	0	0	0	0	0	0	0	0	0	0	0	3	16	14	0
2f8c6b56d85dce5dc3c29c8c7893ed05	0	0	0	2	0	0	0	0	0	17	0	0	0	0	0	0	0	0	0	0	0	2	0	0	0	0	0	7	0	0	0	0	0	27	0	0	0	0	0	0	0	0	0	0	0
bc561f2f4c73656f9b74706ba0af7793	0	0	0	0	0	0	0	0	0	0	0	0	0	0	18	63	0	0	0	0	0	0	0	0	0	0	0	0	0	0	0	0	0	0	0	0	11	0	0	0	0	0	0	0	0
f2aca4248f23956c1b934a983aa929b4	0	0	0	0	0	0	0	0	0	0	0	0	0	0	0	109	0	0	0	0	0	0	0	0	0	0	0	0	0	0	0	0	0	0	0	0	0	0	0	0	0	0	0	0	0
3c52bfbec5253b724b26a197a2b1977d	0	0	0	0	0	0	0	0	0	0	0	0	0	0	0	0	0	0	0	0	0	0	0	0	0	0	0	0	0	0	0	0	0	0	0	0	0	0	0	0	0	17	4	8	0
9db7d06b75d89c07ba9795c9cee0d92f	0	0	0	0	0	0	0	0	0	0	0	0	0	0	0	0	0	0	0	0	0	0	0	0	0	0	0	0	0	0	0	0	0	0	0	0	0	0	0	4	4	7	2	8	6
1bb38b11d790d2f1473658f18b047faa	0	0	0	0	0	0	0	0	0	0	0	0	0	0	0	0	0	0	0	0	0	0	0	0	0	0	0	0	0	0	0	0	0	0	0	0	0	0	0	0	0	31	6	0	0
f61a929ae4bef385831d9c853b329ba4	0	0	0	0	0	0	0	0	0	0	0	0	0	0	0	0	0	0	0	0	0	0	0	0	0	0	0	0	0	0	0	0	0	0	0	0	0	0	0	0	0	4	12	16	0
e6b8803c81384704f608e401839b14d2	0	0	0	0	0	0	0	0	0	0	0	0	0	0	0	0	0	0	0	0	0	0	0	0	0	0	0	0	0	0	0	0	0	0	0	0	0	0	0	0	0	0	13	20	0
c82a0aad4d5e812bc1a543cb13d42514	0	0	0	0	0	0	0	0	0	0	0	0	0	0	0	0	0	0	0	0	0	0	0	0	0	0	0	0	0	0	0	0	0	0	0	0	0	0	0	0	0	0	12	10	0
cf62d188b6b6398a8bddda2222642453	0	22	0	0	0	0	0	7	0	0	0	0	0	0	0	0	0	0	0	0	0	0	0	0	0	0	0	0	0	0	0	0	0	0	0	0	0	0	0	0	0	0	0	0	0
40cb96938c3783e8223aabb1aeabfe24	0	0	0	8	0	0	0	0	0	10	0	0	0	0	0	0	0	0	0	0	0	21	0	0	0	0	0	9	0	0	0	0	0	20	0	0	0	0	0	0	0	0	0	0	0
0b4e8cdd6a21d8bafcaffbc120bd739a	0	0	0	0	0	0	0	0	0	0	0	0	0	0	0	104	0	0	0	0	0	0	0	0	0	0	0	0	0	0	0	0	0	0	0	0	0	0	0	6	6	0	0	0	0
58f295dfe2278514c0c221a27b2ae41e	0	0	0	0	0	0	0	0	0	0	0	0	0	0	0	35	0	0	0	0	0	0	0	0	0	0	0	38	0	0	0	0	0	0	0	0	0	0	0	0	0	0	0	0	0
9e389d5738c91d238423ba5745d990da	0	0	0	0	0	0	0	0	0	0	0	0	0	0	0	0	0	0	0	0	0	0	0	0	0	0	0	0	0	0	0	0	0	0	0	0	0	0	0	0	0	0	17	11	0
fe3e8e39de836119f97d178853965197	0	0	0	0	0	0	0	0	0	0	0	0	0	0	0	0	0	0	0	0	0	0	0	0	0	0	0	0	0	0	0	0	0	0	0	0	0	25	16	0	0	0	0	0	0
e1de40b3f5b7253135d4bbb41b51d8f5	0	0	0	0	0	0	0	0	0	0	0	0	0	0	0	0	0	0	0	0	0	0	0	0	0	0	0	0	0	0	0	0	0	0	0	0	0	0	0	0	0	6	9	10	0
c7dc4903325a0006f1d772ad3da957db	0	0	0	0	0	0	0	0	0	0	0	0	0	0	0	0	49	0	0	0	0	0	0	0	0	0	0	0	0	0	0	0	0	0	10	0	0	0	0	0	0	0	0	0	0
d60a690625513c1c196bab64b92db148	0	0	0	0	0	0	4	0	0	0	0	0	0	0	0	0	0	10	3	0	0	0	6	2	0	0	0	0	32	0	0	0	0	0	0	0	0	0	0	0	0	0	0	0	0
e2fff278f4cb1f5acc385e6a0811ac54	0	0	0	0	0	0	0	0	4	0	23	0	0	0	0	0	4	0	7	7	4	0	3	0	0	0	10	0	3	0	0	0	0	0	0	0	0	0	0	0	0	0	0	0	0
2b76bb5eba0bfc91010651f976cb5324	0	0	0	0	0	0	0	0	0	0	0	0	0	0	0	50	0	0	0	0	0	0	0	0	0	0	0	0	42	0	0	0	0	0	0	0	0	0	0	0	0	0	0	0	0
5093069484e7380bfeb15011e69968ee	0	0	0	0	0	0	0	0	0	0	0	0	0	0	0	0	0	0	0	0	0	0	0	0	0	0	0	0	0	0	0	0	0	0	0	0	0	0	0	26	26	0	0	0	19
15bd72732b35a0ad7d5aa55a74567e6c	0	0	0	0	0	0	0	0	0	0	0	0	0	0	0	0	0	0	0	0	0	0	0	0	0	0	0	0	0	0	0	0	0	0	0	0	0	21	15	0	0	0	0	0	0
97ba36bb61459331b994f78d901f1790	0	0	0	0	0	0	0	0	0	0	0	0	0	0	0	0	0	0	0	0	0	0	0	0	0	0	0	0	0	0	0	0	0	0	0	0	0	0	0	0	0	33	0	5	0
fbd8c8ee61a6a5f039666860fb609948	0	0	0	0	0	0	0	0	0	0	0	0	0	0	0	0	0	0	0	0	0	0	0	0	0	0	0	0	0	0	0	0	0	0	0	0	0	0	0	0	0	2	7	10	0
3172b71ab14cbaada10a451de77230b0	0	0	0	0	0	0	0	0	0	0	0	0	0	0	0	0	0	0	0	0	0	0	0	0	0	0	0	0	0	0	0	0	0	0	0	0	0	0	0	0	0	0	12	13	0
e43973d15e08dced5d4569d2e2fcb6ac	0	0	0	0	0	0	0	0	0	0	0	0	0	0	0	0	0	0	0	0	0	0	0	0	0	0	0	0	0	0	0	0	0	0	0	0	0	0	0	0	0	0	14	14	0
d6f22f8f483ed22ea09ec2f31c2cd046	0	0	0	0	0	0	0	0	0	0	0	0	36	0	0	0	0	0	0	0	0	0	0	0	0	0	0	0	3	0	0	0	0	12	10	0	0	0	0	0	0	0	0	0	0
cbdd11c1b9485c25a46dae89289ed823	0	0	0	0	0	0	0	0	0	0	0	0	0	0	0	40	0	0	0	0	0	0	0	0	0	0	0	37	0	0	0	0	0	0	0	0	0	0	0	0	0	0	0	0	0
6317bee6525f3e297eb7ba350baeb3e3	0	0	0	0	0	0	0	0	0	0	0	0	0	0	0	0	41	0	0	0	0	0	0	0	0	0	0	0	0	0	0	0	0	0	0	0	16	0	0	0	0	0	0	0	0
62d2281a26c0a2e4dd4d912ec4086528	0	0	0	0	0	0	0	0	0	0	0	0	0	0	0	0	0	0	0	0	0	35	0	0	0	0	0	0	0	0	0	0	0	20	0	0	0	0	0	0	0	0	0	0	0
599d1e684a7d746d0811825f9ae8a2a4	0	0	0	0	0	0	0	0	0	0	0	0	0	0	0	0	0	0	0	0	0	0	0	0	0	0	0	0	0	0	0	0	0	0	0	0	0	0	0	0	0	6	17	5	0
ff36b147fcc0c71d289126b98ac35448	0	0	0	0	0	0	0	0	0	0	0	0	0	0	15	0	0	1	0	0	0	0	0	0	0	0	0	0	0	0	0	0	0	0	23	0	0	0	0	7	7	8	0	0	0
6641bfb7e443254db3c0ca7d8bb075af	0	0	0	0	0	0	0	0	0	0	0	0	0	0	0	14	0	0	0	0	0	11	0	0	0	0	0	29	0	0	0	0	0	4	0	0	10	0	0	0	0	0	0	0	0
88b9ad30e1dbd1752bf577a5e5fb8645	0	0	0	0	0	0	0	0	0	0	0	0	0	0	0	0	0	0	10	0	0	0	0	0	0	0	0	0	0	0	0	0	0	0	0	0	0	0	0	0	0	0	0	0	0
da54b0271874a57e731c6b8320af95f6	0	0	0	0	0	0	0	0	0	0	0	0	0	0	0	49	0	0	0	0	0	0	0	0	0	0	0	0	0	0	0	0	0	4	0	0	32	0	0	0	0	0	0	0	0
02ae1c8ae59815e8b7266e07f62ca09e	0	0	0	0	0	0	0	0	0	0	0	0	0	0	0	0	0	0	0	0	0	0	0	0	0	0	0	0	0	0	0	0	0	0	0	0	0	26	14	0	0	0	0	0	0
28efd4657459a0b9300602b5f9e2e8b0	0	0	0	0	0	0	0	0	0	0	0	0	0	0	0	0	0	0	0	0	0	0	0	0	0	0	0	0	0	0	0	0	0	0	0	0	0	0	0	0	0	22	0	12	0
a913d3d09b5f6bd8837e870d5e1ee21a	0	0	0	0	0	0	0	0	0	0	0	0	0	0	0	0	0	0	0	0	0	0	0	0	0	0	0	0	0	0	0	0	0	0	0	0	0	0	0	0	0	13	12	11	0
fb908ae05b51e9027fc4a5c15b4f98b9	0	0	0	0	0	0	0	0	0	0	0	0	0	0	0	0	0	0	0	0	0	0	0	0	0	0	0	0	0	0	0	0	0	0	0	0	0	0	0	0	0	0	9	11	0
ea7d7921de89f987796075914c7c86a0	0	0	0	0	0	0	0	0	0	0	0	0	0	0	0	0	0	0	0	0	0	0	0	0	0	0	0	0	32	0	0	0	46	0	0	0	0	0	0	0	0	0	0	0	0
2ecddc45cb606bb685505ab30eaf0e69	0	0	0	0	0	0	0	0	0	0	0	0	0	0	0	0	0	0	0	0	0	0	0	0	0	0	0	0	0	0	0	0	0	0	0	0	0	0	0	0	0	0	24	4	0
b76e8e299875e47d5021a98cc8d7f091	0	0	0	13	0	0	0	0	0	8	0	0	0	0	0	17	0	0	0	0	0	10	0	0	0	0	0	2	0	0	0	0	0	24	0	0	0	0	0	0	0	0	0	0	0
d83650e6e7d35976eccf961202d7b98a	0	0	0	0	0	0	0	0	0	0	0	0	0	0	0	58	0	0	0	0	0	4	0	0	0	0	0	0	0	0	0	0	0	19	0	0	4	0	0	0	0	0	0	0	0
3dc8784bb175dcb2287ea6c3ecdb5ea5	0	0	0	0	0	0	0	0	0	0	0	0	0	0	0	0	0	0	0	0	0	0	0	0	0	0	0	0	0	0	0	0	0	0	0	0	0	26	16	0	0	0	0	0	0
e95acb8ae01efb8ca9501ad6fc3c87b7	0	0	0	0	0	0	0	0	0	0	0	0	0	0	0	0	0	0	0	0	0	0	0	0	0	0	0	0	0	0	0	0	0	0	0	0	0	0	0	0	0	22	9	7	0
d8be8a6cf2d5556ccdc1aa9aab880c08	0	0	0	0	0	0	0	0	0	0	0	0	0	0	0	0	0	0	0	0	0	0	0	0	0	0	0	0	0	0	0	0	0	0	0	0	0	0	0	0	0	21	4	7	0
bb32d29ead00625026d8cd32cd5c6c3b	0	0	0	10	0	0	0	0	0	16	0	0	0	0	0	0	0	0	0	0	0	30	0	0	0	0	0	0	0	0	0	0	0	4	0	0	0	0	0	0	0	0	0	0	0
86e0aa8f4c41a3beae44f23d75a7dbf2	0	0	0	0	0	0	0	0	0	0	0	0	3	0	0	42	0	0	0	0	0	0	0	0	0	0	0	0	0	0	0	0	0	31	0	0	0	0	0	0	0	0	0	0	0
0f6530423b792b61ea90bd3b5f1b8e67	0	0	0	0	0	0	0	0	0	0	0	0	0	0	0	101	0	0	0	0	0	0	0	0	0	0	0	0	0	0	0	0	0	0	0	0	0	0	0	0	0	0	0	1	0
5b51341a7953f92e95bbd21ad89391f9	0	0	0	0	0	0	0	0	0	0	0	0	0	0	0	0	0	0	0	0	0	0	0	0	0	0	0	24	0	0	0	0	0	27	0	0	0	0	0	0	0	0	0	0	0
02163ae7ae5274484294d22e23390857	0	0	0	0	0	0	0	0	0	0	0	0	0	0	0	0	0	0	0	0	0	0	0	0	0	0	0	0	0	0	0	0	0	0	0	0	0	0	0	0	0	17	5	5	0
94813d0e118ee248f9ca0b52a5dcbea9	0	0	0	0	0	0	0	0	0	0	0	0	0	0	0	0	0	0	0	0	0	0	0	0	0	0	0	0	0	0	0	0	0	0	0	0	0	0	0	12	12	0	0	2	22
d4deaf64f40b8b963d9854f897852875	0	0	0	0	0	0	0	0	0	0	0	0	0	0	0	30	0	0	0	0	0	0	0	0	0	0	0	13	0	0	0	0	0	0	0	0	32	0	0	0	0	0	0	0	0
bb20b1eacb1e4bb885caf32bcf0ce7b6	0	0	0	0	0	0	0	0	0	0	0	0	0	0	0	0	0	0	0	0	0	0	0	0	0	0	0	0	0	0	0	0	0	0	0	0	0	0	21	0	0	0	0	0	8
5e19a3ed945368712bcb07657e99ab38	0	0	0	0	0	0	0	0	0	0	0	0	0	0	0	0	0	0	0	0	0	0	0	0	0	0	0	0	0	0	0	0	0	0	0	0	0	0	0	0	0	17	9	4	0
c16ff397bcf284f01d60ca1d4ed70732	0	0	0	0	0	0	0	0	0	0	0	0	0	0	0	0	0	0	0	0	0	5	0	0	0	0	0	12	4	0	0	0	0	7	0	0	28	0	0	0	0	0	0	0	0
87a63177893dcc2996a0f4b97f3de4bd	0	0	0	0	0	0	0	0	0	0	0	0	0	0	0	0	0	0	0	0	0	0	0	0	0	0	0	0	0	0	0	0	0	34	0	0	23	0	0	0	0	0	0	0	0
0dba0837b7874a57899baeeae2ca357b	0	0	0	0	0	0	0	0	0	7	0	0	0	0	0	34	0	0	0	0	0	7	0	0	0	0	0	0	0	0	0	0	0	14	0	0	0	0	0	0	0	2	2	0	0
3a88c1a23d5c2a412cfeeb3ef2ff8991	0	0	0	0	0	0	0	0	0	0	0	0	0	0	0	0	0	0	0	0	0	0	0	0	0	0	0	0	0	0	0	0	0	0	0	0	0	0	0	9	9	7	0	5	5
bffc8d9b11eda5bc84e2231d85e364d1	0	0	0	0	0	0	0	0	0	0	0	0	0	0	0	0	0	0	0	0	0	0	0	0	0	0	0	0	0	0	0	0	0	0	0	0	0	0	0	6	6	7	9	13	0
612b73344c51b765ac01aa7010095a0d	0	0	0	0	0	0	0	0	0	0	0	0	0	0	0	0	0	0	0	0	0	0	0	0	0	0	0	0	0	0	0	0	0	0	0	0	0	0	0	2	2	13	2	2	0
0de67415a5c88d61f50e34d15c530b1c	0	0	0	0	0	0	0	0	0	0	0	0	0	0	0	0	0	0	0	0	0	0	0	0	0	0	0	0	0	0	0	0	0	0	0	0	0	0	0	0	0	0	14	7	0
0813a940bce8ef1fce01610d5b5263a5	0	0	0	0	0	0	0	0	0	0	0	0	0	0	0	23	0	0	0	0	0	0	0	0	0	0	0	0	0	0	0	0	0	0	0	0	58	0	0	0	0	0	0	0	0
9039f73e767abd542635ead1fc00f82f	0	0	0	0	0	0	0	0	0	0	0	0	0	0	0	0	0	0	0	0	0	0	0	0	0	0	0	0	0	0	0	0	0	4	0	0	0	0	0	0	0	11	0	3	0
8d622de740e76f12e1d1ec2126455551	0	0	0	19	0	0	0	0	0	0	0	0	0	0	0	0	0	0	0	0	0	28	0	0	0	0	0	0	0	0	0	0	0	10	0	0	0	0	0	0	0	0	0	0	0
09865f7706c66c185d9092357ba87423	0	0	0	0	0	0	0	0	0	0	0	0	0	0	0	0	0	0	0	0	0	0	0	0	0	0	0	0	0	0	0	0	0	0	0	0	0	0	0	0	0	2	15	13	0
1f8f2e6e4f8db93794a39ef54d6cf1d5	0	0	0	0	0	0	0	0	0	0	0	0	0	0	0	0	0	0	0	0	0	0	0	0	0	0	0	0	0	0	0	0	0	0	0	0	0	0	0	0	0	0	6	7	0
09a2d80fe77b1b7a4e28796755a2a122	0	0	0	23	0	0	0	0	0	16	0	0	0	0	0	0	0	0	0	0	0	6	0	0	0	0	0	0	0	0	0	0	0	11	0	0	0	0	0	0	0	0	0	0	0
bf3030cdf210410514773d02c9e6b11d	0	0	0	0	42	0	0	0	0	0	5	0	0	0	0	0	0	0	0	0	0	0	0	0	0	0	0	0	0	0	0	0	0	0	0	0	0	0	0	0	0	0	0	0	0
a08bbfb8457e63a6466504dbf53dc1ec	0	0	0	0	0	0	0	0	0	0	0	0	0	0	0	75	0	0	0	0	0	0	0	0	0	0	0	0	0	0	0	0	0	0	0	0	0	0	0	0	0	0	5	0	0
8f12d4737ca5e255f17137c88c1cd301	0	0	0	0	0	0	0	0	0	0	0	0	0	0	0	0	0	0	0	0	0	15	0	0	0	0	0	0	0	0	0	0	0	44	0	0	0	0	0	0	0	0	0	0	0
b4ce1046460aa0e7d45790aaba6dc7b1	0	0	0	0	0	0	0	0	0	0	0	0	0	0	0	0	0	0	0	0	0	0	0	0	0	0	0	0	0	0	0	0	0	0	0	0	0	0	0	0	0	0	9	22	0
0621267b7cb1e1c0525396e549561169	0	0	0	12	0	0	0	0	0	0	0	0	0	0	10	0	12	0	0	0	0	0	21	0	0	0	0	0	0	0	0	0	0	0	0	0	2	0	0	0	0	0	0	0	0
eb7e56d8fc28c0a5b4b9f70eed9a952c	0	0	0	4	0	0	0	0	0	7	0	0	0	0	0	0	0	0	0	0	0	9	0	0	0	0	0	15	0	0	0	0	0	14	0	0	0	0	0	0	0	0	0	0	0
9009abed5ded582447582b8b743fa447	0	0	0	0	0	0	0	0	0	0	0	0	0	0	0	0	0	0	0	0	0	0	0	0	0	0	0	0	0	0	0	0	0	0	0	0	0	12	30	0	0	0	0	0	0
017a946ceb086587b134a9f49a5b6825	0	0	0	0	0	0	0	0	0	0	0	0	0	0	0	0	0	0	0	0	0	0	0	0	0	0	0	0	0	0	0	0	0	0	0	0	0	0	0	24	24	0	0	0	0
be6a1504214d9bbb7b585711ac83b4be	0	0	0	0	0	0	0	0	0	0	0	0	0	0	0	0	0	0	0	0	0	0	0	0	0	0	0	0	0	0	0	0	0	0	0	0	0	0	0	0	0	1	3	11	0
cfdcf0d5f9eb06838c9ffc0542177591	0	0	0	0	0	0	0	0	0	0	0	0	0	0	0	0	0	0	0	0	0	0	0	0	0	0	0	0	0	0	0	0	0	0	0	0	0	0	0	0	0	6	7	7	0
f687e22949e08d7b1427fef15e89679d	0	0	0	0	0	0	0	0	0	0	0	0	0	0	0	0	14	0	0	0	0	0	0	0	0	0	0	0	16	0	0	0	0	0	17	0	0	0	0	0	0	0	0	0	0
26775f2ce96669bbf567c5e6dee3fc13	0	0	0	0	0	0	0	0	0	0	0	0	0	0	0	0	0	0	0	0	0	0	0	0	0	2	0	0	0	0	0	0	0	0	0	0	0	9	0	11	11	1	0	0	10
7cb123c48b704ab0cdb60cc799667640	0	0	0	0	0	0	0	0	0	0	0	0	0	0	0	0	0	0	0	0	0	0	0	0	0	0	0	46	0	0	0	0	0	13	0	0	0	0	0	0	0	0	0	0	0
0efcfc94644ce63b074511a931743ff9	0	0	0	0	0	0	0	0	0	0	0	0	0	0	0	0	0	0	0	0	0	0	0	0	0	0	0	0	0	0	0	0	0	0	0	0	0	0	0	0	0	17	4	0	0
fc5c2619a06970c4a3c610f00fd9c9b1	0	0	0	0	0	0	0	0	0	0	0	0	0	0	0	0	0	0	0	0	0	0	0	0	0	0	0	0	0	0	0	0	0	0	0	0	0	0	0	0	0	9	13	6	0
72ead59ac7f888595868d0c7a9476fda	0	0	0	0	0	0	0	0	0	0	0	0	30	0	0	0	0	0	0	0	0	0	0	0	0	0	0	0	0	0	0	7	7	10	0	0	0	0	0	0	0	0	0	0	0
ad84eddc2181bb748da4e019f40d5b68	0	0	0	0	0	0	0	0	0	0	0	0	0	0	0	0	0	0	0	0	0	0	0	0	0	0	0	0	0	0	0	0	0	0	0	0	0	0	0	0	0	9	3	5	0
1c5a4d097ad851fcf7fac12baf9ad073	0	0	0	0	0	0	0	0	0	0	0	0	0	0	0	0	0	0	0	0	0	0	0	0	0	0	0	0	0	0	0	0	0	0	0	0	0	0	0	0	0	6	5	5	0
d038d09e5b7120f4e647b81c4f02413a	0	0	0	0	0	0	0	0	0	0	0	0	0	0	0	0	0	0	0	0	0	0	0	0	0	0	0	0	0	0	0	0	0	0	0	0	0	0	0	10	10	0	0	0	0
022e7e6a1f7492e89ceffe60a7d4589b	0	0	0	0	0	0	0	0	0	0	0	0	0	0	0	0	0	0	0	0	0	0	0	0	0	0	0	0	0	0	0	0	0	0	0	0	0	0	0	19	19	0	0	0	0
f5b70faa808715e8459e6c1a9eb25241	0	0	0	0	0	0	0	0	0	0	0	0	6	37	0	0	0	0	0	0	0	0	0	0	0	0	0	0	0	0	0	0	0	0	0	0	0	0	0	0	0	0	0	0	0
8a3a71c708bcc92791a226ab9bd74062	0	0	0	0	0	0	0	0	0	0	0	0	0	0	0	0	0	0	0	0	0	0	0	0	0	0	0	0	0	0	0	0	0	23	0	0	0	0	0	0	0	0	6	8	0
21d98a6ee870ff50d5b6e4e94181dfeb	0	0	0	0	0	0	0	0	0	0	0	0	0	0	0	0	0	0	0	0	0	0	0	0	0	0	0	0	0	0	0	0	0	0	0	0	0	0	0	0	0	9	0	0	0
5b9e2b55c3050b2eb1d0416039d8698e	0	0	0	0	0	0	0	0	0	0	0	0	0	0	0	0	0	0	0	0	0	0	0	0	0	0	0	0	0	0	0	0	0	0	0	0	0	0	0	0	0	12	9	2	0
46816b0e5c3a37e5cde3c173ce011807	0	0	0	0	0	0	0	0	0	0	0	0	0	28	0	0	1	0	0	0	0	0	0	0	0	0	0	0	0	0	0	0	0	0	0	0	0	0	0	0	0	0	0	0	0
3fafe2ef2f60ccc95e566248923b4e78	0	0	0	0	0	0	0	0	0	0	0	0	0	0	0	0	0	0	0	0	0	0	0	0	0	0	0	0	0	0	0	0	0	0	0	0	0	0	0	0	0	10	0	0	0
dace238b234b1f31478d77580ffab16e	0	0	0	0	0	0	0	0	0	0	0	0	0	0	0	0	0	0	0	0	0	0	0	0	0	0	0	0	0	0	0	0	0	0	0	0	0	0	0	4	4	7	6	0	0
f17c98df126d15f9b015b518682f422a	0	0	0	0	0	0	0	0	0	0	0	0	0	0	0	0	0	0	0	0	0	0	0	0	0	0	0	0	0	0	0	0	0	0	0	0	0	0	0	10	10	0	3	0	2
2e90df8bc330fdfe795657b2f362d76d	0	0	0	0	0	0	0	0	0	0	0	0	0	0	0	0	0	0	0	0	0	0	0	0	0	0	0	0	0	0	0	0	0	0	0	0	0	0	0	0	0	18	7	0	0
677770f4749aec120a89b2f13c21b293	0	0	0	0	0	0	0	0	0	0	0	0	0	0	0	0	0	0	0	0	0	0	0	0	0	0	0	0	0	0	0	0	0	0	0	0	0	0	0	0	0	0	11	13	0
9d584322893c2db65a34cdcb89d46f23	0	0	0	0	0	0	0	0	0	0	0	0	17	0	0	0	9	0	0	0	0	0	0	0	0	0	0	0	0	0	0	0	16	0	4	0	0	0	0	0	0	0	0	0	0
ee1c927fb615cd0589f381b2ec61870e	0	0	0	0	0	0	0	0	0	0	0	0	0	0	0	16	0	0	0	0	0	0	0	0	0	0	0	5	0	0	0	0	0	0	0	0	44	0	0	0	0	0	0	0	0
0b125ed1e56198b45eb41cf6f710de47	0	0	0	0	0	0	0	0	0	0	0	0	0	0	0	0	0	0	0	0	0	0	0	0	0	0	0	0	0	0	0	0	0	0	0	0	0	0	0	0	0	15	8	7	0
f2730ea26cc0161ce1f81ea22ec7795c	0	0	0	0	0	0	0	0	0	0	0	0	0	0	0	0	0	0	0	0	0	0	0	0	0	0	0	0	0	0	0	0	0	0	0	0	0	0	0	0	0	11	8	6	0
f2a3d0b262023365c0ba63dd5f20a777	0	0	0	0	0	0	0	0	0	0	0	0	0	0	0	0	0	0	0	0	0	0	0	0	0	0	0	0	0	0	0	0	0	0	0	0	0	0	0	0	0	0	10	16	0
39e59ccbce808846aa7a94a2b81d7151	0	0	0	0	0	0	0	0	0	0	0	0	0	0	0	0	0	0	0	0	0	0	0	0	0	0	0	0	0	0	0	0	0	0	0	0	0	0	0	0	0	0	0	9	23
a2f925545f53605e490b913155a055d4	0	0	0	4	0	0	0	0	0	5	0	0	0	0	0	0	0	0	0	0	0	5	0	0	0	0	0	2	0	0	0	0	0	0	0	0	0	0	0	0	0	0	6	11	0
246ba212c1be73f79d953eb0ceb4ebf8	0	0	0	0	0	0	0	0	0	0	0	0	0	0	0	21	0	0	0	0	0	0	0	0	0	0	0	0	0	0	0	0	0	0	0	0	0	0	0	4	4	8	8	6	0
167b2cbe641cdce1628e40ef7120fdcc	0	0	0	0	0	0	0	0	0	0	0	0	0	0	0	0	13	6	0	0	0	0	0	0	0	0	0	0	10	0	0	0	12	0	7	0	0	0	0	0	0	0	0	0	0
66cdad114d62baeac99d0601e32563ca	0	0	0	0	0	0	0	0	0	0	0	0	0	0	0	0	0	0	0	0	0	0	0	0	0	0	0	7	0	0	0	0	0	0	0	0	60	0	0	0	0	0	0	0	0
06ad8acc11acffad9f94fcc74ed96d3b	0	0	0	0	0	0	0	0	0	0	0	0	0	0	0	0	0	0	0	0	0	0	0	0	0	0	0	0	0	0	0	0	0	0	0	0	0	0	0	0	0	14	5	0	0
3c05dcefe5a7cbf30d0744a06296ee82	0	0	0	0	0	0	0	0	0	0	0	0	0	0	0	0	0	0	0	0	0	0	0	0	0	0	0	0	0	0	0	0	0	0	0	0	0	0	0	10	10	6	0	0	7
cff7e789460558608749efde7392f0a6	0	0	0	44	0	0	0	0	0	0	0	0	0	0	0	0	0	0	0	0	0	0	0	0	0	0	0	0	0	0	0	0	0	0	0	0	0	0	0	0	0	0	0	0	0
a8fc73f5fac3971f381e8a437dd12f9e	0	0	0	6	0	0	0	0	0	37	0	0	0	0	0	0	0	0	0	0	0	0	0	0	0	0	0	0	0	0	0	0	0	4	0	0	0	0	0	0	0	0	0	0	0
abc672bb1904fdf1b4c72fceaaea7550	0	0	0	0	0	0	0	0	5	0	0	0	0	0	0	0	0	0	0	0	0	0	0	0	27	0	0	0	0	0	0	0	0	0	13	0	0	0	0	0	0	0	0	0	0
adf4e12f24bdc83fd302b2b36c1a0bed	0	0	0	0	0	0	0	0	0	0	0	0	0	0	0	72	0	0	0	0	0	0	0	0	0	0	0	9	0	0	0	0	0	0	0	0	0	0	0	0	0	0	0	0	0
dd12c02d97902a8b3284be047f34da12	0	0	0	0	0	0	0	0	0	0	0	0	0	0	0	47	0	0	0	0	0	0	0	0	0	0	0	0	0	0	0	0	0	0	22	0	0	0	0	0	0	0	0	0	0
9317d5eb1790cbf8a88b8ed9b2343dba	0	0	0	11	0	0	0	0	0	14	0	0	0	0	0	0	0	0	0	0	0	9	0	0	0	0	0	10	0	0	0	0	0	0	0	0	0	0	0	0	0	0	0	0	0
e13b8304487d12a567485ff47b1f4003	0	0	0	10	0	0	0	0	0	26	0	0	0	0	0	0	0	0	0	0	0	8	0	0	0	0	0	3	0	0	0	0	0	0	0	0	0	0	0	0	0	0	0	0	0
994802842a95e9e12f432c26682175b4	0	0	0	0	0	0	8	0	0	0	12	0	0	1	0	0	15	0	0	0	0	0	0	0	0	0	0	0	1	0	0	1	0	0	0	0	16	0	0	0	0	0	0	0	0
ec2076ec20ab26cddedd1654b6f8d47b	0	0	0	0	0	0	0	0	0	0	0	6	0	0	0	0	0	0	0	0	0	0	0	10	0	0	0	0	0	0	0	0	0	0	0	12	0	0	0	0	0	0	0	0	0
bc6c04daf7b2dab8ee0ece1922d1e9d6	0	0	0	0	0	0	0	0	0	0	0	0	0	0	0	0	0	0	0	0	0	0	0	0	0	0	0	0	0	0	0	0	0	0	0	0	0	0	0	18	18	0	0	2	16
8e233506c636250f61b46c9371ced1e5	0	0	0	0	0	0	0	0	0	0	0	0	0	0	0	0	0	0	0	0	0	0	0	0	0	0	0	0	0	0	0	0	0	0	0	0	0	0	0	0	0	0	18	5	0
d2ec12d93557dd34e2ce0eb0edaafaaf	0	0	0	4	0	0	0	0	0	9	0	0	0	0	0	21	0	0	0	0	0	0	0	0	0	0	0	0	0	0	0	0	0	18	0	0	0	0	0	0	0	0	0	0	0
2991f826da826dd93dbc134a6b99ef84	0	0	0	0	0	0	0	0	0	0	0	0	0	0	0	62	0	0	0	0	0	0	0	0	0	0	0	0	0	0	0	0	0	14	0	0	0	0	0	0	0	0	0	0	0
dcc447c37c135502ad95c66356f3a09b	0	0	0	0	0	0	0	0	0	0	0	0	0	0	0	40	0	0	0	0	0	0	0	0	0	0	0	0	0	0	0	0	0	0	0	0	29	0	0	3	3	0	0	0	0
5f4e763cd8f82df1b0a101d8e5556176	0	0	0	0	0	0	0	0	0	0	0	0	0	0	0	0	0	0	0	0	0	0	0	0	0	0	0	0	0	0	0	0	0	0	0	0	28	0	0	0	0	0	0	8	0
526df5eb1c10569a90312135032402e3	0	0	0	0	0	0	0	0	0	0	0	0	0	0	0	0	0	0	0	0	0	0	0	0	0	0	0	0	0	0	0	0	0	0	0	0	0	0	0	0	0	0	0	0	15
2e2ba76ca6c9638ff1e3b98edf233b25	0	0	0	0	0	0	0	0	0	0	0	0	0	0	0	0	0	0	0	0	0	0	0	0	0	0	0	0	0	0	0	0	0	0	0	0	0	0	0	8	8	0	0	0	23
12545d8b8f7c90fab5885f7df0f2910a	0	0	0	0	0	0	0	0	0	0	0	0	0	0	0	0	0	0	0	0	0	0	0	0	0	0	0	0	0	0	0	0	0	0	0	0	0	0	0	0	0	0	14	13	0
24a73cb19741b74a8e64e201422f6ff3	0	0	0	6	0	0	0	0	0	11	0	0	0	0	0	0	3	0	0	0	0	0	0	0	0	0	0	27	0	0	0	0	0	0	0	0	0	0	0	0	0	0	0	0	0
796cf5e51eac1564b7c9a8d910409fc3	0	0	0	0	0	0	0	0	0	0	0	0	0	0	0	24	0	0	0	0	0	0	0	0	0	0	0	0	0	0	0	0	0	27	0	0	0	0	0	0	0	0	0	0	0
bb82c7b88a0fc1b8f3d057c16c716387	0	0	0	0	0	0	0	0	0	0	0	0	0	0	0	0	12	0	0	0	0	0	0	0	0	0	0	0	7	0	0	0	0	0	25	0	0	0	0	0	0	0	0	0	0
4fac4faa2025d5f47eb19d2d084c29a3	0	0	0	0	0	0	0	0	0	0	0	0	0	0	0	0	0	0	0	0	0	0	0	0	0	0	0	0	0	0	0	0	0	0	0	0	0	0	0	11	11	0	0	0	9
22149c7a2271072ced5f47427030cb99	0	0	0	0	0	0	0	0	0	0	0	0	0	0	0	0	0	0	0	0	0	0	0	0	0	0	0	0	0	0	0	0	0	0	0	0	0	0	0	0	0	21	5	3	0
fadcf0f05d9ebe5d521001698922bde2	0	0	0	0	0	0	0	0	0	0	0	0	0	0	0	0	0	0	0	0	0	0	0	0	0	0	0	0	0	0	0	0	0	0	0	0	0	0	0	0	0	0	15	10	0
1ffe511117ee92d5ac3aa87e32073946	0	0	0	0	0	0	0	0	0	0	0	0	0	0	0	69	0	0	0	0	0	0	0	0	0	0	0	11	0	0	0	0	0	0	0	0	0	0	0	0	0	0	0	0	0
3a7574fd18665a287f41db76e4c1dd58	0	0	0	0	0	0	0	0	0	0	0	0	0	0	0	0	0	0	0	0	0	0	0	0	0	0	0	10	0	0	0	0	0	20	0	0	22	0	0	0	0	0	0	0	0
8057b5f5a5f9cc9776524385e4bf0ce2	0	0	0	0	0	0	0	0	0	0	0	0	0	0	0	0	0	0	0	0	0	0	0	0	0	0	0	0	0	0	0	0	0	0	0	0	0	12	33	0	0	0	0	0	0
8c46da1bfbf7427f7eafb6120478e403	0	0	0	0	0	0	0	0	0	0	0	0	0	0	0	0	0	0	0	0	0	0	0	0	0	0	0	0	0	0	0	0	0	0	0	0	0	0	0	0	0	0	9	12	0
c4b2b257b8c1096affa5c4e9bd340be5	0	0	0	0	0	0	0	0	0	0	0	0	0	0	0	0	0	0	0	0	0	0	0	0	0	0	0	0	0	0	0	0	0	0	0	0	0	0	0	0	0	11	0	6	3
a4c36109d6b0a697150308749c6fbe75	0	0	0	0	0	0	0	0	0	0	0	0	0	0	0	0	0	0	0	0	0	0	0	0	0	0	0	0	0	0	0	0	0	0	0	0	0	0	0	0	0	14	5	8	0
7faac6510f6d872a7ef4827286c9c364	0	0	0	12	0	0	0	0	0	11	0	0	0	0	0	0	0	0	0	0	0	0	0	0	0	0	0	0	0	0	0	0	0	20	0	0	11	0	0	0	0	0	0	0	0
bd3101729c20727f626e163190e96435	0	0	0	0	0	0	0	0	0	0	0	0	0	0	0	0	0	0	0	0	0	0	0	0	0	0	0	0	0	0	0	0	0	0	0	0	0	0	0	20	20	5	0	0	1
baee9d9dfa6b7a171dc4a459cf9c696a	0	0	0	0	0	0	0	0	0	0	0	0	0	0	0	0	0	0	0	0	0	0	0	0	0	0	0	0	0	0	0	0	0	0	0	0	0	0	0	0	0	0	15	8	0
78e501812084538598fecfbb43e87b8e	0	0	0	0	0	0	0	0	0	0	0	0	5	0	0	11	0	0	0	0	0	0	0	0	0	8	0	0	0	0	0	0	0	5	0	0	0	0	0	0	0	10	0	0	0
c5e01a2f46af1d336e1d71335896c34c	0	0	0	0	0	0	0	0	0	0	0	0	0	0	0	63	0	0	0	0	0	0	0	0	0	0	0	0	0	0	0	0	0	0	0	0	0	0	0	0	0	0	0	2	0
f50cc21f01270286f09f6d3e6c566863	0	0	0	0	0	0	0	0	0	0	0	0	0	0	0	0	0	0	0	0	0	0	0	0	0	0	0	0	0	0	0	0	0	0	0	0	0	0	0	0	0	14	7	5	0
a66c9d89525842f3a365b0afc938354b	0	0	0	0	0	0	0	0	0	0	0	0	0	0	0	0	0	0	0	0	0	0	0	0	0	0	0	0	0	0	0	0	0	0	0	0	0	0	0	0	0	8	11	5	0
667526237aac9ff3ab6d642c57dc3d32	0	0	0	0	0	0	0	0	0	0	0	0	0	0	0	26	0	0	0	0	0	0	0	0	0	0	0	0	0	0	0	0	0	0	0	0	37	0	0	0	0	0	0	0	0
8acab0d7ed1501761903861ebef5fa44	0	0	0	0	0	0	0	0	0	0	0	0	0	0	0	0	0	0	0	0	0	0	0	0	0	0	0	0	0	0	0	0	0	0	0	0	0	18	17	0	0	0	0	0	0
e4f3e849c3bb349d267f9b9c0bf19cdb	0	0	0	0	0	0	0	0	0	0	0	0	0	0	0	0	0	0	0	0	0	0	0	0	0	0	0	0	0	0	0	0	0	0	0	0	0	0	0	30	30	0	0	0	0
38c1843bab7c9062d7178dac18be3667	0	0	0	28	0	0	0	0	0	0	0	0	0	0	0	0	0	0	0	0	0	0	0	0	0	0	0	0	0	0	0	0	24	0	0	0	0	0	0	0	0	0	0	0	0
6ff70f923e3fdcdf89cf58ab81595766	0	0	0	15	0	0	0	0	0	12	0	0	0	0	0	8	0	0	0	0	0	6	0	0	0	0	0	0	0	0	0	0	0	0	0	0	0	0	0	0	0	0	1	0	0
f60b1c7bd0a72bafc1ceebc2b0245a2c	0	0	0	0	0	0	0	0	0	0	0	0	0	0	0	62	0	0	0	0	0	0	0	0	0	0	0	0	0	0	0	0	0	0	0	0	0	0	0	0	0	0	6	0	0
877db6615aa147641d9863c2f6195e64	0	0	0	0	0	0	0	0	0	0	0	0	0	0	0	0	0	0	0	0	0	24	0	0	0	0	0	3	0	0	0	0	0	1	0	0	27	0	0	0	0	0	0	0	0
329ba9f2812320653bb442e7e1202e4d	0	0	0	0	0	0	0	0	0	0	0	0	0	0	0	0	0	0	0	0	0	0	0	0	0	0	0	0	0	0	0	0	0	0	0	0	0	0	0	0	0	11	6	2	0
f44ad88c74d8cf268441597d1670fc0a	0	0	0	0	0	0	0	0	0	0	0	0	0	0	0	0	0	0	0	0	0	0	0	0	0	0	0	0	0	0	0	0	0	0	0	0	0	0	0	0	0	0	8	4	0
1c9939572730ef75fdc4ae91878f83e1	0	0	0	0	0	0	0	0	0	0	0	0	0	0	0	0	0	0	0	0	0	0	0	0	0	0	0	0	0	0	0	0	0	1	0	0	0	0	0	0	0	1	3	4	0
2d4f641275ad9401514ed2c1213a5c00	0	0	0	0	0	0	0	0	0	0	0	0	0	0	0	0	0	0	0	0	0	0	0	0	0	0	0	0	0	0	0	0	0	0	0	0	38	0	0	0	0	0	0	4	0
03d5427a657d0e51905efc24e1c39ad8	0	0	0	0	0	0	0	0	0	0	0	0	0	0	0	0	0	0	0	0	0	0	0	0	0	0	0	0	0	0	0	0	0	0	0	0	0	0	0	0	0	20	0	4	0
7ef5766b79085b89dcbcafef1abba5e4	0	0	0	0	0	0	0	0	0	0	0	0	0	0	0	0	0	0	0	0	0	0	0	0	0	0	0	0	0	0	0	0	0	0	0	0	0	0	0	0	0	17	3	4	0
85542ef2274157d9b96da5f4a74a672e	0	0	0	0	0	0	0	0	0	0	0	0	0	0	0	0	0	0	0	0	0	0	0	0	0	0	0	0	0	0	0	0	0	0	0	0	0	0	0	0	0	0	15	7	0
9fd6b49e50ccf9150e0f3f831f440c72	0	0	0	0	0	0	0	0	0	0	4	0	0	1	0	0	5	0	0	0	0	0	34	0	0	0	0	0	4	0	0	0	0	4	0	0	0	0	0	0	0	0	0	0	0
2572cbe19e3744b77b3dff17d4654760	0	0	0	0	0	0	0	0	0	0	0	0	0	0	0	0	0	0	0	0	0	0	0	0	0	0	0	0	0	0	0	0	0	0	0	0	0	0	0	10	10	0	0	0	0
446cb392f200ab923a03cfd1670fe1ad	0	0	0	0	0	0	0	0	0	0	0	0	0	0	0	0	0	0	0	0	0	0	0	0	0	0	0	0	0	0	0	0	0	0	0	0	0	0	0	27	27	0	0	0	5
f96e8a78cecdbb99036abbc2905b6688	0	0	0	0	0	0	0	0	0	0	0	0	0	0	0	0	0	0	0	0	0	0	0	0	0	0	0	0	0	0	0	0	0	0	0	0	0	0	0	0	0	12	0	10	0
0455340db5a7d33d6db284c68bbd6554	0	0	0	0	0	0	0	0	0	0	0	0	0	0	0	0	0	0	0	0	0	0	0	0	0	0	0	0	0	0	0	0	0	0	0	0	0	0	0	0	0	0	9	5	0
1358de88062fe8e63b36e3e01428e431	0	0	0	0	23	0	0	0	0	0	11	0	0	0	0	0	0	0	0	0	0	0	0	0	0	0	0	0	0	0	0	0	0	0	0	0	0	0	0	0	0	0	0	0	0
0e8ae49e073876b4130c42de53885fdd	0	0	0	0	0	0	0	0	0	0	0	0	38	0	0	0	0	0	5	0	0	0	0	0	0	0	0	0	0	0	0	0	0	0	0	0	0	0	0	0	0	0	0	0	0
7d5bf73119eabb673cdd48fe9ac05239	0	0	0	0	0	0	0	0	0	0	0	0	0	0	0	34	0	0	0	0	0	0	0	0	0	0	0	16	0	0	0	0	0	6	0	0	0	0	0	0	0	0	0	0	0
5755aa70c0ac4d093b37b15e21c5ad10	0	0	0	0	0	0	0	0	0	0	0	0	0	0	0	0	0	0	0	0	0	0	0	0	0	0	0	0	0	0	0	0	0	0	0	0	0	0	0	0	0	4	4	3	0
c0221be83ee43598e896c6b48cf5c59e	0	0	0	0	0	0	0	0	0	0	0	0	0	0	0	0	0	0	0	0	0	0	0	0	0	0	0	0	0	0	0	0	0	0	0	0	0	0	0	4	4	6	8	0	0
1abfdfb7ef2222cedae68eb52c408c0b	0	0	0	0	0	0	0	0	0	0	0	0	0	0	0	0	0	0	0	0	0	0	0	0	0	0	0	0	0	0	0	0	0	0	0	0	0	0	0	0	0	12	7	4	0
76099a1bae69940efd6ae1993b831225	0	0	9	0	0	0	0	14	0	0	0	0	0	0	0	0	0	0	0	0	0	0	0	0	0	0	12	0	0	0	0	0	0	0	0	0	0	0	0	0	0	0	0	0	0
0527fdf6a87ec5383996ce7e6fbae711	0	0	0	14	0	0	0	0	0	0	0	0	14	0	0	0	0	0	0	0	0	0	0	0	0	0	0	0	0	0	0	0	0	0	0	0	0	0	0	0	0	3	1	0	2
cc2c2b4467b3c2332870e96cc5519b6d	0	0	0	7	0	0	0	0	0	12	0	0	0	0	0	0	0	0	0	0	0	0	0	0	0	0	0	0	0	0	0	0	0	0	0	0	27	0	0	0	0	0	0	0	0
47d02ca8ffb99690d3ad4919af4f44b7	0	0	0	0	0	0	0	0	0	0	0	0	0	0	0	53	0	0	0	0	0	0	0	0	0	0	0	0	0	0	0	0	0	0	0	0	0	0	0	0	0	0	4	0	0
65662fdbfcff26e1dfa6c7977a5ba7c3	0	0	0	0	0	0	0	0	0	0	0	0	0	0	0	0	29	7	0	0	0	0	0	0	0	0	0	0	0	0	0	0	0	0	0	0	0	0	0	0	0	0	0	0	0
7d2c09befb53374909ed7c2c2dcf7289	0	0	0	0	0	0	0	0	0	0	0	0	0	0	0	0	0	0	0	0	0	0	0	0	0	0	0	0	0	0	0	0	0	0	0	0	0	0	0	8	8	0	3	0	0
123803e3a2d9cb3c5bb8594cf7e98bcb	0	0	0	0	0	0	0	0	0	0	0	0	0	0	0	0	0	0	0	0	0	0	0	0	0	0	0	0	0	0	0	0	0	0	0	0	0	0	0	22	22	1	0	0	0
6a27096af0efc49416cf62440c9811af	0	0	0	0	0	0	0	0	0	0	0	0	0	0	0	0	0	0	0	0	0	0	0	0	0	0	0	0	0	0	0	0	0	0	0	0	0	0	0	0	0	2	0	0	20
b0f888e9755bb7c80c709dcb71ddb52b	0	0	0	0	0	0	0	0	0	0	0	0	0	0	0	0	0	0	0	0	0	0	0	0	0	0	0	0	0	0	0	0	0	0	0	0	0	0	0	0	0	4	2	0	14
0b5089e58411c0a3715e56a84f402a21	0	0	0	0	0	0	0	0	0	0	0	0	0	0	0	0	0	0	0	0	0	0	0	0	0	0	0	0	0	0	0	0	0	0	0	0	0	0	0	0	0	3	5	12	0
e771ffd9ffa57a30772b3f047e1c5dc1	0	0	0	0	0	0	0	0	0	0	0	0	0	0	0	0	0	0	0	0	0	0	0	0	0	0	0	0	0	0	0	0	0	0	0	0	0	0	0	0	0	0	6	9	0
6b1d437dd1e46a098f7628ec0dad3e2f	0	0	0	16	0	0	0	0	0	0	0	0	0	13	0	0	0	0	0	0	0	0	8	0	0	0	0	0	0	0	0	0	0	0	0	0	0	0	0	0	0	0	0	0	0
6f99144c5a1a80a1c53fd0b62cfdc2bc	0	0	0	0	0	0	0	0	0	0	0	0	0	0	0	0	0	0	0	0	0	6	0	0	0	0	0	35	0	0	0	0	0	6	0	0	0	0	0	0	0	0	0	0	0
81fe14b0e1f032ec36fff773b8ca034d	0	0	0	0	0	0	0	0	0	0	0	0	0	0	0	0	0	0	0	0	0	0	0	0	0	0	0	0	0	0	0	0	0	0	0	17	0	0	0	0	0	0	0	0	0
260eed3f5bbb6c6c7637bf1fae0d3bd3	0	0	0	0	0	0	0	0	0	0	0	0	0	0	0	0	0	0	0	0	0	0	0	0	0	0	0	0	0	0	0	0	0	0	0	0	0	0	0	0	0	19	2	0	0
4d2c1b86871255780629e04046581202	0	0	0	28	0	0	0	0	0	0	0	0	0	0	0	0	0	0	0	0	0	0	0	0	0	0	0	0	0	0	0	0	25	0	0	0	0	0	0	0	0	0	0	0	0
e667d5a10ecf16c93890c5323a2c974a	0	0	0	0	0	0	0	0	0	0	1	0	0	0	0	0	0	0	0	0	0	0	0	0	0	0	0	0	0	0	0	0	0	0	0	0	0	0	0	6	6	7	0	4	0
bad49f88fb0c0541ace2c0a37362d2c6	0	0	0	0	0	0	0	0	0	0	0	0	0	0	0	0	28	0	0	0	0	0	0	0	0	0	0	0	0	0	0	0	10	0	5	0	0	0	0	0	0	0	0	0	0
fe0337229d8cda784d41731eeec1a947	0	0	0	0	0	0	0	0	0	0	0	0	0	0	0	0	0	0	0	0	0	0	0	0	0	0	0	0	0	0	0	0	0	0	0	0	0	0	0	0	0	10	2	9	0
f2489f7b849e8afc364104a9ecc51674	0	0	0	0	0	0	0	0	0	0	0	0	0	0	0	0	0	0	0	0	0	0	0	0	0	0	0	0	0	0	0	0	0	11	30	0	0	0	0	0	0	0	0	0	0
bc36653fb6d060a99aa47bb3eab48de8	0	0	0	0	0	0	0	0	0	0	0	0	0	0	0	0	0	0	0	0	0	0	0	0	0	0	0	0	0	0	0	0	0	0	0	0	0	9	18	0	0	0	0	0	0
bca01763fb85d42f8e738ce840da306f	0	0	0	0	0	0	0	0	0	0	0	0	0	0	0	0	0	0	0	0	0	0	0	0	0	0	0	0	0	0	0	0	0	0	0	0	0	0	0	0	0	11	0	0	0
2550299e7c9631d40c56789b2759d865	0	0	0	0	0	0	0	0	0	0	0	0	0	0	0	0	0	0	0	0	0	0	0	0	0	0	0	0	0	0	0	0	0	0	0	0	0	0	0	0	0	0	7	6	0
67f678365a9b7a5eb120f7c26c1a72dd	0	0	3	11	0	0	0	0	3	0	0	0	0	2	0	0	5	0	0	0	0	0	4	0	0	0	0	2	0	0	0	0	0	0	4	0	0	0	0	0	0	0	0	0	0
94df9773e76660d8fbe38b8bb4bc4542	0	0	0	0	0	0	0	0	0	0	0	0	0	0	0	27	0	0	0	0	0	0	0	0	0	0	0	0	0	0	0	0	0	0	0	0	0	0	0	0	0	0	3	10	0
dc60f0c68098adbef2f1d99155654278	0	0	0	0	0	0	0	0	0	0	0	0	0	0	0	7	0	0	0	0	0	0	0	0	0	0	0	0	0	0	0	0	0	0	0	0	0	0	0	0	0	1	4	7	0
ebbe919d939a5b1492aa96d45dfc3d69	0	0	0	0	0	0	0	0	0	0	0	0	0	0	0	0	0	0	0	0	0	0	0	0	0	0	0	0	0	0	0	0	0	0	0	0	0	0	0	0	0	6	9	8	0
16581f26a9436151b6f735df61378baf	0	0	0	0	0	0	0	0	0	0	0	0	0	0	0	0	0	0	0	0	0	22	0	0	0	0	0	0	0	0	0	0	0	26	0	0	0	0	0	0	0	0	0	0	0
288ed490bcde6ec0bf148b7a7a650030	0	0	0	0	0	0	0	0	0	0	0	0	0	0	0	0	0	0	0	0	0	0	0	0	0	0	0	0	0	0	0	0	0	0	0	0	0	0	0	11	11	4	0	0	9
40e9d5e9c9d57b991ea03dd6c263450c	0	0	0	0	0	0	0	0	0	0	0	0	0	0	0	0	0	0	0	0	0	0	0	0	0	0	0	0	0	0	0	0	0	0	0	0	0	0	0	0	0	21	5	0	0
c2169a9d82c6be2f4349c9ae796125d3	0	0	0	0	0	0	0	0	0	0	0	0	0	0	0	0	0	0	0	0	0	0	0	0	0	0	0	0	0	0	0	0	0	0	0	0	0	0	0	0	0	9	11	0	0
70dead98f9a5a66b15b26ab0ba4a5261	0	0	0	0	0	0	0	0	0	0	0	0	0	0	0	0	0	0	0	0	0	0	0	0	0	0	0	0	0	0	0	0	0	0	0	0	0	0	0	0	0	10	12	0	0
d9739d5fb9fbce0e2d608fff714a5771	0	0	0	0	0	0	0	0	0	0	0	0	0	0	0	0	0	0	0	0	0	0	0	0	0	0	0	0	0	0	0	0	0	0	0	0	0	0	0	0	0	0	12	10	0
bca3d35120bab8aefc7c895eb936915e	0	0	0	0	0	0	0	0	0	0	0	0	0	0	0	0	0	0	0	0	0	0	0	0	0	0	0	0	0	0	0	0	0	0	0	0	0	0	0	0	0	0	5	9	0
7d3f6fc859a777f0e9a4161561a6c434	0	0	0	9	0	0	0	0	0	8	0	0	0	0	0	0	0	0	0	0	0	0	0	0	0	0	0	18	0	0	0	0	0	2	0	0	0	0	0	0	0	0	0	0	0
316894389c8e3bc8e2cbdc0f0ef8c891	0	0	0	0	12	0	0	3	6	0	2	0	0	0	0	0	4	0	0	1	0	0	0	0	0	0	0	0	4	0	0	0	0	0	0	0	0	0	0	0	0	0	0	0	0
de01176a71085f35123c977d5e63a21e	0	0	0	0	0	0	0	0	0	0	0	0	0	0	0	0	0	0	0	0	0	0	0	0	0	0	0	11	0	0	0	0	0	25	0	0	0	0	0	0	0	0	0	0	0
957ee7d763c98c8ca5a2ff5dab1eeb14	0	0	0	0	0	0	0	0	0	0	0	0	0	0	0	0	0	0	0	0	0	0	0	0	0	0	0	0	0	0	0	0	0	0	0	0	0	0	0	0	0	0	0	17	0
431914e14bede2bd8b8ec2fc9ef7d8fa	0	0	0	0	0	0	0	0	0	0	0	0	0	0	0	0	0	0	0	0	0	0	0	0	0	0	0	0	0	0	0	0	0	0	0	0	0	0	0	20	20	0	1	0	4
3ff2bf2cad663a7fe0eb461b47ab280c	0	0	0	0	0	0	0	0	0	0	0	0	0	0	0	0	0	0	0	0	0	0	0	0	0	0	0	0	0	0	0	0	0	0	0	0	0	0	0	0	0	7	8	0	0
179cb402bd767daa200ea2c84f9fbf46	0	0	0	0	0	0	0	0	0	0	0	0	0	0	0	0	0	0	0	0	0	0	0	0	0	0	0	0	0	0	0	0	0	0	0	0	0	0	0	0	0	9	7	9	0
32f9ca51b0a8d8b03e064f896c897d54	0	0	0	0	0	0	0	0	0	0	0	0	0	0	0	0	0	0	0	0	0	0	0	0	0	0	0	0	0	0	0	0	0	0	0	0	0	0	0	0	0	0	6	15	0
09056fcc37ebbd301a8313166ac9afdd	0	0	0	0	0	0	0	0	0	0	0	0	0	0	0	0	0	0	0	0	0	0	0	0	0	0	0	0	0	0	0	0	0	0	0	0	0	0	0	0	0	0	7	12	0
4ead7fbeeaabaa9b559baf669ded8488	0	0	0	0	0	0	0	0	0	0	0	0	0	0	8	0	0	0	0	0	0	0	0	0	0	0	0	0	0	0	0	0	0	0	3	0	23	0	0	0	0	0	0	0	0
e48503e4f130395270cd70020e019836	0	0	0	0	0	0	0	0	0	0	0	0	0	0	0	55	0	0	0	0	0	0	0	0	0	0	0	0	0	0	0	0	0	8	0	0	0	0	0	0	0	0	0	0	0
996e3f08668fafa43f47740d9e7bada9	0	0	0	0	0	0	0	0	0	0	0	0	0	0	0	32	0	0	0	0	0	0	0	0	0	0	0	0	0	0	0	0	0	0	0	0	25	0	0	0	0	0	0	0	0
150217b93e15d7861c6714f95e78582d	0	0	0	0	0	0	0	0	0	0	0	0	0	0	0	0	0	0	0	0	0	0	0	0	0	0	0	0	0	0	0	22	0	0	0	7	0	0	0	0	0	0	0	0	0
28e7885d5722711ce21abdea1bf5a26f	0	0	0	0	0	0	0	0	0	0	0	0	0	0	0	0	0	0	0	0	0	0	0	0	0	0	0	0	0	0	0	0	0	0	0	0	0	0	0	0	0	0	5	8	0
d8ca581a8da9e0ffd302ebb08fb1ada6	0	0	10	0	0	0	0	0	0	0	0	0	0	0	0	0	0	0	0	0	0	0	0	0	0	0	0	0	0	0	11	0	0	0	0	0	0	0	0	0	0	0	0	0	0
6a4d8d8bf21f3faf2d5c785810829701	0	0	0	0	0	0	0	0	0	0	0	0	20	0	0	0	7	0	0	0	0	0	0	0	0	0	0	0	0	0	0	0	0	0	4	0	0	0	0	0	0	0	0	0	0
9467de5fe821eafa3117c3a70d7cfd47	0	0	0	0	0	0	0	0	0	0	0	0	0	0	0	9	0	0	0	0	0	0	0	0	0	0	0	0	0	0	0	0	0	29	0	0	0	0	0	0	0	0	0	0	0
0e187cf4cea8e357bc46cc339854aef2	0	0	0	0	0	0	0	0	0	0	0	0	0	0	0	0	0	16	0	0	0	0	0	0	0	0	0	0	0	0	0	0	0	0	0	0	18	0	0	0	0	0	0	0	0
ef205078aa2835aa093f99fb2310a9bb	0	0	0	0	0	0	0	0	0	0	0	0	0	0	0	0	0	0	0	0	0	0	0	0	0	0	0	0	0	0	0	0	0	0	0	0	0	0	0	0	0	0	9	3	0
ed20584b5c047d36921dd851c5993c6f	0	0	1	0	0	0	0	0	16	0	0	0	0	0	0	0	0	0	0	0	4	0	0	0	0	0	0	0	0	0	0	8	0	0	0	0	0	0	0	0	0	0	0	0	0
9b5bf620c20c2efc368c14c8f8c8c163	0	0	0	0	0	0	0	9	0	0	0	0	0	0	0	0	0	0	0	0	0	0	0	0	0	0	0	0	0	0	0	0	0	0	0	0	0	0	0	0	0	0	0	0	0
07a97efa57ee68b6cdf8600183aa011b	0	0	0	0	0	0	0	0	0	0	0	0	0	0	0	56	0	0	0	0	0	0	0	0	0	0	0	0	0	0	0	0	0	0	0	0	0	0	0	0	0	0	0	0	0
476fec654d5b7d49e6c79b65bb837c6d	0	0	0	0	0	0	0	0	0	0	0	0	0	0	0	14	0	0	0	0	0	0	0	0	0	0	0	8	0	0	0	0	0	0	0	0	29	0	0	0	0	0	0	0	0
4014b1acc170e6cc914062340eb06a02	0	0	0	0	0	0	0	0	0	0	0	0	0	0	0	0	0	0	0	0	0	0	0	0	14	0	0	0	0	5	0	0	0	0	0	0	0	0	0	0	0	0	0	0	0
ccd8f4d267a495f146ff054b39cd9b9a	0	0	0	0	0	0	0	0	0	0	0	0	0	0	0	0	0	0	0	0	0	0	0	0	0	0	0	0	0	0	0	0	0	0	0	0	0	0	0	12	12	6	4	0	0
0b2ea4140ac8a4170beb285840234252	0	0	0	0	0	0	0	0	0	0	0	0	0	0	0	0	0	0	0	0	0	0	0	0	0	0	0	0	0	0	0	0	0	0	0	0	0	0	0	0	0	3	10	3	0
022a26d3771cfba0973fa79bccde7908	0	0	0	0	0	0	0	0	0	0	0	0	0	15	0	0	0	0	0	0	0	0	0	0	0	0	0	0	0	0	0	6	4	0	0	0	0	0	0	0	0	0	0	0	0
156a48b5ffa40315cddd7623f9885257	0	0	0	0	0	0	0	0	0	0	0	0	0	0	0	0	0	0	0	0	0	0	0	0	0	0	0	0	0	0	0	0	0	0	0	0	0	0	0	0	0	12	0	0	0
456af0f02c20fa3d88dda3e44cc63493	0	0	0	0	0	0	0	0	0	0	0	0	0	0	0	0	0	0	0	0	0	0	0	0	0	0	0	0	0	0	0	0	0	0	0	0	0	0	0	0	0	5	8	5	0
30309d63ac7fcb9cbf262e0f380d4417	0	0	0	0	0	0	0	0	0	20	0	0	0	0	0	0	0	0	0	0	0	15	0	0	0	0	0	0	0	0	0	0	0	0	0	0	0	0	0	0	0	0	0	0	0
459d97d538249c31b960d36128a2b37a	0	0	0	0	0	0	0	0	0	0	0	0	0	0	9	0	14	0	0	0	0	0	0	0	0	0	0	0	0	0	0	0	0	0	0	0	13	0	0	0	0	0	0	0	0
003d5db6d827042851540a112277e116	0	0	0	0	0	0	0	0	0	0	0	0	0	0	0	0	0	0	19	0	0	0	0	0	0	0	0	0	0	0	0	0	0	0	0	10	0	0	0	0	0	0	0	0	0
c87b3d612aa85c0a85b990954384e829	0	0	0	0	0	0	0	0	0	0	0	0	0	0	0	0	0	0	0	0	0	17	0	0	0	0	0	0	0	0	0	0	0	23	0	0	0	0	0	0	0	0	0	0	0
871095bf3670aab2a67e09fee200bd4f	0	0	0	0	0	0	0	0	0	0	0	0	0	0	0	0	0	0	0	0	0	0	0	0	0	0	0	24	0	0	0	0	0	7	0	0	0	0	0	0	0	0	0	0	0
e2213bbc8e5a77daa3d64b2e1af08c42	0	0	0	0	0	0	0	0	0	0	0	0	0	0	0	0	0	0	0	0	0	0	0	0	0	0	0	0	0	0	0	0	0	0	0	0	0	12	15	0	0	0	0	0	0
e14e9007913aada5517d67f7d66806ef	0	0	0	0	0	0	0	0	0	0	0	0	0	0	0	0	0	0	0	0	0	0	0	0	0	0	0	0	0	0	0	0	0	0	0	0	0	0	0	7	7	9	4	0	0
18562352bac46fc0eb1f33b38d08bf30	0	0	0	0	0	0	0	0	0	0	0	0	0	0	0	0	0	0	0	0	0	0	0	0	0	0	0	0	0	0	0	0	0	0	0	0	0	0	0	5	5	13	0	1	0
c733fc00a7c849f38dd745e05ff95f9d	0	0	0	0	0	0	0	0	0	0	0	0	0	0	0	0	0	0	0	0	0	0	0	0	0	0	0	0	0	0	0	0	0	0	0	0	0	0	0	0	0	3	6	5	0
6377d2a6ff92802a53829be48cc30c23	0	0	0	0	0	0	0	0	0	0	0	0	0	0	0	0	0	0	0	0	0	0	0	0	0	0	0	0	0	0	0	0	0	0	0	0	0	0	0	0	0	0	9	13	0
3d276f69b76356231304586ff8fd9eda	0	0	0	0	0	0	0	0	0	0	0	0	0	0	0	0	0	0	0	0	0	0	0	0	0	0	0	0	0	0	0	0	0	0	0	0	0	0	0	0	0	0	11	9	0
252adf27392308e3d1578d1c974a475a	0	0	0	0	0	0	0	0	0	0	0	0	13	0	0	0	0	0	0	0	0	0	0	0	0	0	0	0	0	0	0	0	26	0	0	0	0	0	0	0	0	0	0	0	0
4a9c646e89fc744acb264cfe8dc968f2	0	0	0	0	0	0	0	0	0	0	0	0	0	0	0	0	16	0	1	0	0	0	0	0	0	0	0	0	14	0	0	0	0	0	0	0	0	0	0	0	0	0	0	0	0
b5482dd40cf0e5af92e28d46f8126227	0	0	0	0	0	0	0	0	0	0	0	0	0	0	0	0	0	0	0	0	0	0	0	0	0	0	0	0	0	0	0	0	0	0	0	0	0	0	0	0	0	14	0	1	0
01ca1b589afa57fb65e9f7398696eb4a	0	0	0	0	0	0	0	0	0	0	0	0	0	0	0	0	0	0	0	0	0	0	0	0	0	0	0	0	0	0	0	0	0	0	0	0	0	0	0	0	0	0	5	6	0
433d666b6e09f375f33f5a8c5f7f02cd	0	0	0	0	0	0	0	0	0	0	0	0	0	0	0	0	0	0	0	0	0	0	0	0	0	0	0	0	0	0	0	0	0	0	0	0	0	0	0	0	0	0	1	11	0
52ffed72537459a21168026cf9c8d1ca	0	4	0	0	0	0	0	0	0	0	0	0	0	0	0	0	0	0	0	0	0	0	0	0	0	5	0	0	0	0	0	0	0	0	0	0	0	0	0	0	0	0	0	0	0
dff2f2d0cec66b43124c6a7766235d75	0	0	0	13	0	0	0	0	0	0	0	0	0	0	0	0	0	0	0	0	0	17	0	0	0	0	0	0	0	0	0	0	0	0	0	0	0	0	0	0	0	5	0	0	0
51f137cc7c425730e4b83be7e173cfc6	0	0	0	0	0	0	0	0	0	0	0	0	0	0	4	0	0	32	0	0	0	0	0	0	0	0	0	0	0	0	0	0	0	0	0	0	0	0	0	0	0	0	0	0	0
0f29eb8eb5e9094bc3895938841a28e6	0	0	0	0	0	0	0	0	0	0	0	0	0	0	0	0	0	0	0	0	0	0	0	0	0	0	0	0	0	0	0	0	0	0	0	0	0	0	0	0	0	5	4	5	0
71da2fa841a773bc388151cc89035a13	0	0	0	0	0	0	0	0	0	0	0	0	0	0	0	0	0	0	0	0	0	0	0	0	0	0	0	0	0	0	0	0	0	0	0	0	0	0	0	14	14	0	0	0	14
f5e8a7300b6216f3202825d8bca3cf46	0	0	0	0	0	0	0	0	0	0	0	0	0	0	0	0	0	0	0	0	0	0	0	0	0	0	0	0	0	0	0	0	0	0	0	0	0	0	0	9	9	0	5	6	0
9a81640df28019a4b3d982dc1f149173	0	0	0	0	0	0	0	0	0	0	0	0	0	0	0	0	0	0	0	0	0	0	0	0	0	0	0	0	0	0	0	0	0	0	0	0	0	0	0	6	6	11	0	3	0
df9e2d82eaaeb3819bd7213798265d57	0	0	0	0	0	0	0	0	0	0	0	0	0	0	0	0	0	0	0	0	0	0	0	0	0	0	0	0	0	0	0	0	0	0	0	0	0	0	0	6	6	6	0	4	0
feba1ef059c81d5eb75ee55415a77efc	0	0	0	0	0	0	0	0	0	0	0	0	0	0	0	0	0	0	0	0	0	0	0	0	0	0	0	0	0	0	0	0	0	0	0	0	0	0	0	4	4	0	3	6	0
0774a9f19ddec7aa85782d03dc7a327e	0	0	0	2	0	0	0	0	0	0	0	0	0	0	0	0	0	0	0	0	0	8	0	0	0	0	0	9	0	0	0	0	0	4	0	0	8	0	0	0	0	0	0	0	0
90af21e6dc7d190642a7e5e5a30e4f23	0	0	0	0	0	0	0	0	0	0	0	0	0	0	2	0	0	0	0	0	0	0	0	0	0	0	0	0	0	0	0	0	0	0	30	0	0	0	0	0	0	0	0	0	0
e2b68a9ee6483eb50962166d10aac95a	0	0	0	0	0	0	0	0	0	0	0	0	0	0	0	42	0	0	0	0	0	0	0	0	0	0	0	0	0	0	0	0	16	0	0	0	0	0	0	0	0	0	0	0	0
de2ef3dd4619f7af6ee2dcc39a8839c4	0	0	0	0	0	0	0	0	0	0	0	0	0	0	0	0	4	0	0	0	0	0	0	0	0	0	0	0	0	0	0	0	0	28	0	0	0	0	0	0	0	0	0	0	0
d83208e60b08ca39c025d001967089b4	0	0	0	0	0	0	0	0	0	0	0	0	0	0	0	0	0	0	0	0	0	0	0	0	0	0	0	0	0	0	0	0	0	0	0	0	0	18	3	7	7	0	0	0	0
a37dbbd045d07394d48aba9291d750b9	0	0	0	0	0	0	0	0	0	0	0	0	0	0	0	0	0	0	0	0	0	0	0	0	0	0	0	0	0	0	0	0	0	0	0	0	0	0	0	20	20	0	0	0	5
a819af028725414e4bfb17e6242e9147	0	0	0	0	0	0	0	0	0	0	0	0	0	0	0	0	0	0	0	0	0	0	0	0	0	0	0	0	0	0	0	0	0	0	0	0	0	0	0	0	0	15	3	5	0
33e07eed5c01048e4ac5d24bb48b736f	0	0	0	0	0	0	0	0	0	0	0	0	0	0	0	0	0	0	0	0	0	0	0	0	0	0	0	0	0	0	0	0	0	0	0	0	0	0	0	0	0	16	3	0	0
b6b9aa4f21bd2443a4ab615e2df52563	0	0	0	0	0	0	0	0	5	0	0	0	0	0	0	0	0	0	0	0	0	0	0	0	0	0	0	0	0	0	0	0	0	0	0	0	0	0	0	0	0	0	0	0	0
d822ccc075a1e1bfab8487716d51cc7e	0	0	0	0	0	0	0	0	0	0	0	0	0	0	0	0	0	0	0	0	0	0	0	0	0	0	0	0	0	0	0	0	0	0	0	0	0	0	0	2	2	19	0	0	0
5f024c20579eda74795d82d59bc16bad	0	0	0	0	0	0	0	0	0	0	0	0	0	0	0	0	0	0	0	0	0	0	0	0	0	0	0	0	0	0	0	0	0	0	0	0	0	0	0	0	0	17	0	1	0
287d31c32bc91f4cbb9dd0c1615e361b	0	0	0	0	0	0	0	0	0	0	0	0	0	0	0	0	0	0	0	0	0	0	0	0	0	0	0	0	0	0	0	0	0	0	0	0	0	0	0	17	17	8	0	0	0
a17a8bf1a52ff97321e9d8be0647868c	0	0	0	0	0	0	0	0	0	0	0	0	0	0	0	0	0	0	0	0	0	0	0	0	0	0	0	0	0	0	0	0	0	0	0	0	0	0	0	8	8	0	0	0	8
558390ff613243799d2aed568ede62bf	0	0	0	0	23	0	0	0	0	0	0	0	0	0	0	0	0	0	0	0	0	0	0	0	0	0	0	0	0	0	0	0	0	0	0	0	0	0	0	4	4	0	0	0	0
a25b02d746a06083252adfbdce38d753	0	0	0	0	0	0	0	0	0	0	0	0	0	0	1	22	0	0	0	0	0	0	0	0	0	0	0	0	0	0	0	0	23	0	0	0	0	0	0	0	0	0	0	0	0
b8f39989884b5873aba9b1ec3aa1e87f	0	0	0	0	0	0	0	0	0	0	0	0	0	0	0	0	0	0	0	0	0	0	0	0	0	0	0	0	0	0	0	0	0	0	0	0	0	12	17	0	0	0	0	0	0
87d6b5434d6d4e862e014d9951562672	0	0	0	0	0	0	0	0	0	0	0	0	0	0	0	0	0	0	0	0	0	0	0	0	0	0	0	0	0	0	0	0	0	0	0	0	0	14	20	0	0	0	0	0	0
e3930e22658ba226628b0fcc1f72bf50	0	0	0	0	0	0	0	0	0	0	0	0	0	0	0	0	0	0	0	0	0	0	0	0	0	0	0	0	0	0	0	0	0	0	0	0	0	0	0	4	4	1	1	3	0
2102432f5908b9d676a6417e7f1875c4	0	0	0	0	0	0	0	0	0	0	0	0	0	0	0	0	0	0	0	0	0	0	0	0	0	0	0	0	0	0	0	0	0	0	0	0	0	0	0	0	0	12	7	0	0
2045bf1c0bfa75e5ca6b49c0a5a40a8a	0	0	0	0	0	0	0	0	0	0	0	0	0	0	0	0	0	0	0	0	0	0	0	0	0	0	0	0	0	0	0	0	0	0	0	0	0	0	0	0	0	8	2	3	0
a09531e9b37ce32cd2de83d3d482de4d	0	0	0	0	0	0	0	0	0	0	0	0	0	0	0	0	0	0	0	0	0	0	0	0	0	0	0	0	0	0	0	0	0	0	0	0	0	0	0	0	0	10	7	0	0
0a2162f308aaaf7341c7825044a4309e	0	0	0	11	0	0	0	0	0	0	0	0	0	0	0	0	0	0	0	0	0	0	0	0	0	0	0	0	0	0	0	0	0	9	12	0	0	0	0	0	0	0	0	0	0
f54ad17a766a16311e3ac48c4d6d1cf0	0	0	0	5	0	0	0	0	0	3	0	0	0	0	0	0	0	0	0	0	0	6	0	0	0	0	0	0	0	0	0	0	0	18	0	0	0	0	0	0	0	0	0	0	0
b8226f5eeb409e50b7cbfa3d7eb85c7b	0	0	0	0	0	0	0	0	0	0	0	0	0	0	0	42	0	0	0	0	0	0	0	0	0	0	0	10	0	0	0	0	0	0	0	0	0	0	0	0	0	0	0	0	0
b1924b364f953c7a71685202bd6ea6d3	0	0	0	0	0	0	0	0	0	0	0	0	0	0	0	0	0	0	0	0	0	0	0	0	0	0	0	0	0	0	0	0	0	0	0	0	0	0	0	0	0	0	0	2	19
dcbc78d71e815f902e0c515b784a9481	0	0	0	22	0	0	0	0	0	6	0	0	0	0	0	0	0	0	0	0	0	0	0	0	0	0	0	0	0	0	0	0	0	0	0	0	0	0	0	0	0	0	0	0	0
37780b3b32371bc556f2e40015a23643	0	0	0	0	0	0	0	0	0	0	0	0	0	0	0	0	13	0	0	0	0	0	0	0	0	0	0	0	0	0	0	0	17	0	6	0	0	0	0	0	0	0	0	0	0
7d92dc6529832522fb4d7b58faa31c42	0	0	0	0	0	0	0	0	0	0	0	0	0	0	0	0	0	0	0	0	0	0	0	0	0	0	0	0	0	0	0	0	0	0	0	0	0	10	13	0	0	0	0	0	0
8eaa45199b0f2506aeaaf046485155bf	0	0	0	0	0	0	0	0	0	0	0	0	0	0	0	0	0	0	0	0	0	0	0	0	0	0	0	0	0	0	0	0	0	0	0	0	0	0	7	0	0	0	0	8	1
f2bff4b4c721992925115b0059d71aec	0	0	0	0	0	0	0	0	0	0	0	0	0	0	0	0	0	0	0	0	0	0	0	0	0	0	0	0	0	0	0	0	0	0	0	0	0	0	0	0	0	0	0	8	0
041cc4c496be8b83da0d6d3a671b6563	0	0	0	0	0	0	0	0	0	0	0	0	0	0	0	0	0	0	0	0	0	0	0	0	0	0	0	0	0	0	0	0	0	0	0	0	0	0	0	0	0	0	5	3	0
50df789d490ab6b872190f41e40da0b8	0	0	0	0	0	0	0	0	0	0	0	0	0	0	0	0	0	0	0	0	0	0	0	0	0	0	0	0	0	0	0	0	0	0	0	0	0	0	0	0	0	0	4	4	0
8e05e934d65b667936c559957a0e2000	0	0	0	0	0	0	0	0	0	0	0	0	0	0	0	0	0	0	0	0	0	0	0	0	0	0	0	0	0	0	0	0	0	0	0	0	0	0	0	18	18	0	0	0	5
b3a303ba06c1bb3619bd2b29961c3036	0	0	0	0	0	0	0	0	0	0	0	0	0	0	0	0	0	0	0	0	0	0	0	0	0	0	0	0	0	0	0	0	0	0	0	0	0	0	0	13	13	0	0	0	8
29ca4138801034d2778f8ecd785e8c4c	0	0	0	0	0	0	0	0	0	0	0	0	0	0	0	0	0	0	0	0	0	0	0	0	0	0	0	0	0	0	0	0	0	0	0	0	0	0	0	12	12	0	6	0	0
6e87edd4df88925f496fe7b8f8413975	0	0	0	0	0	0	0	0	0	0	0	0	0	0	0	0	0	0	0	0	0	0	0	0	0	0	0	0	0	0	0	0	0	0	0	0	0	0	0	0	0	5	7	6	0
fe6796ab697afb22b18abd4002e454aa	0	0	0	0	0	0	0	0	0	6	0	0	0	0	0	0	0	0	0	0	0	0	0	0	0	0	0	0	0	0	0	0	0	25	0	0	0	0	0	0	0	0	0	0	0
07a84ca853fa95560bb3e33c6be7f02b	0	0	0	0	0	0	0	0	0	0	0	0	0	0	0	43	0	0	0	0	0	0	0	0	0	0	0	0	0	0	0	0	0	8	0	0	0	0	0	0	0	0	0	0	0
6a19c0f7eece37e859b44a3743fd89d1	0	0	0	0	0	0	0	0	0	0	0	0	0	0	0	9	0	0	0	0	0	0	0	0	0	0	0	10	0	0	0	0	0	0	0	0	23	0	0	0	0	0	0	0	0
6f14a6a730f9ea30465f546c047bf09d	0	0	0	0	0	0	0	0	0	0	0	0	0	0	0	0	0	0	0	0	16	0	0	0	0	0	10	0	0	0	0	0	0	0	0	0	0	0	0	0	0	0	0	0	0
d0709bab260163985053140b44cecfe9	0	0	0	0	0	0	0	0	0	0	0	0	0	0	0	0	0	0	0	0	0	0	0	0	0	0	0	0	0	0	0	0	0	0	0	0	0	0	0	0	0	4	0	0	0
8775c179167c843782926b4d2fad122e	0	0	0	0	0	0	0	0	0	0	0	0	0	0	0	0	0	0	0	0	0	0	0	0	0	0	0	0	0	0	0	0	0	0	0	0	0	0	0	15	15	3	0	0	8
7b92dedfcec4a0d408c737cd03d39e22	0	0	0	0	0	0	0	0	0	0	0	0	0	0	0	0	0	0	0	0	0	0	0	0	0	0	0	0	0	0	0	0	0	0	0	0	0	0	0	0	0	0	9	5	0
fa76c97d2c35de581ebb9d92217ef3fc	0	0	0	0	9	0	0	0	6	0	0	0	0	0	0	0	0	0	0	4	0	0	0	0	0	0	6	0	0	0	0	0	0	0	0	0	0	0	0	0	0	0	0	0	0
0b255bedfe1db492e6612cf10fb51026	0	0	0	0	0	0	0	0	0	8	0	0	0	0	0	0	0	0	0	0	0	0	0	0	0	0	0	21	0	0	0	0	0	0	0	0	0	0	0	0	0	0	0	0	0
b34ffbc77fcc8ffc87a6b25294e7fdd2	0	0	0	0	0	0	0	0	0	0	0	0	0	14	0	0	0	0	0	0	0	0	0	0	0	0	0	0	0	0	0	0	21	0	0	0	0	0	0	0	0	0	0	0	0
0c45eda5c85dca684612ca8cb64b50a3	0	0	0	0	0	0	0	0	0	0	0	0	0	0	0	0	0	6	0	0	0	0	0	0	0	0	0	0	0	0	0	0	8	0	17	0	0	0	0	0	0	0	0	0	0
b7eccfcb41b14899800c23af4643a46f	0	0	0	0	0	0	0	0	0	0	0	0	0	0	0	0	0	0	0	0	0	0	0	0	0	0	0	16	0	0	0	0	0	0	0	0	13	0	0	0	0	0	0	0	0
b02e18c930ab66e49be60d480abe0782	0	0	0	0	0	0	0	0	0	0	0	0	0	0	0	0	0	0	0	0	0	0	0	0	0	0	0	0	0	0	0	0	0	14	0	0	0	0	0	0	0	14	0	0	0
d656cf619f6a846e01a3b793a17bf858	0	0	0	0	0	0	0	0	0	0	0	0	0	0	0	0	0	0	0	0	0	0	0	0	0	0	0	0	0	0	0	0	0	0	0	0	0	0	0	4	4	14	0	0	0
f82f5d00e1e9d3859fb8fb296898d1b3	0	0	0	0	0	0	0	0	0	0	0	0	0	0	0	0	0	0	0	0	0	0	0	0	0	0	0	0	0	0	0	0	0	0	0	0	0	0	0	0	0	0	5	10	0
4e002e932d586cfe773877215e96bbaa	0	0	0	0	12	0	0	0	0	0	0	0	0	0	0	0	0	0	0	0	0	0	0	0	0	0	0	0	0	0	0	0	0	0	0	0	0	0	0	10	10	0	0	0	0
8c30b002e112a0543e640f542e08c4ef	0	0	0	0	0	0	0	0	0	14	0	0	0	0	0	0	0	0	0	0	0	12	0	0	0	0	0	0	0	0	0	0	0	0	0	0	0	0	0	0	0	0	0	0	0
9050014310079142d9634e9dc6bb87aa	0	0	0	0	0	0	0	0	0	0	0	0	0	0	0	0	0	0	0	0	0	0	0	0	0	0	0	0	0	0	0	0	0	0	0	0	0	12	8	0	0	4	0	0	0
644949430c72d4cd688ad25795efacb0	0	0	0	0	0	0	0	0	0	0	0	0	0	0	0	0	0	0	0	0	0	0	0	0	0	0	0	0	0	0	0	0	0	0	0	0	0	0	0	4	4	0	7	0	0
4162c1659b63c5231d94f2a9929e6b80	0	0	0	0	0	0	0	0	0	0	0	0	0	0	0	0	0	0	0	0	0	0	0	0	0	0	0	0	0	0	0	0	0	0	0	0	0	0	0	0	0	0	3	5	0
a695240c831416422b60e0cb47d13c3b	0	0	0	0	0	0	0	0	0	0	0	0	0	0	0	0	0	0	0	0	0	0	0	0	0	0	0	0	0	0	0	0	0	0	0	0	0	0	0	0	0	0	4	8	4
a98e87e788864c8ac316210880b9182c	0	0	0	0	0	0	0	0	0	0	0	0	0	4	0	0	0	0	0	0	0	0	0	0	0	0	0	0	31	0	0	0	0	0	0	0	0	0	0	0	0	0	0	0	0
998a911a93f11944a55affce1fbf7aa8	0	0	0	0	0	0	0	0	0	0	0	0	0	0	0	31	0	0	0	0	0	0	0	0	0	0	0	0	0	0	0	0	0	0	0	0	0	0	0	0	0	0	0	0	0
f3d2ec4f44179b32cd8c7acbd30fe4dd	0	0	0	0	0	0	0	0	0	0	0	0	0	0	0	0	2	2	0	0	0	0	19	0	0	0	0	0	7	0	0	0	0	0	2	0	0	0	0	0	0	0	0	0	0
fdcec42818fdb184fe5b462f5aa1d7b9	0	0	0	0	0	0	0	0	0	0	0	0	0	0	0	0	0	0	0	0	0	0	9	0	0	0	0	10	0	0	0	0	0	10	0	0	0	0	0	0	0	0	0	0	0
7a16723276bff21463ea473e158d0bd6	0	0	0	0	0	0	0	0	0	0	0	0	0	0	0	0	0	0	0	0	0	0	0	0	0	0	0	14	0	0	0	0	18	0	0	0	0	0	0	0	0	0	0	0	0
40c62edb86ba8a484cdde0ef67fbd518	0	0	0	0	0	0	0	0	0	0	0	0	0	0	0	0	0	0	0	0	0	0	0	0	0	0	0	0	0	0	0	0	0	0	0	0	0	13	12	0	0	0	0	0	0
9996ad276173304602228762ce30674a	0	0	0	0	0	0	0	0	0	0	0	0	0	0	0	0	0	0	0	0	0	0	0	0	0	0	0	0	0	0	0	0	0	0	0	0	0	0	0	0	0	0	0	0	7
64fc02f3b987bacb84c285d93e4b8091	0	0	0	0	0	0	0	0	0	0	0	0	0	0	0	0	0	0	0	0	0	0	0	0	0	0	0	0	0	0	0	0	0	0	0	0	0	0	0	8	8	0	0	0	0
b88e722f301a5d3efc93de12134d76c0	0	0	0	0	0	0	0	0	0	0	0	0	0	0	0	0	0	0	0	0	0	0	0	0	0	0	0	0	0	0	0	0	0	0	0	0	0	0	0	4	4	4	0	0	0
95a70f4d2a176ce7bb2ea458e21a8ce7	0	0	0	0	0	0	0	0	0	0	0	0	0	0	0	0	0	0	0	0	0	0	0	0	0	0	0	0	0	0	0	0	0	0	0	0	0	0	0	11	11	0	0	0	7
02af29809bde9a7bdf8877f4f958a4da	0	0	0	0	0	0	0	0	0	6	0	0	0	0	0	0	0	0	0	0	0	16	0	0	0	0	0	0	0	0	0	0	0	4	0	0	6	0	0	0	0	0	0	0	0
e403bf4d86cd1bc83d4ce4b1ee4b37b1	0	0	0	0	0	0	0	0	0	0	0	0	18	9	0	0	0	0	0	0	0	0	0	0	0	0	0	0	0	0	0	0	0	0	0	0	0	0	0	0	0	0	0	0	0
18118135f9e75f641aa4fd21d70b7c08	0	0	0	0	0	0	0	0	0	0	0	0	0	0	0	18	0	0	0	0	0	0	0	0	0	0	0	9	0	0	0	0	0	0	0	0	7	0	0	0	0	0	2	0	0
ec8f4bd43d04b19c4036823bbee77f31	0	0	0	0	0	0	0	0	0	0	0	0	0	0	0	0	0	0	0	0	0	0	0	0	0	0	0	0	0	0	0	0	0	0	0	0	0	0	0	0	0	0	5	10	0
9acbd73bd945a999ad51f1acb8ab561a	0	0	0	0	0	0	0	0	0	0	0	0	0	0	0	0	0	0	0	0	0	0	0	0	0	0	0	0	0	0	0	0	0	0	0	0	0	0	0	0	0	0	5	4	0
1dab749f272392a8cd85ea16f4ce2c90	0	0	0	0	0	0	0	0	0	0	0	0	0	0	0	0	0	0	0	0	0	0	0	0	0	0	0	0	0	0	0	0	0	0	0	0	0	0	0	0	0	0	5	6	0
14d0f79db630397fbc8d2b26b8134e97	0	0	0	2	0	0	0	0	0	7	0	0	0	0	0	0	0	0	0	0	0	2	0	0	0	0	0	0	0	0	0	0	0	9	0	0	0	0	0	0	0	0	0	0	0
485912c90800224a5e611e3096a9f611	0	0	0	0	0	0	0	0	0	0	0	0	24	0	0	0	0	7	0	0	0	0	0	0	0	0	0	0	0	0	0	0	0	0	0	0	0	0	0	0	0	0	0	0	0
a4c510bb29897480b685c9455bb654c2	0	0	0	0	0	0	0	0	0	0	0	0	0	0	0	8	0	0	0	0	0	0	0	0	0	0	0	0	0	0	0	0	0	22	0	0	0	0	0	0	0	0	0	4	0
4ea18d2439d9c28feef3ba751d6aa234	0	0	0	0	0	0	0	0	0	0	0	0	0	0	0	0	19	0	0	0	0	0	0	0	0	0	0	0	0	0	0	0	0	0	0	0	3	0	0	0	0	0	0	0	0
45cf4a444bf8860b500113d10169afb8	0	0	0	0	0	0	0	0	0	0	0	0	0	0	0	0	0	0	0	0	0	0	0	0	0	0	0	0	0	0	0	0	0	0	0	0	0	10	7	0	0	0	0	0	0
9ed4579e95fa6e8d72da8b7ea188dd65	0	0	0	0	0	0	0	0	0	0	0	0	0	0	0	0	0	0	0	0	0	0	0	0	0	0	0	0	0	0	0	0	0	0	0	0	0	0	0	4	4	0	0	8	0
6c5aa11d817996fa78aacbeaa5cb9a19	0	0	0	0	0	0	0	0	0	0	0	0	0	0	0	0	0	0	0	0	0	0	0	0	0	0	0	0	0	0	0	0	0	0	0	0	0	0	0	0	0	0	0	2	10
9ef2db7eb5c474f90e1461f4f75bf92f	0	0	0	0	0	0	0	0	0	0	0	0	0	4	4	0	8	0	0	0	0	0	0	0	0	0	0	0	6	0	0	0	0	0	2	0	0	0	0	0	0	0	0	0	0
5edc0b28833f0473f2eb21a6b9692f84	0	0	0	0	0	0	0	0	0	0	0	0	0	0	0	0	6	0	0	0	0	0	0	0	0	0	0	0	0	0	0	0	0	0	24	0	0	0	0	0	0	0	0	0	0
519c8c40da34258577ab31150340af91	0	0	0	0	0	0	0	0	0	0	0	0	0	0	0	0	0	0	0	0	0	0	0	5	20	0	0	0	0	0	0	0	0	0	0	0	0	0	0	0	0	0	0	0	0
30019908cd43ab8859e6839b939a5b3d	0	0	0	0	0	0	0	0	0	0	0	0	0	0	0	0	0	0	0	0	0	0	0	0	0	0	0	24	0	0	0	0	0	5	0	0	0	0	0	0	0	0	0	0	0
804adbab947a7811f31021b609807c07	0	0	0	0	0	0	0	0	0	0	0	0	0	0	0	0	0	0	0	0	0	0	0	0	0	0	0	6	0	0	0	0	0	18	0	0	0	0	0	0	0	0	0	0	0
80250efef598e87e9b2bad4213950c19	0	0	0	0	0	0	0	0	0	0	0	0	0	0	0	0	0	0	0	0	0	0	0	0	0	0	0	0	16	0	0	0	0	0	14	0	0	0	0	0	0	0	0	0	0
039219e4262bdacb93b2881737b2c998	0	0	0	0	0	0	0	0	0	0	0	0	0	0	0	0	0	0	0	0	0	0	0	0	0	0	0	0	0	0	0	0	0	0	0	0	0	0	0	9	9	0	0	6	0
328ded9b9a70e7c95bd41cb331ef8a5e	0	0	0	0	0	0	0	0	0	0	0	0	0	0	0	0	0	0	0	0	0	0	0	0	0	0	0	0	0	0	0	0	0	0	0	0	0	0	0	0	0	8	0	4	0
2ebbcc22113cbd857e47bdebac1eb7e5	0	0	0	0	0	0	0	0	0	0	0	0	0	0	0	0	0	0	0	0	0	0	0	0	0	0	0	0	0	0	0	0	0	0	0	0	0	0	0	0	0	0	8	3	0
87597602bc7492711e8eb09e373c1f55	0	0	0	0	0	0	0	0	0	0	0	0	0	0	0	0	0	0	0	0	0	0	0	0	0	0	0	0	0	0	0	0	0	0	0	0	0	0	0	0	0	0	3	9	0
15e71406954176e7416f8030f35da70d	0	0	0	0	0	0	0	0	0	0	0	0	0	0	0	0	0	0	0	0	0	0	0	0	0	0	0	0	0	0	0	0	0	0	0	0	0	0	0	0	0	0	2	12	0
af90d70f5bded8182ae6f49945276a29	0	0	0	0	0	0	0	0	0	0	0	0	0	0	0	21	0	0	0	0	0	0	0	0	0	0	0	0	0	0	0	0	0	0	0	0	16	0	0	0	0	0	0	0	0
214793456ca48158353a2e2fba90b09d	0	0	0	0	0	0	0	0	0	0	0	0	0	0	0	0	16	0	0	0	0	0	0	0	0	0	0	0	0	0	0	0	0	0	0	0	17	0	0	0	0	0	0	0	0
02cc7809d2e7bc78fcbbe6f450f85fae	0	0	0	0	0	0	0	0	0	0	0	0	0	0	0	0	0	0	0	0	0	0	0	0	0	0	0	2	0	0	0	0	0	23	0	0	0	0	0	0	0	0	0	0	0
bce29b83dca38918aa76f3335cd8decc	0	0	0	0	0	0	0	0	0	0	0	0	0	0	0	0	0	0	0	0	0	0	0	0	0	0	0	0	0	0	0	0	0	0	0	0	0	6	10	0	0	0	0	0	0
ac08c5d6df078535556037abb9bb988b	0	0	0	0	0	0	0	0	0	0	0	0	0	0	0	0	0	0	0	0	0	0	0	0	0	0	0	0	0	0	0	0	0	0	0	0	0	0	0	11	11	4	0	0	4
e185142738307c55eb9274db2a7db5f4	0	0	0	0	0	0	0	0	0	0	0	0	0	0	0	0	0	0	0	0	0	0	0	0	0	0	0	0	0	0	0	0	0	0	0	0	0	0	0	4	4	0	5	5	0
1ed1c4a4c715de18482e2747b191808a	0	0	0	0	0	0	0	0	0	0	0	0	0	0	0	0	0	0	0	0	0	0	0	0	0	0	0	0	0	0	0	0	0	0	0	0	0	0	0	0	0	6	5	0	0
2ee16b8ca7a2b6390418b04a9943758b	0	0	0	0	0	0	0	0	0	0	0	0	0	0	0	0	0	0	0	0	0	0	0	0	0	0	0	0	0	0	0	0	0	0	0	0	0	0	0	0	0	4	0	7	0
caa319d5de8479a9e03ab04464a8b740	0	0	0	0	0	0	0	0	0	0	0	0	0	0	0	0	0	0	0	0	0	0	0	0	0	0	0	0	0	0	0	0	0	0	0	0	0	0	0	0	0	0	5	7	0
f12529f15b8d6e5bbf3d57f5aebc7a0f	0	0	0	6	0	0	0	0	0	5	0	0	0	0	0	0	0	0	0	0	0	14	0	0	0	0	0	0	0	0	0	0	0	0	0	0	0	0	0	0	0	0	0	0	0
9e9f434d86af80ceb3f1ac18a901b5bc	0	0	0	0	0	0	0	0	0	0	0	0	0	0	0	24	0	0	0	0	0	0	0	0	0	0	0	0	0	0	0	0	0	0	0	0	0	0	0	0	0	0	6	0	0
8f2eac60adbc82287b54ec09645061c2	0	0	0	0	0	0	0	0	0	0	0	0	0	0	0	20	0	0	0	0	0	0	0	0	0	0	0	0	0	0	0	0	0	0	0	0	21	0	0	0	0	0	0	0	0
696a3ecb7cd7450bcf476c925ae9073a	0	0	0	0	0	0	0	0	0	0	0	0	0	0	0	0	0	0	0	0	0	0	0	0	0	0	0	0	0	0	0	0	0	11	0	0	18	0	0	0	0	0	0	0	0
277010d15e8c8b35e3022d3a8ee24e52	0	0	0	0	0	0	0	0	0	0	0	0	0	0	0	0	0	0	0	0	0	0	0	0	0	0	0	0	0	0	0	0	0	0	0	0	0	8	13	0	0	0	0	0	0
87047159f98059cb402f5e3da81d3e26	0	0	0	0	0	0	0	0	0	0	0	0	0	0	0	0	0	0	0	0	0	0	0	0	0	0	0	0	0	0	0	0	0	0	0	0	0	0	0	10	10	0	5	0	0
0ee5d65d5dc38dbdc030de119c200223	0	0	0	0	0	0	0	0	0	0	0	0	0	0	0	0	0	0	0	0	0	0	0	0	0	0	0	0	0	0	0	0	0	0	0	0	0	0	0	0	0	7	4	0	0
a70e1a4b25f81e0986a27c326ca74f56	0	0	0	11	0	0	0	0	0	7	0	0	0	0	0	0	0	0	0	0	0	2	0	0	0	0	0	0	0	0	0	0	0	0	0	0	0	0	0	0	0	0	0	0	0
1e3f5dec15b60d93236cf09b0d4a5e9a	0	0	0	0	0	0	0	0	0	0	0	0	0	0	0	22	0	0	0	0	0	0	0	0	0	0	0	0	0	0	0	0	0	0	0	0	0	0	0	0	0	10	0	0	0
c80170733f2bd7ad2af371286689158e	0	0	0	0	0	0	0	0	0	0	0	0	0	0	0	5	0	0	0	0	0	0	0	0	0	0	0	0	0	0	0	0	0	0	0	0	25	0	0	0	0	0	0	0	0
cad62d1ae38d1edd7d9d6f99bdf40c8f	0	0	0	0	0	0	0	0	0	0	0	0	0	0	0	0	0	0	0	0	0	0	0	0	0	0	0	0	0	0	0	0	6	0	18	0	0	0	0	0	0	0	0	0	0
121f11db546853c3c6864376c4cf2959	0	0	0	0	0	0	0	0	0	0	0	0	0	0	0	0	0	0	0	0	0	0	0	0	0	0	0	0	0	0	0	0	0	0	0	0	0	0	0	2	2	8	0	3	0
378970136f987b16c8f6d88eb3b7980e	0	0	0	0	0	0	0	0	0	0	0	0	0	0	0	0	0	0	0	0	0	0	0	0	0	0	0	0	0	0	0	0	0	0	0	0	0	0	0	0	0	2	5	5	0
ea862ff1ee9913cc3567f9a29a60d4cc	0	0	0	0	0	0	0	0	0	0	0	0	0	0	0	0	0	0	0	0	0	0	0	0	0	0	0	0	0	0	0	0	0	0	0	0	0	0	0	0	0	0	3	5	0
35033fffe261d94e8ab1cc3eda5dc937	0	0	0	0	0	0	0	0	0	0	0	0	0	0	0	0	0	0	0	0	0	0	0	0	0	0	0	0	0	0	0	0	0	0	0	0	0	0	0	0	0	0	6	5	0
69616b6973874f2a8761edc565e0ba23	0	0	0	0	0	0	0	0	0	0	0	0	0	0	0	0	0	0	0	0	0	0	0	0	0	0	0	0	0	0	0	0	0	0	0	0	0	0	0	0	0	0	7	3	0
a3b38e674bd881b103a364fa004c84a9	0	0	0	0	0	0	0	0	0	0	0	0	0	0	0	0	0	0	0	0	0	0	0	0	0	0	0	0	0	0	0	0	0	0	0	0	0	0	0	0	0	0	3	4	0
5b10e930a0ac124a6af37f7e6a2bfb07	0	0	0	0	0	0	0	0	0	3	0	0	0	0	0	0	0	0	0	0	0	16	0	0	0	0	0	6	0	0	0	0	0	6	0	0	0	0	0	0	0	0	0	0	0
9463a14a207399596033721b5ffb40c4	0	0	0	0	0	0	0	0	0	0	0	0	0	0	0	0	0	0	0	0	0	0	0	0	0	0	0	5	0	0	0	0	0	0	0	0	23	0	0	0	0	0	0	0	0
ccb80b167b93abb28d3766e1ae287f5c	0	0	0	0	0	0	0	0	0	0	0	0	0	0	0	0	0	0	0	0	0	0	0	0	0	0	0	0	0	0	0	0	0	0	0	0	0	0	0	8	8	1	0	0	1
b8219b966a9e832f4d37e6a3f84eaae9	0	0	0	0	0	0	0	0	0	0	0	0	0	0	0	0	0	0	0	0	0	0	0	0	0	0	0	0	0	0	0	0	0	0	0	0	0	0	0	0	0	0	0	9	0
fe25f1101faefe56cdb2b52f5474b858	0	0	0	0	0	0	0	0	0	0	0	0	0	0	0	0	0	0	0	0	0	0	0	0	0	0	0	0	0	0	0	0	0	0	0	0	0	0	0	0	0	10	0	2	0
a9071394dfc8fe1f9c4cf49eaa20974a	0	0	0	0	0	0	0	0	0	0	0	0	0	0	0	0	0	0	0	0	0	0	0	0	0	0	0	0	0	0	0	0	0	0	0	0	0	0	0	0	0	0	8	3	0
99beaf8b6c2d23b3d35f24934501eb3c	0	0	0	0	2	0	0	0	0	0	0	0	11	0	2	0	0	2	0	0	0	0	0	0	0	0	0	0	0	0	0	0	4	0	0	0	0	0	0	0	0	0	0	0	0
15fb5b218bb818a36e1b09ac1d9b1f17	0	0	0	0	0	0	0	0	1	0	0	0	6	2	0	0	8	0	0	0	0	0	0	0	0	0	0	0	0	0	0	0	0	0	3	0	0	0	0	0	0	0	0	0	0
1c51b34ee17a61bf537dec0cd19dd941	0	0	0	0	0	0	0	0	0	10	0	0	0	0	0	0	0	0	0	0	0	6	0	0	0	0	0	7	0	0	0	0	0	0	0	0	0	0	0	0	0	0	0	0	0
5b2ea2a3bf63c76e3f0a7c359e30448b	0	0	0	0	0	0	0	0	0	0	0	0	6	0	0	0	0	0	0	0	0	0	0	0	0	0	0	0	0	0	0	0	0	0	0	0	0	0	0	0	0	11	0	0	0
f2a0b606ad8fb4e5d552c628a8f0b229	0	0	0	0	0	0	0	0	0	0	0	0	0	0	9	0	9	0	0	0	0	0	0	0	0	0	0	0	0	0	0	0	0	0	0	0	0	0	0	0	0	0	0	0	0
3c9b4f13ed3a98846a5b54228c9ac5a5	0	0	0	0	0	0	0	0	0	0	0	0	0	0	0	9	0	0	0	0	0	0	0	0	0	0	0	0	0	0	0	0	0	0	0	0	23	0	0	0	0	0	0	0	0
96021e8c1ec715921892ef9a486b2394	0	0	0	0	0	0	0	0	0	0	0	0	0	0	0	0	3	0	0	0	0	0	0	0	0	0	0	0	0	0	0	0	0	0	0	0	25	0	0	0	0	0	0	0	0
07467a4a99f34a6981f7d466654a49a1	0	0	0	0	0	0	0	0	0	0	0	0	0	0	0	0	0	0	0	0	0	0	0	0	0	0	0	5	0	0	0	0	0	0	0	0	24	0	0	0	0	0	0	0	0
7097f43ed0e0fa2c9c2d0a1b8310a277	0	0	0	0	0	0	0	0	0	0	0	0	0	0	0	0	0	0	0	0	0	0	0	0	0	0	0	0	0	0	0	0	0	20	0	0	3	0	0	0	0	0	0	0	0
c203030cbe835f50ffab6ce68e98acd4	0	0	0	0	0	0	0	0	0	0	0	0	0	0	0	0	0	0	0	0	0	0	0	0	0	0	0	0	0	0	0	0	0	0	0	0	0	0	0	0	0	0	0	1	0
222349031015270529ca6617251bfabf	0	0	0	0	0	0	0	0	0	0	0	0	0	0	0	0	0	0	0	0	0	0	0	0	0	0	0	0	0	0	0	0	0	0	0	0	0	0	0	0	0	8	0	8	0
72fd737f3b5bfb8443b43f8330c441ea	0	0	0	0	0	0	0	0	0	0	0	0	0	0	0	0	0	0	0	0	0	0	0	0	0	0	0	0	0	0	0	0	0	0	0	0	0	0	0	0	0	5	0	8	0
c73bab67433e494426ad0f4e4ab4f812	0	0	0	0	0	0	0	0	0	0	0	0	0	0	0	0	0	0	0	0	0	0	0	0	0	0	0	0	0	0	0	0	0	0	0	0	0	0	0	0	0	0	11	5	0
e8a23d31dab9b354bb91232195459fe1	0	0	0	0	0	0	0	4	0	0	0	0	0	0	0	0	0	0	0	8	0	0	0	0	0	0	0	0	0	0	0	0	0	0	0	0	0	0	0	0	0	0	0	0	0
4b40b0e66196e38e11cbffbe99921346	0	0	0	0	0	0	0	0	0	8	0	0	0	0	0	10	0	0	0	0	0	0	0	0	0	0	0	0	0	0	0	0	0	7	0	0	0	0	0	0	0	0	0	0	0
73445dc89d45292925fffd379a0f7704	0	0	0	0	0	0	0	0	0	0	0	0	0	0	0	32	0	0	0	0	0	0	0	0	0	0	0	0	0	0	0	0	0	0	0	0	8	0	0	0	0	0	0	0	0
55a33adbbbbb8a530c9317ac76c63a4f	0	0	0	0	0	0	0	0	0	0	0	0	0	0	0	0	9	0	0	0	0	0	0	0	0	0	5	0	4	0	0	0	13	0	0	0	0	0	0	0	0	0	0	0	0
01d58cd3ae0081f7d19441380453c5fd	0	0	0	0	0	0	0	0	0	0	0	0	0	0	0	0	0	0	0	0	0	0	0	0	0	0	0	18	0	0	0	0	0	0	0	0	0	0	0	0	0	0	0	0	0
c6f5e51e59dc59db53978175e5de00d6	0	0	0	0	0	0	0	0	0	0	0	0	0	0	0	0	0	0	0	0	0	0	0	0	0	0	0	0	0	0	0	0	0	0	0	0	0	0	0	0	0	7	0	0	0
a5aa07e4f66e3b77db35ea745838351d	0	0	0	0	0	0	0	0	0	0	0	0	0	0	0	0	0	0	0	0	0	0	0	0	0	0	0	0	0	0	0	0	0	0	0	0	0	0	0	7	7	0	6	0	0
6ab684415381f3006508e4c1e77a85c9	0	0	0	0	0	0	0	0	0	0	0	0	0	0	0	0	0	0	0	0	0	0	0	0	0	0	0	0	0	0	0	0	0	0	0	0	0	0	0	0	0	13	0	0	0
44cf14331331bb378416094f78070f4a	0	0	0	0	0	0	0	0	0	0	0	0	0	0	0	0	0	0	0	0	0	0	0	0	0	0	0	0	0	0	0	0	0	0	0	0	0	0	0	0	0	0	5	3	0
5ace709b350e5f44c95544259f1802fb	0	0	0	0	0	0	0	0	0	5	0	0	0	0	0	16	0	0	0	0	0	0	0	0	0	0	0	0	0	0	0	0	0	10	0	0	0	0	0	0	0	0	0	0	0
8b586d9666e1a271da0ee0e28587f35c	0	0	0	0	0	0	0	0	0	0	3	0	0	0	0	0	16	2	0	0	0	0	4	0	0	0	0	0	0	0	0	0	0	0	0	0	0	0	0	0	0	0	0	0	0
a746bf58f72d40504a540673ca7a5773	0	0	0	0	0	0	0	0	0	0	0	0	0	0	0	16	0	0	0	0	0	0	0	0	0	0	0	0	0	0	0	0	0	5	0	0	11	0	0	0	0	0	0	0	0
eea88538ece6935d86b1d94d098c26b3	0	0	0	0	0	0	0	0	0	0	0	0	0	0	0	0	4	0	0	0	0	0	0	0	0	0	0	0	0	0	0	0	0	19	0	0	0	0	0	0	0	0	0	0	0
62a471ee87ed07bfee5e355acbcb7a0e	0	0	0	0	0	0	0	0	0	0	0	0	0	0	0	0	0	0	0	0	0	0	0	0	0	0	0	0	0	0	0	0	0	0	0	0	0	11	4	0	0	0	0	0	0
2051ea6efb63dacd31fa05fc4a524ca5	0	0	0	0	0	0	0	0	0	0	0	0	0	0	0	0	0	0	0	0	0	0	0	0	0	0	0	0	0	0	0	0	0	0	0	0	0	0	0	0	0	4	0	1	0
65d8ff66f4d7a2feed03289ba47d3cc6	0	0	0	0	0	0	0	0	0	0	0	0	0	0	0	0	0	0	0	0	0	0	0	0	0	0	0	0	0	0	0	0	0	0	0	0	0	0	0	10	10	0	0	0	2
d58d5fcfffa4eb3b9a702fcf13c31463	0	0	0	0	0	0	0	0	0	0	0	0	0	0	0	0	0	0	0	0	0	0	0	0	0	0	0	0	0	0	0	0	0	0	0	0	0	0	0	0	0	5	4	3	0
897d6ef654ad6a2eb1112053772fccf5	0	0	0	0	0	0	0	0	0	0	0	0	0	0	0	0	0	0	0	0	0	0	0	0	0	0	0	0	0	0	0	0	0	0	0	0	0	0	0	0	0	0	2	3	0
eebe8dfdebf5f91554b17c2333968adc	0	0	0	0	0	0	0	0	0	0	0	0	0	0	0	0	0	0	0	0	0	0	0	0	0	0	0	0	0	0	0	0	0	0	0	0	0	0	0	0	0	0	0	2	9
7c199f53c0c3077e8972a337c2fee722	0	0	0	0	0	0	0	0	0	0	0	0	0	3	0	0	0	0	0	0	0	0	3	0	0	0	0	0	0	0	0	0	0	0	13	0	0	0	0	0	0	0	0	0	0
c40a0ef13200cd300f93600bc7c73c6b	0	0	0	0	0	0	0	0	0	0	0	0	0	0	0	0	16	0	0	0	0	0	0	0	0	0	0	0	2	0	0	0	0	0	3	0	0	0	0	0	0	0	0	0	0
16cee498b8a47325993618ec481df779	0	0	0	0	0	0	0	0	0	0	0	0	0	0	0	0	0	0	0	0	0	0	0	0	0	0	0	0	0	0	0	0	0	0	0	0	0	0	0	0	0	0	0	0	10
b39c698d710baec334cea6a0c5993593	0	0	0	0	0	0	0	0	0	0	0	0	0	0	0	0	0	0	0	0	0	0	0	0	0	0	0	0	0	0	0	0	0	0	0	0	0	0	0	0	0	0	4	3	0
64926d334cdf7eb300e5a5968166e2a4	0	0	0	0	0	0	0	0	0	0	0	0	0	0	0	0	0	0	0	0	0	0	0	0	0	0	0	0	0	0	0	0	0	0	0	0	0	0	0	0	0	4	6	0	0
5824f132c5176004dc64b02bafbbb001	0	0	0	0	0	0	0	0	0	0	0	0	0	0	0	0	0	0	0	0	0	0	0	0	0	0	0	0	0	0	0	0	0	0	0	0	0	0	0	0	0	4	0	7	0
d370ff972849be797093a5c58988a8bc	0	0	0	0	0	0	0	0	0	0	0	0	0	0	0	0	0	0	0	0	0	0	0	0	0	0	0	0	0	0	0	0	0	0	0	0	0	0	0	0	0	0	2	5	0
27674e3caac46aa273eba8bee007e0f8	0	0	0	0	0	0	0	0	0	0	0	0	0	0	0	0	0	0	0	0	0	0	0	0	0	0	0	0	0	0	0	0	0	0	0	0	0	0	0	0	0	0	5	4	0
47bf5760f4bf187f93bc497de58260f7	0	0	0	0	0	0	0	0	0	0	0	0	0	0	0	0	0	0	0	0	0	0	0	0	0	0	0	0	0	0	0	0	0	0	0	0	0	0	0	0	0	0	1	6	0
634576933a51741aaef2e145ab9d0cd4	0	0	0	0	0	0	0	0	13	0	0	0	0	0	0	0	0	0	0	0	10	0	0	0	0	0	0	0	0	0	0	0	0	0	0	0	0	0	0	0	0	0	0	0	0
de6a7c96b9d1820c13baf8756fedc07b	0	0	0	0	0	0	0	0	0	0	0	0	0	0	0	22	0	0	0	0	0	0	0	0	0	0	0	0	0	0	0	0	0	13	0	0	0	0	0	0	0	0	0	0	0
aa6d126a86ee06c39654e5b3bd8798d4	0	0	0	0	0	0	0	0	0	0	0	0	0	0	0	0	0	0	5	0	0	0	0	0	12	0	0	0	0	0	0	0	0	0	0	0	0	0	0	0	0	0	0	0	0
f186f5697e81493eefe98b1ce2ac2a5e	0	0	0	0	0	0	0	0	0	0	0	0	0	0	0	0	0	0	0	0	0	15	0	0	0	0	0	9	0	0	0	0	0	0	0	0	0	0	0	0	0	0	0	0	0
88e8b20f362e88db72350ed3e20d9ff7	0	0	0	0	0	0	0	0	0	0	0	0	0	0	0	0	0	0	0	0	0	0	14	0	0	0	0	0	20	0	0	0	0	0	0	0	0	0	0	0	0	0	0	0	0
30742793b4fad536ccb512bea6da1b2e	0	0	0	0	0	0	0	0	0	0	0	0	0	0	0	0	0	0	0	0	0	0	0	0	0	0	0	0	0	0	0	0	0	0	0	0	0	0	0	0	0	0	0	2	0
3a553a89b62cdbf2dd814488c7371f07	0	0	0	0	0	0	0	0	0	0	0	0	0	0	0	0	0	0	0	0	0	0	0	0	0	0	0	0	0	0	0	0	0	0	0	0	0	0	0	5	5	0	3	0	0
2e8c3cf0e3a77e1e1b7fca12287fe21d	0	0	0	0	0	0	0	0	0	0	0	0	0	0	0	0	0	0	0	0	0	0	0	0	0	0	0	0	0	0	0	0	0	0	0	0	0	0	0	0	0	12	2	0	0
2ad41c54d40771b5cd76147958ad53d7	0	0	0	0	0	0	0	0	0	0	0	0	0	0	0	0	0	0	0	0	0	0	0	0	0	0	0	0	0	0	0	0	0	0	0	0	0	0	0	0	0	6	0	9	0
045a6e1b223a0eb21b67a55bfec3c3ca	0	0	0	0	0	0	0	0	0	0	0	0	0	0	0	0	0	0	0	0	0	0	0	0	0	0	0	0	0	0	0	0	0	0	0	0	0	0	0	0	0	3	8	0	0
6b7a6d14f09e53555d8dc007081c13a5	0	0	0	0	0	0	0	0	0	0	0	0	0	0	0	0	0	0	0	0	0	0	0	0	0	0	0	0	0	0	0	0	0	0	0	0	0	0	0	0	0	0	7	6	0
b76dd6afe02b24c9fc1f022c59de21a5	0	0	0	0	0	0	0	0	0	0	0	0	0	0	0	0	0	0	0	0	0	0	0	0	0	0	0	0	0	0	0	0	0	0	0	0	0	0	0	0	0	0	1	7	0
6ba6742adbba6d05f95da2460ef1b123	0	0	0	9	0	0	0	0	0	6	0	0	0	0	0	0	0	0	0	0	0	0	0	0	0	0	0	0	0	0	0	0	0	4	0	0	0	0	0	0	0	0	0	0	0
f1c156ed33d750faf65ed326ef0b9ca3	0	0	0	0	0	0	0	6	0	0	0	0	0	0	0	0	0	0	0	4	0	0	0	0	0	0	0	0	0	0	0	0	0	0	0	0	0	0	0	0	0	0	0	0	0
fad4be4d55a0107bc72606744a3e347d	0	0	0	0	0	0	0	0	0	0	0	0	0	0	0	23	0	0	0	0	0	0	0	0	0	0	0	0	0	0	0	0	0	0	0	0	0	0	0	0	0	0	4	0	0
c704b8a6318afbb6038286d07dbfbfb1	0	0	0	0	0	0	0	0	0	0	0	0	0	0	0	0	0	0	0	0	0	0	0	0	0	0	0	0	14	0	0	0	0	0	8	0	0	0	0	0	0	0	0	0	0
44bc221960f10bc5f455bd4c3614d1a1	0	0	0	0	0	0	0	0	0	0	0	0	0	0	0	0	0	0	0	0	0	0	0	0	0	0	0	0	0	0	0	0	0	0	0	0	0	0	0	5	5	0	3	0	0
916477430bad2ddbbeb2852110e3228a	0	0	0	0	0	0	0	0	0	0	0	0	0	0	0	0	0	0	0	0	0	0	0	0	0	0	0	0	0	0	0	0	0	0	0	0	0	0	0	6	6	0	0	0	0
f9713e01b047cba0c62ff6e92fc0d605	0	0	0	0	0	0	0	0	0	0	0	0	0	0	0	0	0	0	0	0	0	0	0	0	0	0	0	0	0	0	0	0	0	0	0	0	0	0	0	4	4	0	0	0	16
2f13c464a80b41edde3a8e116c582b94	0	0	0	0	0	0	0	0	0	0	0	0	0	0	0	0	0	0	0	0	0	0	0	0	0	0	0	0	0	0	0	0	0	0	0	0	0	0	0	0	0	11	0	3	0
1dc1223267e9ebe03e2cbd0a5813e1eb	0	0	0	0	0	0	0	0	0	0	0	0	0	0	0	0	0	0	0	0	0	0	0	0	0	0	0	0	0	0	0	0	0	0	0	0	0	0	0	0	0	4	4	5	0
16bac8359e072d3ba9961a584ecda6ce	0	0	0	0	0	0	0	0	0	0	0	0	0	0	0	0	0	0	0	0	0	0	0	0	0	0	0	0	0	0	0	0	0	0	0	0	0	0	0	0	0	0	10	5	0
969d4fd878335a838334f4e8e59e2a1a	0	0	0	0	0	0	0	0	0	0	0	0	0	0	0	0	0	0	0	0	0	0	0	0	0	0	0	0	0	0	0	0	0	0	0	0	0	0	0	0	0	0	9	7	0
2bf871b17088c5ac7ec74d0b9f26b867	0	0	0	0	0	0	0	0	0	15	0	0	0	0	0	0	0	0	0	0	0	11	0	0	0	0	0	0	0	0	0	0	0	0	0	0	0	0	0	0	0	0	0	0	0
d1d564da61a7f15d32f72b7764e742b5	0	0	0	0	0	0	0	0	0	0	0	0	0	0	0	13	0	0	0	0	0	0	0	0	0	0	0	0	0	0	0	0	0	0	0	0	15	0	0	0	0	0	0	0	0
987d1a2f60cc5be081b7bc34e917c3ea	0	0	0	0	0	0	0	0	0	0	0	0	0	0	0	13	0	0	0	0	0	0	0	0	0	0	0	0	0	0	0	0	0	0	0	0	14	0	0	0	0	0	0	0	0
b5a21f16a9c8d9a7e6badec384e07615	0	0	0	0	0	0	0	0	0	0	0	0	0	0	0	0	8	0	0	0	0	0	0	0	0	0	0	0	0	0	0	0	0	0	8	0	0	0	0	0	0	0	0	0	0
91d7c8246de79cd6aea6b6a50fe716bb	0	0	0	0	0	0	0	0	0	0	0	0	0	0	0	0	0	6	0	0	0	0	0	0	0	0	0	0	0	0	0	0	15	0	0	0	0	0	0	0	0	0	0	0	0
485d40b8d94202ba108a24c5db28ee0f	0	0	0	0	0	0	0	0	0	0	0	0	0	0	0	0	0	0	0	0	0	0	0	0	0	0	0	0	0	0	0	0	0	0	0	0	0	0	0	5	5	4	0	0	0
466d33ddea17c97a6520cf7b0467ff2f	0	0	0	0	0	0	0	0	0	0	0	0	0	0	0	0	0	0	0	0	0	0	0	0	0	0	0	0	0	0	0	0	0	0	0	0	0	0	0	5	5	5	0	0	0
0056df37b7049c8e19c229efeedd334c	0	0	0	0	0	0	0	0	0	0	0	0	0	0	0	0	0	0	0	0	0	0	0	0	0	0	0	0	0	0	0	0	0	0	0	0	0	0	0	0	0	10	3	0	0
7a57efa947ed46864d5559b979a08721	0	0	0	0	0	0	0	0	0	0	0	0	0	0	0	0	0	0	0	0	0	0	0	0	0	0	0	0	0	0	0	0	0	0	0	0	0	0	0	0	0	8	4	0	0
61aad7414c8950e7597409d12f969be7	0	0	0	0	0	0	0	0	0	0	0	0	0	0	0	0	0	0	0	0	0	0	0	0	0	0	0	0	0	0	0	0	0	0	0	0	0	0	0	0	0	10	0	6	0
caf759c4a2efdd4d4456d7da2447da8c	0	0	0	0	0	0	0	0	0	0	0	0	0	0	0	0	0	0	0	0	0	0	0	0	0	0	0	0	0	0	0	0	0	0	0	0	0	0	0	0	0	4	6	0	0
17650964e253e6e98eba5643670c1617	0	0	0	0	0	0	0	0	0	0	0	0	0	0	0	0	0	0	0	0	0	0	0	0	0	0	0	0	0	0	0	0	0	0	0	0	0	0	0	0	0	2	7	0	0
8f4da5bc01c0f3d6a0a866e75a19e099	0	0	0	0	0	0	0	0	0	0	0	0	0	0	0	0	0	0	0	0	0	0	0	0	0	0	0	0	0	0	0	0	0	0	0	0	0	0	0	0	0	0	4	4	0
274a1760d4b215d4665449a2559012bf	0	0	0	0	9	0	0	0	0	0	0	0	0	0	0	0	0	0	10	0	3	0	0	0	0	0	0	0	0	0	0	0	0	0	0	0	0	0	0	0	0	0	0	0	0
7c1d4e8a63e0da3ab2a21b2892842985	0	0	0	0	0	0	0	0	0	0	0	0	0	0	5	0	0	0	0	0	0	0	0	0	0	0	0	0	0	0	0	0	0	13	0	0	0	0	0	0	0	0	0	0	0
abee62f975ec9e38c9b2641f35d6a498	0	0	0	0	0	0	0	0	0	0	0	0	0	0	0	18	0	0	0	0	0	0	0	0	0	0	0	0	0	0	0	0	0	12	0	0	0	0	0	0	0	0	0	0	0
7980bf6da55e408e52275a45b72baa91	0	0	0	0	0	0	0	0	0	0	0	0	0	0	0	0	0	0	0	0	0	0	0	0	0	0	0	0	0	0	0	0	0	16	0	0	0	0	0	0	0	3	0	0	0
1572cbedd9d53998bbb7d8889a316fa1	0	0	0	0	0	0	0	0	0	0	0	0	0	0	0	0	0	0	0	0	0	0	0	0	0	0	0	0	0	0	0	0	0	0	0	0	0	10	7	0	0	0	0	0	0
34e09d52afeda4eaacd20edf9e47a5fb	0	0	0	0	0	0	0	0	0	0	0	0	0	0	0	0	0	0	0	0	0	0	0	0	0	0	0	0	0	0	0	0	0	0	0	0	0	0	0	0	0	8	0	0	0
aabe52606b3ee415b6f335d65150699d	0	0	0	0	0	0	0	0	0	0	0	0	0	0	0	0	0	0	0	0	0	0	0	0	0	0	0	0	0	0	0	0	0	0	0	0	0	0	0	0	0	3	7	0	0
db12f81b3116157b153afce308d6a23b	0	0	0	0	0	0	0	0	0	0	0	0	0	0	0	0	0	0	0	0	0	0	0	0	0	0	0	0	0	0	0	0	0	0	0	0	0	0	0	0	0	8	0	1	0
aaab9edaea81b35ffd1e5825a8dce5f6	0	0	0	0	0	0	0	0	0	0	0	0	0	0	0	0	0	0	0	0	0	0	0	0	0	0	0	0	0	0	0	0	0	0	0	0	0	0	0	0	0	5	0	9	0
f5b60b5c6014afb0f487f4882f5a8763	0	0	0	0	0	0	0	0	0	0	0	0	0	0	0	0	0	0	0	0	0	0	0	0	0	0	0	0	0	0	0	0	0	0	0	0	0	0	0	0	0	0	8	3	0
0e5e457b22a6ed2792042719c4362c9c	0	0	0	0	0	0	0	0	0	0	0	0	0	0	0	14	0	0	0	0	0	0	0	0	0	0	0	0	0	0	0	0	0	0	0	0	0	0	0	10	10	0	0	0	0
57ae8cc2cf50326da140ab69776330e6	0	0	0	0	0	0	0	0	0	0	0	0	0	0	0	0	0	0	0	0	0	0	0	0	0	0	0	0	0	0	0	0	0	0	0	0	0	0	0	3	3	0	0	0	0
fd410f8bb978df97f38fb5f5a356977b	0	0	0	0	0	0	0	0	0	0	0	0	0	0	0	0	0	0	0	0	0	0	0	0	0	0	0	0	0	0	0	0	0	0	0	0	0	0	0	11	11	5	0	0	0
e51bcdcfdc81e2f36ed77593270adf8d	0	0	0	0	0	0	0	0	0	0	0	0	0	0	0	0	0	0	0	0	0	0	0	0	0	0	0	0	0	0	0	0	0	0	0	0	0	0	0	5	5	0	0	0	8
638af10d4a6facc46e8e06adba2a220f	0	0	0	0	0	0	0	0	0	0	0	0	0	0	0	0	0	0	0	0	0	0	0	0	0	0	0	0	0	0	0	0	0	0	0	0	0	0	0	0	0	2	6	4	0
28d38ab7d66a0e80485bb425c6b88fdc	0	0	0	0	0	0	0	0	8	0	0	0	0	0	0	0	0	0	0	0	8	0	0	0	0	0	0	0	0	0	0	0	0	0	0	0	0	0	0	0	0	0	0	0	0
5ca3410f89b8ab0581c8bb6dad5a7efc	0	0	0	0	0	0	0	0	0	13	0	0	0	0	0	14	0	0	0	0	0	0	0	0	0	0	0	0	0	0	0	0	0	0	0	0	0	0	0	0	0	0	0	0	0
bbf563b333f277062575bac3b311ef15	0	0	0	0	0	0	0	0	0	0	0	0	0	0	0	14	0	0	0	0	0	0	0	0	0	0	0	0	0	0	0	0	0	0	0	0	3	0	0	6	6	0	0	0	0
906283f45d7c72a450914a20549d91b6	0	0	0	0	0	0	0	0	0	0	0	0	0	0	0	0	0	0	5	0	0	0	0	0	0	0	0	0	0	0	0	0	0	0	19	0	0	0	0	0	0	0	0	0	0
0e9448ad87e5c51d5df4a646f1754e8e	0	0	0	0	0	0	0	0	0	0	0	0	0	0	0	0	0	0	0	0	0	0	0	0	0	0	0	0	0	0	0	0	0	0	0	0	0	7	4	0	0	0	0	0	0
62961ecef858e58e8f2dbf7d6f4efb08	0	0	0	0	0	0	0	0	0	0	0	0	0	0	0	0	0	0	0	0	0	0	0	0	0	0	0	0	0	0	0	0	0	0	0	0	0	0	0	8	8	0	0	0	0
72c2db24a75a374d99b7d1fe2a83e711	0	0	0	0	0	0	0	0	0	0	0	0	0	0	0	0	0	0	0	0	0	0	0	0	0	0	0	0	0	0	0	0	0	0	0	0	0	0	0	11	11	0	0	0	0
2449086fd3a7c45efd8bf7bb75b5e4ff	0	0	0	0	0	0	0	0	0	0	0	0	0	0	0	0	0	0	0	0	0	0	0	0	0	0	0	0	0	0	0	0	0	0	0	0	0	0	0	12	12	0	0	2	0
49f4d649369495012f0e5467aa581f6d	0	0	0	0	0	0	0	0	0	0	0	0	0	0	0	0	0	0	0	0	0	0	0	0	0	0	0	0	0	0	0	0	0	0	0	0	0	0	0	0	0	4	0	6	0
1a21c8e75ea99fba86df5234ea0f354f	0	0	0	0	0	0	0	0	0	0	0	0	0	0	0	0	0	0	0	0	0	0	0	0	0	0	0	0	0	0	0	0	0	0	0	0	0	0	0	0	0	2	3	4	0
6378941332a9b4e42e741eb83651b23b	0	0	0	0	0	0	0	0	0	0	0	0	0	0	0	0	0	0	0	0	0	0	0	0	0	0	0	0	0	0	0	0	0	0	0	0	0	0	0	0	0	0	4	4	0
2e2ea091990839c3770bb4896a48c6a1	0	0	0	0	0	0	0	0	0	0	0	0	0	0	0	0	0	0	10	0	0	0	6	0	0	0	0	0	0	0	0	0	0	0	0	0	0	0	0	0	0	0	0	0	0
92e07cd9faf2c6a51b06c1a156ab3306	0	0	0	0	0	0	0	0	0	0	0	0	0	0	0	0	0	0	0	0	0	0	0	0	0	0	0	0	0	0	0	0	0	0	0	0	0	0	0	0	0	0	0	7	0
2b87aaf90f91e8f55e7a2e6ba4ade2d2	0	0	0	0	0	0	0	0	0	0	0	0	0	0	0	0	0	0	0	0	0	0	0	0	0	0	0	0	0	0	0	0	0	0	0	0	0	0	0	0	0	0	0	0	9
c369f5ebe264fc95699badeb15d6b3b4	0	0	0	0	0	0	0	0	0	0	0	0	0	0	0	0	0	0	0	0	0	0	0	0	0	0	0	0	0	0	0	0	0	0	0	0	0	0	0	0	0	0	6	4	0
d2c91ff1e54df193ab57f0000cfce5d6	0	0	0	0	0	0	0	0	0	0	0	0	0	3	0	0	0	0	0	0	0	0	0	0	0	0	0	0	0	0	0	0	0	0	0	0	0	0	0	0	0	0	11	0	0
41829224162377e273530b42c9cb8aec	0	0	0	0	0	0	0	0	0	0	0	0	0	0	0	20	0	0	0	0	0	0	0	0	0	0	0	0	0	0	0	0	0	0	0	0	0	0	0	6	6	0	0	0	0
43fe83a2b374cef8cfa049040802d4f6	0	0	0	0	0	0	0	0	0	0	0	0	0	0	0	0	0	0	0	0	0	0	0	0	0	0	0	0	0	0	0	0	0	8	0	0	8	0	0	3	3	0	0	0	0
b29b6526b2e7571d73f45d628eda018a	0	0	0	0	0	0	0	0	0	0	0	0	0	0	0	0	0	0	0	0	0	0	0	0	0	0	0	0	0	0	0	0	0	0	13	0	3	0	0	0	0	0	0	0	0
9b4e5a23ee848a76d915e171bb30c5b4	0	0	0	0	0	0	0	0	0	0	0	0	0	0	0	0	0	0	0	0	0	0	0	0	0	0	0	0	0	0	0	0	0	0	0	0	14	0	0	0	0	0	1	0	0
15014592e5150662ea207fde1fed3e77	0	0	0	0	0	0	0	0	0	0	0	0	0	0	0	0	0	0	0	0	0	0	0	0	0	0	0	0	0	0	0	0	0	0	0	0	0	5	10	0	0	0	0	0	0
99ee26a6ed44e1cc469e509cf2d2b1c4	0	0	0	0	0	0	0	0	0	0	0	0	0	0	0	0	0	0	0	0	0	0	0	0	0	0	0	0	0	0	0	0	0	0	0	0	0	0	0	0	0	0	4	0	0
6dc730c580106f865886291751e59de7	0	0	0	0	0	0	0	0	0	0	0	0	0	0	0	0	0	0	0	0	0	0	0	0	0	0	0	0	0	0	0	0	0	0	0	0	0	0	0	0	0	0	3	5	0
e47f5bafd93bdc1e52ebb5aee55f1866	0	0	0	0	0	0	0	0	0	0	0	0	0	0	0	0	0	0	0	0	0	0	0	0	0	0	0	0	0	0	0	0	0	0	0	0	0	0	0	11	11	3	3	0	0
d15fb6be3466806c3257917c367af1f7	0	0	0	0	0	0	0	0	0	0	0	0	0	0	0	0	0	0	0	0	0	0	0	0	0	0	0	0	0	0	0	0	0	0	0	0	0	0	0	0	0	0	8	3	0
1656318b338aeb8ba771fac270a8ab1c	0	0	0	0	0	0	0	0	0	10	0	0	0	0	0	0	0	0	0	0	0	0	0	0	0	0	1	0	0	0	0	0	0	0	0	0	0	0	0	0	0	0	0	0	0
8571cf5d251408e4571272a4ea49f5e5	0	0	0	0	0	0	0	0	0	7	0	0	0	0	0	0	0	0	0	0	0	0	0	0	0	0	0	0	0	0	0	0	0	10	0	0	0	0	0	0	0	0	0	0	0
1e58eaeacc62504640ca18b77ab915db	0	0	0	0	0	0	0	0	0	0	0	0	0	0	0	20	0	0	0	0	0	0	0	0	0	0	0	0	0	0	0	0	0	0	0	0	10	0	0	0	0	0	0	0	0
14599301f959c06420df35bf98da8c2e	0	0	0	0	0	0	0	0	0	0	0	0	0	0	0	0	0	0	0	0	0	0	0	0	0	0	0	0	0	0	0	0	0	0	12	0	3	0	0	0	0	0	0	0	0
79047d60d427010b12c0c3545023a1f0	0	0	0	0	0	0	0	0	0	0	0	0	0	0	0	0	0	0	0	0	0	0	0	0	0	0	0	0	0	0	0	0	0	0	0	0	0	0	0	7	7	0	0	0	5
9ae1a648c65bb914addf89be70f1389d	0	0	0	0	0	0	0	0	0	0	0	0	0	0	0	0	0	0	0	0	0	0	0	0	0	0	0	0	0	0	0	0	0	0	0	0	0	0	0	0	0	9	3	0	0
46f7e365d574e7797613757d279b7379	0	0	0	0	0	0	0	0	0	0	0	0	0	0	0	0	0	0	0	0	0	0	0	0	0	0	0	0	0	0	0	0	0	0	0	0	0	0	0	0	0	3	0	3	0
e36df060d4f721bb3365cba8f169ea58	0	0	0	0	0	0	0	0	0	0	0	0	0	0	0	0	0	0	0	0	0	0	0	0	0	0	0	0	0	0	0	0	0	0	0	0	0	0	0	0	0	0	4	3	0
07b8c8e5c5f6e9e1649ad4a1c503e8db	0	0	0	0	0	0	0	0	0	0	0	0	0	0	0	0	16	0	0	0	0	0	0	0	0	0	0	0	0	0	0	0	0	0	3	0	0	0	0	0	0	0	0	0	0
345ce1f433b618d1eac1eb4a571085c2	0	0	0	0	0	0	0	0	0	0	0	0	0	0	0	0	0	0	0	0	0	0	0	0	0	0	0	0	0	0	0	0	0	0	0	0	0	0	0	2	2	0	0	0	0
92d477de3fd2f7b73358b5093d27f85f	0	0	0	0	0	0	0	0	0	0	0	0	0	0	0	0	0	0	0	0	0	0	0	0	0	0	0	0	0	0	0	0	0	0	0	0	0	0	0	0	0	0	0	5	0
a9fb23d3eecb4c32aea27e856d66e1fc	0	0	0	0	0	0	0	0	0	0	0	0	0	0	0	0	0	0	0	0	0	0	0	0	0	0	0	0	0	0	0	0	0	0	0	0	0	0	0	10	10	0	0	0	4
d85d079d6cab4a4deaee8b939b003550	0	0	0	0	0	0	0	0	0	0	0	0	0	0	0	0	0	0	0	0	0	0	0	0	0	0	0	0	0	0	0	0	0	0	0	0	0	0	0	0	0	14	0	0	4
9624223a9833adca9c943fac2bb1ffea	0	0	0	0	0	0	0	0	0	0	0	0	0	0	0	0	0	0	0	0	0	0	0	0	0	0	0	0	0	0	0	0	0	0	0	0	0	0	0	0	0	2	4	0	0
276dfd292be991db5194a5ba27cf1061	0	0	0	0	0	0	0	0	0	0	0	0	0	0	0	0	0	0	0	0	0	0	0	0	0	0	0	0	0	0	0	0	0	0	0	0	0	0	0	0	0	0	4	3	0
5e34056e9be7be374af546a729b4b231	0	0	0	0	0	0	0	0	0	0	0	0	0	0	0	0	0	0	0	0	0	0	0	0	0	0	0	0	0	0	0	0	0	0	0	0	0	0	0	0	0	0	0	8	0
01a88526ebc9b66cbc8ca300d2823392	0	0	0	0	0	0	0	0	0	0	0	0	0	0	0	0	0	0	0	0	0	0	0	0	0	0	0	0	0	0	0	0	0	0	0	0	0	0	0	0	0	0	2	4	0
5bacdc3475f708f24dca6689b8ccaa6e	0	0	0	0	0	0	0	0	0	0	0	0	0	0	8	0	7	0	0	0	0	0	0	0	0	0	0	0	0	0	0	0	0	0	0	0	0	0	0	0	0	0	0	0	0
2f1192a2c509154def8cdff16a134a5b	0	0	0	0	0	0	0	0	0	0	0	0	0	0	0	13	0	0	0	0	0	0	0	0	0	0	0	0	0	0	0	0	0	9	0	0	0	0	0	0	0	0	0	0	0
7137aa6d37747e16f766e644a4d2cde3	0	0	0	0	0	0	0	0	0	0	0	0	0	0	0	0	0	0	0	0	0	0	0	0	0	0	0	0	0	0	0	0	0	0	0	0	0	0	0	2	2	0	2	0	0
521a4c11110b57cb47f8eef615fe599d	0	0	0	0	0	0	0	0	0	0	0	0	0	0	0	0	0	0	0	0	0	0	0	0	0	0	0	0	0	0	0	0	0	0	0	0	0	0	0	0	0	0	4	3	0
a33152730ac577bdeba3ba41d909c3e4	0	0	0	0	0	0	0	0	0	0	0	0	0	0	0	0	0	0	0	0	0	0	0	0	0	0	0	0	0	0	0	0	0	0	0	0	0	0	0	0	0	0	3	4	0
d5f2a7081bd008c65f4f292a90efa2d8	0	0	0	0	8	0	0	0	0	0	0	0	0	0	0	0	2	0	0	0	0	0	0	0	0	0	0	0	9	0	0	0	0	0	0	0	0	0	0	0	0	0	0	0	0
c38b8a37863033093e22450f1998f2f8	0	0	0	0	0	0	0	0	0	0	0	0	0	0	0	23	0	0	0	0	0	0	0	0	0	0	0	0	0	0	0	0	0	0	0	0	0	0	0	0	0	0	0	0	0
fe290314b4e29b47495e820274febf73	0	0	0	0	0	0	0	0	0	0	0	0	0	0	0	16	0	0	0	0	0	0	0	0	0	0	0	0	0	0	0	0	0	0	0	0	0	0	0	4	4	0	0	0	0
64418a40bac9af5adf3d01aceb9bb9cc	0	0	0	0	0	0	0	0	0	0	0	0	0	0	0	0	0	0	0	0	0	0	0	0	0	0	0	0	10	0	0	0	0	0	6	0	0	0	0	0	0	0	0	0	0
d1237efbb1849510e94b2f63352d80ef	0	0	0	0	0	0	0	0	0	0	0	0	0	0	0	0	0	0	0	0	0	0	0	0	0	0	0	0	0	0	0	0	0	0	0	0	0	5	11	0	0	0	0	0	0
32b766595358e7bd33a3adfc96a30b54	0	0	0	0	0	0	0	0	0	0	0	0	0	0	0	0	0	0	0	0	0	0	0	0	0	0	0	0	0	0	0	0	0	0	0	0	0	0	0	0	0	1	0	0	0
928de77c6c471916385a38f1b8b1110e	0	0	0	0	0	0	0	0	0	0	0	0	0	0	0	0	0	0	0	0	0	0	0	0	0	0	0	0	0	0	0	0	0	0	0	0	0	0	0	0	0	0	0	0	5
4cc6c3bc942865568e49e4cbc7a66336	0	0	0	0	0	0	0	0	0	0	0	0	0	0	0	0	0	0	0	0	0	0	0	0	0	0	0	0	0	0	0	0	0	0	0	0	0	0	0	0	0	0	1	3	0
4c00085371c8fd56f138b18ef635612c	0	0	0	0	0	0	0	0	0	0	0	0	0	0	0	0	0	0	0	0	0	0	0	0	0	0	0	0	0	0	0	0	0	0	0	0	0	0	0	0	0	8	0	2	0
dd59c59cd50c151818d51c9002a4dce5	0	0	0	0	0	0	0	0	0	0	0	0	0	0	0	0	0	0	0	0	0	0	0	0	0	0	0	0	0	0	0	0	0	0	0	0	0	0	0	0	0	0	5	4	0
a9573c07fb1193e120b2b69180951420	0	0	0	1	0	0	0	0	0	0	0	0	0	0	0	0	3	0	0	0	0	3	0	0	0	0	0	6	0	0	0	0	0	6	0	0	0	0	0	0	0	0	0	0	0
4f389ace26970e26adb8af5efc47736e	0	0	0	0	0	0	0	0	0	0	0	0	0	0	0	0	5	8	0	0	0	0	0	0	0	0	0	0	0	0	0	0	0	0	0	0	0	0	0	0	0	0	0	0	0
6d942e32b3811f0401c3a031455e1b00	0	0	0	0	0	0	0	0	0	0	0	0	0	0	0	0	0	4	0	0	0	0	5	0	0	0	0	0	7	0	0	0	0	0	0	0	0	0	0	0	0	0	0	0	0
ec0f25b93237fd270bbb0d29c8cecd02	0	0	0	0	0	0	0	0	0	0	0	0	0	0	0	0	0	0	0	0	0	0	0	0	0	0	0	0	0	0	0	0	0	0	0	0	0	5	5	0	0	0	0	0	0
abb3c4ab2cf854e9e32de2e7fd1e1b76	0	0	0	0	0	0	0	0	0	0	0	0	0	0	0	0	0	0	0	0	0	0	0	0	0	0	0	0	0	0	0	0	0	0	0	0	0	0	0	0	0	8	0	0	0
d99e8629207794cce3ff3840b2f892c9	0	0	0	0	0	0	0	0	0	0	0	0	0	0	0	0	0	0	0	0	0	0	0	0	0	0	0	0	0	0	0	0	0	0	0	0	0	0	0	5	5	0	0	3	0
66e120bae7c030d5e473e395a532439f	0	0	0	0	0	0	0	0	0	0	0	0	0	0	0	0	0	0	0	0	0	0	0	0	0	0	0	0	0	0	0	0	0	0	0	0	0	0	0	0	0	6	0	4	0
fabb6bce0554e14a24b6797f02657333	0	0	0	0	0	0	0	0	0	0	0	0	0	0	0	0	0	0	0	0	0	0	0	0	0	0	0	0	0	0	0	0	0	0	0	0	0	0	0	0	0	4	0	4	0
eda6f5974375f25284e102b3f6ec6160	0	0	0	0	0	0	0	0	0	0	0	0	0	0	0	0	0	0	0	0	0	0	0	0	0	0	0	0	0	0	0	0	0	0	0	0	0	0	0	0	0	2	0	8	0
f12032adba50dd89c0098e664fbb2cb3	0	0	0	0	0	0	0	0	0	0	0	0	0	0	0	0	0	0	0	0	0	0	0	0	0	0	0	0	0	0	0	0	0	0	0	0	0	0	0	0	0	2	2	1	0
734bc1d5962754e6b2128b506310ca81	0	0	0	0	0	0	0	0	0	0	0	0	0	0	0	0	0	0	0	0	0	0	0	0	0	0	0	0	0	0	0	0	0	0	0	0	0	0	0	0	0	0	6	1	0
069866cf9f53ad599177d9ec3379a448	0	0	0	0	0	0	0	0	0	0	0	0	0	0	0	13	0	0	0	0	0	0	0	0	0	0	0	0	0	0	0	0	0	0	0	0	5	0	0	0	0	0	0	1	0
ec3c6fef53f71b018aa8cf8e751016c5	0	0	0	0	0	0	0	0	0	0	0	0	0	0	0	0	0	0	0	0	0	0	0	0	0	0	0	11	0	0	0	0	0	0	0	0	6	0	0	0	0	0	0	0	0
e23cc35ac019287958b2ff542b2a96c5	0	0	0	0	0	0	0	0	0	0	0	0	0	0	0	0	0	0	0	0	0	0	0	0	0	0	0	0	0	0	0	0	0	0	0	0	0	0	0	0	0	3	0	6	0
0f9aa81bd172bdf8c21df78f0cee8643	0	0	0	0	0	0	0	0	0	0	0	0	0	0	0	0	0	0	0	0	0	0	0	0	0	0	0	0	0	0	0	0	0	0	0	0	0	0	0	0	0	0	7	2	0
cdb5b56cdd752603fa51c52d8ffc09cc	0	0	0	0	0	0	0	0	0	0	0	0	0	0	0	0	0	0	0	0	0	0	0	0	0	0	0	0	0	0	0	0	0	0	0	0	0	0	0	0	0	0	5	4	0
1a125feca4e3494f53bb39049c6f4537	0	0	0	4	0	0	0	0	0	0	0	0	0	0	0	19	0	0	0	0	0	0	0	0	0	0	0	0	0	0	0	0	0	0	0	0	0	0	0	0	0	0	0	0	0
4970392d2a29a05535cca43ee097a32a	0	0	0	0	0	0	0	0	0	0	0	0	0	0	0	20	0	0	0	0	0	0	0	0	0	0	0	6	0	0	0	0	0	0	0	0	0	0	0	0	0	0	0	0	0
ed614f7f74ed047185d7edd7bc5af086	0	0	0	0	0	0	0	0	0	0	0	0	0	0	0	19	0	0	0	0	0	0	0	0	0	0	0	0	0	0	0	0	0	0	0	0	0	0	0	0	0	0	2	0	0
34ff8e1adb867c310151e2f04d19647b	0	0	0	0	0	0	0	0	0	0	0	0	0	0	0	17	0	0	0	0	0	0	0	0	0	0	0	0	0	0	0	0	0	0	0	0	0	0	0	0	0	0	2	0	0
18e0414f0af157d58170fe01b0322546	0	0	0	0	0	0	0	0	0	0	0	0	0	0	0	16	0	0	0	0	0	0	0	0	0	0	0	0	0	0	0	0	0	0	0	0	0	0	0	0	0	0	4	0	0
626154ac8c1f68841a05c87c7c0fe632	0	0	0	0	0	0	0	0	0	0	0	0	0	0	0	16	0	0	0	0	0	0	0	0	0	0	0	0	0	0	0	0	0	0	0	0	0	0	0	3	3	0	0	0	0
c8c4e153ed900d541c67edcc922cd471	0	0	0	0	0	0	0	0	0	0	0	0	0	0	0	8	0	0	0	0	0	0	0	0	0	0	0	0	0	0	0	0	0	0	0	0	14	0	0	0	0	0	0	0	0
4e5dad3ff593ea8ca5bff311f087c756	0	0	0	0	0	0	0	0	0	0	0	0	0	0	0	0	3	0	0	0	0	0	0	0	0	0	0	0	4	0	0	0	11	0	0	0	0	0	0	0	0	0	0	0	0
c51031820d293ca09de58842d2032466	0	0	0	0	0	0	0	0	0	0	0	0	0	0	0	0	0	0	0	0	0	0	0	0	0	0	0	0	0	0	0	0	0	0	0	0	0	3	6	0	0	0	0	0	0
5cfd530c98f8f91f1315d9f459757cca	0	0	0	0	0	0	0	0	0	0	0	0	0	0	0	0	0	0	0	0	0	0	0	0	0	0	0	0	0	0	0	0	0	0	0	0	0	1	9	0	0	0	0	0	0
f0b7bcca58e6efc9e9c8984beac64070	0	0	0	0	0	0	0	0	0	0	0	0	0	0	0	0	0	0	0	0	0	0	0	0	0	0	0	0	0	0	0	0	0	0	0	0	0	0	0	0	0	2	0	0	0
e61353d4299e75ad3c0a7900cdf7291f	0	0	0	0	0	0	0	0	0	0	0	0	0	0	0	0	0	0	0	0	0	0	0	0	0	0	0	0	0	0	0	0	0	0	0	0	0	0	0	11	11	0	0	0	0
48ca6951a70f00c91d11cf728632dd42	0	0	0	0	0	0	0	0	0	0	0	0	0	0	0	0	0	0	0	0	0	0	0	0	0	0	0	0	0	0	0	0	0	0	0	0	0	0	0	5	5	0	0	1	0
dc857addc8f35a44fe33e7e01d66074c	0	0	0	0	0	0	0	0	0	0	0	0	0	0	0	0	0	0	0	0	0	0	0	0	0	0	0	0	0	0	0	0	0	0	0	0	0	0	0	5	5	0	2	0	1
ad3bead8f5df637165a8132690e49d4f	0	0	0	0	0	0	0	0	0	0	0	0	0	0	0	0	0	0	0	0	0	0	0	0	0	0	0	0	0	0	0	0	0	0	0	0	0	0	0	9	9	1	0	0	0
b7a13878fc6104052bb3a2ab9c5b8ba3	0	0	0	0	0	0	0	0	0	0	0	0	0	0	0	0	0	0	0	0	0	0	0	0	0	0	0	0	0	0	0	0	0	0	0	0	0	0	0	8	8	0	0	0	3
545ad77d558b46df7bf173a0c15c0c11	0	0	0	0	0	0	0	0	0	0	0	0	0	0	0	0	0	0	0	0	0	0	0	0	0	0	0	0	0	0	0	0	0	0	0	0	0	0	0	0	0	0	2	4	0
623e09ec76086321877116bb9cec0270	0	0	0	0	0	0	0	0	0	0	0	0	0	0	0	0	0	0	0	0	0	0	0	0	0	0	0	0	0	0	0	0	0	0	0	0	0	0	0	0	0	0	2	7	0
ba7ac8ee044d148e03b032e0cde80ee0	0	0	0	0	0	0	0	0	0	4	0	0	0	0	0	0	0	0	0	0	0	8	0	0	0	0	0	0	0	0	0	0	0	0	0	0	0	0	0	0	0	0	0	0	0
714e45581b469d7f24bc348a1684df62	0	0	0	0	0	0	0	0	0	0	0	0	0	0	0	0	0	0	0	0	0	0	0	0	0	0	7	0	0	0	0	0	0	0	0	0	0	0	0	0	0	0	0	0	7
d60d0a85f3aa2edbbee13554d7d185b0	0	0	0	0	0	0	0	0	0	0	0	0	0	0	0	0	0	0	0	0	0	0	0	0	0	0	0	0	0	0	0	0	0	4	0	0	0	0	0	0	0	0	8	0	0
1e9ebc77f947478566b9260f61a01237	0	0	0	0	0	0	0	0	0	0	0	0	0	0	0	0	0	0	0	0	0	0	0	0	0	0	0	0	0	0	0	0	0	0	0	0	0	0	0	0	0	0	2	4	0
8ae900a13c0bacf065e568e2c6136d51	0	0	0	0	0	0	0	0	0	0	0	0	0	0	0	0	0	0	0	0	0	0	0	0	0	0	0	0	0	0	0	0	0	0	0	0	0	0	0	0	0	6	0	2	0
ff3731a2d661723974de545e5ad7819d	0	0	0	0	0	0	0	0	0	0	0	0	0	0	0	0	0	0	0	0	0	0	0	0	0	0	0	0	0	0	0	0	0	0	0	0	0	0	0	0	0	1	0	2	0
3b95583a484ad03770c5f6a367e540c1	0	0	0	0	0	0	0	0	0	0	0	0	0	0	0	0	0	0	0	0	0	0	0	0	0	0	0	0	0	0	0	0	0	0	0	0	0	0	0	0	0	1	1	5	0
acdfa19ad2f461e9997f2f57e5f47409	0	0	0	0	0	0	0	0	0	0	0	0	0	0	0	0	0	0	0	0	0	0	0	0	0	0	0	0	0	0	0	0	0	0	0	0	0	0	0	0	0	0	3	3	0
6090380dd7d4986db4865f135b9f1bc1	0	0	0	0	0	0	0	0	0	0	0	0	0	0	0	0	0	0	0	0	0	0	0	0	0	0	0	0	0	0	0	0	0	0	0	0	0	0	0	0	0	0	2	4	0
79eeaf1c7688d667c5758cfe29b3ea5e	0	0	0	0	3	0	0	0	0	0	0	0	0	0	0	9	0	0	0	0	0	0	0	0	0	0	0	0	5	0	0	0	0	0	0	0	0	0	0	0	0	0	0	0	0
29fc55ec6add944492a31a9bf01d8989	0	0	0	0	0	0	0	0	0	8	0	0	0	0	0	0	0	0	0	0	0	5	0	0	0	0	0	0	0	0	0	0	0	0	0	0	0	0	0	0	0	0	0	0	0
40e39a143e7b8a8e5c8a130d254ac220	0	0	0	0	0	0	0	0	0	0	0	0	2	6	0	0	3	1	0	0	0	0	0	0	0	0	0	0	0	0	0	0	0	0	0	0	0	0	0	0	0	0	0	0	0
2ea67f8f47d89c8c7747b9c331d0f094	0	0	0	0	0	0	0	0	0	0	0	0	0	0	0	10	0	0	0	0	0	0	0	0	0	0	0	0	0	0	0	0	0	0	0	0	8	0	0	0	0	0	0	0	0
ce1da250a8b13f1afb48ddbddc840501	0	0	0	0	0	0	0	0	0	0	0	0	0	0	0	0	0	0	0	0	0	0	0	0	0	0	0	0	0	0	0	0	0	11	0	0	0	0	0	0	0	0	0	0	0
4ac7bd8dbeccca96f9b6e4a46885c47c	0	0	0	0	0	0	0	0	0	0	0	0	0	0	0	0	0	0	0	0	0	0	0	0	0	0	0	0	0	0	0	0	0	0	0	0	0	0	0	0	0	0	0	2	0
af9364c53801b95605fb607a0846e468	0	0	0	0	0	0	0	0	0	0	0	0	0	0	0	0	0	0	0	0	0	0	0	0	0	0	0	0	0	0	0	0	0	0	0	0	0	0	0	0	0	0	2	4	0
ffeaf767b8be0d1ca5fe00b5f5cc7c16	0	0	0	0	0	0	0	0	0	0	0	0	0	0	0	0	0	0	0	0	0	0	0	0	0	0	0	0	0	0	0	0	0	0	0	0	0	0	0	0	0	0	2	2	0
c1195a64cc5a0ec37d37f32e992e6c4a	0	0	0	0	0	0	0	0	0	0	0	0	0	0	0	0	0	0	0	0	0	0	0	0	0	0	0	0	0	0	0	0	0	0	0	0	0	0	0	0	0	0	1	1	0
d6c00f227bf52635d24eeae709d2f525	0	0	0	0	0	0	0	0	0	0	0	0	0	0	0	19	0	0	0	0	0	0	0	0	0	0	0	0	0	0	0	0	0	0	0	0	0	0	0	0	0	0	2	0	0
1468d1cff4f57eb861eea8ae50380820	0	0	0	0	0	0	0	0	0	0	0	0	0	0	0	16	0	0	0	0	0	0	0	0	0	0	0	0	0	0	0	0	0	0	0	0	4	0	0	0	0	0	0	0	0
d5304e3989a9b84ac53c594173fbf782	0	0	0	0	0	0	0	0	0	0	0	0	0	0	0	0	0	0	0	0	0	6	0	0	0	0	0	0	0	0	0	0	0	6	0	0	0	0	0	0	0	0	0	0	0
08ba39def06ad706c6524de1299fc296	0	0	0	0	0	0	0	0	0	0	0	0	0	0	0	0	0	0	0	0	0	0	0	0	0	0	0	0	0	0	0	0	0	0	0	0	0	0	0	0	0	2	0	7	0
4aa943eca0f5d1a66f21b121d7e57221	0	0	0	0	0	0	0	0	0	0	0	0	0	0	0	0	0	0	0	0	0	0	0	0	0	0	0	0	0	0	0	0	0	0	0	0	0	0	0	0	0	0	0	1	0
fb71a7c3cf616ab5c3e38c15afd44974	0	0	0	0	0	0	0	0	0	0	0	0	0	0	0	0	0	0	0	0	0	0	0	0	0	0	0	0	0	0	0	0	0	0	0	0	0	0	0	0	0	0	1	1	0
f92b74b0729889885d0c9da8981377c9	0	0	0	0	0	0	0	0	0	0	0	0	0	0	0	0	0	0	0	0	0	0	0	0	0	0	0	0	0	0	0	0	0	0	0	0	0	0	0	0	0	0	0	3	2
817c72cbd2f05e7642120daa8b72ec54	0	0	0	0	0	0	0	0	0	0	0	0	0	0	0	0	0	0	7	0	0	0	0	0	0	0	0	0	0	0	0	0	0	2	0	0	0	0	0	0	0	0	0	0	0
fcd94adf533c6a03c9fd1fcfbd1a401e	0	0	0	0	0	0	0	0	0	0	0	0	0	0	0	0	0	0	0	0	0	0	0	0	0	0	0	0	0	0	0	0	10	0	6	0	0	0	0	0	0	0	0	0	0
cbc0c99e1bf83aede0ce856a2a9fe9a7	0	0	0	0	0	0	0	0	0	0	0	0	0	0	0	0	0	0	0	0	0	0	0	0	0	0	0	0	0	0	0	0	0	0	0	0	0	0	0	8	8	0	2	0	0
cd5981e5edc52e49c8cfcdad871455a7	0	0	0	0	0	0	0	0	0	0	0	0	0	0	0	0	0	0	0	0	0	0	0	0	0	0	0	0	0	0	0	0	0	0	0	0	0	0	0	6	6	0	6	0	0
ccc5f395f5ea8f04137a6649e6c6fa25	0	0	0	0	0	0	0	0	0	0	0	0	0	0	0	0	0	0	0	0	0	0	0	0	0	0	0	0	0	0	0	0	0	0	0	0	0	0	0	2	2	0	1	3	0
416a2d523ff855aac74df97ffdb0cfd3	0	0	0	0	0	0	0	0	0	0	0	0	0	0	0	0	0	0	0	0	0	0	0	0	0	0	0	0	0	0	0	0	0	0	0	0	0	0	0	0	0	5	0	2	0
a8a93327f5ca589b6ba39ef73b0d3af6	0	0	0	0	0	0	0	0	0	0	0	0	0	0	0	0	0	0	0	0	0	0	0	0	0	0	0	0	0	0	0	0	0	0	0	0	0	0	0	0	0	0	1	4	0
cec035d0049e67c5beeb98c5e042acaa	0	0	0	0	0	0	0	0	0	0	0	0	0	0	0	0	0	0	0	0	0	0	0	0	0	0	0	0	0	0	0	0	0	0	0	0	0	0	0	0	0	0	2	3	0
55186205274ec596dec61bb45a99c6cc	0	0	0	0	0	0	0	0	0	0	0	0	0	0	0	0	0	0	0	0	0	0	0	0	0	0	0	0	0	0	0	0	0	0	0	0	0	0	0	0	0	0	2	4	0
6a561de28059e45c109ee33f2d36c82f	5	0	0	0	0	0	0	0	0	0	0	0	0	0	0	0	0	0	0	0	0	0	0	0	1	0	0	0	0	0	0	0	0	0	0	0	0	0	0	0	0	0	0	0	0
764a6a76583eb54297d30e5546df93dd	0	0	0	0	0	0	0	0	0	0	0	0	0	0	0	18	0	0	0	0	0	0	0	0	0	0	0	0	0	0	0	0	0	0	0	0	0	0	0	0	0	0	0	0	0
8250bc45312013b6aab82dac74f5835c	0	0	0	0	0	0	0	0	0	0	0	0	0	0	0	14	0	0	0	0	0	0	0	0	0	0	0	0	0	0	0	0	0	0	0	0	5	0	0	0	0	0	0	0	0
84786c5b3004c8bba09e909225eec43e	0	0	0	0	0	0	0	0	0	0	0	0	0	0	0	7	0	0	0	0	0	0	0	0	0	0	0	0	0	0	0	0	0	0	0	0	8	0	0	0	0	0	0	0	0
3633afafac5368308d092735af9077ae	0	0	0	0	0	0	0	0	0	0	0	0	0	0	0	0	0	0	0	0	0	0	0	0	0	0	0	6	0	0	0	0	0	4	0	0	0	0	0	0	0	0	0	0	0
11bb3a898c04a54e3475b4cee57bbb61	0	0	0	0	0	0	0	0	0	0	0	0	0	0	0	0	0	0	0	0	0	0	0	0	0	0	0	0	0	0	0	0	0	0	0	0	0	7	2	0	0	0	0	0	0
797dffe3317cdaff80135398de7f27ee	0	0	0	0	0	0	0	0	0	0	0	0	0	0	0	0	0	0	0	0	0	0	0	0	0	0	0	0	0	0	0	0	0	0	0	0	0	0	0	4	4	0	0	0	0
3bf58bcfad50d6a9220b30f75fa1460a	0	0	0	0	0	0	0	0	0	0	0	0	0	0	0	0	0	0	0	0	0	0	0	0	0	0	0	0	0	0	0	0	0	0	0	0	0	0	0	4	4	4	0	0	4
541269906d26ddd8ffb31ff07dd134d4	0	2	0	0	0	0	0	0	0	0	0	0	0	0	0	0	0	0	0	0	0	0	0	0	0	0	0	0	0	0	0	0	0	0	0	0	0	0	0	2	2	0	0	0	0
99e06ad571ce889b15d16c21a3afc46c	0	0	0	0	0	0	0	0	0	0	5	0	0	4	0	0	0	0	0	0	0	0	5	0	0	0	0	0	0	0	0	0	0	0	0	0	0	0	0	0	0	0	0	0	0
152077dbc85664cb78564f92c74f8cc2	0	0	0	0	0	0	0	0	0	0	0	0	0	0	0	14	0	0	0	0	0	0	0	0	0	0	0	0	0	0	0	0	0	0	0	0	5	0	0	0	0	0	0	0	0
62940b2c3bcb284c3edaa0b55c02d6c2	0	0	0	0	0	0	0	0	0	0	0	0	0	0	0	7	0	0	0	0	0	0	0	0	0	0	0	1	0	0	0	0	0	5	0	0	0	0	0	0	0	0	0	0	0
1e413c15273a6958e47771b2497a48ca	0	0	0	0	0	0	0	0	0	0	0	0	0	0	0	0	0	0	0	0	0	0	0	0	0	4	0	0	0	0	0	0	0	0	0	0	0	0	0	0	0	0	0	1	0
c4bcab54ad07bc3a2d1d57d6167c67a8	0	0	0	0	0	0	0	0	0	0	0	0	0	0	0	0	0	0	0	0	0	0	0	0	0	0	0	0	0	0	0	0	0	0	0	0	0	0	0	0	0	5	0	0	2
2a2ccc97d45709f117b90dd31336f087	0	0	0	0	0	0	0	0	0	0	0	0	0	0	0	0	11	0	2	0	0	0	0	0	0	0	0	0	0	0	0	0	0	0	0	0	0	0	0	0	0	0	0	0	0
b249a3625bbc39fac9b8e633ea566c5f	0	0	0	0	0	0	0	0	0	0	0	0	0	0	0	0	0	0	0	0	2	0	0	0	0	0	0	0	0	0	0	0	0	0	0	0	0	0	0	0	0	1	0	0	0
5dfdbebcc94c74a62ca8d9e60a76378e	0	0	0	0	0	0	0	0	0	0	0	0	0	0	0	0	0	0	0	0	0	0	0	0	0	0	0	0	10	0	0	0	0	0	3	0	0	0	0	0	0	0	0	0	0
2c1a353474c822e5d7fae835923bec3e	0	0	0	0	0	0	0	0	0	0	0	0	0	0	0	0	0	0	0	0	0	0	0	0	0	0	0	0	0	0	0	0	0	0	0	0	0	0	0	4	4	0	0	0	0
16c18137d1e86deb7f35ab2232eedf47	0	0	0	0	0	0	0	0	0	0	0	0	0	0	0	0	0	0	0	0	0	0	0	0	0	0	0	0	0	0	0	0	0	0	0	0	0	0	0	0	0	3	2	0	0
43f6a8042eb07a638f08e2bc7cea9c74	0	0	0	6	0	0	0	0	0	0	0	0	0	0	0	0	0	0	0	0	0	2	0	0	0	0	0	3	0	0	0	0	0	0	0	0	0	0	0	0	0	0	0	0	0
ce06e40b5686870d42e6e8caac057c53	0	0	0	0	0	0	0	4	0	0	0	0	0	0	0	0	0	0	0	0	0	0	0	0	0	0	2	0	0	0	0	0	0	0	0	0	0	0	0	0	0	0	0	0	0
285da47106b215e95d576126e8887ffd	0	0	0	0	0	0	0	0	0	0	0	0	0	0	0	17	0	0	0	0	0	0	0	0	0	0	0	0	0	0	0	0	0	0	0	0	1	0	0	0	0	0	0	0	0
1ed28ad7e3577c9f3d3bbeed170193c4	0	0	0	0	0	0	0	0	0	0	0	0	0	0	0	8	0	0	0	0	0	0	0	0	0	0	0	0	0	0	0	0	0	0	0	0	8	0	0	0	0	0	0	0	0
46e712438847db366e0da82f300c0cbd	0	0	0	0	0	0	0	0	0	0	0	0	0	0	0	0	5	0	0	0	0	0	0	0	0	0	0	0	0	0	0	0	0	0	6	0	0	0	0	0	0	0	0	0	0
4a3dd9cef4c2e7c3de059b3fec1ee024	0	0	0	0	0	0	0	0	0	0	0	0	0	0	0	0	6	0	0	0	0	0	0	0	0	0	0	0	0	0	0	0	0	0	6	0	0	0	0	0	0	0	0	0	0
d6ca62f08555ae8f771b3f8ddc8e7bdb	0	0	0	0	0	0	0	0	0	0	0	0	0	0	0	0	0	0	0	0	0	0	0	0	0	0	0	0	8	0	0	0	0	0	2	0	0	0	0	0	0	0	0	0	0
9680504ccd02d262bf87366797b02f60	0	0	0	0	0	0	0	0	0	0	0	0	0	0	0	0	0	0	0	0	0	5	0	0	0	0	0	0	0	0	0	0	0	7	0	0	0	0	0	0	0	0	0	0	0
b23fddfb09b044eede345507d5a44c17	0	0	0	0	0	0	0	0	0	0	0	0	0	0	0	0	0	0	0	0	0	0	0	0	0	0	0	5	0	0	0	0	0	0	0	0	0	0	0	0	0	0	0	0	0
02b25bc5326ee09288550f39789530db	0	0	0	0	0	0	0	0	0	0	0	0	0	0	0	0	0	0	0	0	0	0	0	0	0	0	0	0	0	0	0	0	0	0	0	0	0	0	0	0	0	2	0	0	0
0ecb907ce69bc8e5ff3fce9a917dbae0	0	0	0	0	0	0	0	0	0	0	0	0	0	0	0	0	0	0	0	0	0	0	0	0	0	0	0	0	0	0	0	0	0	0	0	0	0	0	0	6	6	0	0	0	0
f8e8b034c4bbfec6c019c7dab179acf3	0	0	0	0	0	0	0	0	0	0	0	0	0	0	0	0	0	0	0	0	0	0	0	0	0	0	0	0	0	0	0	0	0	0	0	0	0	0	0	0	0	0	0	0	7
77cbcfe6abd775829ae3cd994a514a57	0	0	0	0	0	0	0	0	0	0	0	0	0	0	0	0	0	0	0	0	0	0	0	0	0	0	0	0	0	0	0	0	0	0	0	0	0	0	0	4	4	0	0	2	0
3f745ae7505d3186194d354652e9bd51	0	0	0	0	0	0	0	0	0	0	0	0	0	0	0	0	0	0	0	0	0	0	0	0	0	0	0	0	0	0	0	0	0	0	0	0	0	0	0	0	0	3	0	2	0
7400de8431addabd7c7ba66f859cea7b	0	0	0	0	0	0	0	0	0	0	0	0	0	0	0	0	0	0	0	0	0	0	0	0	0	0	0	0	0	0	0	0	0	0	0	0	0	0	0	0	0	0	4	5	0
eafaa1ede067fa12f21e07e527fa1507	0	0	0	0	0	0	0	0	0	0	0	0	0	0	0	10	0	0	0	0	0	0	0	0	0	0	0	0	0	0	0	0	0	0	0	0	5	0	0	0	0	0	0	0	0
6a735f80a73546929b9bfcee9515a249	0	0	0	0	0	0	0	0	0	0	0	0	0	0	0	0	0	0	0	0	0	0	0	0	0	0	0	0	0	0	0	0	0	0	0	0	0	0	0	6	6	0	0	0	3
7298e8738d8daff0b558a97d70de1ab7	0	0	0	0	0	0	0	0	0	0	0	0	0	0	0	0	0	0	0	0	0	0	0	0	0	0	0	0	0	0	0	0	0	0	0	0	0	0	0	0	0	0	2	2	0
50992165a138cf075401eaaee527b17c	0	0	0	6	0	0	0	0	0	0	0	0	0	0	0	0	0	0	0	0	0	6	0	0	0	0	0	0	0	0	0	0	0	0	0	0	0	0	0	0	0	0	0	0	0
d7259923a3aac9bed3a3fa75231b9b52	0	0	0	6	0	0	0	0	0	5	0	0	0	0	0	0	0	0	0	0	0	0	0	0	0	0	0	0	0	0	0	0	0	0	0	0	0	0	0	0	0	0	0	0	0
f0d1c1d001a81265cc261060f519f4ae	0	0	0	0	0	0	0	0	0	0	0	0	7	0	0	0	1	0	0	0	0	0	0	0	0	0	0	0	0	0	0	0	0	0	0	0	0	0	0	0	0	0	0	0	0
bd26847298971acdeded7f9de1f804a5	0	0	0	0	0	0	0	0	0	0	0	0	0	0	0	11	0	0	0	0	0	0	0	0	0	0	0	0	0	0	0	0	0	4	0	0	0	0	0	0	0	0	0	0	0
dd39504031aee60bf4b12fcf7a68c872	0	0	0	0	0	0	0	0	0	0	0	0	0	0	0	0	0	0	0	0	0	3	0	0	0	0	0	1	0	0	0	0	0	5	0	0	0	0	0	0	0	0	0	0	0
8afc14053d29494ee7e7c6cdc8c192ab	0	0	0	0	0	0	0	0	0	0	0	0	0	0	0	0	0	0	0	0	0	0	0	0	0	0	0	0	0	0	0	0	0	0	0	0	0	4	3	0	0	0	0	0	0
d4db234b3d23bc41ff5ec7b90f8105b0	0	0	0	0	0	0	0	0	0	0	0	0	0	0	0	0	0	0	0	0	0	0	0	0	0	0	0	0	0	0	0	0	0	0	0	0	0	0	0	3	3	0	0	0	0
71d77dba45015b32bc6fa665974a30b3	0	0	0	0	0	0	0	0	0	0	0	0	0	0	0	0	0	0	0	0	0	0	0	0	0	0	0	0	0	0	0	0	0	0	0	0	0	0	0	1	1	0	0	0	0
2433a883143252d11f3efdbedcc7ab2b	0	0	0	0	0	0	0	0	0	0	0	0	0	0	0	8	0	0	0	0	0	0	0	0	0	0	0	0	0	0	0	0	0	0	0	0	0	0	0	2	2	0	0	0	0
633f199f0b1d0907c8de30a0980052c5	0	0	0	0	0	0	0	0	0	0	0	0	0	0	0	0	5	0	0	0	0	0	0	0	0	0	0	4	0	0	0	0	0	0	0	0	0	0	0	0	0	0	0	0	0
c7af6c0c994383938c59fd938015b611	0	0	0	0	0	0	0	0	0	0	0	0	0	0	0	0	0	0	0	0	0	0	0	0	0	0	0	0	0	0	0	3	0	0	4	0	0	0	0	0	0	0	0	0	0
18028b9ef4fc9c3c90f073fc00df80e3	0	0	0	0	0	0	0	0	0	0	0	0	0	0	0	0	0	0	0	0	0	0	0	0	0	0	0	0	0	0	0	0	0	0	0	0	3	0	0	4	4	0	0	0	0
09e61ccae3bbc8f8007b9be00c19cba4	0	0	0	0	0	0	0	0	0	0	0	0	0	0	0	0	0	0	0	0	0	0	0	0	0	0	0	0	0	0	0	0	0	0	0	0	0	0	3	4	4	0	0	0	0
fefe763b29cabc0e1bbdc1b6ecef76d8	0	0	0	0	0	0	0	0	0	0	0	0	0	0	0	0	0	0	0	0	0	0	0	0	0	0	0	0	0	0	0	0	0	0	0	0	0	0	0	2	2	0	0	0	0
9d95a4c9a4da040adb38f19b163c703a	0	0	0	0	0	0	0	0	0	0	0	0	0	0	0	0	0	0	0	0	0	0	0	0	0	0	0	0	0	0	0	0	0	0	0	0	0	0	0	0	0	0	0	4	0
b5dcd770e066ec201d38cf77dc3880b2	0	0	0	0	0	0	0	0	0	0	0	0	0	0	0	0	0	0	0	0	0	0	0	0	0	0	0	0	0	0	0	0	0	0	0	0	0	0	0	0	0	0	3	2	0
a888da9acdcdc769af394573cafb6f7c	0	0	0	0	0	0	0	0	0	0	0	0	0	0	0	0	0	0	0	0	0	0	0	0	0	0	0	0	0	0	0	0	0	0	0	0	0	0	0	0	0	0	3	0	2
46b62ecf152dcccc104fac2531d77906	0	0	0	0	0	0	0	0	0	0	0	0	0	0	0	0	2	0	0	0	0	0	0	0	0	0	0	0	0	0	0	0	0	0	0	0	7	0	0	0	0	0	0	0	0
f9efcfbddfad698cd8fcf479cd4d5828	0	0	0	0	0	0	0	0	0	0	0	0	0	0	0	0	0	0	0	0	0	0	0	0	0	0	0	0	0	0	0	0	0	0	0	0	0	0	0	0	0	0	1	0	0
cbf9a9e5d0db862fb2e9291df3792545	0	0	0	0	0	0	0	0	0	0	0	0	0	0	0	0	0	0	0	0	0	0	0	0	0	0	0	0	0	0	0	0	0	0	0	0	0	0	0	0	0	1	0	1	0
5efeadc9b322c2211039c59037effd46	0	0	0	0	0	0	0	0	0	0	0	0	0	0	0	0	0	0	0	0	0	0	0	0	0	0	0	0	0	0	0	0	0	0	0	0	0	0	0	0	0	0	3	0	0
2e6bb4e71bcad2a3001aa5eb941b808e	0	0	0	0	0	0	0	0	0	0	4	0	0	0	0	0	3	0	0	0	0	0	0	0	0	0	0	0	0	0	0	0	0	0	0	0	0	0	0	0	0	0	0	0	0
bcc168577d72689ddd6d89caa946c6ff	0	0	0	0	0	0	0	0	0	0	0	0	0	0	0	7	0	0	0	0	0	0	0	0	0	0	0	0	0	0	0	0	0	0	0	0	0	0	0	0	0	0	0	2	0
cb153aaae28db91fe728cd827d044ae7	0	0	0	0	0	0	0	0	0	0	0	0	0	0	0	0	0	0	0	0	0	0	0	0	0	0	0	0	0	0	0	0	0	0	0	0	0	0	0	0	0	0	1	2	0
1285a5afe1953d13a891cf407f7739f8	0	0	0	0	0	0	0	0	0	1	0	0	0	0	0	0	0	0	0	0	0	4	0	0	0	0	0	0	0	0	0	0	0	0	0	0	0	0	0	0	0	0	0	0	0
573126f2107f64c973ccc6e95829b835	0	0	0	0	0	0	0	0	0	0	0	0	0	0	0	0	0	0	0	0	0	0	0	0	0	0	0	0	0	0	0	0	0	0	0	0	0	0	0	0	0	0	0	2	0
19f585611980a4159ed2383168fa97ba	0	0	0	0	0	0	0	0	0	0	0	0	0	0	0	0	0	0	0	0	0	0	0	0	0	0	0	0	0	0	0	0	0	0	0	0	0	0	0	5	5	0	0	0	0
9207609b1f973ed6593fff404031935f	0	0	0	0	0	0	0	0	0	0	0	0	0	0	0	0	0	0	0	0	0	0	0	0	0	0	0	0	0	0	0	0	0	0	0	0	0	0	0	4	4	0	0	0	0
229d673e39146eddec82678f80eca6e2	0	0	0	0	0	0	0	0	0	0	0	0	0	0	0	0	0	0	0	0	0	0	0	0	0	0	0	0	0	0	0	0	0	0	0	0	0	0	0	0	0	0	2	1	0
1892ba04e2a2478ea2126d43bba7c405	0	0	0	0	0	0	0	0	0	0	0	0	0	0	0	0	0	0	0	0	0	0	0	0	0	0	0	0	0	0	0	0	0	0	0	0	0	0	0	0	0	0	1	2	0
e061fbcc273b219f9dbf83fbf0c080dc	0	0	0	0	0	0	0	0	0	0	0	0	0	0	0	0	0	0	0	0	0	0	0	0	0	0	0	0	0	0	0	0	0	0	0	0	0	0	0	0	0	0	0	0	4
3d4da1689f8e059565350b88ad94ed67	0	0	0	0	1	0	0	0	0	0	0	0	0	0	3	0	0	0	0	0	0	0	0	0	0	0	0	0	0	0	0	0	0	0	0	0	0	0	0	0	0	0	0	0	0
b14daa33d73c36f90fbce2cc71a71750	0	0	0	0	0	0	0	0	0	2	0	0	0	0	0	0	0	0	0	0	0	5	0	0	0	0	0	0	0	0	0	0	0	0	0	0	0	0	0	0	0	0	0	0	0
8aae5bfbfb8aa793241a64a21fb0e71e	0	0	0	0	0	0	0	0	0	0	0	0	4	0	0	0	5	0	0	0	0	0	0	0	0	0	0	0	0	0	0	0	0	0	0	0	0	0	0	0	0	0	0	0	0
f57ff79c9a6cf236a5fb54aba5b9a4a6	0	0	0	0	0	0	0	0	0	0	0	0	0	0	0	7	0	0	0	0	0	0	0	0	0	0	0	0	0	0	0	0	0	0	0	0	0	0	0	0	0	0	0	1	0
1843de6345fe09d39b6d93792e1b4d0b	0	0	0	0	0	0	0	0	0	0	0	0	0	0	0	0	0	0	0	0	0	1	0	0	0	0	0	0	0	0	0	0	0	3	0	0	0	0	0	0	0	0	0	0	0
f1e3328d14f3fc0eb81c1ed04f6e7659	0	0	0	0	0	0	0	0	0	0	0	0	0	0	0	0	0	0	0	0	0	0	0	0	0	0	0	0	0	0	0	0	0	0	0	0	5	0	0	0	0	0	0	0	0
f4d4de3a86146ea121f9653d689e2cde	0	0	0	0	0	0	0	0	0	0	0	0	0	0	0	0	0	0	0	0	0	0	0	0	0	0	0	0	0	0	0	0	0	0	0	0	0	0	0	0	0	3	0	0	0
b1722e233a4421d1132fb6c9636e4659	0	0	0	0	0	0	0	0	0	0	0	0	0	0	0	0	0	0	0	0	0	0	0	0	0	0	0	0	0	0	0	0	0	0	0	0	0	0	0	6	6	0	2	0	0
9ba772f5b34b7810265d1a6c6e83befd	0	0	0	0	0	0	0	0	0	0	0	0	0	0	0	0	0	0	0	0	0	0	0	0	0	0	0	0	0	0	0	0	0	0	0	0	0	0	0	0	0	4	0	1	0
26eed17831ee0cfcb418aca8486e0740	0	0	0	0	0	0	0	0	0	0	0	0	0	0	0	0	0	0	0	0	0	0	0	0	0	0	0	0	0	0	0	0	0	0	0	0	0	0	0	0	0	0	2	1	0
f7ab865eb2ece08286a5caa89aa0234b	0	0	0	0	0	0	0	0	0	0	0	0	0	0	0	0	0	0	0	0	0	0	0	0	0	0	0	0	0	0	0	0	0	0	0	0	0	0	0	0	0	0	0	0	5
7e55a6ab21d7da6e56526c48f6af6568	0	0	0	0	0	0	0	0	0	0	0	0	0	0	0	0	0	0	0	0	0	0	0	0	1	0	0	0	0	0	0	0	0	0	0	0	0	0	0	0	0	0	1	0	0
3a7177ac32db376a8bb2bf9e383e756d	0	0	0	0	0	0	0	0	0	0	0	0	0	0	0	0	0	0	0	0	0	0	0	0	0	0	0	0	0	0	0	0	0	0	0	0	8	0	0	0	0	0	0	0	0
24fbc857b95710de40c57a909decc9a6	0	0	0	0	0	0	0	0	0	0	0	0	0	0	0	0	0	0	0	0	0	0	0	0	0	0	0	0	0	0	0	0	0	0	0	0	0	0	0	0	0	0	2	0	0
942e2a31d32c086fd7c0f79260c7117a	0	0	0	0	2	0	0	0	0	0	0	0	0	0	0	0	0	0	0	0	0	0	0	0	0	0	0	0	0	0	0	0	0	0	0	0	0	0	0	2	2	0	0	0	0
588cd0629e3fe53b75b96c6a9e6ab740	0	0	0	0	0	0	0	0	0	0	0	0	0	0	0	8	0	0	0	0	0	0	0	0	0	0	0	0	0	0	0	0	0	0	0	0	0	0	0	0	0	1	0	0	0
277a408ab8636d3b5223fe3c098691a4	0	0	0	0	0	0	0	0	0	0	0	0	0	0	0	0	0	0	0	0	0	0	2	0	0	0	0	0	0	0	0	0	0	0	0	0	0	0	0	0	0	0	0	2	0
27c8d2384b0fe390cb400bd4ebc50b8f	0	0	0	0	0	0	0	0	0	0	0	0	0	0	0	0	0	0	0	0	0	0	0	0	0	0	0	0	0	0	0	0	0	0	0	0	0	0	0	0	0	0	1	0	0
