# Supplementary material for: Longitudinal evaluation of fecal microbiota transplantation for ameliorating calf diarrhea and improving growth performance
Source: Nat Commun. 2021 Jan 8;12:161. doi: 10.1038/s41467-020-20389-5 (PMC7794225; doi:10.1038/s41467-020-20389-5)
Supplement: Supplementary file 8 — Source Data [file 41467_2020_20389_MOESM8_ESM.zip › Supplementary Figure 1fii.txt]

Feature ID	Taxon	Confidence
da19b56ba6980c22f02ab0c819a96513	k__Bacteria; p__Proteobacteria; c__Gammaproteobacteria; o__Enterobacteriales; f__Enterobacteriaceae	0.999999963
c04d6f5bbb93db067787277bfb718297	k__Bacteria; p__Firmicutes; c__Clostridia; o__Clostridiales; f__Ruminococcaceae; g__Faecalibacterium; s__prausnitzii	0.936074421
be9510d0500eb78548fd9770c862f135	k__Bacteria; p__Bacteroidetes; c__Bacteroidia; o__Bacteroidales; f__Bacteroidaceae; g__Bacteroides; s__fragilis	0.999949992
c7a955def60879b1293485bf8b05f09f	k__Bacteria; p__Firmicutes; c__Bacilli; o__Lactobacillales; f__Lactobacillaceae; g__Lactobacillus; s__helveticus	0.887098515
ad9f92cf93aea3e55cc8701610e7187f	k__Bacteria; p__Firmicutes; c__Clostridia; o__Clostridiales; f__Ruminococcaceae; g__Faecalibacterium; s__prausnitzii	0.992973049
ba8e1c5364167db3914a4dff5af3e16b	k__Bacteria; p__Bacteroidetes; c__Bacteroidia; o__Bacteroidales; f__[Paraprevotellaceae]; g__[Prevotella]; s__	0.993597836
52fe59311a15f02ea8ee0d5fbded814c	k__Bacteria; p__Bacteroidetes; c__Bacteroidia; o__Bacteroidales; f__[Paraprevotellaceae]; g__[Prevotella]; s__	0.998350016
d548e76373f8b2975cec61470ae2bedc	k__Bacteria; p__Bacteroidetes; c__Bacteroidia; o__Bacteroidales; f__Bacteroidaceae; g__Bacteroides; s__coprophilus	0.99999879
70ed8b5f2f5ba3c71190a309cd7ac734	k__Bacteria; p__Firmicutes; c__Clostridia; o__Clostridiales; f__Ruminococcaceae; g__Butyricicoccus; s__pullicaecorum	0.999980451
17617b3dc0e47e8d1a5f9fbe1a228a91	k__Bacteria; p__Proteobacteria; c__Alphaproteobacteria; o__Rickettsiales; f__mitochondria	1
9e407827f974ef0d65380d9ab16eeb6d	k__Bacteria; p__Firmicutes; c__Bacilli; o__Lactobacillales; f__Lactobacillaceae; g__Lactobacillus	0.999999762
613e4507cbb9c615a8220811aa92af11	k__Bacteria; p__Proteobacteria; c__Alphaproteobacteria; o__Sphingomonadales; f__Sphingomonadaceae; g__Sphingomonas	0.99380718
65adec476f3d705b33279977bb4dd440	k__Bacteria; p__Cyanobacteria; c__Chloroplast; o__Streptophyta; f__; g__; s__	0.999993453
e3c97b318ea7f5a595b4e32f77695622	k__Bacteria; p__Bacteroidetes; c__Bacteroidia; o__Bacteroidales; f__Bacteroidaceae; g__Bacteroides; s__	0.999980258
07f93a54df5eab748ea479e6139d3c7f	k__Bacteria; p__Firmicutes; c__Bacilli; o__Lactobacillales; f__Lactobacillaceae; g__Lactobacillus; s__	0.999803017
47455ea91998acfb1d08f5587294f4f0	k__Bacteria; p__Bacteroidetes; c__Bacteroidia; o__Bacteroidales; f__Bacteroidaceae; g__Bacteroides; s__	0.995851697
6911ced8d4d671aee3263fe1b620c752	k__Bacteria; p__Firmicutes; c__Clostridia; o__Clostridiales; f__Lachnospiraceae; g__[Ruminococcus]; s__torques	0.719427297
c89b20cfdd37d452cd2270f7beb700ed	k__Bacteria; p__Bacteroidetes; c__Bacteroidia; o__Bacteroidales; f__Bacteroidaceae; g__Bacteroides; s__	0.999970131
9619e395979dec7668fff20a45d49680	k__Bacteria; p__Bacteroidetes; c__Bacteroidia; o__Bacteroidales; f__[Paraprevotellaceae]; g__[Prevotella]; s__	0.991212998
1ed0c8c3c7f3a8723d7330607d5f0848	k__Bacteria; p__Firmicutes; c__Clostridia; o__Clostridiales; f__Lachnospiraceae; g__Dorea; s__	0.878152387
33769c0d8b5027f35a9f49aa2338b1a4	k__Bacteria; p__Proteobacteria; c__Gammaproteobacteria; o__Enterobacteriales; f__Enterobacteriaceae	0.999999903
415bfdc29140063e98a6f908d770cd69	k__Bacteria; p__Proteobacteria; c__Gammaproteobacteria; o__Pseudomonadales; f__Moraxellaceae; g__Acinetobacter	0.999987315
1a4e963bb0cd0314bb18c5d093e2429d	k__Bacteria; p__Proteobacteria; c__Betaproteobacteria; o__Burkholderiales; f__Alcaligenaceae; g__Sutterella; s__	0.999587026
be10adf3f4f94b08db53c3e17401fd65	k__Bacteria; p__Bacteroidetes; c__Flavobacteriia; o__Flavobacteriales; f__[Weeksellaceae]; g__Cloacibacterium; s__	0.999994166
50379196aab18f105966eed35243c7ef	k__Bacteria; p__Proteobacteria; c__Gammaproteobacteria; o__Oceanospirillales; f__Halomonadaceae; g__Halomonas; s__campisalis	0.988068469
488edc2e2f56fae8bd8d6c87ccc38992	k__Bacteria; p__Bacteroidetes; c__Bacteroidia; o__Bacteroidales; f__[Odoribacteraceae]; g__Odoribacter; s__	0.999976025
30f3b6a30cb9c9fd7f3d6e65a6efba7f	k__Bacteria; p__Cyanobacteria; c__Chloroplast; o__Streptophyta; f__; g__; s__	0.999995676
8e858b298b55249b68953776c402817e	k__Bacteria; p__Bacteroidetes; c__Bacteroidia; o__Bacteroidales; f__S24-7; g__; s__	0.99999096
962c1f53359cb5e2aa43b12403ad01b1	k__Bacteria; p__Bacteroidetes; c__Bacteroidia; o__Bacteroidales; f__Bacteroidaceae; g__Bacteroides; s__	0.994532351
3c79e4feba1b4bd5d5d437bd2016a8c8	k__Bacteria; p__Firmicutes; c__Clostridia; o__Clostridiales; f__Ruminococcaceae; g__; s__	0.956431304
cdba1fd96d6632a2b42a37e92a030193	k__Bacteria; p__Firmicutes; c__Clostridia; o__Clostridiales; f__Ruminococcaceae; g__Gemmiger; s__formicilis	0.791543951
4c9ad83db9558d996798266a6016cf0a	k__Bacteria; p__Bacteroidetes; c__Bacteroidia; o__Bacteroidales; f__Bacteroidaceae; g__Bacteroides; s__uniformis	0.998946221
a04e15b67208e78f199a2bcf2f4b1fcb	k__Bacteria; p__Bacteroidetes; c__Bacteroidia; o__Bacteroidales; f__Bacteroidaceae; g__Bacteroides; s__plebeius	0.99999956
491a54d4f77ddd7f87a2ddce85b80682	k__Bacteria; p__Firmicutes; c__Clostridia; o__Clostridiales; f__Clostridiaceae; g__; s__	0.879099109
f2cdf91efddd3e3233fd660113898385	k__Bacteria; p__Verrucomicrobia; c__Verrucomicrobiae; o__Verrucomicrobiales; f__Verrucomicrobiaceae; g__Akkermansia; s__muciniphila	0.999999984
3da6acec1bba1ff62c8f95e55658fd3c	k__Bacteria; p__Firmicutes; c__Clostridia; o__Clostridiales; f__Lachnospiraceae; g__Blautia; s__producta	0.974711912
72576539148489f3198d1a5f56907f62	k__Bacteria; p__Bacteroidetes; c__Bacteroidia; o__Bacteroidales; f__[Paraprevotellaceae]; g__CF231; s__	0.999985237
0cb68d5f72f399734aed2013c489fca2	k__Bacteria; p__Bacteroidetes; c__Bacteroidia; o__Bacteroidales; f__[Paraprevotellaceae]; g__[Prevotella]; s__	0.998245417
7338110edf4241c1f21d68cb6a370c9b	k__Bacteria	0.98426131
7ec514a35bd9254ffd36501007ecb7f8	k__Bacteria; p__Cyanobacteria; c__Chloroplast; o__Streptophyta; f__; g__; s__	0.999998025
b4c09f05dbdc12157d478ace70d8d39b	k__Bacteria; p__Firmicutes; c__Clostridia; o__Clostridiales; f__Ruminococcaceae; g__; s__	0.892825639
b1a3f9576542070017eb46b7b3bf1b87	k__Bacteria; p__Firmicutes; c__Clostridia; o__Clostridiales; f__; g__; s__	0.718743827
a8a4ee9733b4145e09ac0f823f1f0efe	k__Bacteria; p__Firmicutes; c__Clostridia; o__Clostridiales; f__Veillonellaceae; g__Phascolarctobacterium; s__	0.999999541
0797a60d4e70305eeda36aa411a331e6	k__Bacteria; p__Bacteroidetes; c__Bacteroidia; o__Bacteroidales; f__[Paraprevotellaceae]; g__[Prevotella]; s__	0.998216772
134df24da7f46584d82486a55a671ee8	k__Bacteria; p__Bacteroidetes; c__Bacteroidia; o__Bacteroidales; f__S24-7; g__; s__	0.999729885
ecfe652dbb3ff563bc4020cea35ff205	k__Bacteria; p__Firmicutes; c__Clostridia; o__Clostridiales; f__Lachnospiraceae; g__[Ruminococcus]; s__gnavus	0.995879446
954f1c165f5229ca98acf0efae7ae294	k__Bacteria; p__Bacteroidetes; c__Bacteroidia; o__Bacteroidales; f__Bacteroidaceae; g__Bacteroides; s__	0.999972236
291b9192a86a8b750304a53b27ca058a	k__Bacteria; p__Firmicutes; c__Clostridia; o__Clostridiales; f__Ruminococcaceae; g__; s__	0.773635423
2269f54b45b62aa0cb8e3caecb8d75e5	k__Bacteria; p__Firmicutes; c__Clostridia; o__Clostridiales; f__Lachnospiraceae	0.963876972
24a65ad3fc5544a5cf639c2f3b53b89f	k__Bacteria; p__Bacteroidetes; c__Bacteroidia; o__Bacteroidales; f__Bacteroidaceae; g__Bacteroides; s__coprophilus	0.999998582
09e625c567087c922337bfa4ae0d1ab8	k__Bacteria; p__Firmicutes; c__Clostridia; o__Clostridiales; f__Ruminococcaceae; g__; s__	0.961024409
069df61b755a3754c6c0e35b799506bd	k__Bacteria; p__Firmicutes; c__Clostridia; o__Clostridiales; f__Lachnospiraceae; g__Blautia; s__	0.896690674
2bbe3f779a98ec53ae86c1362ab46567	k__Bacteria; p__Bacteroidetes; c__Bacteroidia; o__Bacteroidales; f__S24-7; g__; s__	0.99964855
832fef5ba86a9912baebba04f3c1a3c2	k__Bacteria; p__Firmicutes; c__Clostridia; o__Clostridiales; f__Ruminococcaceae; g__Ruminococcus; s__	0.859859133
214f6f6fcdaf4fac844bca73891d1b06	k__Bacteria; p__Firmicutes; c__Clostridia; o__Clostridiales; f__Lachnospiraceae; g__; s__	0.715327361
bf5e595c96b1eca7929b596daa11f375	k__Bacteria; p__Bacteroidetes; c__Bacteroidia; o__Bacteroidales; f__Bacteroidaceae; g__Bacteroides	0.999999061
0ef0c942d408a961810b5e3cd41a05be	k__Bacteria; p__Firmicutes; c__Clostridia; o__Clostridiales; f__Ruminococcaceae; g__Oscillospira; s__	0.999505981
d06e233e58d2f2449c9555c367f9162f	k__Bacteria; p__Proteobacteria; c__Betaproteobacteria; o__Burkholderiales; f__Comamonadaceae; g__Acidovorax	0.970095075
b19d68b3ab72dbf90599ebcaba92a451	k__Bacteria; p__Bacteroidetes; c__Bacteroidia; o__Bacteroidales; f__Bacteroidaceae; g__Bacteroides; s__	0.994029516
a25dd45c3b21fb0c0049a13188177201	k__Bacteria; p__Proteobacteria; c__Betaproteobacteria; o__Burkholderiales; f__Comamonadaceae; g__Comamonas; s__	0.884348927
a8aa19f0406cada9b46023ad4e714353	k__Bacteria; p__Firmicutes; c__Clostridia; o__Clostridiales; f__Lachnospiraceae; g__Blautia; s__	0.999252805
e6a2d5dfeeb2d2d706d48fedef4f8bdf	k__Bacteria; p__Firmicutes; c__Clostridia; o__Clostridiales; f__[Acidaminobacteraceae]; g__Guggenheimella; s__	0.999975123
7123f2978bf2e950a404caad481d6523	k__Bacteria; p__Firmicutes; c__Bacilli; o__Lactobacillales; f__Streptococcaceae; g__Streptococcus	0.999999376
0208c55ad805bcbded31370a7d66a8c0	k__Bacteria; p__Firmicutes; c__Clostridia; o__Clostridiales; f__Ruminococcaceae; g__; s__	0.972310517
96316671da34e9baa5e854f73f71f3ed	k__Bacteria; p__Firmicutes; c__Clostridia; o__Clostridiales; f__Ruminococcaceae; g__; s__	0.783676
04f010ef15b9daacbe850938bfe8950e	k__Bacteria; p__Actinobacteria; c__Coriobacteriia; o__Coriobacteriales; f__Coriobacteriaceae; g__Collinsella; s__aerofaciens	0.900185015
fff6186815dca50f176eed8f70567a04	k__Bacteria; p__Firmicutes; c__Clostridia; o__Clostridiales; f__Ruminococcaceae; g__Butyricicoccus; s__pullicaecorum	0.999985939
7447f05a5d52153c76ef9928f960a487	k__Bacteria; p__Bacteroidetes; c__Bacteroidia; o__Bacteroidales; f__Porphyromonadaceae; g__; s__	0.999710877
c718b6bbf7640a43a4d0e6242895ddf3	k__Bacteria; p__Firmicutes; c__Bacilli; o__Lactobacillales; f__Lactobacillaceae; g__Lactobacillus; s__	0.875129328
6f74b65218fd5bd94ca7d4027c854011	k__Bacteria; p__Firmicutes; c__Erysipelotrichi; o__Erysipelotrichales; f__Erysipelotrichaceae; g__; s__	0.971546267
091f341a42630df6fc7267a855a90a72	k__Bacteria; p__Proteobacteria; c__Deltaproteobacteria; o__Desulfovibrionales; f__Desulfovibrionaceae; g__Desulfovibrio; s__	0.956615617
167c8148d11e5295c4e985773f050eab	k__Bacteria; p__Firmicutes; c__Clostridia; o__Clostridiales; f__Veillonellaceae; g__Phascolarctobacterium; s__	0.999999418
a0484711bb16026e063f38e8e6d96d78	k__Bacteria; p__Bacteroidetes; c__Bacteroidia; o__Bacteroidales; f__Bacteroidaceae; g__Bacteroides; s__	0.901433618
17506094317c329e2470a9d0c7268d54	k__Bacteria; p__Firmicutes; c__Clostridia; o__Clostridiales; f__Lachnospiraceae	0.993622074
d6b4c31c52a781e11a0081bedddfacf4	k__Bacteria; p__Bacteroidetes; c__Flavobacteriia; o__Flavobacteriales; f__Flavobacteriaceae; g__; s__	0.95777655
f5030e94fb66e0551dce35c4fb66e4ae	k__Bacteria; p__Firmicutes; c__Bacilli; o__Lactobacillales; f__Lactobacillaceae; g__Lactobacillus; s__helveticus	0.886015464
c4dda328c4498d8fb88cea6cf26f1f97	k__Bacteria; p__Bacteroidetes; c__Bacteroidia; o__Bacteroidales; f__Bacteroidaceae; g__Bacteroides; s__plebeius	0.999998615
a64ff0e9bdad060b2caa695ce051ceff	k__Bacteria; p__Firmicutes; c__Clostridia; o__Clostridiales; f__Ruminococcaceae; g__Faecalibacterium; s__prausnitzii	0.922816071
2acf4188a87971df80f6d5e83ec9c623	k__Bacteria; p__Firmicutes; c__Clostridia; o__Clostridiales; f__Ruminococcaceae; g__Oscillospira; s__	0.9955355
d684a4b43c0acd16d3ad8e02a3c466e7	k__Bacteria; p__Bacteroidetes; c__Bacteroidia; o__Bacteroidales; f__Bacteroidaceae; g__Bacteroides; s__fragilis	0.999960415
6c13c019920dc653b1a93c8170a3cd43	k__Bacteria; p__Bacteroidetes; c__Bacteroidia; o__Bacteroidales; f__Porphyromonadaceae; g__Parabacteroides; s__	0.999997962
748a6ff9996484ef9209b380b5e36e75	k__Bacteria; p__Proteobacteria; c__Betaproteobacteria; o__Burkholderiales; f__Comamonadaceae; g__Diaphorobacter; s__	0.917136684
fd1270828e794b157126e80d94abb1e7	k__Bacteria; p__Proteobacteria; c__Betaproteobacteria; o__Burkholderiales; f__Comamonadaceae; g__Comamonas; s__	0.82011638
aee8b9c2b7ef68ce4923366a1734f5be	k__Bacteria; p__Firmicutes; c__Clostridia; o__Clostridiales; f__Ruminococcaceae; g__; s__	0.876548683
6a3b432b3bdc38fb61db72f916f78ccb	k__Bacteria; p__Firmicutes; c__Clostridia; o__Clostridiales; f__Veillonellaceae; g__Phascolarctobacterium; s__	0.999999559
34e2c1b9a8850077b0053d65235a9e51	k__Bacteria; p__Firmicutes; c__Clostridia; o__Clostridiales; f__Clostridiaceae; g__Clostridium; s__perfringens	0.998642596
5ef7a5619952b300216c500eb57a0e38	k__Bacteria; p__Firmicutes; c__Clostridia; o__Clostridiales; f__Clostridiaceae; g__Clostridium; s__	0.897035069
15f06c92e389db4ba8cffacc8a2ca0db	k__Bacteria; p__Firmicutes; c__Clostridia; o__Clostridiales; f__Ruminococcaceae; g__; s__	0.955610325
c45a9a3e2dc4d529197e8e11d48faed4	k__Bacteria; p__Firmicutes; c__Clostridia; o__Clostridiales; f__Veillonellaceae; g__Phascolarctobacterium; s__	0.999999417
d90c79092d27e19d5471e3d1b43f8e4b	k__Bacteria; p__Bacteroidetes; c__Bacteroidia; o__Bacteroidales; f__Bacteroidaceae; g__Bacteroides; s__ovatus	0.723958484
aec6e95c6cdf9262aa826677110b4648	k__Bacteria; p__Firmicutes; c__Erysipelotrichi; o__Erysipelotrichales; f__Erysipelotrichaceae; g__Clostridium; s__spiroforme	0.999739589
3e745ad430936fa9abc2d24ea5bc5b1e	k__Bacteria; p__Bacteroidetes; c__Bacteroidia; o__Bacteroidales; f__Porphyromonadaceae; g__; s__	0.999919834
bae3b53ef4f737d2604605b4bf1a5c02	k__Bacteria; p__Bacteroidetes; c__Bacteroidia; o__Bacteroidales; f__Porphyromonadaceae; g__Parabacteroides; s__	0.999354785
b97c18cb7620e12840044320eb69cefc	k__Bacteria; p__Firmicutes; c__Clostridia; o__Clostridiales; f__Lachnospiraceae; g__Blautia; s__	0.989631823
1ec372766d4727c7256bff5455325f6e	k__Bacteria; p__Firmicutes; c__Clostridia; o__Clostridiales; f__Ruminococcaceae	0.926378864
dc7864f11cf192e0f71f860fe5b91d0b	k__Bacteria; p__Firmicutes; c__Clostridia; o__Clostridiales; f__; g__; s__	0.700742839
d98d3fcff8e85dd1b423212b87df539a	k__Bacteria; p__Proteobacteria; c__Betaproteobacteria; o__Burkholderiales; f__Comamonadaceae; g__Comamonas; s__	0.972686986
ba9d54d5e4576319703c8815847279e8	k__Bacteria; p__Bacteroidetes; c__Bacteroidia; o__Bacteroidales; f__; g__; s__	0.91673934
73d3e419594943128407797f76e37dc6	k__Bacteria; p__Proteobacteria; c__Gammaproteobacteria; o__Pseudomonadales; f__Moraxellaceae; g__Moraxella; s__	0.999786673
2804f84492963048c3ff82ea82dedfa3	k__Bacteria; p__Actinobacteria; c__Coriobacteriia; o__Coriobacteriales; f__Coriobacteriaceae; g__Paraeggerthella; s__hongkongensis	0.999112436
0a56bdf1b6c230e2216058cd073f751d	k__Bacteria; p__Actinobacteria; c__Coriobacteriia; o__Coriobacteriales; f__Coriobacteriaceae; g__Collinsella; s__aerofaciens	0.946937782
ad565a196aa4919122d73709144c6162	k__Bacteria; p__Bacteroidetes; c__Bacteroidia; o__Bacteroidales; f__Bacteroidaceae; g__Bacteroides; s__	0.993130853
069d74f502a91f51ef4dd08a9b4c4742	k__Bacteria; p__Firmicutes; c__Clostridia; o__Clostridiales; f__Ruminococcaceae	0.987041323
43ccab284447558fe033d87f3b6feb8f	k__Bacteria; p__Firmicutes; c__Clostridia; o__Clostridiales; f__Ruminococcaceae; g__; s__	0.903220416
ca2896ef91c65832e99a33f5bf6ae364	k__Bacteria; p__Firmicutes; c__Clostridia; o__Clostridiales; f__Ruminococcaceae; g__; s__	0.92939922
6e457df148157a03bef3385b59b518d0	k__Bacteria; p__Firmicutes; c__Clostridia; o__Clostridiales; f__Lachnospiraceae	0.998811582
3adf9b96ba83a171d2063fab03f3c438	k__Bacteria; p__Proteobacteria; c__Gammaproteobacteria; o__Enterobacteriales; f__Enterobacteriaceae	0.999999447
9a0a6e0f1d8f521f91e17e9b38c08eff	k__Bacteria; p__Firmicutes; c__Clostridia; o__Clostridiales; f__Ruminococcaceae; g__Oscillospira; s__	0.998894273
d4a49c24defd48d69dff410f823501d7	k__Bacteria; p__Bacteroidetes; c__Bacteroidia; o__Bacteroidales; f__Bacteroidaceae; g__Bacteroides; s__uniformis	0.999322358
5660e543463478a775512f4312e9080b	k__Bacteria; p__Firmicutes; c__Erysipelotrichi; o__Erysipelotrichales; f__Erysipelotrichaceae; g__; s__	0.999981629
108d0d3a9591880503aace6d803d3b5b	k__Bacteria; p__Firmicutes; c__Clostridia; o__Clostridiales; f__[Tissierellaceae]; g__Tissierella_Soehngenia; s__	0.90116663
9d919e91eaf3ae970267803b8eac7929	k__Bacteria; p__Firmicutes; c__Clostridia; o__Clostridiales; f__Christensenellaceae; g__; s__	0.858986484
4d50c3eca571e5f72cea55c816ac0721	k__Bacteria; p__Firmicutes; c__Clostridia; o__Clostridiales	0.999999989
f5b44480d4934362d1c0526ec24952a4	k__Bacteria; p__Firmicutes; c__Bacilli; o__Lactobacillales; f__Lactobacillaceae; g__Lactobacillus; s__reuteri	0.78585937
e50d3e3baa47a18fdb02f3eb8455dcdd	k__Bacteria; p__Bacteroidetes; c__Bacteroidia; o__Bacteroidales; f__Porphyromonadaceae; g__Parabacteroides; s__distasonis	0.999996063
2db2c778bdcf104e58133c0fa43b093d	k__Bacteria; p__Firmicutes; c__Clostridia; o__Clostridiales; f__Lachnospiraceae; g__Dorea; s__	0.808100926
f450ebd4bed83b1a2291c427f6f92b12	k__Bacteria; p__Bacteroidetes; c__Bacteroidia; o__Bacteroidales; f__ML635J-40; g__; s__	0.972065052
13fa78ddb391acf26e3ff6831b688cb8	k__Bacteria; p__Proteobacteria; c__Gammaproteobacteria; o__Pseudomonadales; f__Pseudomonadaceae; g__Pseudomonas	0.987671863
bd5dd923602c97705670e0c23a0eecfd	k__Bacteria; p__Firmicutes; c__Clostridia; o__Clostridiales; f__Lachnospiraceae	0.985799522
fb483644fdfdf7dd02ad0936517ddd61	k__Bacteria; p__Proteobacteria; c__Alphaproteobacteria; o__Rickettsiales; f__mitochondria	1
25f58dc188f58db3f8b5a138629035e0	k__Bacteria; p__Cyanobacteria; c__Chloroplast; o__Streptophyta; f__; g__; s__	0.999993533
06e2aec0a8afdad394fba3a6f9232644	k__Bacteria; p__Proteobacteria; c__Betaproteobacteria; o__Burkholderiales; f__Comamonadaceae; g__Comamonas; s__	0.883097067
f79090b0ebbd8ba363f49cb2e0b88d83	k__Bacteria; p__Firmicutes; c__Clostridia; o__Clostridiales; f__Veillonellaceae; g__Anaerovibrio; s__	0.999996797
5812c30563f3e039828e2be8484970ed	k__Bacteria; p__Firmicutes; c__Clostridia; o__Clostridiales; f__Ruminococcaceae; g__; s__	0.83007658
71d9963019f4bd70366aa14ecf4ab874	k__Bacteria; p__Firmicutes; c__Clostridia; o__Clostridiales; f__Ruminococcaceae; g__Oscillospira; s__	0.997809872
6206abd26a347d4a9b644cfb14574dc1	k__Bacteria; p__Firmicutes; c__Clostridia; o__Clostridiales; f__Lachnospiraceae; g__[Ruminococcus]; s__	0.984199723
4e771bf1dc1181a2ed72ca6d00f44c07	k__Bacteria; p__Firmicutes; c__Clostridia; o__Clostridiales; f__Lachnospiraceae; g__; s__	0.776791381
158d329548f267c90ea60ebf7c505448	k__Bacteria; p__Firmicutes; c__Clostridia; o__Clostridiales; f__Lachnospiraceae; g__[Ruminococcus]; s__	0.98281553
ee592f0bb4168fd99438caf8ac1e4f31	k__Bacteria; p__Bacteroidetes; c__Bacteroidia; o__Bacteroidales; f__Porphyromonadaceae; g__Parabacteroides; s__	0.999978361
abc271a299a9346d4da97c91f285899e	k__Bacteria; p__Firmicutes; c__Clostridia; o__Clostridiales; f__Clostridiaceae; g__Clostridium; s__	0.883558936
8af23a7c38e9061ac59cb201ae458679	k__Bacteria; p__Bacteroidetes; c__Bacteroidia; o__Bacteroidales; f__Porphyromonadaceae; g__; s__	0.99980767
92174c35b62d82b632ceca206481f670	k__Bacteria; p__Proteobacteria; c__Gammaproteobacteria; o__Enterobacteriales; f__Enterobacteriaceae	0.999999278
3258079e6bd2c758dbd091153c8d03de	k__Bacteria; p__Proteobacteria; c__Gammaproteobacteria; o__Oceanospirillales; f__Halomonadaceae; g__Halomonas; s__campisalis	0.98003783
a567165ac9db0cde75dfc5d5cab23013	k__Bacteria; p__Firmicutes; c__Clostridia; o__Clostridiales; f__Ruminococcaceae; g__; s__	0.723686803
7f22b5cb349f5312ddf6a37a91efb5c8	k__Bacteria; p__Firmicutes; c__Clostridia; o__Clostridiales; f__; g__; s__	0.953277203
1ea8f6a87f4b8b98e4b9930146c65c74	k__Bacteria; p__Bacteroidetes; c__Bacteroidia; o__Bacteroidales; f__[Paraprevotellaceae]; g__CF231; s__	0.999986911
4a668b3ab5310428163cbf3531432425	k__Bacteria; p__Firmicutes; c__Clostridia; o__Clostridiales; f__Ruminococcaceae	0.971454291
7c02309d1db21557d76d904e645a02e8	k__Bacteria; p__Firmicutes; c__Clostridia; o__Clostridiales; f__Lachnospiraceae; g__Dorea; s__formicigenerans	0.994576403
3c5452ae990b2ac41b43ca355333439f	k__Bacteria; p__Firmicutes; c__Erysipelotrichi; o__Erysipelotrichales; f__Erysipelotrichaceae; g__; s__	0.967297126
f336d2e0329e56120605cd5b8cbcddfd	k__Bacteria; p__Firmicutes; c__Clostridia; o__Clostridiales; f__Lachnospiraceae; g__[Ruminococcus]; s__torques	0.712540906
e830769e1e71af550606cc1de7069084	k__Bacteria; p__Firmicutes; c__Clostridia; o__Clostridiales; f__Veillonellaceae; g__Phascolarctobacterium; s__	0.999997682
0c5d99ede018f53d409405beead1d9ed	k__Bacteria; p__Firmicutes; c__Clostridia; o__Clostridiales; f__Lachnospiraceae; g__Roseburia	0.997746447
5ceff231f38c4c022ba1af063c10eb20	k__Bacteria; p__Firmicutes; c__Clostridia; o__Clostridiales; f__Peptostreptococcaceae; g__[Clostridium]	0.864450749
a523e3a497906248788991239b018f2f	k__Bacteria; p__Firmicutes; c__Clostridia; o__Clostridiales; f__Ruminococcaceae; g__Oscillospira; s__	0.993548378
2ce2c4183f9f23c9c822dd175b593cd7	k__Bacteria; p__Actinobacteria; c__Actinobacteria; o__Actinomycetales; f__Corynebacteriaceae; g__Corynebacterium; s__	0.86976109
7a35ee95286e3d78831446df59c03c6a	k__Bacteria; p__Proteobacteria; c__Gammaproteobacteria; o__Pseudomonadales; f__Pseudomonadaceae	0.99819195
7c0b842c26d2d5140bb9b480ee13fa38	k__Bacteria; p__Actinobacteria; c__Acidimicrobiia; o__Acidimicrobiales; f__; g__; s__	0.990908614
c3e70de7c0425c912039d8314facee21	k__Bacteria; p__Firmicutes; c__Clostridia; o__Clostridiales; f__Clostridiaceae; g__Sarcina; s__	0.999581569
b81f2b25c2b63e278a14cf798abec39f	k__Bacteria; p__Proteobacteria; c__Betaproteobacteria; o__Burkholderiales; f__Comamonadaceae	0.999803297
9ba90719bb9bb9fb9b1eaf24427f51f5	k__Bacteria; p__Firmicutes; c__Clostridia; o__Clostridiales; f__Ruminococcaceae; g__; s__	0.753997992
6977f532c3c7d6e782960fdf7abeadd2	k__Bacteria; p__Firmicutes; c__Clostridia; o__Clostridiales; f__Lachnospiraceae	0.998755825
e8ee948db5bd94e06a56f46286625e40	k__Bacteria; p__Proteobacteria; c__Gammaproteobacteria; o__Enterobacteriales; f__Enterobacteriaceae	0.999999937
a82c6ada61a5a270e84df7c063833029	k__Bacteria; p__Bacteroidetes; c__Bacteroidia; o__Bacteroidales; f__[Barnesiellaceae]; g__; s__	0.99991749
add35e456677e096b8703df28f763145	k__Bacteria; p__Firmicutes; c__Clostridia; o__Clostridiales; f__Lachnospiraceae; g__Coprococcus; s__	0.84913852
00e6557881644044e1b7d14b403494e0	k__Bacteria; p__Firmicutes; c__Bacilli; o__Lactobacillales; f__Aerococcaceae; g__Facklamia; s__	0.999573144
1d202ca6cb57867ee8a6cb294e031d99	k__Bacteria; p__Bacteroidetes; c__Bacteroidia; o__Bacteroidales; f__S24-7; g__; s__	0.999558063
f94c65c9efc5979ffd6c49efbea540f0	k__Bacteria; p__Bacteroidetes; c__Bacteroidia; o__Bacteroidales; f__Porphyromonadaceae; g__Parabacteroides; s__distasonis	0.999995453
cf08ec7798d5f740d2aa40e425819299	k__Bacteria; p__Firmicutes; c__Clostridia; o__Clostridiales; f__; g__; s__	0.788945869
687fa27182bd3ea8bc754912e53f1689	k__Bacteria; p__Firmicutes; c__Clostridia; o__Clostridiales; f__Ruminococcaceae; g__; s__	0.938622729
3b98c09d170faf8dc41c840a4db5c8bb	k__Bacteria; p__Bacteroidetes; c__Bacteroidia; o__Bacteroidales; f__[Barnesiellaceae]	0.999998181
acb0508dbd64a3881f3df457dd8bb131	k__Bacteria; p__Firmicutes; c__Bacilli; o__Lactobacillales; f__Lactobacillaceae; g__Lactobacillus	0.999999421
c6787cac55dbe129cefb5e3a3909e5b4	k__Bacteria; p__Bacteroidetes; c__Bacteroidia; o__Bacteroidales; f__Prevotellaceae; g__Prevotella; s__	0.996568146
c4ce3b7733cb2a9550b98f24989a196d	k__Bacteria; p__Firmicutes; c__Clostridia; o__Clostridiales; f__Ruminococcaceae; g__Oscillospira; s__	0.995139942
391bcefd6465501939920fe73449a286	k__Bacteria; p__Firmicutes; c__Clostridia; o__Clostridiales; f__; g__; s__	0.964822826
7029656e80e9ccd80de9a5f8eda986a9	k__Bacteria; p__Proteobacteria; c__Gammaproteobacteria; o__Enterobacteriales; f__Enterobacteriaceae	0.999999719
ed60e83b9d99e9343dcab7e38ecf92c2	k__Bacteria; p__Firmicutes; c__Clostridia; o__Clostridiales; f__[Tissierellaceae]; g__Tissierella_Soehngenia; s__	0.943836161
0e0e14b02b24a1329360bb791a96d50f	k__Bacteria; p__Firmicutes; c__Bacilli; o__Lactobacillales; f__Streptococcaceae; g__Streptococcus; s__	0.873794166
50a236409738d4e9858740c16414df44	k__Bacteria; p__Bacteroidetes; c__Bacteroidia; o__Bacteroidales; f__Rikenellaceae; g__; s__	0.81888747
1be79b0e7bd92884cd6b43be19dfcc16	k__Bacteria; p__Firmicutes; c__Clostridia; o__Clostridiales; f__Lachnospiraceae; g__Lactonifactor; s__longoviformis	0.940418693
899dd376aed4190f98f13cc2e4062a3e	k__Bacteria; p__Actinobacteria; c__Actinobacteria; o__Actinomycetales; f__Bogoriellaceae; g__Georgenia; s__	0.970795566
74096b8b9247dfeafb041763605a7b71	k__Bacteria; p__Proteobacteria; c__Gammaproteobacteria; o__Pseudomonadales; f__Moraxellaceae; g__Moraxella; s__	0.997386027
c7b32cb5d15c8fdcf3b6e4898c9260ac	k__Bacteria; p__Firmicutes; c__Clostridia; o__Clostridiales; f__Lachnospiraceae; g__; s__	0.726248973
9e04798a424411bd0f988cb15ec51fda	k__Bacteria; p__Bacteroidetes; c__Bacteroidia; o__Bacteroidales; f__Porphyromonadaceae; g__Parabacteroides; s__	0.99571221
043eea44e1da22fe8f12484ec0cf4c37	k__Bacteria; p__Bacteroidetes; c__Bacteroidia; o__Bacteroidales; f__Porphyromonadaceae; g__Parabacteroides; s__	0.993285847
09f0610b9ff19f0af8da8e24ef5b811e	k__Bacteria; p__Bacteroidetes; c__Bacteroidia; o__Bacteroidales; f__S24-7; g__; s__	0.998304288
046fc5e1eacc83d555fa6362c7de76b6	k__Bacteria; p__Proteobacteria; c__Betaproteobacteria; o__Burkholderiales; f__Alcaligenaceae; g__Sutterella; s__	0.999388945
5232309b1a3a4ce56cb3ddeaa898c200	k__Bacteria; p__Tenericutes; c__Mollicutes; o__Acholeplasmatales; f__Acholeplasmataceae; g__Acholeplasma; s__	0.998807205
40e763b05fe8cd96b347bef3f4fab431	k__Bacteria; p__Proteobacteria; c__Alphaproteobacteria; o__Rickettsiales; f__mitochondria	1
4661919587688137fe038858c0809e9f	k__Bacteria; p__Firmicutes; c__Clostridia; o__Clostridiales; f__Ruminococcaceae; g__; s__	0.919890765
c63033e68246c08a2d07141867ffa192	k__Bacteria; p__Bacteroidetes; c__Bacteroidia; o__Bacteroidales; f__Marinilabiaceae; g__; s__	0.999468243
06d452ada73a7797e1dc49de9e2a70a3	k__Bacteria; p__Bacteroidetes; c__Bacteroidia; o__Bacteroidales; f__; g__; s__	0.993474874
1d9bad3216181f97c4cff1e3d70a472d	k__Bacteria; p__Bacteroidetes; c__Bacteroidia; o__Bacteroidales; f__Bacteroidaceae; g__Bacteroides; s__	0.86570259
b7f51cb49d61cdc5418c56d286bb18bd	k__Bacteria; p__Actinobacteria; c__Actinobacteria; o__Actinomycetales; f__Corynebacteriaceae; g__Corynebacterium; s__	0.921765118
f643c4aefd310ed340aae344d2f3cacf	k__Bacteria; p__Bacteroidetes; c__Bacteroidia; o__Bacteroidales; f__S24-7; g__; s__	0.998490796
12d28b115e668b800e3145037de072b4	k__Bacteria; p__Bacteroidetes; c__Bacteroidia; o__Bacteroidales; f__[Paraprevotellaceae]; g__CF231; s__	0.999982649
6e548943d63a988bb8d6161277b596cb	k__Bacteria; p__Bacteroidetes; c__Bacteroidia; o__Bacteroidales; f__Bacteroidaceae; g__Bacteroides; s__ovatus	0.752676081
57b68f23f0809bc0c01980c5c220f707	k__Bacteria; p__Bacteroidetes; c__Bacteroidia; o__Bacteroidales; f__Porphyromonadaceae; g__; s__	0.999458497
b82e0ce3476b16062fbd64b310c28dd1	k__Bacteria; p__Bacteroidetes; c__Bacteroidia; o__Bacteroidales; f__Bacteroidaceae; g__Bacteroides; s__uniformis	0.999047674
10c170d92f3eca85f036bda6b677d03f	k__Bacteria; p__Proteobacteria; c__Alphaproteobacteria	0.99965824
fdbb99fbdd1084e72459ed564b3e6d29	k__Bacteria; p__Firmicutes; c__Clostridia; o__Clostridiales; f__; g__; s__	0.977322801
232b44e1fa51e866de17e97bd40279e8	k__Bacteria; p__Firmicutes; c__Clostridia; o__Clostridiales; f__Lachnospiraceae; g__[Ruminococcus]	0.706194778
9e41c79528c6857416c271a7519c1c0f	k__Bacteria; p__Firmicutes; c__Clostridia; o__Clostridiales; f__Lachnospiraceae	0.979776407
7949466fc643cc3abaacc5c3aab0fa9f	k__Bacteria; p__Firmicutes; c__Clostridia; o__Clostridiales; f__; g__; s__	0.97919508
dd9ef506ebe9720c926537498489d183	k__Bacteria; p__Firmicutes; c__Clostridia; o__Clostridiales; f__; g__; s__	0.934721997
41bd5b3431109696c9ac1dff4380ebbe	k__Bacteria; p__Firmicutes; c__Clostridia; o__Clostridiales; f__Lachnospiraceae; g__Coprococcus; s__	0.882882865
9f186701547e992c135dfc00c7e74fd6	k__Bacteria; p__Firmicutes; c__Clostridia; o__Clostridiales	0.997847973
f778b87b33fb8ec271f38c4002132130	k__Bacteria; p__Firmicutes; c__Bacilli; o__Lactobacillales; f__Lactobacillaceae; g__Lactobacillus	0.999998819
1b66470096cecdb84a1041f363dec989	k__Bacteria; p__Bacteroidetes; c__Bacteroidia; o__Bacteroidales; f__Bacteroidaceae; g__Bacteroides; s__ovatus	0.944438881
3b99ff0be3bc44c6a6877f4196652bb2	k__Bacteria; p__Firmicutes; c__Clostridia; o__Clostridiales; f__Lachnospiraceae; g__[Ruminococcus]; s__	0.990230917
02321decdbcb52bf58e0a88f2942b282	k__Bacteria; p__Firmicutes; c__Bacilli; o__Turicibacterales; f__Turicibacteraceae; g__Turicibacter; s__	0.999999934
b98694ec44fdd6658aeedc3761254a13	k__Bacteria; p__Bacteroidetes; c__Bacteroidia; o__Bacteroidales; f__; g__; s__	0.985839329
10024924cd3656778f7bfbad25312552	k__Bacteria; p__Bacteroidetes; c__Bacteroidia; o__Bacteroidales; f__Rikenellaceae; g__Alistipes; s__putredinis	0.763082835
200f58e8b33d140bd8dbe247b2653d4d	k__Bacteria; p__Firmicutes; c__Clostridia; o__Clostridiales; f__; g__; s__	0.864252693
3f6fd37a201ab928e65715a0f640cbb7	k__Bacteria; p__Tenericutes; c__Mollicutes; o__RF39; f__; g__; s__	0.999483508
550812f063c0f3552f60d657af73e311	k__Bacteria; p__Bacteroidetes; c__Bacteroidia; o__Bacteroidales; f__Porphyromonadaceae; g__; s__	0.9994657
d7b6eddcf1612999fc447511f52f32bc	k__Bacteria; p__Proteobacteria; c__Gammaproteobacteria; o__Pseudomonadales; f__Pseudomonadaceae; g__; s__	0.96941892
4c3b877df3660472354e8d39169b7410	k__Bacteria; p__Bacteroidetes; c__Bacteroidia; o__Bacteroidales; f__Bacteroidaceae; g__Bacteroides; s__fragilis	0.999954275
8f55738a091f0f2e76055d6279b558a1	k__Bacteria; p__Bacteroidetes; c__Bacteroidia; o__Bacteroidales; f__Bacteroidaceae; g__Bacteroides; s__ovatus	0.999481876
c14c1f4abec5c96d96b2c43e033bf36d	k__Bacteria; p__Firmicutes; c__Clostridia; o__Clostridiales; f__Ruminococcaceae	0.985994328
9aef1358e73c5a0067301388809d5968	k__Bacteria; p__Firmicutes; c__Clostridia; o__Clostridiales; f__Lachnospiraceae; g__Blautia; s__	0.894727346
c14f250b19cdd858a16709d1c23a0002	k__Bacteria; p__Proteobacteria; c__Gammaproteobacteria; o__Xanthomonadales; f__Xanthomonadaceae; g__Luteimonas; s__	0.997737574
0d5ac1799908de6c5c923413288cfa59	k__Bacteria; p__Bacteroidetes; c__Bacteroidia; o__Bacteroidales; f__; g__; s__	0.995402827
b14d7c0309924aafcc6f222b874e2d80	k__Bacteria; p__Firmicutes; c__Clostridia; o__Clostridiales; f__; g__; s__	0.908999847
26f8a28445582821c0194f3c5c39a86e	k__Bacteria; p__Firmicutes; c__Clostridia; o__Clostridiales; f__Ruminococcaceae; g__; s__	0.735298786
deee52796cd8beae96d800d727f94eaf	k__Bacteria; p__Bacteroidetes; c__Bacteroidia; o__Bacteroidales; f__Prevotellaceae; g__Prevotella; s__	0.99609617
d6da686d32be5976a1ff5158e6a67ba5	k__Bacteria; p__Bacteroidetes; c__Bacteroidia; o__Bacteroidales; f__; g__; s__	0.984358639
6a4e445975ff459821030ce6c017c1ed	k__Bacteria; p__Bacteroidetes; c__Bacteroidia; o__Bacteroidales; f__Prevotellaceae; g__Prevotella; s__	0.979887449
7613c095b2d38ae23e20e4b0dc980cef	k__Bacteria; p__Proteobacteria; c__Gammaproteobacteria; o__Enterobacteriales; f__Enterobacteriaceae	0.999999957
4d62766fa1410b7efefa891a96d4445d	k__Bacteria; p__Firmicutes; c__Clostridia; o__Clostridiales; f__Clostridiaceae; g__SMB53; s__	0.782124685
40df6b9b2bcf099e08857c00ff350ff8	k__Bacteria; p__Bacteroidetes; c__Bacteroidia; o__Bacteroidales; f__p-2534-18B5; g__; s__	0.990203544
e63fffcee680feea65eefb32061b431f	k__Bacteria; p__Firmicutes; c__Clostridia; o__Clostridiales; f__Lachnospiraceae; g__; s__	0.787808626
633eb09092c62e06b77a60fc1226adbc	k__Bacteria; p__Actinobacteria; c__Actinobacteria; o__Actinomycetales; f__Micrococcaceae; g__Rothia; s__nasimurium	0.954068034
61e81657304f4db013d2749a8bafa708	k__Bacteria; p__Firmicutes; c__Clostridia; o__Clostridiales; f__Ruminococcaceae; g__Ruminococcus; s__	0.883801835
621f517d2ed20fa9a878fb621e9ba5ab	k__Bacteria; p__Firmicutes; c__Clostridia; o__Clostridiales; f__Lachnospiraceae	0.96924998
47db60dd219a57b5db258d4737e05a15	k__Bacteria; p__Firmicutes; c__Clostridia; o__Clostridiales; f__; g__; s__	0.977243108
75dc19105d4772d1f60f43ca5d64c173	k__Bacteria; p__Tenericutes; c__Mollicutes; o__RF39; f__; g__; s__	0.999999313
60692853fa0faf0ad79195c231f16ee2	k__Bacteria; p__Firmicutes; c__Clostridia; o__Clostridiales; f__Ruminococcaceae; g__; s__	0.945475989
b772a58e4ed09bc326de028ae8f3aad5	k__Bacteria; p__Bacteroidetes; c__Bacteroidia; o__Bacteroidales; f__Bacteroidaceae; g__Bacteroides; s__	0.992243001
162ddd5ead6a5afb1c209a0b42c8c099	k__Bacteria; p__Firmicutes; c__Clostridia; o__Clostridiales; f__; g__; s__	0.969684215
4af6005ae30c4246f267c5cbde36f24c	k__Bacteria; p__Proteobacteria; c__Gammaproteobacteria; o__Pseudomonadales; f__Pseudomonadaceae; g__Pseudomonas	0.853173996
ac0664beb887143e0ebfb2987a8cda7c	k__Bacteria; p__Firmicutes; c__Bacilli; o__Lactobacillales; f__Lactobacillaceae; g__Lactobacillus; s__reuteri	0.839623231
07fd3514b2df01ad384ebd98fdb4e5c2	k__Bacteria; p__Firmicutes; c__Clostridia; o__Clostridiales; f__Lachnospiraceae; g__[Ruminococcus]; s__torques	0.825477156
86ab6a70c6d75cd3639cd1d78d6fb995	k__Bacteria; p__Firmicutes; c__Clostridia; o__Clostridiales; f__; g__; s__	0.954641704
1776a0c5386d4756f9746a08a9f14813	k__Bacteria; p__Bacteroidetes; c__Bacteroidia; o__Bacteroidales; f__Bacteroidaceae; g__5-7N15; s__	0.999999521
db86d10c6cccfc15dc70352367e22c23	k__Bacteria; p__Firmicutes; c__Clostridia; o__Clostridiales; f__Ruminococcaceae; g__Ruminococcus; s__	0.943340649
c7d83dd3d9e3c512bba056d4776cf73d	k__Bacteria; p__Firmicutes; c__Clostridia; o__Clostridiales; f__Lachnospiraceae; g__[Ruminococcus]; s__	0.970465727
7ecba58a8575d18d7300f83dc0c2e3d9	k__Bacteria; p__Firmicutes; c__Clostridia; o__Clostridiales; f__Clostridiaceae; g__Clostridium; s__celatum	0.752350987
8f5785fa54eb5f0edc441a9a64e0a02c	k__Bacteria; p__Bacteroidetes; c__Bacteroidia; o__Bacteroidales; f__Porphyromonadaceae; g__Parabacteroides; s__	0.999951485
122f92e3220d34a720d0b1d795865f14	k__Bacteria; p__Actinobacteria; c__Actinobacteria; o__Actinomycetales; f__Corynebacteriaceae; g__Corynebacterium; s__	0.978330797
11f85abc79418e9fa8d586c6aff97714	k__Bacteria; p__Firmicutes; c__Bacilli; o__Bacillales; f__Staphylococcaceae; g__Jeotgalicoccus; s__	0.995348873
106bb46bd94c25340caf1cc006b5f195	k__Bacteria; p__Bacteroidetes; c__Bacteroidia; o__Bacteroidales; f__RF16; g__; s__	0.999995814
b4befd10cc31d00a5727876ab927bb31	k__Bacteria; p__Firmicutes; c__Bacilli; o__Lactobacillales; f__Carnobacteriaceae; g__Trichococcus; s__	0.984793706
9222a14d144c9792f2c0ed8fced55b2a	k__Bacteria; p__Bacteroidetes; c__Bacteroidia; o__Bacteroidales; f__; g__; s__	0.972582463
8a19b9db00728b4b8d5c631ca188827d	k__Bacteria; p__Firmicutes; c__Bacilli; o__Bacillales; f__Bacillaceae; g__Bacillus; s__	0.882378128
78c03b53af818b38f939bcbf4105d5f7	k__Bacteria; p__Bacteroidetes; c__Bacteroidia; o__Bacteroidales; f__Bacteroidaceae; g__Bacteroides; s__	0.999968277
c005398d021decfb6d31109a2d684f67	k__Bacteria; p__Firmicutes; c__Clostridia; o__Clostridiales; f__Lachnospiraceae; g__; s__	0.720662492
c2f3b195bcc24e3aa59cb5365d7d0314	k__Bacteria; p__Firmicutes; c__Clostridia; o__Clostridiales; f__Ruminococcaceae; g__; s__	0.75982095
578ddccdefc5cd3848436fc9de55978d	k__Bacteria; p__Firmicutes; c__Clostridia; o__Clostridiales; f__Ruminococcaceae; g__; s__	0.800287093
5ed6e5a18ab9fcbf8fdf0f6efacc89c6	k__Bacteria; p__Firmicutes; c__Clostridia; o__Clostridiales; f__; g__; s__	0.770445661
5aa7f4c7e7dac37db8fd3de40a405e8a	k__Bacteria; p__Bacteroidetes; c__Bacteroidia; o__Bacteroidales; f__Porphyromonadaceae; g__Parabacteroides; s__distasonis	0.999995242
13248d46e6efe79617f439cc35722e81	k__Bacteria; p__Actinobacteria; c__Rubrobacteria; o__Rubrobacterales; f__Rubrobacteraceae; g__Rubrobacter; s__	0.999919498
64854ce3568ac8eee790a0b42cd7c89f	k__Bacteria; p__Firmicutes; c__Clostridia; o__Clostridiales; f__Clostridiaceae; g__Clostridium; s__	0.792397652
bc139794c4518beac606de2400e16e96	k__Bacteria; p__Firmicutes; c__Bacilli; o__Bacillales; f__Planococcaceae	0.999949334
8f736860bfb9c5da937417ae0f139f2b	k__Bacteria; p__Firmicutes; c__Clostridia; o__Clostridiales; f__Veillonellaceae; g__Veillonella	0.999988482
15eeccde20e9fd2c80ffdd8e43af5a20	k__Bacteria; p__Firmicutes; c__Erysipelotrichi; o__Erysipelotrichales; f__Erysipelotrichaceae; g__Clostridium; s__ramosum	0.998450962
ff78b13fab71c11a3738fc55f2e49fc1	k__Bacteria; p__Actinobacteria; c__Actinobacteria; o__Actinomycetales; f__Corynebacteriaceae; g__Corynebacterium; s__	0.915229864
6c9385c1e0eff8811bfdcdd294987e7d	k__Bacteria	0.98356531
3eb735cda653ec1c8619c28554ec8527	k__Bacteria; p__Proteobacteria; c__Alphaproteobacteria; o__RF32; f__; g__; s__	0.999999298
b0dd13dce8ce6ec1d6b5aa638a949987	k__Bacteria; p__Firmicutes; c__Clostridia; o__Clostridiales; f__Lachnospiraceae; g__Dorea; s__	0.963889702
0eeae0416915c8283bd8f5b53fa59390	k__Bacteria; p__Firmicutes; c__Clostridia; o__Clostridiales; f__Ruminococcaceae; g__; s__	0.951002834
ea0f0fc61d8175da7ec68f194b53d908	k__Bacteria; p__Firmicutes; c__Clostridia; o__Clostridiales; f__Ruminococcaceae; g__Oscillospira; s__	0.998332367
d660e2b11cd34c78eac195d2bb826888	k__Bacteria; p__Firmicutes; c__Erysipelotrichi; o__Erysipelotrichales; f__Erysipelotrichaceae; g__; s__	0.750093749
5521f1c9f3ac8f1e45de11f9449e75ad	k__Bacteria; p__Firmicutes; c__Clostridia; o__Clostridiales; f__Ruminococcaceae; g__; s__	0.764896264
744b3b8299b61ee88c563bbbc5e7929a	k__Bacteria; p__Firmicutes; c__Clostridia; o__Clostridiales; f__Ruminococcaceae; g__Faecalibacterium; s__prausnitzii	0.930979244
09361d2e47ce21d52a89a95e9f91bfa1	k__Bacteria; p__Bacteroidetes; c__Bacteroidia; o__Bacteroidales; f__Rikenellaceae; g__; s__	0.998564391
f8ab081262a55691328de32b7573b73f	k__Bacteria; p__Firmicutes; c__Bacilli; o__Lactobacillales; f__Lactobacillaceae; g__Lactobacillus; s__mucosae	0.999802294
40e578e4c68980e13677d018957096e1	k__Bacteria; p__Bacteroidetes; c__Bacteroidia; o__Bacteroidales; f__; g__; s__	0.982382286
e79430ad7a3058379b1ea771e235f85a	k__Bacteria; p__Firmicutes; c__Clostridia; o__Clostridiales; f__Ruminococcaceae; g__Oscillospira; s__	0.999286761
97a9f79c6abbbd0524c4b930bc673778	k__Bacteria; p__Bacteroidetes; c__Bacteroidia; o__Bacteroidales; f__; g__; s__	0.986802011
d01e6220eb8d8245f1960b42cefae0ed	k__Bacteria; p__Firmicutes; c__Clostridia; o__Clostridiales	0.966915195
56c2019dfca73d8b641e77d5effc519c	k__Bacteria; p__Bacteroidetes; c__Bacteroidia; o__Bacteroidales; f__[Barnesiellaceae]; g__; s__	0.999961624
bc8fff906cee94f2f342de9167e81758	k__Bacteria; p__Firmicutes; c__Erysipelotrichi; o__Erysipelotrichales; f__Erysipelotrichaceae; g__; s__	0.782269971
7b1f7b4da3a386e8f954257bf2ec95f2	k__Bacteria; p__Firmicutes; c__Clostridia; o__Clostridiales; f__Clostridiaceae; g__Proteiniclasticum; s__	0.999331295
fe7c336f4dbb44c46e1ebd7c3947bfaf	k__Bacteria; p__Firmicutes; c__Clostridia; o__Clostridiales	0.999238853
af21b85b24cd7c34c85e5afb3f4b0d8d	k__Bacteria; p__Firmicutes; c__Clostridia; o__Clostridiales	0.99857339
597b6b8b6525db993e140e703eeefb90	k__Bacteria; p__Proteobacteria; c__Betaproteobacteria; o__Burkholderiales; f__Alcaligenaceae; g__Sutterella; s__	0.999999658
37623045c2dead81f55d19bde912a759	k__Bacteria; p__Bacteroidetes; c__Bacteroidia; o__Bacteroidales; f__S24-7; g__; s__	0.999497853
9a8fa62fa26488e655a85835c2b7b6da	k__Bacteria; p__Proteobacteria; c__Alphaproteobacteria; o__Rickettsiales; f__mitochondria; g__; s__	0.885690112
8f3bb594477ef6237c2d91d7ecd1c476	k__Bacteria; p__Proteobacteria; c__Betaproteobacteria; o__Burkholderiales; f__Comamonadaceae; g__Aquabacterium; s__	0.998947813
0ff52d3cc30eb67b3c0f999157b50e68	k__Bacteria; p__Firmicutes; c__Clostridia; o__Clostridiales; f__Ruminococcaceae; g__; s__	0.969160161
1d6893d0e4bf8f9253e536fa2933690d	k__Bacteria; p__Proteobacteria; c__Gammaproteobacteria; o__Oceanospirillales; f__Halomonadaceae; g__Halomonas; s__	0.861031279
fad3119f9e394b7532a8f1a67101e519	k__Bacteria; p__Firmicutes; c__Clostridia; o__Clostridiales; f__Ruminococcaceae; g__; s__	0.941880561
d692ea3617ff57775d714a9f827a8146	k__Bacteria; p__Firmicutes; c__Clostridia; o__Clostridiales; f__Ruminococcaceae; g__; s__	0.892238395
df962e03f21ad8f4bd177f0b4ee0494a	k__Bacteria; p__Proteobacteria; c__Betaproteobacteria; o__Burkholderiales; f__Alcaligenaceae; g__Sutterella; s__	0.742922562
239d051fdc24367becb26b87f8cf4548	k__Bacteria; p__Firmicutes; c__Clostridia; o__Clostridiales; f__Lachnospiraceae	0.99841804
c29da3c356ab7a5f74a322e50e3273b1	k__Bacteria; p__Proteobacteria; c__Gammaproteobacteria; o__Enterobacteriales; f__Enterobacteriaceae	0.999998715
142a032ddba811508ab49b54ef9c616f	k__Bacteria; p__Firmicutes; c__Clostridia; o__Clostridiales; f__Lachnospiraceae; g__[Ruminococcus]; s__torques	0.783576614
93894a0f7b84fcdbd216cae1c60b96dc	k__Bacteria; p__Proteobacteria; c__Gammaproteobacteria; o__Pseudomonadales; f__Moraxellaceae; g__Enhydrobacter	0.999999297
d78da9c73c754099da8536ca8c63564a	k__Bacteria; p__Firmicutes; c__Clostridia; o__Clostridiales; f__Ruminococcaceae; g__Oscillospira; s__	0.998993021
716152318849e92df4cd5a18aec2efe3	k__Bacteria; p__Tenericutes; c__Mollicutes; o__RF39; f__; g__; s__	0.999958182
dabd562b4ff8412783a7c9659594ca8e	k__Bacteria; p__Elusimicrobia; c__Elusimicrobia; o__Elusimicrobiales; f__Elusimicrobiaceae; g__; s__	0.999970066
c753f9da7ff390be5643687f0d6e7610	k__Bacteria; p__Fibrobacteres; c__Fibrobacteria; o__Fibrobacterales; f__Fibrobacteraceae; g__Fibrobacter; s__succinogenes	0.999978606
343976ceb7cee8cf699cfa5f244669d6	k__Bacteria; p__Firmicutes; c__Clostridia; o__Clostridiales; f__Ruminococcaceae; g__Faecalibacterium; s__prausnitzii	0.918392211
f951b24bd5222d529fd1bbd0b5a51fec	k__Bacteria; p__Proteobacteria; c__Betaproteobacteria; o__Rhodocyclales; f__Rhodocyclaceae; g__Hydrogenophilus; s__	0.999997829
71db655961968084c6b1de1a5e3f30a6	k__Bacteria; p__Proteobacteria; c__Gammaproteobacteria; o__Oceanospirillales; f__Halomonadaceae; g__Halomonas; s__	0.940503947
4674d48e8cb5982c49176950f48d0335	k__Bacteria; p__Bacteroidetes; c__Bacteroidia; o__Bacteroidales; f__Marinilabiaceae; g__; s__	0.999234264
389da37c6cceaed1eccd29e8f54cd210	k__Bacteria; p__Firmicutes; c__Clostridia; o__Clostridiales; f__Ruminococcaceae; g__Faecalibacterium; s__prausnitzii	0.913627936
29bc0451830b7e1351e66ba6dc109bee	k__Bacteria; p__Firmicutes; c__Clostridia; o__Clostridiales; f__Lachnospiraceae	0.981501381
3e74732f109b9fd4257f9287c5477cda	k__Bacteria; p__Bacteroidetes; c__Bacteroidia; o__Bacteroidales; f__Bacteroidaceae; g__5-7N15; s__	0.999999692
7ec482274099e355278664c968db7bd8	k__Bacteria; p__Firmicutes; c__Clostridia; o__Clostridiales; f__Ruminococcaceae	0.981713671
f88e8f37dd3e937e76ae869da738d7b7	k__Bacteria; p__Proteobacteria; c__Alphaproteobacteria; o__Rickettsiales; f__mitochondria; g__; s__	0.814898456
5787a267fc1f70780925d4cf5c0852b3	k__Bacteria; p__Bacteroidetes	0.99154919
259f9b438a7e13d322710cf0e4213bc0	k__Bacteria; p__Firmicutes; c__Clostridia; o__Clostridiales	0.999481662
4dc673cfd980bf188449faeacb1f77ab	k__Bacteria; p__Tenericutes; c__Mollicutes; o__Acholeplasmatales; f__Acholeplasmataceae; g__Acholeplasma; s__	0.998127695
f779624b2b8af6fcac6ab993792c1512	k__Bacteria; p__Firmicutes; c__Clostridia; o__Clostridiales; f__Ruminococcaceae; g__Oscillospira; s__	0.960456907
be8b2c4807226e91d3915067729cec3b	k__Bacteria; p__Firmicutes; c__Clostridia; o__Clostridiales; f__Lachnospiraceae	0.97030761
fb54d0d8ad828e5d42f5a1cf2e4baabe	k__Bacteria; p__Firmicutes; c__Erysipelotrichi; o__Erysipelotrichales; f__Erysipelotrichaceae; g__Sharpea; s__azabuensis	0.999996742
96985147db501101c243c142c60ec859	k__Bacteria; p__Firmicutes; c__Erysipelotrichi; o__Erysipelotrichales; f__Erysipelotrichaceae; g__Coprobacillus; s__	0.9998427
69f1126cfa0e8d49799c4aa1e08b45e1	k__Bacteria; p__Proteobacteria; c__Alphaproteobacteria; o__RF32; f__; g__; s__	0.999999977
8db7a4805b4096e9f46d9f4b67013625	k__Bacteria; p__Proteobacteria; c__Gammaproteobacteria; o__Pasteurellales; f__Pasteurellaceae; g__Gallibacterium; s__	0.999515703
0182526fad3572dcaabb20ee235e4b0d	k__Bacteria; p__Firmicutes; c__Clostridia; o__Clostridiales; f__Clostridiaceae; g__Clostridium; s__	0.883602833
6358623b8e1d6bdc39093ed49d481832	k__Bacteria; p__Firmicutes; c__Clostridia; o__Clostridiales	0.999999966
c4ca93c3aef01e735b7113629c41b449	k__Bacteria; p__Firmicutes; c__Clostridia; o__Clostridiales; f__Lachnospiraceae	0.974552613
29abfdc6e35adeb5f36e11641c855b4e	k__Bacteria; p__Firmicutes; c__Clostridia; o__Clostridiales; f__Ruminococcaceae; g__; s__	0.956702346
ff8b513c3d36dfc85883430c08d8eb62	k__Bacteria; p__Firmicutes; c__Bacilli; o__Lactobacillales; f__Lactobacillaceae; g__Lactobacillus	0.99999892
2a74f0fe83b5d7c0b2506bb949c26bc4	k__Bacteria; p__Firmicutes; c__Clostridia; o__Clostridiales; f__Lachnospiraceae; g__Butyrivibrio; s__	0.925837009
13fe4a38583ab6d12e1d7b7610fa9813	k__Bacteria; p__Proteobacteria; c__Alphaproteobacteria; o__Rickettsiales; f__mitochondria	1
4b8e3df5ca93c691022404b6e6825f93	k__Bacteria; p__Bacteroidetes; c__Bacteroidia; o__Bacteroidales; f__Porphyromonadaceae; g__; s__	0.999959246
69fbb0ef44cd63827ab9e2da4d0687e0	k__Bacteria; p__Firmicutes; c__Clostridia; o__Clostridiales; f__Ruminococcaceae; g__; s__	0.736314622
8b6e8c79dd6f2c2d76faa5346b280cdb	k__Bacteria; p__Firmicutes; c__Clostridia; o__Clostridiales; f__Ruminococcaceae; g__Oscillospira; s__	0.997677951
d5ca601ea9a69217da5d47ae0ba1de5c	k__Bacteria; p__Bacteroidetes; c__Bacteroidia; o__Bacteroidales; f__Bacteroidaceae; g__Bacteroides; s__	0.896946476
2bba715f8c9b8597cccb3e9fd370a364	k__Bacteria; p__Firmicutes; c__Clostridia; o__Clostridiales; f__Lachnospiraceae; g__Blautia; s__	0.999305055
103e68db41d2084339e2803bc4395bcf	k__Bacteria; p__Bacteroidetes; c__Bacteroidia; o__Bacteroidales; f__S24-7; g__; s__	0.999836476
b15487f64df75913f145b7fa11bd4dd5	k__Bacteria; p__Bacteroidetes; c__Bacteroidia; o__Bacteroidales; f__Prevotellaceae; g__Prevotella; s__	0.980955011
4164a3c7fb66ad95c161cd941fb73127	k__Bacteria; p__Firmicutes; c__Clostridia; o__Clostridiales; f__; g__; s__	0.917054818
0753b785592df7c2e3ff34c16d222bfc	k__Bacteria; p__Firmicutes; c__Clostridia; o__Clostridiales; f__Ruminococcaceae; g__Butyricicoccus; s__pullicaecorum	0.999927175
b5bc277addc3887e7c82d29cc3cf08e1	k__Bacteria; p__Bacteroidetes; c__Bacteroidia; o__Bacteroidales; f__Bacteroidaceae; g__; s__	0.870395728
78785b53d09a12c7b5f40b84a6734d6b	k__Bacteria; p__Bacteroidetes; c__Bacteroidia; o__Bacteroidales; f__; g__; s__	0.983743588
d592ee6619f7f597ff988b417f00173e	k__Bacteria; p__Bacteroidetes; c__Bacteroidia; o__Bacteroidales; f__; g__; s__	0.986087354
c1a6a44f40c96491e5b2261e3738aa09	k__Bacteria; p__Proteobacteria; c__Gammaproteobacteria; o__Xanthomonadales; f__Xanthomonadaceae; g__Luteimonas; s__	0.997741059
1d2b285bfbb745dcc8e68dae248e7ee9	k__Bacteria; p__Bacteroidetes; c__Bacteroidia; o__Bacteroidales; f__Porphyromonadaceae; g__Parabacteroides; s__distasonis	0.999998061
8dc740bf05054c8cb892b1107f38eb67	k__Bacteria; p__Firmicutes; c__Clostridia; o__Clostridiales; f__; g__; s__	0.907695888
85e303a9f308390814974874338da4a8	k__Bacteria; p__Firmicutes; c__Clostridia; o__Clostridiales; f__; g__; s__	0.856565906
b5c40c57034fae4643d24a2e5d2432df	k__Bacteria; p__Firmicutes; c__Clostridia; o__Clostridiales; f__Ruminococcaceae; g__; s__	0.704431065
48ec1801ec89dbc0b5bc72c6c1060c1f	k__Bacteria; p__Firmicutes; c__Clostridia; o__Clostridiales; f__Ruminococcaceae; g__; s__	0.913011436
b30bb7c9639032b5a06e763c6c788070	k__Bacteria; p__Bacteroidetes; c__Bacteroidia; o__Bacteroidales; f__Bacteroidaceae; g__; s__	0.985187748
7d08eda6372f06ee4feb21f7e91cfdc3	k__Bacteria; p__Proteobacteria; c__Gammaproteobacteria; o__Pseudomonadales; f__Pseudomonadaceae; g__; s__	0.963575401
10960133c1930f7b1302052f12d7b7f1	k__Bacteria; p__Firmicutes; c__Clostridia; o__Clostridiales; f__; g__; s__	0.980039023
fbc36978595349d20c9a0f8c6662d079	k__Bacteria; p__Firmicutes; c__Clostridia; o__Clostridiales; f__Lachnospiraceae; g__Blautia; s__producta	0.963078129
db764d9e3ab030f4489a2e4adcf1c2a2	k__Bacteria; p__Firmicutes; c__Bacilli; o__Lactobacillales; f__Lactobacillaceae; g__Lactobacillus; s__mucosae	0.999388269
ec3dc7ad959dfa98b0d3d6b90db257cb	k__Bacteria; p__Bacteroidetes; c__Bacteroidia; o__Bacteroidales; f__Bacteroidaceae; g__Bacteroides; s__	0.999974293
af6cc3c06c1d4f5386a508a2b62f7c33	k__Bacteria; p__Actinobacteria; c__Actinobacteria; o__Actinomycetales; f__Intrasporangiaceae	0.999701856
319b9da73b5c932864a8c4f47031509e	k__Bacteria; p__Proteobacteria; c__Alphaproteobacteria; o__Rhizobiales; f__Phyllobacteriaceae; g__Chelativorans; s__	0.851441798
978af7d604dc875560b85f3834e95ce6	k__Bacteria; p__Firmicutes; c__Clostridia; o__Clostridiales; f__Ruminococcaceae; g__Oscillospira; s__	0.99876126
038ef64cc4ebb45a9e8c4a98798e685b	k__Bacteria; p__Bacteroidetes; c__Bacteroidia; o__Bacteroidales; f__[Odoribacteraceae]; g__Odoribacter; s__	0.999999592
77e9d281f7c9dad81c7990dc4c9fe3c0	k__Bacteria; p__Actinobacteria; c__Actinobacteria; o__Actinomycetales; f__Cellulomonadaceae; g__Actinotalea; s__	0.980091694
093823955607e63e86053b8da4891ae3	k__Bacteria; p__Firmicutes; c__Clostridia; o__Clostridiales; f__[Tissierellaceae]; g__Tissierella_Soehngenia; s__	0.88138679
723dd5810140d3e8c7642378d083e2fe	k__Bacteria; p__Firmicutes; c__Clostridia; o__Clostridiales; f__Ruminococcaceae; g__Oscillospira; s__	0.997016365
0cf848291470063b2efa6d057762423e	k__Bacteria; p__Chloroflexi; c__Thermomicrobia; o__JG30-KF-CM45; f__; g__; s__	0.99999944
5a14964a2e1505edc902f08df43dea2a	k__Bacteria; p__Firmicutes; c__Clostridia; o__Clostridiales; f__Ruminococcaceae; g__; s__	0.883870551
63460bd80b86b7988cb0c2b679183633	k__Bacteria; p__Bacteroidetes; c__Bacteroidia; o__Bacteroidales; f__Porphyromonadaceae; g__Parabacteroides; s__	0.999074295
a416c4fa97b22ec32dc5b473f36b9336	k__Bacteria; p__Bacteroidetes; c__Bacteroidia; o__Bacteroidales; f__; g__; s__	0.995584763
169a72eb86d32ebda902473edbc05f01	k__Bacteria; p__Bacteroidetes; c__Bacteroidia; o__Bacteroidales; f__[Odoribacteraceae]; g__Butyricimonas; s__	1
d56d8598aca5cf5beecfdf17e7e771d9	k__Bacteria; p__Actinobacteria; c__Coriobacteriia; o__Coriobacteriales; f__Coriobacteriaceae; g__; s__	0.997112634
eb17bf117ee77e9fb183e6c98c9f1091	k__Bacteria; p__Proteobacteria; c__Betaproteobacteria; o__Burkholderiales; f__Alcaligenaceae; g__Sutterella; s__	0.725136689
03f1ef7494c6f65a5600937a8e640ba4	k__Bacteria; p__Proteobacteria; c__Gammaproteobacteria; o__Enterobacteriales; f__Enterobacteriaceae	0.999999227
c7550c3a17d077180e25ffe709ac21bb	k__Bacteria; p__Firmicutes; c__Bacilli; o__Bacillales; f__Staphylococcaceae; g__Jeotgalicoccus; s__psychrophilus	0.988952292
ca4e8773b464446d6dadccef1d73de0d	k__Bacteria; p__Firmicutes; c__Clostridia; o__Clostridiales; f__Lachnospiraceae	0.989974126
281f6171bd87f9a388e598d2b1e2c200	k__Bacteria; p__Firmicutes; c__Clostridia; o__Clostridiales; f__; g__; s__	0.937769488
30cb53ec58396fb7d69be0bf1f3caa9b	k__Bacteria; p__Proteobacteria; c__Gammaproteobacteria; o__Enterobacteriales; f__Enterobacteriaceae	0.99999524
e96e5bd90b352f25aacab3f2185ec5bb	k__Bacteria; p__Firmicutes; c__Bacilli; o__Bacillales; f__Staphylococcaceae; g__Staphylococcus	0.875342116
a5c9fcc7f3d50718dbd906e5ee5a3f5b	k__Bacteria; p__Firmicutes; c__Clostridia; o__Clostridiales; f__Lachnospiraceae	0.996798076
98ddca2e93daaa6dd5254999fa7925c1	k__Bacteria; p__Firmicutes; c__Clostridia; o__Clostridiales; f__Ruminococcaceae; g__Oscillospira; s__	0.984179963
0e6453d32e2e5bdadd7d8bdbc247a597	k__Bacteria; p__Firmicutes; c__Clostridia; o__Clostridiales; f__Lachnospiraceae; g__Roseburia	0.967897142
064e4e799b5b93add8ebed1ab8b20a25	k__Bacteria; p__Firmicutes; c__Clostridia; o__Clostridiales; f__Peptococcaceae; g__rc4-4; s__	0.999989628
1a4853aa3c41a7de59c7ac77cba498af	k__Bacteria; p__Proteobacteria; c__Alphaproteobacteria; o__Rhizobiales; f__Bradyrhizobiaceae	0.999935183
0b2794dd5ed5cb51ab17349173b4898b	k__Bacteria; p__Bacteroidetes; c__Bacteroidia; o__Bacteroidales; f__Porphyromonadaceae; g__; s__	0.999814443
a041be6c089f0be0d042ca2ee19ef5de	k__Bacteria; p__Firmicutes; c__Bacilli; o__Lactobacillales; f__Lactobacillaceae; g__Lactobacillus; s__helveticus	0.867455724
0e96b379bc1d455f67262b7a6ebec843	k__Bacteria; p__Firmicutes; c__Clostridia; o__Clostridiales; f__Ruminococcaceae; g__; s__	0.967406019
cbd0134ce8bf170c85e8a25bdb864627	k__Bacteria; p__Firmicutes; c__Clostridia; o__Clostridiales	0.905498942
4797f34cceb9071d154cb6c9be398077	k__Bacteria; p__Bacteroidetes; c__Bacteroidia; o__Bacteroidales; f__Bacteroidaceae; g__; s__	0.984745611
6d002e7fafafcd6935dd1c962718a410	k__Bacteria; p__Firmicutes; c__Clostridia; o__Clostridiales; f__; g__; s__	0.945980881
b9d173fad299cd854763b3e6263e3f6d	k__Bacteria; p__Proteobacteria; c__Gammaproteobacteria; o__Alteromonadales; f__Alteromonadaceae; g__Marinobacter; s__	0.977184609
918e1d0dfbe21c7a5109615d0763f161	k__Bacteria; p__Firmicutes; c__Clostridia; o__Clostridiales; f__Ruminococcaceae; g__; s__	0.975036596
c754140d26292a05daf9d50ac8532d84	k__Bacteria; p__Bacteroidetes; c__Bacteroidia; o__Bacteroidales; f__Porphyromonadaceae; g__; s__	0.999966587
20af1d5794ea3355ff6d27ce94c07ff4	k__Bacteria; p__Firmicutes; c__Clostridia; o__Clostridiales; f__Ruminococcaceae	0.9848069
a353d7a2d10daa5f321ba2d8feff67d0	k__Bacteria; p__Proteobacteria; c__Gammaproteobacteria; o__Pseudomonadales; f__Moraxellaceae; g__Acinetobacter; s__	0.743153569
5ff64a7269ad2cdfd19ce2eb96063332	k__Bacteria; p__Bacteroidetes; c__Bacteroidia; o__Bacteroidales; f__; g__; s__	0.997564113
e1fbc4777eb177719efcb2d4a6db7564	k__Bacteria; p__Firmicutes; c__Clostridia; o__Clostridiales; f__; g__; s__	0.891883876
8bf7647b506623c2c8e0f675fda32323	k__Bacteria; p__Firmicutes; c__Clostridia; o__Clostridiales; f__Christensenellaceae; g__; s__	0.83570562
fcb87dd48f02b233d2941fa03fce0b1b	k__Bacteria; p__Bacteroidetes; c__Bacteroidia; o__Bacteroidales; f__Bacteroidaceae; g__; s__	0.973791106
6cfd8bd5b65156ac2a687df5e0001157	k__Bacteria; p__Bacteroidetes; c__Bacteroidia; o__Bacteroidales; f__; g__; s__	0.993686246
667466c3b99da2a2d4a4eb1030344ba4	k__Bacteria; p__Firmicutes; c__Clostridia; o__Clostridiales; f__; g__; s__	0.975441758
370ef2ef2984cd499859bf00f132ea77	k__Bacteria; p__Bacteroidetes; c__Bacteroidia; o__Bacteroidales; f__Bacteroidaceae; g__5-7N15; s__	0.999999657
f60b8feb27a488692c18862375f931e3	k__Bacteria; p__Proteobacteria; c__Deltaproteobacteria; o__Desulfobacterales; f__Desulfobulbaceae; g__Desulfobulbus; s__	0.9907713
f8ebcdcbdfae3319f3cc2833d5a187bd	k__Bacteria; p__Firmicutes; c__Clostridia; o__Clostridiales; f__Christensenellaceae; g__; s__	0.823178175
aca6164cd8394d4aa1119d07133c803b	k__Bacteria; p__Tenericutes; c__Mollicutes; o__Acholeplasmatales; f__Acholeplasmataceae; g__; s__	0.999933526
1b427d7b97f3048116738c0413502b5d	k__Bacteria; p__Firmicutes; c__Clostridia; o__Clostridiales; f__Peptostreptococcaceae	0.871748094
6423780217e2041e6a83d1b83f8bded3	k__Bacteria; p__Actinobacteria; c__Actinobacteria; o__Actinomycetales; f__Dietziaceae; g__Dietzia; s__	0.978659119
e69c1a24f8f26622bae8ee206b44b0fc	k__Bacteria; p__Firmicutes; c__Clostridia; o__Clostridiales; f__Ruminococcaceae; g__Oscillospira; s__	0.990638115
a09375600a787141391a180947df736a	k__Bacteria; p__Bacteroidetes; c__Bacteroidia; o__Bacteroidales; f__Porphyromonadaceae; g__; s__	0.99996551
e40259083cbbd84a4f63ec6400d90509	k__Bacteria; p__Firmicutes; c__Clostridia; o__Clostridiales; f__Ruminococcaceae; g__Butyricicoccus; s__pullicaecorum	0.999883373
1353c685f23bb64b613f5c1f2d9483c7	k__Bacteria; p__Firmicutes; c__Clostridia; o__Clostridiales; f__Ruminococcaceae; g__Faecalibacterium; s__prausnitzii	0.922749083
dde9b00da796dd712d41695f1b749636	k__Bacteria; p__Firmicutes; c__Clostridia; o__Clostridiales; f__Lachnospiraceae	0.968010745
d0afb36460321962fe1bf77b1b3a8b67	k__Bacteria; p__Bacteroidetes; c__Sphingobacteriia; o__Sphingobacteriales; f__Sphingobacteriaceae; g__; s__	0.951526723
f06128f65acc704eb75900a5fca8be96	k__Bacteria; p__Firmicutes; c__Clostridia; o__Clostridiales; f__Clostridiaceae; g__Sarcina; s__	0.999490746
9f80d510aa0d7f1c30753df4f5c9080d	k__Bacteria; p__Firmicutes; c__Clostridia; o__Clostridiales; f__Ruminococcaceae	0.994535371
679ccd6fb008a161dfa4b998f0e542f9	k__Bacteria; p__Firmicutes; c__Clostridia; o__Clostridiales; f__Ruminococcaceae; g__Oscillospira; s__	0.999146444
85fc90bd0c53d1aaec337f97290ffb88	k__Bacteria; p__Actinobacteria; c__Actinobacteria; o__Bifidobacteriales; f__Bifidobacteriaceae; g__Bifidobacterium; s__	0.974749713
3d851aa2e72fd45427cb82589bf0d29f	k__Bacteria; p__Firmicutes; c__Clostridia; o__Clostridiales; f__Lachnospiraceae	0.969953062
0931957f6c01df8dd4cc8e2f7e73c3be	k__Bacteria; p__Firmicutes; c__Clostridia; o__Clostridiales; f__Ruminococcaceae; g__Gemmiger; s__formicilis	0.798743041
db8da820924d83717d8f163a4b347257	k__Bacteria; p__Proteobacteria; c__Deltaproteobacteria; o__Desulfovibrionales; f__Desulfovibrionaceae; g__Desulfovibrio; s__	0.968338673
3f42d098dc1674d9cc8adeb6e0cdb0a7	k__Bacteria; p__Bacteroidetes; c__Bacteroidia; o__Bacteroidales; f__Bacteroidaceae; g__; s__	0.978552989
ae0aa3f3382c07a3f0d9a80f5ddb0595	k__Bacteria; p__Bacteroidetes; c__Bacteroidia; o__Bacteroidales; f__Bacteroidaceae; g__Bacteroides; s__	0.986573154
115f7393f3392e89f8b150995e775220	k__Bacteria; p__Proteobacteria; c__Alphaproteobacteria; o__Sphingomonadales; f__Sphingomonadaceae; g__Sphingomonas	0.995031104
6df9263d7101489547159709d4f6e7f9	k__Bacteria; p__Bacteroidetes; c__Bacteroidia; o__Bacteroidales; f__Bacteroidaceae; g__5-7N15; s__	0.999999554
513371b91c478d2ef2388f589ec795a6	k__Bacteria; p__Actinobacteria; c__Actinobacteria; o__Actinomycetales; f__Corynebacteriaceae; g__Corynebacterium; s__	0.915311403
15a25a821cfc6d2d379016b4ae0eca34	k__Bacteria; p__Firmicutes; c__Clostridia; o__Clostridiales; f__Ruminococcaceae; g__; s__	0.921282766
55130f6374d052475cfb825b85382bc9	k__Bacteria; p__Firmicutes; c__Clostridia; o__Clostridiales; f__; g__; s__	0.968854588
2a1d7f218767230cde374a5dd662ddda	k__Bacteria; p__Actinobacteria; c__Actinobacteria; o__Actinomycetales; f__Intrasporangiaceae; g__; s__	0.901696412
2d73c767f131423d4972cb7cb9c98f43	k__Bacteria; p__Firmicutes; c__Clostridia; o__Clostridiales; f__Clostridiaceae; g__Proteiniclasticum; s__	0.999888936
900dc701eb05af9f45207448046b477f	k__Bacteria; p__Bacteroidetes; c__Bacteroidia; o__Bacteroidales; f__Bacteroidaceae; g__5-7N15; s__	0.999999593
e59125abcadd6c86e0491511f06c513e	k__Bacteria; p__Cyanobacteria; c__Chloroplast; o__Streptophyta; f__; g__; s__	0.999990409
a97bf64adef277d3bef505dd10c0b33f	k__Bacteria; p__Proteobacteria; c__Alphaproteobacteria; o__Rhodobacterales; f__Rhodobacteraceae; g__Paracoccus; s__	0.868806513
9372e3745c41c983c7f977c3541f262d	k__Bacteria; p__Actinobacteria; c__Actinobacteria; o__Actinomycetales; f__Intrasporangiaceae; g__Ornithinimicrobium; s__pekingense	0.76392678
579643d725e14f463b8e79ecdd55ac57	k__Bacteria; p__Firmicutes; c__Clostridia; o__Clostridiales; f__Eubacteriaceae; g__Garciella; s__	0.999035631
e979cbbb9581b28a06b18ed53a1f6f99	k__Bacteria; p__Bacteroidetes; c__Bacteroidia; o__Bacteroidales; f__Bacteroidaceae; g__5-7N15; s__	0.999998835
e03bea2858dba0ff10a23af399294b61	k__Bacteria; p__Firmicutes; c__Clostridia; o__Clostridiales; f__Ruminococcaceae	0.986751181
4f924584367f6182b80db21a665db285	k__Bacteria; p__Bacteroidetes; c__Bacteroidia; o__Bacteroidales; f__Porphyromonadaceae; g__Paludibacter; s__	0.711371632
e21744498d956748bc61a76037d6ad97	k__Bacteria; p__Proteobacteria; c__Deltaproteobacteria; o__Desulfovibrionales; f__Desulfovibrionaceae; g__Desulfovibrio; s__	0.973904545
a6264f6ef659fdb2d73c21606a6d9662	k__Bacteria; p__Firmicutes; c__Clostridia; o__Clostridiales; f__Lachnospiraceae; g__Coprococcus; s__	0.909954199
1297e98181cc55b7a85fc8e1d22d23ad	k__Bacteria; p__Proteobacteria; c__Gammaproteobacteria; o__Alteromonadales	0.798568105
cea8ba3a1892610680da22d01b3cb7a2	k__Bacteria; p__Firmicutes; c__Clostridia; o__Clostridiales; f__Ruminococcaceae; g__Oscillospira; s__	0.985559313
edb0b6d094b8696627e4c82c40852485	k__Bacteria; p__Proteobacteria; c__Gammaproteobacteria; o__Pseudomonadales; f__Moraxellaceae; g__Psychrobacter; s__celer	0.795382159
22749528a073326653992091d668eb90	k__Bacteria; p__Firmicutes; c__Clostridia; o__Clostridiales; f__Lachnospiraceae; g__[Ruminococcus]; s__	0.908044553
0cc5283accc0f7340e327bdf27f11d85	k__Bacteria; p__Bacteroidetes; c__Flavobacteriia; o__Flavobacteriales; f__Flavobacteriaceae	0.999397611
d44345be264024d8548dcc188e871bf1	k__Bacteria; p__Bacteroidetes; c__Bacteroidia; o__Bacteroidales; f__Porphyromonadaceae; g__; s__	0.999296092
d53dd7d614ba5add18f551eadd308e2c	k__Bacteria; p__Firmicutes; c__Clostridia; o__Clostridiales; f__Lachnospiraceae; g__Coprococcus; s__	0.86860365
6d4da16bcdab9d376db056825e174b98	k__Bacteria; p__Actinobacteria; c__Actinobacteria; o__Actinomycetales; f__Propionibacteriaceae; g__Propionibacterium; s__acnes	0.999315273
b1948b50bfe1e8aeddb4c0cff6448965	k__Bacteria; p__Firmicutes; c__Erysipelotrichi; o__Erysipelotrichales; f__Erysipelotrichaceae; g__; s__	0.988674769
ba201c9c747fe317c0eceda68781270e	k__Bacteria; p__Proteobacteria; c__Gammaproteobacteria; o__Enterobacteriales; f__Enterobacteriaceae	0.999983404
95adb945a8048ba86df6057243c9b751	k__Bacteria; p__Bacteroidetes; c__Bacteroidia; o__Bacteroidales; f__Bacteroidaceae; g__5-7N15; s__	0.999999626
3e78bf81dad89d510b0f8c441bd12949	k__Bacteria; p__Bacteroidetes; c__Bacteroidia; o__Bacteroidales; f__Bacteroidaceae; g__5-7N15; s__	0.999999455
8ed78794e6dba57d411b94f19b8cbe6d	k__Bacteria; p__Planctomycetes; c__Planctomycetia; o__Planctomycetales; f__Planctomycetaceae; g__Planctomyces; s__	0.998825144
a7c54dbcf4fb97c0c42e2e3c18234f78	k__Bacteria; p__Bacteroidetes; c__Bacteroidia; o__Bacteroidales; f__Bacteroidaceae; g__; s__	0.987146201
d5814390948b9242e66519b0679cff6b	k__Bacteria; p__Firmicutes; c__Clostridia; o__Clostridiales; f__Clostridiaceae; g__Clostridium; s__	0.807140384
bb8c5f12349e199f0310d02c7f70d645	k__Bacteria; p__Firmicutes; c__Clostridia; o__Clostridiales; f__; g__; s__	0.932546723
c900abaf4f9f10fe9757c19cfee82ceb	k__Bacteria; p__Tenericutes; c__Mollicutes; o__Acholeplasmatales; f__Acholeplasmataceae; g__Acholeplasma; s__	0.992270122
9397e2e208e9f870959bcbdc5cd515a6	k__Bacteria; p__Bacteroidetes; c__Sphingobacteriia; o__Sphingobacteriales; f__Sphingobacteriaceae; g__; s__	0.960312037
870247b0a8cfee9fe8979c189338c1bd	k__Bacteria; p__Verrucomicrobia; c__Verrucomicrobiae; o__Verrucomicrobiales; f__Verrucomicrobiaceae; g__Akkermansia; s__muciniphila	0.999999985
567a6f09709f7d1d2ac4d5a126cb87d8	k__Bacteria; p__Firmicutes; c__Clostridia; o__Clostridiales; f__Ruminococcaceae; g__; s__	0.864816948
cb587621e25ffe341543519ce40fa43a	k__Bacteria; p__Firmicutes; c__Clostridia; o__Clostridiales; f__; g__; s__	0.924145536
91f311b9dfad3f33ebae4833c6c3a013	k__Bacteria; p__Firmicutes; c__Bacilli; o__Lactobacillales; f__Lactobacillaceae; g__Lactobacillus	0.999999098
bc4ec1171b280cc620bdd8c924a624b5	k__Bacteria; p__Tenericutes; c__Mollicutes; o__Acholeplasmatales; f__Acholeplasmataceae; g__; s__	0.990127098
659638cea530e71e5ef2712193fdee67	k__Bacteria; p__Cyanobacteria; c__Chloroplast; o__Streptophyta; f__; g__; s__	0.999990986
d78c785d997bb11eb3714f2f9df57be7	k__Bacteria; p__Bacteroidetes; c__Bacteroidia; o__Bacteroidales; f__RF16; g__; s__	0.999996196
d5164fc633e6f93afd7b6cdc2aef9ce9	k__Bacteria; p__Firmicutes; c__Clostridia; o__Clostridiales; f__Lachnospiraceae; g__Coprococcus; s__	0.863208563
6b77c643601704bd9be911701faf97b6	k__Bacteria; p__Proteobacteria; c__Betaproteobacteria; o__Burkholderiales; f__Comamonadaceae; g__Comamonas; s__	0.831072918
cd6f4b91b432a921e3cbc62222af357c	k__Bacteria; p__Firmicutes; c__Clostridia; o__Clostridiales; f__; g__; s__	0.9744506
794943a09d4858f95df0b31d2a683ded	k__Bacteria; p__Bacteroidetes; c__Bacteroidia; o__Bacteroidales; f__Porphyromonadaceae; g__; s__	0.9996145
59566c0a14fdbcff34a435715d15eed5	k__Bacteria; p__Firmicutes; c__Clostridia; o__Clostridiales; f__Ruminococcaceae	0.987139097
a69e0468846d0d8bbaa6ae0f77b6f874	k__Bacteria; p__Firmicutes; c__Clostridia; o__Clostridiales; f__Lachnospiraceae; g__; s__	0.733781699
7faca7124d74a2a0c57ef4d0700a319b	k__Bacteria; p__Firmicutes; c__Clostridia; o__Clostridiales; f__Clostridiaceae; g__Clostridium; s__perfringens	0.99847832
82d545c211bfc3fdd087715ea95e76d6	k__Bacteria; p__Proteobacteria; c__Gammaproteobacteria; o__Pseudomonadales; f__Pseudomonadaceae; g__; s__	0.780076844
1fac83c313feb7f93978efb73160f781	k__Bacteria; p__Firmicutes; c__Erysipelotrichi; o__Erysipelotrichales; f__Erysipelotrichaceae; g__Erysipelothrix; s__	0.921122243
371070a8d6ef882ab5481330485aa67f	k__Bacteria; p__Firmicutes; c__Clostridia; o__Clostridiales; f__Ruminococcaceae; g__; s__	0.939839815
c1c979d3cfda88dc24804eea941451ae	k__Bacteria; p__Bacteroidetes; c__Flavobacteriia; o__Flavobacteriales; f__[Weeksellaceae]; g__Ornithobacterium; s__	0.997548203
153f1591fd95c5e60e75e90eab9a985b	k__Bacteria; p__Firmicutes; c__Bacilli; o__Bacillales; f__Staphylococcaceae; g__Jeotgalicoccus; s__	0.996450959
127fc6c6c496e0605f97c0088b9e16a8	k__Bacteria; p__Firmicutes; c__Clostridia; o__MBA08; f__; g__; s__	0.999988489
e65a24cb14de4097be5439050414308c	k__Bacteria; p__Firmicutes; c__Clostridia; o__Clostridiales; f__Christensenellaceae; g__; s__	0.84036423
87497a8c7e5efb2907b5a1092024bf19	k__Bacteria; p__Bacteroidetes; c__Flavobacteriia; o__Flavobacteriales; f__Flavobacteriaceae; g__; s__	0.922401884
fd4b414d9d52aa147a97d8c4416644a9	k__Bacteria; p__Firmicutes; c__Clostridia; o__Clostridiales; f__Ruminococcaceae; g__; s__	0.914308177
e7cf0f1b0f41fcef91205d74ce8f50b2	k__Bacteria; p__Bacteroidetes; c__Bacteroidia; o__Bacteroidales; f__; g__; s__	0.997180447
bbb77983f013c1d4cf921e9b1dace9b3	k__Bacteria; p__Verrucomicrobia; c__Verrucomicrobiae; o__Verrucomicrobiales; f__Verrucomicrobiaceae; g__Akkermansia; s__muciniphila	0.999999987
b4f34da3435a9dbcfe8e41488fbe706e	k__Bacteria; p__Bacteroidetes; c__[Saprospirae]; o__[Saprospirales]; f__Saprospiraceae; g__; s__	0.995171673
ec201660138a8160196420c8ed46cf34	k__Bacteria; p__Actinobacteria; c__Coriobacteriia; o__Coriobacteriales; f__Coriobacteriaceae	0.999986053
88004fe0c1e8c57e724b13cafe5d85f4	k__Bacteria; p__Firmicutes; c__Clostridia; o__Clostridiales; f__[Tissierellaceae]; g__GW-34; s__	0.999999097
c6c66dbcce582feecbc5ce353b87c0e2	k__Bacteria; p__Firmicutes; c__Clostridia; o__Clostridiales; f__Lachnospiraceae	0.998730418
bb5f984f04b2df589dbab9cab1f95a5d	k__Bacteria; p__Bacteroidetes; c__Bacteroidia; o__Bacteroidales; f__Bacteroidaceae; g__5-7N15; s__	0.99999982
466c760515284edbfae999b97d71345e	k__Bacteria; p__Proteobacteria; c__Gammaproteobacteria; o__Enterobacteriales; f__Enterobacteriaceae	0.999996812
0cba005380743e005c5610b3a3dd9903	k__Bacteria; p__Bacteroidetes; c__Bacteroidia; o__Bacteroidales; f__Bacteroidaceae; g__5-7N15; s__	0.999999809
4956993a4e5c0b144664bb21b0428bb8	k__Bacteria; p__Cyanobacteria; c__Chloroplast; o__Streptophyta; f__; g__; s__	0.999987805
ba95d0a14fc3a6a6ae5058b4c66c6b7d	k__Bacteria; p__Firmicutes; c__Clostridia; o__Clostridiales; f__Lachnospiraceae	0.974836966
fe89dec797fbbd9f22c911a336b82bcb	k__Bacteria; p__Firmicutes; c__Clostridia; o__Clostridiales; f__Ruminococcaceae; g__Oscillospira; s__	0.996231824
8df5f89d85e0bbed802d2bc0f748f2bf	k__Bacteria; p__Firmicutes; c__Clostridia; o__Clostridiales; f__Lachnospiraceae; g__[Ruminococcus]; s__	0.862914454
650599f90c385ec1388e2d80f5c3dd00	k__Bacteria; p__Firmicutes; c__Bacilli; o__Lactobacillales; f__Enterococcaceae; g__Enterococcus; s__casseliflavus	0.822217016
f908f15562035b59634c8b376485b66d	k__Bacteria; p__Bacteroidetes	0.982950536
25efb145f0cf0d26781e30807050d5ed	k__Bacteria; p__Firmicutes; c__Clostridia; o__Clostridiales; f__Lachnospiraceae; g__; s__	0.765201896
6c88fb7d452276354e6069b4b906f92e	k__Bacteria; p__Actinobacteria; c__Actinobacteria; o__Actinomycetales	0.999995322
1a49ac60eba2d9e3059f63c1aee42949	k__Bacteria; p__Firmicutes; c__Clostridia; o__Clostridiales; f__Ruminococcaceae; g__; s__	0.962222301
889fddb463af5611cb5f4c5ec45e44a6	k__Bacteria; p__Actinobacteria; c__Actinobacteria; o__Actinomycetales; f__Brevibacteriaceae; g__Brevibacterium	0.999999971
452af7d3b6f5bcf08ded37ad73e4d36d	k__Bacteria; p__Firmicutes; c__Clostridia; o__Clostridiales; f__Lachnospiraceae; g__Lactonifactor; s__longoviformis	0.937110714
a24e4e5c4eb6b4bdac9d4c9cb4ee6567	k__Bacteria; p__Bacteroidetes; c__Bacteroidia; o__Bacteroidales; f__Bacteroidaceae; g__Bacteroides	0.999997908
abc05337957359b54da42b88ea2640a1	k__Bacteria; p__Proteobacteria; c__Gammaproteobacteria; o__Pseudomonadales; f__Pseudomonadaceae; g__Pseudomonas	0.987579336
419366cec6373b3eca2970b3f76575cd	k__Bacteria; p__Bacteroidetes; c__Bacteroidia; o__Bacteroidales; f__Porphyromonadaceae; g__; s__	0.99991373
723e18aa002ce44213300a25ecc816e1	k__Bacteria; p__Firmicutes; c__Clostridia; o__Clostridiales; f__Ruminococcaceae; g__; s__	0.920063663
8bd558d3546fade5c30e93482aaa1a86	k__Bacteria; p__Firmicutes; c__Clostridia; o__Clostridiales; f__Ruminococcaceae; g__Ruminococcus; s__	0.900901272
07c9606fc4f39136f831f53b09cef04e	k__Bacteria; p__Firmicutes; c__Clostridia; o__Clostridiales; f__Ruminococcaceae	0.963259101
4061d98f846fdf274e5babf91f43150e	k__Bacteria; p__Firmicutes; c__Clostridia; o__Clostridiales; f__Lachnospiraceae; g__Roseburia	0.995050667
629d99354c3453cd2a1fa43278438d92	k__Bacteria; p__Firmicutes; c__Clostridia; o__Clostridiales; f__Ruminococcaceae	0.955003506
7a9d94653a244e1245f5b877d01e4d53	k__Bacteria; p__Proteobacteria; c__Gammaproteobacteria	0.995030023
4009e2bde6972aa6d770404bf05463a2	k__Bacteria; p__Firmicutes; c__Clostridia; o__Clostridiales; f__; g__; s__	0.980934721
66634b9d8ebc188178c68cf019420751	k__Bacteria; p__Bacteroidetes; c__Bacteroidia; o__Bacteroidales; f__Bacteroidaceae; g__Bacteroides; s__eggerthii	0.99993185
c97c840d504fcb1cdbc0b9e7e9301228	k__Bacteria; p__Firmicutes; c__Clostridia; o__Clostridiales; f__Lachnospiraceae	0.970239877
1d5766c0f21c7cb3bef4a2c643ecc292	k__Bacteria; p__Bacteroidetes; c__Bacteroidia; o__Bacteroidales; f__[Paraprevotellaceae]; g__CF231; s__	0.999669105
e8f0435928df8062393c5699f7e046d4	k__Bacteria; p__Bacteroidetes; c__Bacteroidia; o__Bacteroidales; f__RF16; g__; s__	0.999993679
074a87ab726a3ae105deaee4ee0c7261	k__Bacteria; p__Proteobacteria; c__Alphaproteobacteria; o__Rickettsiales; f__mitochondria; g__; s__	0.862717756
8dae22095420f8a045d284351803dafa	k__Bacteria; p__Firmicutes; c__Bacilli; o__Lactobacillales; f__Aerococcaceae; g__; s__	0.93012999
b8b657206d7233ab1bfcc6a9927725ac	k__Bacteria; p__Firmicutes; c__Clostridia; o__Clostridiales; f__; g__; s__	0.838331902
f6dea05e7f2b4459245860a9af1de973	k__Bacteria; p__Firmicutes; c__Clostridia; o__Clostridiales; f__Ruminococcaceae	0.987294454
c878b640b1c9f2bab16c5b88521b26dc	k__Bacteria; p__Firmicutes; c__Bacilli; o__Lactobacillales; f__Enterococcaceae; g__Enterococcus; s__	0.725970432
9857660be7eb1f792c7167c178becc01	k__Bacteria; p__Firmicutes; c__Clostridia; o__Clostridiales; f__Clostridiaceae; g__Sarcina; s__	0.999086497
19f94dfe1a15f4fd713e5a384a805c0e	k__Bacteria; p__Firmicutes; c__Clostridia; o__Clostridiales; f__Clostridiaceae; g__Clostridium; s__	0.819793356
6042617a689ba3ddf5b1169cc57c4ed7	k__Bacteria; p__Firmicutes; c__Clostridia; o__Clostridiales; f__Clostridiaceae; g__Proteiniclasticum; s__	0.999914648
a9b29244aae4bb2c5b74ff0acb445ea6	k__Bacteria; p__Proteobacteria; c__Gammaproteobacteria; o__Pasteurellales; f__Pasteurellaceae; g__Gallibacterium; s__genomosp.	0.999281078
35972e2ff54205a2a800e89541c1f05a	k__Bacteria; p__Firmicutes; c__Bacilli; o__Bacillales; f__Staphylococcaceae; g__Salinicoccus; s__	0.997524029
4c48d1d8d000d1eb6b3e507ce4ea261d	k__Bacteria; p__Firmicutes; c__Clostridia; o__Clostridiales; f__Ruminococcaceae	0.942815466
df12ca40887d9cd2d6af91889e7889c0	k__Bacteria; p__Proteobacteria; c__Deltaproteobacteria; o__Desulfobacterales; f__Desulfobulbaceae; g__; s__	0.98841446
50486bec5e782ead03dd13834c6ca5c3	k__Bacteria; p__Firmicutes; c__Clostridia; o__Clostridiales; f__Ruminococcaceae	0.990434785
a835195dee74235503faf05a5771c940	k__Bacteria; p__Firmicutes; c__Bacilli; o__Lactobacillales; f__Aerococcaceae; g__; s__	0.975353977
9e2b76bd056b45ec78fdc347cbe26a03	k__Bacteria; p__Bacteroidetes; c__Bacteroidia; o__Bacteroidales; f__Porphyromonadaceae; g__Parabacteroides; s__distasonis	0.999998549
62f803cd1b1aa4cd0c80b0ca8992c106	k__Bacteria; p__Firmicutes; c__Clostridia; o__Clostridiales; f__; g__; s__	0.952977463
bd172d43a1a18e20c7740336f616f588	k__Bacteria; p__Firmicutes; c__Clostridia; o__Clostridiales; f__Clostridiaceae; g__Clostridium; s__	0.929021553
212228457d97904d22f24200d5d82d2b	k__Bacteria; p__Proteobacteria; c__Gammaproteobacteria; o__Pseudomonadales; f__Pseudomonadaceae; g__Pseudomonas	0.714066782
fb206605d690c60a74b095d801abbded	k__Bacteria; p__Proteobacteria; c__Gammaproteobacteria; o__Xanthomonadales; f__Xanthomonadaceae; g__Stenotrophomonas; s__	0.964511417
e0546b90e8d549522dc0c08242112ea2	k__Bacteria; p__Bacteroidetes; c__Bacteroidia; o__Bacteroidales; f__Bacteroidaceae; g__Bacteroides; s__	0.99998337
1a9d4c413c2dcaf86ecd743b57a135f8	k__Bacteria; p__Tenericutes; c__Mollicutes; o__Anaeroplasmatales; f__Anaeroplasmataceae; g__Anaeroplasma; s__	0.993738553
ba27b52ba8bc8988eae4b6c3efb57d9e	k__Bacteria; p__Proteobacteria; c__Gammaproteobacteria; o__Pseudomonadales; f__Moraxellaceae; g__Acinetobacter; s__lwoffii	0.993115506
d29c8c9c987ac66b2789f7848b1e0f48	k__Bacteria; p__Firmicutes; c__Clostridia; o__Clostridiales; f__Ruminococcaceae; g__; s__	0.936556415
4b83dd9e5a1522c4d4a2cb5c3008a965	k__Bacteria; p__Firmicutes; c__Erysipelotrichi; o__Erysipelotrichales; f__Erysipelotrichaceae; g__; s__	0.748583569
948e0aae407e033f887ee40ed579ed92	k__Bacteria; p__Cyanobacteria; c__Oscillatoriophycideae; o__Oscillatoriales; f__Phormidiaceae; g__Phormidium; s__	0.999582859
bc722cf08c11bd5691cd72a02774e0e5	k__Bacteria; p__Bacteroidetes; c__Bacteroidia; o__Bacteroidales; f__[Odoribacteraceae]; g__Butyricimonas; s__	0.999999999
a36108fd406d79b02495a7dfecbe3396	k__Bacteria; p__Bacteroidetes; c__Bacteroidia; o__Bacteroidales; f__Porphyromonadaceae; g__; s__	0.999901505
632c86e7202203107a4116f95de0eb8c	k__Bacteria; p__Firmicutes; c__Clostridia; o__Clostridiales; f__Ruminococcaceae; g__; s__	0.931922315
34671a478c8d70eeb0489e7b69987bf5	k__Bacteria; p__[Thermi]; c__Deinococci; o__Deinococcales; f__Trueperaceae; g__B-42; s__	0.999937255
0ab0abab891730b23424a9177b447d1b	k__Bacteria; p__Firmicutes; c__Erysipelotrichi; o__Erysipelotrichales; f__Erysipelotrichaceae; g__[Eubacterium]; s__	0.999998713
c6b91db8197aa7be0b1f27752556be32	k__Bacteria; p__Firmicutes; c__Clostridia; o__Clostridiales; f__Lachnospiraceae; g__Blautia; s__	0.889526307
1023f79ff0320a5ea4787ef61d4018b1	k__Bacteria; p__Firmicutes; c__Clostridia; o__Clostridiales; f__Lachnospiraceae; g__Shuttleworthia; s__	0.855844014
38e3871529067b95a21458dc256f416f	k__Bacteria; p__Firmicutes; c__Clostridia; o__Clostridiales; f__Lachnospiraceae	0.945405516
468a1dd251668de6ab65ee85071f5099	k__Bacteria; p__Proteobacteria; c__Betaproteobacteria; o__Burkholderiales; f__Alcaligenaceae; g__Achromobacter; s__	0.995244669
e61b0f5e60142112d126fc18b6dfba12	k__Bacteria; p__Actinobacteria; c__Coriobacteriia; o__Coriobacteriales; f__Coriobacteriaceae	0.999949038
44334f2f0ec6dcdbd87ddf33723b9cc9	k__Bacteria; p__Firmicutes; c__Clostridia; o__Clostridiales; f__Ruminococcaceae	0.968113396
71d093e5b538187bc07b0bd6c443dd4b	k__Bacteria; p__Firmicutes; c__Clostridia; o__Clostridiales; f__Ruminococcaceae; g__Oscillospira; s__	0.937706025
ca34bb9c09a4ffe66c13015c2725b4fb	k__Bacteria; p__Bacteroidetes; c__Bacteroidia; o__Bacteroidales; f__[Barnesiellaceae]; g__; s__	0.786431457
79bde04c554dac85fb1b0c454bcc0e04	k__Bacteria; p__Verrucomicrobia; c__Verrucomicrobiae; o__Verrucomicrobiales; f__Verrucomicrobiaceae; g__Akkermansia; s__muciniphila	0.999999974
926deb34ae0452bdbc5e1854023faee7	k__Bacteria; p__Firmicutes; c__Clostridia; o__Clostridiales; f__Lachnospiraceae	0.900069435
4d53a093a23f419c37ceacb8f5483d38	k__Bacteria; p__Firmicutes; c__Clostridia; o__Clostridiales; f__Ruminococcaceae; g__; s__	0.948864648
eee4613839f13fada280cde15bdfb9f6	k__Bacteria; p__Bacteroidetes; c__Bacteroidia; o__Bacteroidales; f__[Paraprevotellaceae]; g__[Prevotella]; s__	0.994513175
a9e823010e48ca3d6ba9d5958fe87937	k__Bacteria; p__Firmicutes; c__Clostridia; o__Clostridiales; f__Lachnospiraceae; g__[Ruminococcus]; s__gnavus	0.996351804
e017d097b282b068a690af07c4106933	k__Bacteria; p__Firmicutes; c__Clostridia; o__Clostridiales; f__; g__; s__	0.756699555
03180d0117181f7bc13e024a6cf6edef	k__Bacteria; p__Firmicutes; c__Clostridia; o__Clostridiales; f__Lachnospiraceae; g__[Ruminococcus]; s__gnavus	0.993380827
00b4b5d3423af075e2b2eb81f1dbb5a1	k__Bacteria; p__Proteobacteria; c__Alphaproteobacteria; o__Rickettsiales; f__mitochondria	1
a3e07999359a7a39dfd6a9460036ceaa	k__Bacteria; p__Actinobacteria; c__Acidimicrobiia; o__Acidimicrobiales; f__; g__; s__	0.995625922
a1797cb106ea685575c574d24621b548	k__Bacteria; p__Firmicutes; c__Clostridia; o__Clostridiales; f__Clostridiaceae; g__Clostridium; s__	0.829576443
243c86b36fb3f7edd2b31441e787b859	k__Bacteria; p__Bacteroidetes; c__Bacteroidia; o__Bacteroidales; f__[Paraprevotellaceae]; g__CF231; s__	0.999539774
5d0051e96e7e11360e25187b5c083407	k__Bacteria; p__Actinobacteria; c__Actinobacteria; o__Actinomycetales; f__Intrasporangiaceae	0.999214228
75de99490450a183314b037ca79f83b8	k__Bacteria; p__Cyanobacteria; c__4C0d-2; o__YS2; f__; g__; s__	0.999995731
c714f7f8a9347cce713ec226a798dd0e	k__Bacteria; p__Firmicutes; c__Clostridia; o__Clostridiales; f__Lachnospiraceae; g__Butyrivibrio; s__	0.997869485
0e980b75d138e668035a8f1dd2c6c881	k__Bacteria; p__Bacteroidetes; c__Bacteroidia; o__Bacteroidales; f__[Odoribacteraceae]; g__Butyricimonas; s__	1
1c1cf8d612f647b0fe30254a59f52a9e	k__Bacteria; p__Proteobacteria; c__Alphaproteobacteria; o__Rickettsiales; f__mitochondria	0.999925619
3e1a2967ea180a63c066ab3f924a6582	k__Bacteria; p__Firmicutes; c__Bacilli; o__Lactobacillales; f__Lactobacillaceae; g__Lactobacillus; s__reuteri	0.752548284
e9256ad3f9b6b1dd6e86e6170ed571d7	k__Bacteria; p__Firmicutes; c__Clostridia; o__Clostridiales; f__Ruminococcaceae; g__; s__	0.907071298
2015470800e4c01efb2296e47b4a06bb	k__Bacteria; p__Bacteroidetes; c__Flavobacteriia; o__Flavobacteriales; f__Flavobacteriaceae; g__; s__	0.936319288
f837f8468820d97315317b65a22b4b23	k__Bacteria; p__Firmicutes; c__Clostridia; o__Clostridiales; f__Ruminococcaceae	0.964977781
3ddc9f1aec5584352cf3663d1d4acd1d	k__Bacteria; p__Firmicutes; c__Clostridia; o__Clostridiales	0.995776638
65032d0c5b205f8eb25b868ee4fc6442	k__Bacteria; p__Firmicutes; c__Clostridia; o__Clostridiales; f__Ruminococcaceae; g__; s__	0.959781455
dbc5bd8ce128ffc306bc8bbe8f18d670	k__Bacteria; p__Proteobacteria; c__Gammaproteobacteria; o__Pseudomonadales; f__Pseudomonadaceae; g__Serpens; s__flexibilis	0.949309077
a2fc1b1f7f4b930764480e0a462d87a4	k__Bacteria; p__Actinobacteria; c__Actinobacteria; o__Actinomycetales; f__Corynebacteriaceae; g__Corynebacterium; s__	0.859388764
aa6ce0e6a427e895404e889420073cc8	k__Bacteria; p__Bacteroidetes; c__Bacteroidia; o__Bacteroidales; f__Bacteroidaceae; g__Bacteroides; s__	0.999923961
2dd8126b2d62dbd16e8872fd7bd5582c	k__Bacteria; p__Bacteroidetes; c__Bacteroidia; o__Bacteroidales; f__Bacteroidaceae; g__; s__	0.984392206
3fc320b4d1889a747fc42443cd71f13b	k__Bacteria; p__Bacteroidetes; c__Bacteroidia; o__Bacteroidales; f__[Odoribacteraceae]; g__Butyricimonas; s__	1
fa4ffc542017164fe992362d0bc57d99	k__Bacteria; p__Firmicutes; c__Clostridia; o__Clostridiales; f__Lachnospiraceae	0.983022259
345035366ae031978f074f84032b5f54	k__Bacteria; p__Bacteroidetes; c__Bacteroidia; o__Bacteroidales; f__SB-1; g__; s__	0.995977052
3843998504e7a48a025d94ab4708d23f	k__Bacteria; p__Proteobacteria; c__Gammaproteobacteria; o__Pseudomonadales; f__Pseudomonadaceae; g__Pseudomonas	0.841022351
7175497f3cdd1c0b55dd94c67d91a9b8	k__Bacteria; p__Firmicutes; c__Erysipelotrichi; o__Erysipelotrichales; f__Erysipelotrichaceae; g__Coprobacillus; s__	0.999924516
4e3e6c809fce88539c3c98023cbbd38b	k__Bacteria; p__Firmicutes; c__Clostridia; o__Clostridiales; f__Clostridiaceae; g__Clostridium; s__	0.840968084
d571486de1db51865f3848c93569fde5	k__Bacteria; p__Proteobacteria; c__Betaproteobacteria; o__Rhodocyclales; f__Rhodocyclaceae; g__; s__	0.798650033
e57cea9e2cf2ac3ebb684609b063b7e4	k__Bacteria; p__Bacteroidetes	0.999550716
e8278ef0b3698404073c589ee3e2475b	k__Bacteria; p__Bacteroidetes; c__Bacteroidia; o__Bacteroidales; f__Marinilabiaceae; g__; s__	0.999478274
c6216f42c0a4d58cd42563a8ba3c47d4	k__Bacteria; p__Bacteroidetes; c__Bacteroidia; o__Bacteroidales; f__; g__; s__	0.998348563
e9c6b45ed56218d9b30728683fba60c1	k__Bacteria; p__Proteobacteria; c__Alphaproteobacteria; o__Rhizobiales; f__Hyphomicrobiaceae; g__Devosia; s__	0.982180042
b1624eb770405d1214b4a615fd294817	k__Bacteria; p__Tenericutes; c__Mollicutes; o__Acholeplasmatales; f__Acholeplasmataceae; g__Acholeplasma; s__	0.990699089
47c2e30ba99b8cb7b4ca2fd248b78064	k__Bacteria; p__Proteobacteria; c__Alphaproteobacteria	0.999814541
04347aeb44b45e8beae28744f9cdece1	k__Bacteria; p__Firmicutes; c__Clostridia; o__Clostridiales	0.939533396
0db849f60a628a76ca1b6428bd03bf82	k__Bacteria; p__Firmicutes; c__Clostridia; o__Clostridiales; f__Clostridiaceae; g__Clostridium; s__	0.909754426
06d0f696c565a15f2440135275a5929c	k__Bacteria; p__Bacteroidetes; c__Bacteroidia; o__Bacteroidales; f__; g__; s__	0.994941828
68f4a663cbc45ff0adf061f70b5ae242	k__Bacteria; p__Bacteroidetes; c__Flavobacteriia; o__Flavobacteriales; f__Flavobacteriaceae; g__; s__	0.880032086
c69083f01c38940d2f55ae156e512c20	k__Bacteria; p__Actinobacteria; c__Actinobacteria; o__Actinomycetales; f__Yaniellaceae; g__Yaniella; s__	0.999990441
d6e171699ea4d0cb5af565826d5fb4a4	k__Bacteria; p__Bacteroidetes; c__Bacteroidia; o__Bacteroidales; f__; g__; s__	0.79029641
4602d629323740d8f8560a10428385d4	k__Bacteria; p__Actinobacteria; c__Actinobacteria; o__Actinomycetales; f__Actinomycetaceae; g__; s__	0.999531714
4ecebd139f8fe64108eb098c54a2388c	k__Bacteria; p__Firmicutes; c__Erysipelotrichi; o__Erysipelotrichales; f__Erysipelotrichaceae; g__Coprobacillus; s__	0.999864692
45a924af9cce6622c95de4144dbd0c39	k__Bacteria; p__Firmicutes; c__Clostridia; o__Clostridiales; f__Ruminococcaceae; g__; s__	0.93864034
1b1f8f85a598f9ac6c2c01d7a45aca70	k__Bacteria; p__Proteobacteria; c__Gammaproteobacteria; o__Xanthomonadales; f__Xanthomonadaceae; g__Thermomonas; s__fusca	0.97694226
fb3233bf2fc79bc4cc61ae9d4ce1bbeb	k__Bacteria; p__Firmicutes; c__Clostridia; o__Clostridiales; f__; g__; s__	0.97935327
bd216870cc25e0d0c2fc3c2168234b89	k__Bacteria; p__Planctomycetes; c__Planctomycetia; o__Planctomycetales; f__Planctomycetaceae; g__Planctomyces; s__	0.998622445
526cb298d74fc9e244ebf373f74cb24f	k__Bacteria; p__Firmicutes; c__Erysipelotrichi; o__Erysipelotrichales; f__Erysipelotrichaceae; g__; s__	0.968685682
b5350dd327c2f2d1f398fe384d774be8	k__Bacteria; p__Firmicutes; c__Clostridia; o__Clostridiales; f__Ruminococcaceae; g__Oscillospira; s__	0.990221689
05f0afb9cf5994700fdde34fb6009647	k__Bacteria; p__Firmicutes; c__Clostridia; o__Clostridiales; f__Ruminococcaceae; g__; s__	0.743020002
2d20a6e18a22442ca9478cde299fcfd4	k__Bacteria; p__Firmicutes; c__Clostridia; o__Clostridiales; f__Clostridiaceae; g__; s__	0.745868902
f6f64a1c843867945c413b5862724a16	k__Bacteria; p__Bacteroidetes; c__Bacteroidia; o__Bacteroidales; f__; g__; s__	0.975128901
bc3b74c90d0b7899c7d786252197bc1e	k__Bacteria; p__Firmicutes; c__Clostridia; o__Clostridiales; f__Ruminococcaceae; g__Oscillospira; s__	0.991804219
9b57e8845e7ef4e3c03ac33fe5dd288a	k__Bacteria; p__Firmicutes; c__Clostridia; o__Clostridiales; f__Ruminococcaceae; g__; s__	0.928963727
343345e3d1d419d0e2932b1af16778d9	k__Bacteria; p__Firmicutes; c__Bacilli; o__Lactobacillales; f__Lactobacillaceae; g__Lactobacillus; s__helveticus	0.847532948
282f392256b3151e2dfc652ee90f3a30	k__Bacteria; p__Firmicutes; c__Clostridia; o__Clostridiales	0.999853173
0c9ab578d060f04a4f1bc3b35cea070b	k__Bacteria; p__Firmicutes; c__Clostridia; o__Clostridiales; f__Ruminococcaceae; g__; s__	0.825765787
e1c12900665b684265ec5e3e7b680140	k__Bacteria; p__Bacteroidetes; c__Flavobacteriia; o__Flavobacteriales; f__Flavobacteriaceae	0.998316278
2f9394c2c38b4e21825bc2df78a8e4f1	k__Bacteria; p__Firmicutes; c__Clostridia; o__Clostridiales; f__Ruminococcaceae; g__; s__	0.81563952
a53af69e32ef187bd3e7fc2ae94285e3	k__Bacteria; p__Firmicutes; c__Clostridia; o__Clostridiales; f__Lachnospiraceae; g__Epulopiscium; s__	0.999999406
166cdf5514d68a5cdec9583a195c8f1a	k__Bacteria; p__Cyanobacteria; c__4C0d-2; o__YS2; f__; g__; s__	0.999996524
408181805a3d72b7a1fef844c8e8b6fe	k__Bacteria; p__Actinobacteria; c__Actinobacteria; o__Actinomycetales; f__Micrococcaceae; g__Nesterenkonia; s__	0.999683283
5a5046cd0a902a2c641ab988dcd8b622	k__Bacteria; p__Bacteroidetes; c__Bacteroidia; o__Bacteroidales; f__Porphyromonadaceae; g__; s__	0.999966942
3a1deb33e7bc7d36a968e12ca3cd3bf1	k__Bacteria; p__Proteobacteria; c__Alphaproteobacteria; o__RF32; f__; g__; s__	0.999999666
8a60ea4e5177111047d3aa55ac57dd9d	k__Bacteria; p__Firmicutes; c__Clostridia; o__Clostridiales; f__Ruminococcaceae; g__; s__	0.704708852
3ab856e8e9798acd582939e34b0cdad3	k__Bacteria; p__Firmicutes; c__Clostridia; o__Clostridiales; f__Ruminococcaceae; g__; s__	0.906388319
256c7ad283fd9a2adc280a6684055fbc	k__Bacteria; p__Firmicutes; c__Bacilli; o__Bacillales; f__Bacillaceae; g__Bacillus; s__	0.903814609
0b2c924664c1b15309efb9395775803a	k__Bacteria; p__Firmicutes; c__Erysipelotrichi; o__Erysipelotrichales; f__Erysipelotrichaceae; g__[Eubacterium]; s__	0.999752436
ac4009efbb2b22bf47b31e21282a3003	k__Bacteria; p__Firmicutes; c__Clostridia; o__Clostridiales; f__Christensenellaceae; g__; s__	0.847629299
df6ecbf33d6b4d0c350c8d3744b0e29c	k__Bacteria; p__Firmicutes; c__Clostridia; o__Clostridiales; f__Ruminococcaceae; g__; s__	0.922153949
38c62db4f17250f213bee6e60ca977bc	k__Bacteria; p__Firmicutes; c__Clostridia; o__Clostridiales; f__Veillonellaceae; g__Phascolarctobacterium; s__	0.999998628
772f9da74d82cc33ec7d875a9f2ecb0a	k__Bacteria; p__Proteobacteria; c__Alphaproteobacteria; o__RF32; f__; g__; s__	0.999999529
b77493909a0ae22f85271b695b29b738	k__Bacteria; p__Firmicutes; c__Clostridia; o__Clostridiales; f__Lachnospiraceae; g__Coprococcus; s__	0.975196204
600897accaa8551b63c6f199df93ed30	k__Bacteria; p__Actinobacteria; c__Actinobacteria; o__Actinomycetales; f__Corynebacteriaceae; g__Corynebacterium; s__	0.987056043
1d815debc82a8bed155ca140c9fb8ce6	k__Bacteria; p__Proteobacteria; c__Alphaproteobacteria; o__Caulobacterales; f__Caulobacteraceae; g__; s__	0.817974387
9c577483bfb2c69a732131d35192bea3	k__Bacteria; p__Firmicutes; c__Bacilli; o__Lactobacillales; f__Lactobacillaceae; g__Lactobacillus; s__reuteri	0.743228624
6a7acbeddf3c93452aaf75a099760efd	k__Bacteria; p__Firmicutes; c__Bacilli; o__Lactobacillales; f__Aerococcaceae; g__; s__	0.983471188
74faec7cef6b575ce7369378a785b2a3	k__Bacteria; p__Firmicutes; c__Erysipelotrichi; o__Erysipelotrichales; f__Erysipelotrichaceae; g__[Eubacterium]; s__cylindroides	0.999928272
24273374839f580700df4af1c76e331b	k__Bacteria; p__Firmicutes; c__Clostridia; o__Clostridiales; f__Lachnospiraceae; g__; s__	0.719010417
0ec4a2081b0ad1304fa0f22320e52c64	k__Bacteria; p__Firmicutes; c__Clostridia; o__Clostridiales; f__Christensenellaceae; g__; s__	0.798102735
6228614b2a127e59ac8f2ca8135a5adb	k__Bacteria; p__Verrucomicrobia; c__Verrucomicrobiae; o__Verrucomicrobiales; f__Verrucomicrobiaceae; g__Akkermansia; s__muciniphila	0.999999971
5fac4c877208be548e54c6eae754f684	k__Bacteria; p__Firmicutes; c__Clostridia; o__Clostridiales; f__Ruminococcaceae; g__Butyricicoccus; s__pullicaecorum	0.882839986
43a73e675881d341c0cb053a0fdc8469	k__Bacteria; p__Bacteroidetes; c__Bacteroidia; o__Bacteroidales; f__; g__; s__	0.993609232
2ff2dfa6e77e35f086cd7a546cc15317	k__Bacteria; p__Firmicutes; c__Clostridia; o__Clostridiales; f__Ruminococcaceae	0.979134402
6b6046cda8ab353c3b0b633c81a99f56	k__Bacteria; p__Firmicutes; c__Clostridia; o__Clostridiales; f__Lachnospiraceae; g__Blautia; s__producta	0.955444168
767a29d12ab6927ea432b9f8a415bd1d	k__Bacteria; p__Proteobacteria; c__Gammaproteobacteria; o__Pseudomonadales; f__Pseudomonadaceae	0.998745106
9fd9d9906c8259e1ebceacd36b8af198	k__Bacteria; p__Bacteroidetes; c__Bacteroidia; o__Bacteroidales; f__S24-7; g__; s__	0.999991547
763310fea1545ba195c10c5d9a4a2e9a	k__Bacteria; p__Firmicutes; c__Clostridia; o__Clostridiales; f__Lachnospiraceae; g__Blautia; s__	0.880679207
0bc889c3a06c15b7f46464e1a2d3faff	k__Bacteria; p__Proteobacteria; c__Gammaproteobacteria; o__Enterobacteriales; f__Enterobacteriaceae	0.99996822
6634588331685169245439b997909e10	k__Bacteria; p__Firmicutes; c__Bacilli; o__Bacillales; f__Bacillaceae	0.966752546
b20bcd448f9c089bf72b51f01f29b9b2	k__Bacteria; p__Firmicutes; c__Clostridia; o__Clostridiales; f__[Tissierellaceae]; g__; s__	0.849429359
fe03b006f3bcd05c55d4a4af10b04ffd	k__Bacteria; p__Firmicutes; c__Clostridia; o__Clostridiales; f__Lachnospiraceae	0.946381001
f40583ea8f6983397629858838507d67	k__Bacteria; p__Firmicutes; c__Clostridia; o__Clostridiales; f__Ruminococcaceae; g__; s__	0.852898844
4b2567a92e331e94d5888ed162ac7d5b	k__Bacteria; p__Cyanobacteria; c__Chloroplast; o__Streptophyta; f__; g__; s__	0.999993618
c2668946bbdc98f65dc7380f69614403	k__Bacteria; p__Proteobacteria; c__Alphaproteobacteria; o__Rhodobacterales; f__Rhodobacteraceae	0.987330367
2142cebc93f24577e3fbaff364552338	k__Bacteria; p__Firmicutes; c__Erysipelotrichi; o__Erysipelotrichales; f__Erysipelotrichaceae; g__; s__	0.972198798
f140cc7d399abd9560d4ecdc28b12fa7	k__Bacteria; p__Firmicutes; c__Clostridia; o__Clostridiales; f__Christensenellaceae; g__; s__	0.885475824
d022dd3c5a022f369e7134bed4c5939e	k__Bacteria; p__Firmicutes; c__Erysipelotrichi; o__Erysipelotrichales; f__Erysipelotrichaceae; g__Sharpea; s__azabuensis	0.999991716
a903ad1c458ff8ebd77ecf122f9069e4	k__Bacteria; p__Firmicutes; c__Clostridia; o__Clostridiales; f__Ruminococcaceae; g__Oscillospira; s__	0.983121922
c965fddd5dfc0dea3e277c76a786471b	k__Bacteria; p__Firmicutes; c__Clostridia; o__Clostridiales; f__Ruminococcaceae; g__Oscillospira; s__	0.717563938
b23fd7d1d7a755265711e5283f88a346	k__Bacteria; p__Firmicutes; c__Clostridia; o__Clostridiales; f__Lachnospiraceae	0.97520366
1657511f38a7954fe7652fd6289d066f	k__Bacteria; p__Firmicutes; c__Clostridia; o__Clostridiales; f__Lachnospiraceae	0.987817516
6d487a15f953c4c8d459c37350ac1639	k__Bacteria; p__Actinobacteria; c__Actinobacteria; o__Actinomycetales; f__Microbacteriaceae; g__Leucobacter; s__	0.96956115
00d6a5225028c9b055e6f39e998b030d	k__Bacteria; p__Actinobacteria; c__Actinobacteria; o__Actinomycetales; f__Nocardioidaceae; g__; s__	0.767815192
6c8d97645d908838c4d54810bd01f2e1	k__Bacteria; p__Firmicutes; c__Clostridia; o__Clostridiales; f__Ruminococcaceae; g__; s__	0.933420258
462cef849f3928a921596c575addf248	k__Bacteria; p__Firmicutes; c__Clostridia; o__Clostridiales; f__Veillonellaceae; g__Phascolarctobacterium; s__	0.999976531
bbc3384ce638e5bdb5b7b4e53086e5c6	k__Bacteria; p__Firmicutes; c__Clostridia; o__Clostridiales; f__; g__; s__	0.966638333
c597d64efba7b36530a98c0cdd134f1f	k__Bacteria; p__Firmicutes; c__Clostridia; o__Clostridiales; f__Lachnospiraceae	0.987779183
9fb156bd3745bdf9fb3efa997a504be4	k__Archaea; p__Euryarchaeota; c__Methanobacteria; o__Methanobacteriales; f__Methanobacteriaceae; g__Methanobrevibacter; s__	0.999915393
5871752380354061a30befef03437aec	k__Bacteria; p__Actinobacteria; c__Actinobacteria; o__Actinomycetales	0.999997253
07eeda0574aeaa0932127f85049970a1	k__Bacteria; p__Firmicutes; c__Clostridia; o__Clostridiales; f__Lachnospiraceae; g__Blautia; s__	0.96939872
31e60450f293053f078bf70a93f17e7f	k__Bacteria; p__Firmicutes; c__Clostridia; o__Clostridiales; f__Lachnospiraceae; g__Blautia; s__	0.78778211
b9d5a64980b9056e72aa752d885ebde4	k__Bacteria; p__Firmicutes; c__Erysipelotrichi; o__Erysipelotrichales; f__Erysipelotrichaceae; g__[Eubacterium]; s__	0.999646649
fa949ffa5a9a4d218c3a3d3a670a6115	k__Bacteria; p__Firmicutes; c__Clostridia; o__Clostridiales; f__Clostridiaceae; g__; s__	0.914292938
6e3bed66e3da6265893b52fde19a5737	k__Bacteria; p__Proteobacteria; c__Gammaproteobacteria; o__Xanthomonadales; f__Xanthomonadaceae; g__Thermomonas; s__	0.959018501
65b1d41e1a00deda166d672f55a69568	k__Bacteria; p__Firmicutes; c__Bacilli; o__Lactobacillales; f__Aerococcaceae; g__Facklamia; s__	0.999194702
04b399edfcfcdc659222beac662c201f	k__Bacteria; p__Actinobacteria; c__Coriobacteriia; o__Coriobacteriales; f__Coriobacteriaceae; g__Olsenella; s__umbonata	0.997479646
a59a774cd3d70f2729446b7953e570ad	k__Bacteria; p__Firmicutes; c__Clostridia; o__Clostridiales; f__[Mogibacteriaceae]; g__; s__	0.992896273
831abe91dac2289d178dd18990c2752b	k__Bacteria; p__Bacteroidetes; c__Flavobacteriia; o__Flavobacteriales; f__Cryomorphaceae; g__Brumimicrobium; s__	0.999990543
9fc405aa38a91ddf63f9745aae69251c	k__Bacteria; p__Proteobacteria; c__Gammaproteobacteria; o__Pseudomonadales; f__Moraxellaceae; g__Acinetobacter; s__lwoffii	0.978189146
c0d4533120857b200fa6eeed7cd469c7	k__Bacteria; p__Actinobacteria; c__Actinobacteria; o__Actinomycetales; f__Intrasporangiaceae; g__Ornithinimicrobium; s__pekingense	0.736947849
e2f80fe55f42c8ee1093b168c767e587	k__Bacteria; p__Firmicutes; c__Clostridia; o__Clostridiales; f__Eubacteriaceae; g__Alkalibacter; s__	0.999914207
5b9d1f25ab7a2af05d851bf9d4f3d01a	k__Bacteria; p__Bacteroidetes; c__Flavobacteriia; o__Flavobacteriales; f__Flavobacteriaceae; g__; s__	0.907547777
c3c740016a58b0d6efe9178dd5795180	k__Bacteria; p__Tenericutes; c__Mollicutes; o__Acholeplasmatales; f__Acholeplasmataceae; g__Acholeplasma; s__	0.998795254
f1e2024b77788a8e4bd5d4fbee5a39dc	k__Bacteria; p__Firmicutes; c__Clostridia; o__Clostridiales; f__Clostridiaceae; g__Clostridium; s__paraputrificum	0.928146261
452c719b17bc2b6ff0fd8fec93386ec8	k__Bacteria; p__[Thermi]; c__Deinococci; o__Deinococcales; f__Trueperaceae; g__B-42; s__	0.999929021
ffdd570a97adf62290eea8def8abf42e	k__Bacteria; p__Firmicutes; c__Clostridia; o__Clostridiales; f__Christensenellaceae; g__; s__	0.92933335
5382861652ba5e68ddc5b4fc362df70d	k__Bacteria; p__Firmicutes; c__Clostridia; o__Clostridiales; f__Christensenellaceae; g__; s__	0.803779368
4fab470fb014e4bf8e7729c185c23af2	k__Bacteria; p__Tenericutes; c__RF3; o__ML615J-28; f__; g__; s__	0.965710593
4050c4c8713f4aa3366b3cba6ec3089a	k__Bacteria; p__Firmicutes; c__Clostridia; o__Clostridiales; f__Lachnospiraceae; g__Clostridium; s__citroniae	0.753525814
766dffe2def8ea0ccb96f846fa797df9	k__Bacteria; p__Firmicutes; c__Clostridia; o__Clostridiales; f__Lachnospiraceae	0.930432689
4a942e719f14d33a41b6cf507def632d	k__Bacteria; p__Actinobacteria; c__Actinobacteria; o__Actinomycetales; f__Propionibacteriaceae; g__Tessaracoccus; s__	0.997444429
2027c2df1d9a82ff16af14159f5dd41c	k__Bacteria; p__Firmicutes; c__Bacilli; o__Bacillales; f__Staphylococcaceae; g__Salinicoccus; s__	0.997401785
bd00ef93c79954c867970a463c870e2b	k__Bacteria; p__Firmicutes; c__Clostridia; o__Clostridiales; f__Ruminococcaceae; g__; s__	0.943593103
112ae24f07ac562153e67f4dec5b79c5	k__Bacteria; p__Actinobacteria; c__Actinobacteria; o__Actinomycetales; f__Dermabacteraceae; g__Brachybacterium; s__	0.813542554
11adef0301179286791cf956ca657554	k__Bacteria; p__Proteobacteria; c__Gammaproteobacteria; o__Oceanospirillales; f__Halomonadaceae; g__Halomonas; s__	0.968932053
bd011c0bf97ee8653011e79f085cab14	k__Bacteria; p__Firmicutes; c__Clostridia; o__Clostridiales; f__; g__; s__	0.974609071
b840ec96a41a6eda30c4b1b7a999a131	k__Bacteria; p__Tenericutes; c__Mollicutes; o__Acholeplasmatales; f__Acholeplasmataceae; g__; s__	0.999985141
b2f30f87036256efccb9c6def0144733	k__Bacteria; p__Firmicutes; c__Bacilli; o__Lactobacillales; f__Lactobacillaceae; g__Lactobacillus; s__reuteri	0.858568176
3fc65ce1bd85c59e381c5f8005e01a78	k__Bacteria; p__Tenericutes; c__RF3; o__ML615J-28; f__; g__; s__	0.953752498
8392e4fc8b0c2d5fe96f63dd324a12e9	k__Bacteria; p__Firmicutes; c__Clostridia; o__Clostridiales; f__Lachnospiraceae; g__Dorea; s__	0.983742899
eba96f57b582845331aa6705e80687d1	k__Bacteria; p__Proteobacteria; c__Gammaproteobacteria; o__Oceanospirillales; f__Halomonadaceae; g__Kushneria	0.999856323
953f6563b153cc9335015171931fdc61	k__Bacteria; p__Firmicutes; c__Bacilli; o__Lactobacillales; f__Enterococcaceae; g__Vagococcus; s__	0.991827009
2de6d15dde930c5705f29e880a8fd76f	k__Bacteria; p__Bacteroidetes; c__Bacteroidia; o__Bacteroidales; f__Prevotellaceae; g__Prevotella; s__	0.953594299
626c03053ab21ba2f2b581e174a2a29b	k__Bacteria; p__Bacteroidetes; c__Flavobacteriia; o__Flavobacteriales; f__Flavobacteriaceae; g__Aequorivita; s__	0.937409597
7d72d2c5f08ecc0f7c39ad7062f6880d	k__Bacteria; p__Firmicutes; c__Bacilli; o__Lactobacillales; f__Lactobacillaceae; g__Lactobacillus; s__helveticus	0.858094341
544b0071507bf87989d52b7ce4591d59	k__Bacteria; p__Proteobacteria; c__Gammaproteobacteria; o__Xanthomonadales; f__Xanthomonadaceae; g__Xanthomonas	0.98280235
caaf6f0ef91cbebbf8827ead7122c31a	k__Bacteria; p__Proteobacteria; c__Alphaproteobacteria	0.99984489
ff54cf9ca05e6344077e89e9c417b28a	k__Bacteria; p__Actinobacteria; c__Actinobacteria; o__Actinomycetales; f__Micrococcaceae; g__Micrococcus	0.995944543
054a1f17b5ee4d05f930577a4fede828	k__Bacteria; p__Firmicutes; c__Bacilli; o__Lactobacillales; f__Carnobacteriaceae; g__Trichococcus; s__	0.99799647
e459cd0eb94dfd52a5a18f7884ca4807	k__Bacteria; p__Proteobacteria; c__Deltaproteobacteria; o__Desulfobacterales; f__Desulfobacteraceae	0.998229322
f1e8d9fd0e4c88c984ed288af5b8c167	k__Bacteria; p__Firmicutes; c__Clostridia; o__Clostridiales; f__[Mogibacteriaceae]; g__; s__	0.998140563
1df3c5a12bc6dfdd23ae77f69cbad712	k__Bacteria; p__Tenericutes; c__Mollicutes; o__RF39; f__; g__; s__	0.999998426
9ca4072083d43cfc5964deee212057f4	k__Bacteria; p__Firmicutes; c__Bacilli; o__Bacillales; f__Bacillaceae; g__Bacillus; s__thermoamylovorans	0.998322841
6b9d16c2eb68d1f2a4a3d68b66f6604c	k__Bacteria; p__Firmicutes; c__Clostridia; o__Clostridiales; f__Ruminococcaceae; g__Ruminococcus; s__	0.989723329
407ef1314ee1125074bb0ddda5cf5a6a	k__Bacteria; p__Firmicutes; c__Bacilli; o__Lactobacillales; f__Aerococcaceae; g__; s__	0.993856736
c956f97c2b94b11a395d3fc46c4369cf	k__Bacteria; p__Firmicutes; c__Bacilli; o__Lactobacillales; f__Aerococcaceae; g__; s__	0.993145677
db13853feac3f08a1a08b18edfa82284	k__Bacteria; p__Proteobacteria; c__Alphaproteobacteria; o__Sphingomonadales; f__Sphingomonadaceae; g__Sphingomonas	0.974585773
e3477b757393d73928b7f2925e808783	k__Bacteria; p__Firmicutes; c__Clostridia; o__Clostridiales; f__[Mogibacteriaceae]; g__; s__	0.948327767
787cda511588fdbb68f8b52d38b1af15	k__Bacteria; p__Firmicutes; c__Clostridia; o__Clostridiales; f__Clostridiaceae; g__; s__	0.71080091
56560af1b0ba9082aac38f780a7e842f	k__Bacteria; p__Bacteroidetes; c__Bacteroidia; o__Bacteroidales; f__Bacteroidaceae; g__Bacteroides; s__ovatus	0.92245331
6f744e5daab899fd32027f9b8c2b051b	k__Bacteria; p__Bacteroidetes; c__Bacteroidia; o__Bacteroidales; f__Bacteroidaceae; g__5-7N15; s__	0.999999847
567d70d88465620a8f4dc1c3f7d5663e	k__Bacteria; p__TM7; c__TM7-3; o__CW040; f__F16; g__; s__	0.999999876
1a74cf0e6f9ef913f4176f9e27e58aae	k__Bacteria; p__Actinobacteria; c__Actinobacteria; o__Actinomycetales; f__Corynebacteriaceae; g__Corynebacterium; s__	0.99007712
b6b4057904c5fcd67ce6bc1ad965970a	k__Bacteria; p__Firmicutes; c__Clostridia; o__Clostridiales; f__Ruminococcaceae	0.998260872
eccf9885563df8b0662f60d29b8a46ce	k__Bacteria; p__Bacteroidetes; c__Bacteroidia; o__Bacteroidales; f__[Odoribacteraceae]; g__Butyricimonas; s__	1
8e118efcb9f3ce35c319c4109feefa11	k__Bacteria; p__Firmicutes; c__Clostridia; o__Clostridiales; f__Lachnospiraceae; g__Coprococcus; s__	0.950522954
4d79d6930f4a0b26b83b6bcbf92ddaf6	k__Bacteria; p__Bacteroidetes; c__Bacteroidia; o__Bacteroidales; f__Bacteroidaceae; g__Bacteroides; s__plebeius	0.999999652
d5f8971b3d4cb1880bce01f7e0f0f671	k__Bacteria; p__Firmicutes; c__Clostridia; o__Clostridiales; f__Lachnospiraceae	0.969659294
4f0b4addfcab92d587251003df392dce	k__Bacteria; p__Bacteroidetes; c__Flavobacteriia; o__Flavobacteriales; f__[Weeksellaceae]; g__Chryseobacterium; s__	0.997413478
8fa6acdb7a1575d4dc0a4217e3c7cdca	k__Bacteria; p__Firmicutes; c__Bacilli; o__Lactobacillales; f__Lactobacillaceae; g__Lactobacillus	0.999999476
29b2cfa3007013c36fba7a15e120f896	k__Bacteria; p__Firmicutes; c__Erysipelotrichi; o__Erysipelotrichales; f__Erysipelotrichaceae; g__[Eubacterium]; s__dolichum	0.999999974
b23e90ec71a5bea2e02f9e24b2a2ee77	k__Bacteria; p__Firmicutes; c__Clostridia; o__Clostridiales; f__Ruminococcaceae	0.978414009
23c2b59f458937fd6a01273de2c87ceb	k__Bacteria; p__Bacteroidetes; c__Flavobacteriia; o__Flavobacteriales; f__[Weeksellaceae]; g__Ornithobacterium; s__	0.920529392
6a4c14f92da30eeec7596507a91265a0	k__Bacteria; p__Firmicutes; c__Clostridia; o__Clostridiales; f__Ruminococcaceae	0.991278561
1bfd3c133fb9f532922a3601d8df4f32	k__Bacteria; p__Firmicutes; c__Clostridia; o__Clostridiales; f__Ruminococcaceae; g__Oscillospira; s__	0.994549461
853fce30e3e2858974c04eeba4e8e23a	k__Bacteria; p__Firmicutes; c__Erysipelotrichi; o__Erysipelotrichales; f__Erysipelotrichaceae; g__; s__	0.99997593
907daf48eb9cd2b066cdf082b1231e2d	k__Bacteria; p__Actinobacteria; c__Actinobacteria; o__Actinomycetales; f__Microbacteriaceae	0.999932089
af3165a056119bf3aab820bc49d96b1f	k__Bacteria; p__Proteobacteria; c__Alphaproteobacteria; o__Rhizobiales; f__Methylobacteriaceae; g__; s__	0.834438579
e8d59812c8b6ea0f9072add3ced27ad8	k__Bacteria; p__Gemmatimonadetes; c__Gemm-3; o__; f__; g__; s__	0.999984269
491cbbe6d5cc5e79b80d51312b30ca6f	k__Bacteria; p__Firmicutes; c__Clostridia; o__Clostridiales; f__Lachnospiraceae; g__Dorea; s__	0.983833833
63962c2b96354fa7ffe3a2770bde2d9f	k__Bacteria; p__Firmicutes; c__Clostridia; o__Clostridiales; f__Ruminococcaceae	0.96024519
bc76e197fd5ae7a6b258eec944649553	k__Bacteria; p__Actinobacteria; c__Actinobacteria; o__Actinomycetales; f__Dietziaceae; g__Dietzia; s__	0.800421377
724871af43d024cdeed1d7905f36246c	k__Bacteria; p__Firmicutes; c__Clostridia; o__Clostridiales; f__Ruminococcaceae; g__; s__	0.92730317
1ecbce9b207d192511775d82558e594f	k__Bacteria; p__Firmicutes; c__Bacilli; o__Lactobacillales; f__Aerococcaceae; g__Facklamia; s__	0.999738561
3473b81f529d643f7374f7b31757693b	k__Bacteria; p__Tenericutes; c__Mollicutes; o__Acholeplasmatales; f__Acholeplasmataceae; g__Acholeplasma; s__laidlawii	0.999681824
83ff10dfc2aee5381268df7ba58b0c09	k__Bacteria; p__Firmicutes; c__Clostridia; o__Clostridiales; f__; g__; s__	0.844108177
b594629a2d0809e019704fdcc83c30c0	k__Bacteria; p__Actinobacteria; c__Actinobacteria; o__Actinomycetales; f__Microbacteriaceae; g__Pseudoclavibacter; s__bifida	0.949551159
eae84d8c94deb013ef2e4c55dd5f1d60	k__Bacteria; p__Firmicutes; c__Clostridia; o__Clostridiales; f__Ruminococcaceae	0.989508053
f66b5b71844f48b8492c69e319ea8432	k__Bacteria; p__Proteobacteria; c__Gammaproteobacteria; o__Pseudomonadales; f__Pseudomonadaceae; g__Pseudomonas	0.901353557
9a14284c8cf34444c93cd28f7b6a00f4	k__Bacteria; p__Firmicutes; c__Bacilli; o__Lactobacillales; f__Aerococcaceae; g__; s__	0.980113117
0abd9a9b4773775fc7ddcf00fa65337c	k__Bacteria; p__Proteobacteria; c__Alphaproteobacteria; o__Rhizobiales	0.99795281
c098fd1ef287c7b15e4337abe32ebc43	k__Bacteria; p__Proteobacteria; c__Deltaproteobacteria; o__Desulfobacterales; f__Desulfobacteraceae; g__Desulfotignum; s__	0.999982593
b47efbf815bdb8b20877100a300e1610	k__Bacteria; p__Bacteroidetes; c__Bacteroidia; o__Bacteroidales; f__Prevotellaceae; g__Prevotella; s__copri	0.99964882
ffc70c7ea953e47446ea9e64df7be947	k__Bacteria; p__Bacteroidetes; c__Bacteroidia; o__Bacteroidales; f__Bacteroidaceae; g__5-7N15; s__	0.999999651
0968f4c22090a1465086da683edcf341	k__Bacteria; p__Firmicutes; c__Clostridia; o__Clostridiales; f__Christensenellaceae; g__; s__	0.881716458
9b8115f3ce8cc25fe53bed0875f960a0	k__Bacteria; p__Proteobacteria; c__Betaproteobacteria; o__Burkholderiales; f__Comamonadaceae; g__Schlegelella; s__	0.999323446
a21e9230ce0eed3ab58a36f69a436fe1	k__Bacteria; p__Cyanobacteria; c__Chloroplast	0.818337205
510129921afaae436a97f05949db42a3	k__Bacteria; p__Tenericutes; c__RF3; o__ML615J-28; f__; g__; s__	0.986790991
d86279d10b40cab5436a732816e0fe00	k__Bacteria; p__Firmicutes; c__Clostridia; o__Clostridiales	0.999556484
89ffb849227a2c1f0e8fa655cd4588b7	k__Bacteria; p__Bacteroidetes; c__Bacteroidia; o__Bacteroidales; f__Porphyromonadaceae; g__; s__	0.999966185
84f2434db85e2d6e066b5c669765b57d	k__Bacteria; p__Proteobacteria; c__Deltaproteobacteria	0.953211005
80e7f82b2f92e9b4128d9e8693b22075	k__Bacteria; p__Firmicutes; c__Clostridia; o__Clostridiales; f__[Mogibacteriaceae]; g__; s__	0.997768174
e1245d3ec271a2430cb79ee70aa23934	k__Bacteria; p__Firmicutes; c__Clostridia; o__Clostridiales	0.999344939
9f1e7e348c0f6aaf972a4019a0cf40ab	k__Bacteria; p__Firmicutes; c__Clostridia; o__Clostridiales; f__Peptococcaceae; g__Niigata-25; s__	0.999999834
29a8ec623e3537355c87b7cc6b98a71e	k__Bacteria; p__Proteobacteria; c__Betaproteobacteria; o__Burkholderiales; f__Comamonadaceae; g__Acidovorax; s__caeni	0.936525201
3b956545e5f4a3e31ae12a7b3d014933	k__Bacteria; p__Firmicutes; c__Bacilli; o__Lactobacillales; f__Aerococcaceae; g__Facklamia; s__	0.995156673
d848b9642698032e72f8e3c92e26593f	k__Bacteria; p__Proteobacteria; c__Alphaproteobacteria; o__Rhodobacterales; f__Rhodobacteraceae; g__Amaricoccus; s__	0.989763178
034114ce8ea0bd5df85c34aa27e6a2dd	k__Bacteria; p__Firmicutes; c__Erysipelotrichi; o__Erysipelotrichales; f__Erysipelotrichaceae	0.985441184
341c36733e2007dc1956f0b2e5dc4578	k__Bacteria; p__Bacteroidetes; c__Bacteroidia; o__Bacteroidales; f__S24-7; g__; s__	0.999786698
025744556e40bc0a7b153b2eacd4016c	k__Bacteria; p__Firmicutes; c__Clostridia; o__Clostridiales; f__Ruminococcaceae; g__Butyricicoccus; s__pullicaecorum	0.999993576
ac4983e4441d480aee223904d31a9207	k__Bacteria; p__Firmicutes; c__Clostridia; o__Clostridiales; f__Lachnospiraceae; g__Blautia	0.985409986
9adf350d502a9729277335f1b6bc69d7	k__Bacteria; p__Firmicutes; c__Clostridia; o__Clostridiales; f__Ruminococcaceae; g__; s__	0.949786249
dbadb2f7e95e0c6207714582a07bea09	k__Bacteria; p__Bacteroidetes; c__Bacteroidia; o__Bacteroidales; f__S24-7; g__; s__	0.999992549
5db4f04195bf037958bc0b5034ed973a	k__Bacteria; p__Firmicutes; c__Clostridia; o__Clostridiales; f__Clostridiaceae; g__Clostridium; s__	0.824043667
e88fdad3e072d9a3c34cee38f6af72d1	k__Bacteria; p__Firmicutes; c__Bacilli; o__Lactobacillales; f__Aerococcaceae; g__; s__	0.952268331
fce16f48715635587853db1279463e74	k__Bacteria; p__Proteobacteria; c__Betaproteobacteria; o__Rhodocyclales; f__Rhodocyclaceae; g__Dechloromonas; s__	0.825565524
14edd13cc98de8601d5e3859e9b0d8b7	k__Bacteria; p__Cyanobacteria; c__Chloroplast; o__Streptophyta; f__; g__; s__	0.99999715
7416e51218589d95859657f1bc133078	k__Bacteria; p__Firmicutes; c__Clostridia; o__Clostridiales; f__Ruminococcaceae; g__Oscillospira; s__	0.966162117
1a6cf33128beef4e775a819f6779591a	k__Bacteria; p__Firmicutes; c__Clostridia; o__Clostridiales; f__Ruminococcaceae; g__Butyricicoccus; s__pullicaecorum	0.824561242
62b3fe51e12f0225ec7300e36b2a3726	k__Bacteria; p__Actinobacteria; c__Coriobacteriia; o__Coriobacteriales; f__Coriobacteriaceae; g__; s__	0.998769182
62ee513185b102ad0b3830aab1ffd671	k__Bacteria; p__Firmicutes; c__Clostridia; o__Clostridiales; f__Ruminococcaceae; g__; s__	0.809007959
ce612aa9bf3da35925bb7658dc9d2269	k__Bacteria; p__Bacteroidetes; c__Bacteroidia; o__Bacteroidales; f__[Paraprevotellaceae]; g__CF231; s__	0.999985598
91db0947abedf478a4ceeab53e89a51a	k__Bacteria; p__Proteobacteria; c__Gammaproteobacteria; o__Xanthomonadales; f__Xanthomonadaceae; g__Stenotrophomonas; s__acidaminiphila	0.999069753
3a896ba4d8efac973a709982b9cdc517	k__Bacteria; p__Actinobacteria; c__Actinobacteria; o__Actinomycetales; f__Micrococcaceae; g__Arthrobacter	0.737690222
b6f0aace2ec56237e003d93b0b232759	k__Bacteria; p__Firmicutes; c__Erysipelotrichi; o__Erysipelotrichales; f__Erysipelotrichaceae; g__Coprobacillus; s__	0.999251138
8d0d6cf326e87f91fa14f1642ccbcb19	k__Bacteria; p__Verrucomicrobia; c__Verrucomicrobiae; o__Verrucomicrobiales; f__Verrucomicrobiaceae; g__Akkermansia; s__muciniphila	0.999999677
de58b64231bb00efa848b7c737e9e595	k__Bacteria; p__Firmicutes; c__Bacilli; o__Lactobacillales; f__Leuconostocaceae; g__Weissella	0.858383483
43e110a8904550c571ffa67f161c1ca2	k__Bacteria; p__Proteobacteria; c__Betaproteobacteria; o__Burkholderiales; f__Alcaligenaceae; g__Sutterella; s__	0.999999712
f734621388495d2f0fb3dffe4960e1c9	k__Bacteria; p__Firmicutes; c__Clostridia; o__Clostridiales; f__Lachnospiraceae; g__Dorea; s__	0.725285404
0abe11f88beb80cbceff092e58633baf	k__Bacteria; p__Bacteroidetes; c__Bacteroidia; o__Bacteroidales; f__; g__; s__	0.750392859
c031a187fc79971905c16cd27ab3a9f1	k__Bacteria; p__Firmicutes; c__Clostridia; o__Clostridiales; f__Ruminococcaceae; g__Oscillospira; s__	0.938437464
b472a2f51d1f3265277cb87ed61730a4	k__Bacteria; p__Verrucomicrobia; c__Verrucomicrobiae; o__Verrucomicrobiales; f__Verrucomicrobiaceae; g__Akkermansia; s__	0.999999899
e2bc325d90ababeb244cfe87509d84b4	k__Bacteria; p__Bacteroidetes; c__Flavobacteriia; o__Flavobacteriales; f__Flavobacteriaceae; g__Aequorivita; s__	0.755252281
68ac7366b81c6c96b48b6a5dd58614a4	k__Bacteria; p__Bacteroidetes; c__Bacteroidia; o__Bacteroidales; f__Porphyromonadaceae; g__; s__	0.999897009
adecdc587af877f2248d465618336ce1	k__Bacteria; p__Proteobacteria; c__Gammaproteobacteria; o__Pseudomonadales; f__Pseudomonadaceae	0.998211759
edba39aa89a4a926de45439ed7cfc5e7	k__Bacteria; p__Firmicutes; c__Clostridia; o__Clostridiales; f__Veillonellaceae; g__Phascolarctobacterium; s__	0.999999422
c7f19e7fd8d3fcd8edd6a66699b34720	k__Bacteria; p__Firmicutes; c__Clostridia; o__Clostridiales; f__Veillonellaceae; g__Anaerovibrio; s__	0.999975385
9861009e313f50d008b7a83cec5e5dd6	k__Bacteria; p__Proteobacteria; c__Gammaproteobacteria; o__Pseudomonadales; f__Pseudomonadaceae; g__Pseudomonas	0.976860718
fa8bbd55762b83496fb02cec8bf0e277	k__Bacteria; p__Firmicutes; c__Erysipelotrichi; o__Erysipelotrichales; f__Erysipelotrichaceae; g__Sharpea; s__azabuensis	0.999993777
a5c180c6fdad5d56f78199402ea758be	k__Bacteria; p__Firmicutes; c__Clostridia; o__Clostridiales; f__Lachnospiraceae; g__Butyrivibrio; s__	0.93721682
d2e8f26241f3bb27376be17c651f044e	k__Bacteria; p__Proteobacteria; c__Gammaproteobacteria; o__Pseudomonadales; f__Pseudomonadaceae; g__Pseudomonas	0.853493268
bd2d6fa1e08d9338745f2348ca4fda18	k__Bacteria; p__Firmicutes; c__Clostridia; o__Clostridiales	0.772312854
4b066a2bbb07875b54862c757826c722	k__Bacteria; p__Actinobacteria; c__Actinobacteria; o__Actinomycetales; f__Promicromonosporaceae; g__Xylanimicrobium; s__	0.829483154
6762192c698776c53455e7c76dfa6ccf	k__Bacteria; p__Firmicutes; c__Bacilli; o__Lactobacillales; f__Aerococcaceae; g__; s__	0.997495427
55f5b7122ac912bb32ad8289d0224fca	k__Bacteria; p__Proteobacteria; c__Gammaproteobacteria; o__Alteromonadales; f__Alteromonadaceae; g__Marinobacter; s__	0.968735034
6db09357eb01be1249ea9f257f3904ae	k__Bacteria; p__Proteobacteria; c__Gammaproteobacteria; o__Pseudomonadales; f__Pseudomonadaceae	0.998996034
445477c4cd693f54fe16e17e905c5b1c	k__Bacteria; p__Firmicutes; c__Erysipelotrichi; o__Erysipelotrichales; f__Erysipelotrichaceae; g__; s__	0.85355088
d60893371c352a5bd6d4e1f485dfba70	k__Bacteria; p__Bacteroidetes; c__Bacteroidia; o__Bacteroidales; f__S24-7; g__; s__	0.999873555
ffdb094fa274b3aa2a07b3588d8529f0	k__Bacteria; p__Firmicutes; c__Clostridia; o__Clostridiales; f__; g__; s__	0.97702357
875f5bd35d7d23415afc48767e3a70df	k__Bacteria; p__Bacteroidetes; c__Bacteroidia; o__Bacteroidales; f__Porphyromonadaceae; g__; s__	0.999931904
ed94b4c857619fd85ae1057a2439c928	k__Bacteria; p__Firmicutes; c__Erysipelotrichi; o__Erysipelotrichales; f__Erysipelotrichaceae; g__[Eubacterium]; s__dolichum	0.999903573
32de86884fc866c57458756c4e305952	k__Bacteria; p__Firmicutes; c__Clostridia; o__Clostridiales; f__Ruminococcaceae; g__; s__	0.760818194
65cffec2c1d736e4261444bbee2e70ff	k__Bacteria; p__Firmicutes; c__Bacilli; o__Lactobacillales; f__Aerococcaceae; g__; s__	0.791597917
4425173d80be16effc238dd80c958d36	k__Bacteria; p__Proteobacteria; c__Epsilonproteobacteria; o__Campylobacterales; f__Campylobacteraceae; g__Arcobacter; s__cryaerophilus	0.996396554
b12876b7e180e14e88233c2cee481e8d	k__Archaea; p__Euryarchaeota; c__Methanobacteria; o__Methanobacteriales; f__Methanobacteriaceae; g__Methanobrevibacter; s__	0.999995962
9f7764232e0303f0b586bab183d7156f	k__Bacteria; p__Bacteroidetes; c__Bacteroidia; o__Bacteroidales; f__Rikenellaceae; g__; s__	0.871821246
3ba3a6487ae79cb81ab7b400db6db2de	k__Bacteria; p__Firmicutes; c__Clostridia; o__Clostridiales; f__Lachnospiraceae; g__Blautia; s__	0.70674884
cf6ad8bb11de0ca9e8a58a62460d6fcc	k__Bacteria; p__Firmicutes; c__Clostridia; o__Clostridiales; f__Ruminococcaceae	0.980515464
2da064df04d1cc125ff35dcbb2826881	k__Bacteria; p__Firmicutes; c__Clostridia; o__Clostridiales; f__Clostridiaceae; g__Clostridium; s__butyricum	0.99932115
e713122c6a9cc570ad76d1e0fde409a1	k__Bacteria; p__Firmicutes; c__Bacilli; o__Lactobacillales; f__Enterococcaceae; g__Vagococcus; s__	0.995747982
cc8230be644c56f9690ce1fd9fcdf6e2	k__Bacteria; p__Firmicutes; c__Clostridia; o__Clostridiales; f__; g__; s__	0.937637112
e0fb9cbdabbf670e804f5d78ff8a37d0	k__Bacteria; p__Firmicutes; c__Clostridia; o__Clostridiales; f__Lachnospiraceae; g__Dorea; s__	0.774807583
1a4f56ca260d68f0f99da4c8625da941	k__Bacteria; p__Firmicutes; c__Clostridia; o__Clostridiales; f__Lachnospiraceae; g__Coprococcus; s__	0.970758564
a2044e451f200ee3ec974438d2485469	k__Bacteria; p__Proteobacteria; c__Alphaproteobacteria; o__Rickettsiales; f__mitochondria; g__; s__	0.782597584
928b52aae2046f1ac6ff64c4a91cb6db	k__Bacteria; p__Firmicutes; c__Clostridia; o__Clostridiales; f__Lachnospiraceae	0.975586857
abffaaafddb3d3b2756496dbc7355af5	k__Bacteria; p__Bacteroidetes; c__Bacteroidia; o__Bacteroidales; f__Porphyromonadaceae; g__Parabacteroides; s__	0.994504121
cdf767c6696c6f24924f61f46cdb685a	k__Bacteria; p__Actinobacteria; c__Actinobacteria; o__Actinomycetales; f__Dietziaceae; g__Dietzia; s__	0.951344892
cf6501b568098c16735e47b6e78190e8	k__Bacteria; p__Bacteroidetes; c__Bacteroidia; o__Bacteroidales; f__Bacteroidaceae; g__Bacteroides; s__ovatus	0.746085787
ccba9ac57402aeeeae6200b971e409c5	k__Bacteria; p__Bacteroidetes; c__Flavobacteriia; o__Flavobacteriales; f__[Weeksellaceae]; g__Chryseobacterium; s__	0.955165436
97abacc2fa5e156f8cf59048484ce551	k__Bacteria; p__Firmicutes; c__Clostridia; o__Clostridiales; f__Lachnospiraceae; g__Blautia; s__	0.846830466
b1addb4023aca933c50f177d4cfed825	k__Bacteria; p__Bacteroidetes; c__Bacteroidia; o__Bacteroidales; f__S24-7; g__; s__	0.999855598
0097fce07a0a96a7966056f3a6f3714c	k__Bacteria; p__Bacteroidetes; c__Bacteroidia; o__Bacteroidales; f__Porphyromonadaceae; g__; s__	0.999932027
6399aa697343f517eaf2f9f8826c2da3	k__Bacteria; p__Firmicutes; c__Bacilli; o__Bacillales; f__Bacillaceae; g__Natronobacillus; s__	0.963995267
fa84586667f3c86d6ed53bdefaa7c3a1	k__Bacteria; p__Chloroflexi; c__Thermomicrobia; o__AKYG1722; f__; g__; s__	0.999996647
698230c93734bc21f551c4d9680468b2	k__Bacteria; p__Planctomycetes; c__Planctomycetia; o__Pirellulales; f__Pirellulaceae	0.999434042
f5a4dd036ef541ec34cacbe8058e0e7a	k__Bacteria; p__Firmicutes; c__Clostridia; o__Clostridiales	0.999812345
77e7aac17014ceb7ef7b95cb2810c583	k__Bacteria; p__Firmicutes; c__Clostridia; o__Clostridiales; f__Clostridiaceae; g__Clostridium; s__	0.85996151
b53d0bceeab7bb2a5942c9c45285ba77	k__Bacteria; p__Firmicutes; c__Clostridia; o__Clostridiales; f__Ruminococcaceae; g__; s__	0.843857312
bef14a4df2829fe304a4dd193e14a7bf	k__Bacteria; p__Bacteroidetes; c__Bacteroidia; o__Bacteroidales; f__Bacteroidaceae; g__5-7N15; s__	0.999963989
7aedeac51f67a27e39b2c0c2d4707a2c	k__Bacteria; p__Bacteroidetes; c__Flavobacteriia; o__Flavobacteriales; f__[Weeksellaceae]; g__; s__	0.981293096
e8c8f23eb8103b9b1789ec7614a11108	k__Bacteria; p__Proteobacteria; c__Gammaproteobacteria; o__Alteromonadales; f__HTCC2188; g__HTCC; s__	0.971667093
5e043938e0f065973e658d711124aad7	k__Bacteria; p__Bacteroidetes; c__Bacteroidia; o__Bacteroidales; f__; g__; s__	0.997953106
9510a17c0f5210cc83ed4b63bae08f2c	k__Bacteria; p__Bacteroidetes; c__Bacteroidia; o__Bacteroidales; f__S24-7; g__; s__	0.999990586
d670beafecfe4be7cc97b01371931aad	k__Bacteria; p__Tenericutes; c__Mollicutes; o__Acholeplasmatales; f__Acholeplasmataceae; g__; s__	0.995290891
4a03e34827b12cd550bae19de042fc1e	k__Bacteria; p__Firmicutes; c__Clostridia; o__Clostridiales; f__Lachnospiraceae	0.961549553
02413b304c0163986183ca04c8206041	k__Bacteria; p__Actinobacteria; c__Actinobacteria; o__Actinomycetales; f__Micrococcaceae; g__Nesterenkonia; s__	0.999167216
49783f92b5aeb2e49a0a0489d2be1a40	k__Bacteria; p__[Thermi]; c__Deinococci; o__Thermales; f__Thermaceae; g__Thermus; s__	0.999999983
c4c46c1b3ac82b3df69b801dd4beaf1f	k__Bacteria; p__Proteobacteria; c__Gammaproteobacteria; o__Aeromonadales; f__Succinivibrionaceae; g__Succinivibrio; s__	0.999998838
09f1fbaa08dc419600fef14e4b44880a	k__Bacteria; p__Cyanobacteria; c__4C0d-2; o__YS2; f__; g__; s__	0.99999987
f91887573d9b625c3823e6602a0a3d4c	k__Bacteria; p__Firmicutes; c__Clostridia; o__Clostridiales; f__Ruminococcaceae; g__; s__	0.91914289
e82c24f629dcf2a901fdb8ec9b77ca27	k__Bacteria; p__Tenericutes	0.980699341
33937fcbf07703ae3c9bc79362fc4db5	k__Bacteria; p__Tenericutes; c__Mollicutes; o__Acholeplasmatales; f__Acholeplasmataceae; g__; s__	0.939188929
590100c150a34939e605df9b776bf034	k__Bacteria; p__Bacteroidetes; c__Bacteroidia; o__Bacteroidales; f__; g__; s__	0.998323612
542be77204e2ff8a6e65694c15e28d30	k__Bacteria; p__Verrucomicrobia; c__Verrucomicrobiae; o__Verrucomicrobiales; f__Verrucomicrobiaceae; g__Akkermansia; s__muciniphila	0.999999955
7a927528445a619860875af8b6b9d021	k__Bacteria; p__Bacteroidetes; c__Bacteroidia; o__Bacteroidales; f__Porphyromonadaceae; g__; s__	0.999496482
6c43c735cb6f8514fedcce7e28dc2938	k__Bacteria; p__Bacteroidetes; c__Bacteroidia; o__Bacteroidales; f__Porphyromonadaceae; g__Paludibacter; s__	0.997994657
1346a68e7190ef0024759acffbb036aa	k__Bacteria; p__Firmicutes; c__Clostridia; o__Clostridiales; f__Lachnospiraceae; g__Coprococcus; s__	0.727389399
822d9648be47cdab9f4c8e86f4ff44db	k__Bacteria; p__Firmicutes; c__Clostridia; o__Clostridiales; f__[Tissierellaceae]; g__; s__	0.863793806
29ccf69f1e0392f32ecc6804dbc5cbf3	k__Bacteria; p__Firmicutes; c__Clostridia; o__Clostridiales; f__; g__; s__	0.845998672
ab7523584a17f655af881925cb1b3efb	k__Bacteria; p__Actinobacteria; c__Coriobacteriia; o__Coriobacteriales; f__Coriobacteriaceae	0.999982886
57ffc994a98fc3c454d0365257b8e857	k__Bacteria; p__Bacteroidetes; c__Flavobacteriia; o__Flavobacteriales; f__Flavobacteriaceae; g__Aequorivita; s__	0.785204026
859ee2cbbacee69a99504f64e8e497e2	k__Bacteria; p__Firmicutes; c__Clostridia; o__Clostridiales; f__; g__; s__	0.812114388
75c07d0f33e33db556551e7073608d15	k__Bacteria; p__Bacteroidetes; c__Bacteroidia; o__Bacteroidales; f__[Paraprevotellaceae]; g__CF231; s__	0.99945882
6a7a3b78776e0fbc5398aeeb74de75df	k__Bacteria; p__Proteobacteria; c__Gammaproteobacteria; o__Alteromonadales; f__Alteromonadaceae	0.965395447
f2e26d316bd9ee4a3510d85f8630881b	k__Bacteria; p__Cyanobacteria; c__Oscillatoriophycideae; o__Chroococcales; f__Xenococcaceae; g__; s__	0.863523928
4339814418928ea66cba81ede3384ba9	k__Bacteria; p__Spirochaetes; c__Spirochaetes; o__Spirochaetales; f__Spirochaetaceae; g__Treponema; s__	0.993927573
0f242e7e0f1445997abc342bdc0d2327	k__Bacteria; p__Firmicutes; c__Clostridia; o__Clostridiales; f__Ruminococcaceae; g__Oscillospira; s__guilliermondii	0.794319928
bfb492b63842e1162ca75b3ac326e7f7	k__Bacteria; p__Firmicutes; c__Clostridia; o__Clostridiales; f__Ruminococcaceae; g__; s__	0.845582823
220ee913c2b415eee76725a7d8640dba	k__Bacteria; p__Firmicutes; c__Clostridia; o__Clostridiales; f__Ruminococcaceae	0.968069136
45997182c555cc6196dc29b30a758c10	k__Bacteria; p__Cyanobacteria; c__Chloroplast; o__Chlorophyta; f__; g__; s__	0.898359487
2862e55be6970cd955a64dee5dd7f971	k__Bacteria; p__Proteobacteria; c__Gammaproteobacteria; o__Methylococcales; f__Methylococcaceae; g__Methylobacter	0.828534788
9638df9b1629957f383ada1ddfd432ad	k__Bacteria; p__Proteobacteria; c__Gammaproteobacteria; o__Oceanospirillales; f__Oceanospirillaceae; g__Marinobacterium; s__	0.999693341
0a41ff385fa79473533585e97590ffa3	k__Bacteria; p__Tenericutes; c__Mollicutes; o__Acholeplasmatales; f__Acholeplasmataceae; g__Acholeplasma; s__	0.989838832
83644838a0d24db4b82f74361d3e5081	k__Bacteria; p__Bacteroidetes; c__Bacteroidia; o__Bacteroidales; f__; g__; s__	0.989660984
868daf997dc4f538c29e0da24491ee0d	k__Bacteria; p__Firmicutes; c__Bacilli; o__Turicibacterales; f__Turicibacteraceae; g__Turicibacter; s__	0.999999942
6c301bc58de92935321b23b6559db027	k__Bacteria; p__Firmicutes; c__Clostridia; o__Clostridiales; f__Lachnospiraceae; g__Epulopiscium; s__	0.996593548
6971942da3e59f6bc7f779d93acaf03e	k__Bacteria; p__Firmicutes; c__Clostridia; o__Clostridiales; f__Lachnospiraceae	0.998334311
1a0fe0e00987c337388cb41481284000	k__Bacteria; p__Bacteroidetes; c__Bacteroidia; o__Bacteroidales; f__Porphyromonadaceae; g__Parabacteroides; s__distasonis	0.999997759
ddb670ba15a3702396c66e6020763094	k__Bacteria; p__Proteobacteria; c__Deltaproteobacteria; o__GMD14H09; f__; g__; s__	0.883559243
a0e0c6b44e94471f948b8e7b32ea5f44	k__Bacteria; p__Firmicutes; c__Clostridia; o__Clostridiales; f__[Mogibacteriaceae]; g__; s__	0.967722763
d24d4e60268730f33f1871f89192d7f7	k__Bacteria; p__Proteobacteria; c__Alphaproteobacteria; o__Rhodospirillales; f__Acetobacteraceae; g__Roseomonas; s__mucosa	0.98031889
8f11027920a86b4549d0acf8ed15f6df	k__Bacteria; p__Firmicutes; c__Clostridia; o__Clostridiales; f__Lachnospiraceae; g__[Ruminococcus]; s__	0.902435927
b50d8248315dae7e166331971763547c	k__Bacteria; p__Bacteroidetes; c__Sphingobacteriia; o__Sphingobacteriales; f__Sphingobacteriaceae; g__Sphingobacterium; s__multivorum	0.999996795
d7357dd8bb04f35ba2a9f502c5104442	k__Bacteria; p__Firmicutes; c__Clostridia; o__Clostridiales; f__Ruminococcaceae; g__; s__	0.927563051
61cdcc61a4f37ad70d31f86b4af771f4	k__Bacteria; p__Actinobacteria; c__Actinobacteria; o__Actinomycetales; f__Dietziaceae; g__Dietzia; s__	0.996289268
51e0bd99530d63b760b12d7badee5153	k__Bacteria; p__Firmicutes; c__Clostridia; o__Clostridiales	0.893960852
442e76682ff66462194af5b442fef322	k__Bacteria; p__Proteobacteria; c__Gammaproteobacteria; o__Pasteurellales; f__Pasteurellaceae; g__Gallibacterium; s__	0.99931645
a3661a231a0a8a4fdbe9f05d80d2cd15	k__Bacteria; p__Bacteroidetes; c__Bacteroidia; o__Bacteroidales; f__Bacteroidaceae; g__Bacteroides; s__	0.879117422
645d427577b3ef5c4ee9f9be17d904d9	k__Bacteria; p__Firmicutes; c__Clostridia; o__Clostridiales; f__Ruminococcaceae	0.979811416
e2e902af969f2bdf767307177a5c6865	k__Bacteria; p__Firmicutes; c__Erysipelotrichi; o__Erysipelotrichales; f__Erysipelotrichaceae	0.993618178
5d241b4f4b39cb5615e810d50e6e68ce	k__Bacteria; p__Tenericutes; c__Mollicutes; o__Acholeplasmatales; f__Acholeplasmataceae; g__Acholeplasma; s__laidlawii	0.999419678
59258f5bcfe96c68120aa26f18a14f4f	k__Bacteria; p__Bacteroidetes	0.999785669
67e888d1c07941893649b62da4ffe1c5	k__Bacteria; p__Tenericutes; c__Mollicutes; o__RF39; f__; g__; s__	0.999995847
08649887d8e8badc7c786a58b698b066	k__Bacteria; p__Bacteroidetes; c__Bacteroidia; o__Bacteroidales; f__RF16; g__; s__	0.999988495
49f11fa4c08d3a01c78aeb890bfe4b23	k__Bacteria; p__Firmicutes; c__Clostridia; o__Clostridiales; f__Ruminococcaceae; g__Ruminococcus; s__	0.993726744
bc1219dec15ccae44f534efed1f7c0d5	k__Bacteria; p__Bacteroidetes; c__Flavobacteriia; o__Flavobacteriales; f__; g__; s__	0.93470843
d6de053680e9f472ec5f0a088fc9991a	k__Bacteria; p__Firmicutes; c__Clostridia; o__Clostridiales; f__; g__; s__	0.9265149
95faa38e66c864a69f82a949479beab2	k__Bacteria; p__Firmicutes; c__Clostridia; o__Clostridiales; f__Christensenellaceae; g__; s__	0.750458063
f0119324a4fb68cd31b983e65f26c22b	k__Bacteria; p__Firmicutes; c__Clostridia; o__Clostridiales; f__Ruminococcaceae; g__Oscillospira; s__	0.973202127
a3994bcf0813443a742bf496bad4c55e	k__Bacteria; p__Firmicutes; c__Clostridia; o__Clostridiales; f__Ruminococcaceae; g__; s__	0.925468346
84462fa1ca492c7c8a9d75fb5e1b4d69	k__Bacteria; p__Firmicutes; c__Clostridia; o__Clostridiales; f__Lachnospiraceae; g__Coprococcus; s__	0.884799591
93efffe01ee5104cc96d9b2eba4a714a	k__Bacteria; p__Chloroflexi; c__Anaerolineae; o__SBR1031; f__SHA-31; g__; s__	0.9999635
87c59c6342c9b6225c63af4a15ec393f	k__Bacteria; p__Firmicutes; c__Bacilli; o__Lactobacillales; f__Aerococcaceae; g__Facklamia; s__	0.998162957
737d7afc455fa612ace837152f7575ed	k__Bacteria; p__Firmicutes; c__Clostridia; o__Clostridiales; f__Lachnospiraceae; g__Coprococcus; s__	0.922816744
332297a07a1ea302bb13d0073a94c734	k__Bacteria; p__Firmicutes; c__Clostridia; o__Clostridiales; f__Lachnospiraceae; g__[Ruminococcus]	0.96692025
72d8393b1a1635b205fd34619a0be5ed	k__Bacteria; p__Firmicutes; c__Clostridia; o__Clostridiales; f__; g__; s__	0.958342016
d1834ea2ce0ba3283db55dfcdd7c520b	k__Bacteria; p__Firmicutes; c__Bacilli; o__Lactobacillales; f__Aerococcaceae; g__Facklamia; s__	0.999437741
fe2a49b710231ee9c6b05f637258e3e3	k__Bacteria; p__Actinobacteria; c__Actinobacteria; o__Actinomycetales; f__Cellulomonadaceae; g__Demequina; s__	0.980947283
854dca819b881f8ac0be1c7d07e48c54	k__Bacteria; p__Cyanobacteria; c__Chloroplast; o__Streptophyta; f__; g__; s__	0.999989045
72665743b264267bc0aa3137823ac5cc	k__Bacteria; p__Firmicutes; c__Clostridia; o__Clostridiales; f__Ruminococcaceae; g__Faecalibacterium; s__prausnitzii	0.991398717
0a8435c00e608db84b7114a7b9e8d2dd	k__Bacteria; p__Firmicutes; c__Clostridia; o__Clostridiales; f__Ruminococcaceae	0.976035263
3cfea25c7c9dc147ef04374b3a07c12b	k__Bacteria; p__Firmicutes; c__Bacilli; o__Bacillales; f__Planococcaceae; g__Lysinibacillus	0.829340488
52d41ffcba3c80e07035a929a9db6ded	k__Bacteria; p__Proteobacteria; c__Gammaproteobacteria; o__Oceanospirillales; f__Halomonadaceae; g__Halomonas; s__	0.963210274
24e5c13751c9fc947d1929101dd943bf	k__Bacteria; p__Bacteroidetes; c__Bacteroidia; o__Bacteroidales; f__S24-7; g__; s__	0.997836343
af23077d7e03b497ec2eef7c2e461fea	k__Bacteria; p__Proteobacteria; c__Deltaproteobacteria; o__Desulfovibrionales; f__Desulfovibrionaceae; g__; s__	0.983208697
9f598dd329bca6e588ac91509a3bb5f4	k__Bacteria; p__Firmicutes; c__Clostridia; o__Clostridiales; f__; g__; s__	0.93963916
f10565f1854273f63f70f0e575022221	k__Bacteria; p__Firmicutes; c__Clostridia; o__Clostridiales; f__; g__; s__	0.971169134
946a810d69c654cc89f5511e07bfdbc8	k__Bacteria; p__Bacteroidetes; c__Flavobacteriia; o__Flavobacteriales; f__Flavobacteriaceae; g__; s__	0.831098403
270c02c443f57e4ee1f5eb46a273cfb7	k__Bacteria; p__Planctomycetes; c__Planctomycetia; o__Pirellulales; f__Pirellulaceae; g__planctomycete; s__MS3071	0.9921698
32e17f5e15f23c67232cefb2897c456e	k__Bacteria; p__Firmicutes; c__Clostridia; o__Clostridiales; f__Clostridiaceae; g__Clostridium; s__	0.900475682
6966fb5df58d1e056e3bb35470146347	k__Bacteria; p__Firmicutes; c__Erysipelotrichi; o__Erysipelotrichales; f__Erysipelotrichaceae; g__; s__	0.819045798
3532ac51796f2d1407f967e99e1bcfe4	k__Bacteria; p__Bacteroidetes; c__Bacteroidia; o__Bacteroidales; f__S24-7; g__; s__	0.999735899
e455569a5360e822f50475a137e18b34	k__Bacteria; p__Firmicutes; c__Clostridia; o__Clostridiales; f__Ruminococcaceae; g__; s__	0.921978523
0fdca835556e3c49ce3376894f7471b9	k__Bacteria; p__Firmicutes; c__Clostridia; o__Clostridiales; f__[Tissierellaceae]	0.999995073
bbc9aa0bea55eee8972396a4f1802d30	k__Bacteria; p__Proteobacteria; c__Alphaproteobacteria; o__Sphingomonadales; f__Erythrobacteraceae; g__; s__	0.77779655
046af8e5d35e43ddcde2b1e8c9172a83	k__Bacteria; p__Proteobacteria; c__Gammaproteobacteria; o__Pseudomonadales; f__Moraxellaceae; g__Acinetobacter	0.999987167
8217f80648fd36342f255dd9c09837ea	k__Bacteria; p__Actinobacteria; c__Actinobacteria; o__Actinomycetales; f__Brevibacteriaceae; g__Brevibacterium; s__	0.999851986
7c6c4aa4a1bad9a9bc0891c6918c624d	k__Bacteria; p__Bacteroidetes; c__Flavobacteriia; o__Flavobacteriales; f__[Weeksellaceae]; g__Cloacibacterium; s__	0.999991123
5e9aee4ad1c467514f629b626cca7c6e	k__Bacteria; p__Bacteroidetes; c__Bacteroidia; o__Bacteroidales; f__RF16; g__; s__	0.999986214
7e18528106b911c4f051fa16bdeefe70	k__Bacteria; p__Firmicutes; c__Clostridia; o__Clostridiales; f__Ruminococcaceae; g__Ruminococcus; s__	0.79903967
0d85597f83ee1140e31d789de32b542a	k__Bacteria; p__Bacteroidetes; c__Flavobacteriia; o__Flavobacteriales; f__Cryomorphaceae; g__Brumimicrobium; s__	0.999980192
e79f4d305b0c586766596d2693d5cda1	k__Bacteria; p__Bacteroidetes; c__Bacteroidia; o__Bacteroidales; f__; g__; s__	0.996203322
401105e9201fba8ff3b8c72892897e3b	k__Bacteria; p__Firmicutes; c__Erysipelotrichi; o__Erysipelotrichales; f__Erysipelotrichaceae; g__Holdemania; s__	0.999997383
195cdd086a4a1c4d52778bc92bdfe84f	k__Bacteria; p__Firmicutes; c__Clostridia; o__Clostridiales; f__Lachnospiraceae; g__[Ruminococcus]; s__gnavus	0.996012053
a5bdaca285978b93fb92de54fec74b5b	k__Bacteria; p__Firmicutes; c__Clostridia; o__Clostridiales; f__Ruminococcaceae; g__; s__	0.741557986
cd87709723ee015548c3db8ca8e733b4	k__Bacteria; p__Firmicutes; c__Clostridia; o__Clostridiales; f__Ruminococcaceae; g__; s__	0.962683416
123a70858655f7a1be88bab60bf7f460	k__Bacteria; p__Firmicutes; c__Clostridia; o__Clostridiales; f__[Acidaminobacteraceae]; g__Guggenheimella; s__	0.999669352
2d0cb29ced89592a42ee790285d650ce	k__Bacteria; p__Bacteroidetes; c__Flavobacteriia; o__Flavobacteriales; f__Flavobacteriaceae; g__Aequorivita; s__	0.975017188
f33219b26cab3223fc3bb48c65d342f7	k__Bacteria; p__Firmicutes; c__Clostridia; o__Clostridiales; f__Veillonellaceae; g__Phascolarctobacterium; s__	0.999996614
a0051af30ab3d6083e5aee9f36373d4a	k__Bacteria; p__Cyanobacteria; c__Chloroplast; o__; f__; g__; s__	0.724383739
c0e607ac21bec793d5a0e30781452ca8	k__Bacteria; p__Bacteroidetes; c__Sphingobacteriia; o__Sphingobacteriales; f__Sphingobacteriaceae; g__Sphingobacterium; s__multivorum	0.999996613
9e682edd3771ceb4716919aeb46c0a9c	k__Bacteria; p__Proteobacteria; c__Deltaproteobacteria; o__Desulfovibrionales; f__Desulfovibrionaceae; g__Lawsonia; s__intracellularis	0.999953655
e6fee071ce0f52ca6d7db2719b2767cf	k__Bacteria; p__Firmicutes; c__Clostridia; o__Clostridiales; f__[Mogibacteriaceae]; g__; s__	0.930781576
0e811dd0def4b5e8728c273a283e54f0	k__Bacteria; p__Firmicutes; c__Clostridia; o__Clostridiales; f__Ruminococcaceae; g__; s__	0.930270005
9fd02562bffca23e193c053dcdba610a	k__Bacteria; p__Bacteroidetes; c__Bacteroidia; o__Bacteroidales; f__Bacteroidaceae; g__5-7N15; s__	0.999999652
4d398057a6296d6a5108d32274cd8426	k__Bacteria; p__Firmicutes; c__Clostridia; o__Clostridiales; f__Lachnospiraceae	0.933015437
9e5db6dce66a4591914f4798c7f48a09	k__Bacteria; p__Firmicutes; c__Clostridia; o__Clostridiales; f__Lachnospiraceae; g__Coprococcus; s__	0.976205518
3b94e2ea0894c154782a2c84b887a6af	k__Bacteria; p__Proteobacteria; c__Alphaproteobacteria; o__Caulobacterales; f__Caulobacteraceae; g__Brevundimonas; s__vesicularis	0.819837487
8206f051151345b4c013961fd1b77337	k__Bacteria; p__Firmicutes; c__Clostridia; o__Clostridiales; f__Ruminococcaceae; g__; s__	0.979857413
4093cb243a8ee947f26388dd2327cd5a	k__Bacteria; p__Firmicutes; c__Clostridia; o__Clostridiales; f__Ruminococcaceae; g__; s__	0.966928649
d7c19ff196e486fde03ddec914a96bed	k__Bacteria; p__Tenericutes; c__Mollicutes; o__RF39; f__; g__; s__	0.999918905
8ae6a55ef207991643515a43ab722650	k__Bacteria; p__Tenericutes; c__Mollicutes; o__RF39; f__; g__; s__	0.999999491
7bf20264511b0638769a41e48480b6c0	k__Bacteria; p__Firmicutes; c__Clostridia; o__Clostridiales; f__; g__; s__	0.961021676
4d675ebc1622b1c8683c6955334aaba8	k__Bacteria; p__Actinobacteria; c__Actinobacteria; o__Actinomycetales	0.999924703
5cbcdae0fbe6f80d0e5b3ce62f04d216	k__Bacteria; p__Firmicutes; c__Clostridia; o__Clostridiales	0.933581486
1393ea8d6648ae9b70b98a57fe95b4fe	k__Bacteria; p__Actinobacteria; c__Coriobacteriia; o__Coriobacteriales; f__Coriobacteriaceae; g__; s__	0.935525498
65076a2d43ec00494bbfeaa35268a239	k__Bacteria; p__Firmicutes; c__Clostridia; o__Clostridiales; f__Lachnospiraceae	0.997413532
99cb929d4f9a5594171478e403b9d4a9	k__Bacteria; p__Proteobacteria; c__Alphaproteobacteria; o__Rhodospirillales; f__Acetobacteraceae; g__Acetobacter; s__	0.981406181
b8ea85cd8799289e751c579f0cb3a5be	k__Bacteria; p__Bacteroidetes; c__Bacteroidia; o__Bacteroidales; f__SB-1; g__; s__	0.999736029
de35b35f112a7ebffeb7e2093b0034b2	k__Bacteria; p__Firmicutes; c__Erysipelotrichi; o__Erysipelotrichales; f__Erysipelotrichaceae; g__RFN20; s__	0.999653739
9baee9d43b753e43df54ac50d4ba8803	k__Bacteria; p__Firmicutes; c__Clostridia; o__Clostridiales; f__Ruminococcaceae; g__; s__	0.845820511
30614a4757decf06105a3e58127296bf	k__Bacteria; p__Firmicutes; c__Clostridia; o__Clostridiales; f__Lachnospiraceae; g__Butyrivibrio; s__	0.997189667
b798ebc016fcfc4b1a35bd3ae92867c1	k__Bacteria; p__Firmicutes; c__Clostridia; o__Clostridiales; f__[Mogibacteriaceae]; g__; s__	0.998046058
3d517723f48611d0579f5f9a50423cff	k__Bacteria; p__Firmicutes; c__Clostridia; o__Clostridiales; f__Ruminococcaceae; g__; s__	0.923942732
7ca6f5f0f96ebeb6b1253d974d258cfa	k__Bacteria; p__Cyanobacteria; c__Oscillatoriophycideae; o__Oscillatoriales; f__Phormidiaceae; g__Phormidium; s__	0.999563431
b2eaed9555206bc2aae743714ed779f9	k__Bacteria; p__Bacteroidetes; c__Bacteroidia; o__Bacteroidales; f__Prevotellaceae; g__Prevotella; s__	0.991889668
b50f4620b8da8a0574be89ce510cadee	k__Bacteria; p__Firmicutes; c__Bacilli; o__Lactobacillales; f__Lactobacillaceae; g__Lactobacillus	0.999999763
57127dcaf7c3b56688364a35c1e82048	k__Bacteria; p__Cyanobacteria; c__4C0d-2; o__YS2; f__; g__; s__	0.999985498
0f019e0098c001dcd3bbd762fc0af1bf	k__Bacteria; p__Firmicutes; c__Bacilli; o__Lactobacillales; f__Enterococcaceae; g__Vagococcus; s__	0.991603378
06ada3637eec89d716e4582b7c10d8c3	k__Bacteria; p__Tenericutes; c__RF3; o__ML615J-28; f__; g__; s__	0.999147391
1101c0d4f629f1296792bd6769f9f4a1	k__Bacteria; p__Firmicutes; c__Clostridia; o__Clostridiales; f__Veillonellaceae; g__Acidaminococcus; s__	0.999993492
fc197e5282651d7a0fcb9bf1b1ca6673	k__Bacteria; p__Firmicutes; c__Clostridia; o__Clostridiales; f__Ruminococcaceae; g__Ruminococcus; s__	0.993648174
2eadca11a850217f91410947fb5e762d	k__Bacteria; p__Firmicutes; c__Clostridia; o__Clostridiales; f__Clostridiaceae	0.999977972
db4a819e532ce097b5ec8da2ea039007	k__Bacteria; p__Firmicutes; c__Clostridia; o__Clostridiales; f__Ruminococcaceae; g__; s__	0.890530913
44855b42f4985fde79a1afad43daa0fd	k__Bacteria; p__Proteobacteria; c__Betaproteobacteria; o__Burkholderiales; f__Comamonadaceae; g__Comamonas; s__	0.955625682
692b6554d9fa33d8549d20f203a29d70	k__Bacteria; p__Proteobacteria; c__Epsilonproteobacteria; o__Campylobacterales; f__Campylobacteraceae; g__Campylobacter; s__	0.949024851
411e7eb2d19f7f7ef95cf117f002e6d3	k__Bacteria; p__Firmicutes; c__Clostridia; o__Clostridiales; f__[Mogibacteriaceae]; g__; s__	0.999706631
a1b238068b51ef50b37b8a06b5327ea0	k__Bacteria; p__Tenericutes; c__Mollicutes; o__Acholeplasmatales; f__Acholeplasmataceae; g__Acholeplasma; s__	0.990645488
8b21d621c67e27f3e682d4520e51c68f	k__Bacteria; p__Bacteroidetes; c__Bacteroidia; o__Bacteroidales; f__Bacteroidaceae; g__Bacteroides	0.999963927
5f71476a1b7f8d7e1445bf701cb495cb	k__Bacteria; p__Tenericutes; c__Mollicutes; o__Anaeroplasmatales; f__Anaeroplasmataceae; g__; s__	0.999909535
4a9b79e2e6a9339ec33e5ec8eecbc9ca	k__Bacteria; p__Firmicutes; c__Clostridia; o__Clostridiales	0.921953429
1b9b94947fc419d1feba4e16146e41a0	k__Bacteria; p__Planctomycetes; c__Planctomycetia; o__Pirellulales; f__Pirellulaceae; g__planctomycete	0.902228801
84d1f47e684b81862a580b6903995bea	k__Bacteria; p__Proteobacteria; c__Gammaproteobacteria; o__[Marinicellales]; f__[Marinicellaceae]; g__; s__	0.996332182
97082ec9706a0246e7c47c52444ae37b	k__Bacteria; p__Actinobacteria; c__Actinobacteria; o__Actinomycetales; f__Ruaniaceae	0.73483468
5e13e8a318bf79c99913d3419c9ed4c0	k__Bacteria; p__Firmicutes; c__Clostridia; o__Clostridiales; f__; g__; s__	0.939437808
95ebc6ddac8a7fd6a827bf7be220005f	k__Bacteria; p__Firmicutes; c__Clostridia; o__Clostridiales; f__Clostridiaceae; g__Clostridium; s__neonatale	0.999787911
025d461e41dccd1088d5590796b17967	k__Bacteria; p__Firmicutes; c__Clostridia; o__Clostridiales; f__Ruminococcaceae; g__; s__	0.949666941
83808472efeaf5d445fd6fb3aea24e1c	k__Bacteria; p__Firmicutes; c__Clostridia; o__Clostridiales; f__; g__; s__	0.758209439
690d0e7a8e3272f95b4f71f46c42f456	k__Bacteria; p__Firmicutes; c__Clostridia; o__Clostridiales; f__Christensenellaceae; g__; s__	0.795353721
918a334bfc081fa22f10c348ce611a4f	k__Bacteria; p__Bacteroidetes; c__Bacteroidia; o__Bacteroidales; f__Bacteroidaceae; g__5-7N15; s__	0.999998478
8910a7c7db2f0c9c31ad7cf19c9acdde	k__Bacteria; p__Proteobacteria; c__Alphaproteobacteria; o__Rhizobiales; f__Phyllobacteriaceae; g__; s__	0.75858715
827ba34d67596fe7c78cf6f59394ff83	k__Bacteria; p__Bacteroidetes; c__Flavobacteriia; o__Flavobacteriales; f__Flavobacteriaceae; g__Aequorivita; s__	0.994081951
53f11d62a3ef697d6f43251ea8c75401	k__Bacteria; p__Firmicutes; c__Clostridia; o__Clostridiales; f__[Tissierellaceae]	0.999770804
5c77e61be805bf44115033c737b82aa7	k__Bacteria; p__Firmicutes; c__Clostridia; o__Clostridiales; f__; g__; s__	0.883093982
6282ff868d2f4bacb49fbce5fa9c1627	k__Bacteria; p__Firmicutes; c__Clostridia; o__Clostridiales; f__Ruminococcaceae; g__; s__	0.801910875
8220a4450461dc807762bb8e95a133e1	k__Bacteria; p__Actinobacteria; c__Actinobacteria; o__Actinomycetales; f__Micrococcaceae; g__Arthrobacter	0.768809258
ce777ba0e8ed27deb05f213b401cd88a	k__Bacteria; p__Firmicutes; c__Clostridia; o__Clostridiales; f__Christensenellaceae; g__; s__	0.838557989
5b67fef2bfd236e437ca70054d0f4f8f	k__Bacteria; p__Bacteroidetes; c__Bacteroidia; o__Bacteroidales; f__; g__; s__	0.765821434
58a131f15cff7547b233159ce7daa169	k__Bacteria; p__Bacteroidetes; c__[Rhodothermi]; o__[Rhodothermales]; f__[Balneolaceae]; g__KSA1; s__	0.999228807
00d88827c080e1b287d33113691560a9	k__Bacteria; p__Bacteroidetes; c__Bacteroidia; o__Bacteroidales; f__Porphyromonadaceae; g__; s__	0.999647494
31b15e7eb354ee9ffe061a4521af79b4	k__Bacteria; p__Firmicutes; c__Erysipelotrichi; o__Erysipelotrichales; f__Erysipelotrichaceae; g__Holdemania; s__	0.999998677
7641699b6c9d5c4dc56b4a537f694c42	k__Bacteria; p__Firmicutes; c__Clostridia; o__Clostridiales; f__Lachnospiraceae	0.999679335
e6c27bdd0fae51df936d048cc7f2bfcc	k__Bacteria; p__Bacteroidetes; c__Bacteroidia; o__Bacteroidales; f__; g__; s__	0.997314635
0e660a35f26cd1319f8915e73cdd1cb9	k__Bacteria; p__Firmicutes; c__Clostridia; o__Clostridiales; f__Lachnospiraceae	0.96112559
004a489406ea38553139bcf62060c6d8	k__Bacteria; p__Proteobacteria; c__Gammaproteobacteria; o__Pseudomonadales; f__Moraxellaceae; g__Acinetobacter; s__venetianus	0.989139563
a18ff8931439a5f90ee6d18d5c5b7ca2	k__Bacteria; p__Firmicutes; c__Clostridia; o__Clostridiales; f__Clostridiaceae; g__SMB53; s__	0.746338559
93972e2ed5fcdc34f6013b2677cbb4b7	k__Bacteria; p__Firmicutes; c__Clostridia; o__Clostridiales; f__Lachnospiraceae; g__; s__	0.732941158
0f3d37793019f12037e8a50ee42eaf3f	k__Bacteria; p__Proteobacteria; c__Alphaproteobacteria; o__Caulobacterales; f__Caulobacteraceae; g__Brevundimonas; s__diminuta	0.932152306
79ff343658d0187c5aee69ee5599a603	k__Bacteria; p__Firmicutes; c__Clostridia; o__Clostridiales; f__Ruminococcaceae; g__; s__	0.968819187
51f943036d57c0041abe383c86012e73	k__Bacteria; p__Bacteroidetes; c__Bacteroidia; o__Bacteroidales; f__Bacteroidaceae; g__Bacteroides; s__ovatus	0.999069144
277fac9f764bb4b3eb0228a32234ac7d	k__Bacteria; p__Firmicutes; c__Clostridia; o__Clostridiales; f__Ruminococcaceae; g__Ruminococcus; s__	0.935033519
e8eb5f8e5479a8e86178e875bcd26cf2	k__Bacteria; p__Firmicutes; c__Clostridia; o__Clostridiales; f__Lachnospiraceae	0.894447184
ceb5bc8361a0312fc263395e33583b40	k__Bacteria; p__Firmicutes; c__Clostridia; o__Clostridiales; f__[Mogibacteriaceae]; g__Mogibacterium; s__	0.999995902
1dc310c220a06bff1f93bbdb0d3cd235	k__Bacteria; p__Actinobacteria; c__Actinobacteria; o__Actinomycetales; f__Micrococcaceae; g__Micrococcus	0.997489718
67748f15d9424582ceec7b538d9c46a7	k__Bacteria; p__Firmicutes; c__Clostridia; o__Clostridiales; f__; g__; s__	0.978165454
9b2fba2e9ea075bae41980e4fc9f477d	k__Bacteria; p__Firmicutes; c__Clostridia; o__Clostridiales	0.995839029
7927cafced8b943a0096e37864b7f260	k__Bacteria; p__Firmicutes; c__Clostridia; o__Clostridiales; f__; g__; s__	0.955824936
e3821a48ac6c654cbda18e16910251d6	k__Bacteria; p__Firmicutes; c__Clostridia; o__Clostridiales; f__Ruminococcaceae; g__; s__	0.957384905
81759a4a88c3326822d12a358d71cd32	k__Bacteria; p__Proteobacteria; c__Alphaproteobacteria; o__RF32; f__; g__; s__	0.999996928
15c8b600d806e78ff092b13e11babfc2	k__Bacteria; p__Proteobacteria; c__Gammaproteobacteria; o__Vibrionales; f__Vibrionaceae; g__Vibrio; s__metschnikovii	0.996568582
e4b86b13791e7a63339c9b6cc4847073	k__Bacteria; p__Firmicutes; c__Clostridia; o__Clostridiales; f__Clostridiaceae; g__; s__	0.894769996
4bdb1cdf60f19000714c4dfaef0051c5	k__Bacteria; p__Firmicutes; c__Clostridia; o__Clostridiales; f__[Mogibacteriaceae]; g__; s__	0.992528894
d54dcc8155c0e06cd4df00ef9c08a0d0	k__Bacteria; p__Firmicutes; c__Bacilli; o__Bacillales; f__Staphylococcaceae; g__Staphylococcus; s__sciuri	0.999105807
cf78a20575048aacd24f0a72802ac89f	k__Bacteria; p__Proteobacteria; c__Alphaproteobacteria; o__Caulobacterales; f__Caulobacteraceae; g__Caulobacter; s__	0.879130027
ba3a32b6d68b078b329675fafed50a1a	k__Bacteria; p__Spirochaetes; c__Spirochaetes; o__Spirochaetales; f__Spirochaetaceae; g__Treponema; s__	0.999287157
874c29a7976fe2f8894c2352573df0ab	k__Bacteria; p__Verrucomicrobia; c__Verruco-5; o__WCHB1-41; f__; g__; s__	0.939611559
dd4bd1a6607a5f055a09808ffd9183fe	k__Bacteria; p__Firmicutes; c__Clostridia; o__Clostridiales; f__Ruminococcaceae; g__; s__	0.746830228
42da22007f00ee5625a5791c344ce2ea	k__Bacteria; p__Firmicutes; c__Erysipelotrichi; o__Erysipelotrichales; f__Erysipelotrichaceae; g__; s__	0.985350456
f5477170cd4b9b32ed5455a8596fdbc0	k__Bacteria; p__Tenericutes; c__Mollicutes; o__RF39; f__; g__; s__	0.999940166
2dd2171c6d176125fe578f125b5164c3	k__Bacteria; p__Firmicutes; c__Bacilli; o__Bacillales; f__Bacillaceae	0.90116538
d376135bda7a15f18545b8ef31f884bb	k__Bacteria; p__Actinobacteria; c__Actinobacteria; o__Actinomycetales; f__Propionibacteriaceae; g__; s__	0.841519586
0c664ece13eeec5ba38336c5397b041e	k__Bacteria; p__Bacteroidetes; c__Bacteroidia; o__Bacteroidales; f__Porphyromonadaceae; g__Parabacteroides; s__distasonis	0.999996915
2d2975d022691c3de13330f9e19278ff	k__Bacteria; p__Cyanobacteria; c__4C0d-2; o__YS2; f__; g__; s__	0.999927053
f7c8c1369ef115a5e062c6a46312f713	k__Bacteria; p__Tenericutes; c__Mollicutes; o__RF39; f__; g__; s__	0.999998891
460da652a62aa3088ed974f271642571	k__Bacteria; p__Firmicutes; c__Clostridia; o__Clostridiales; f__Ruminococcaceae; g__Oscillospira; s__	0.994989444
a822ea9a3f59cb6eed6b6c58b38445d8	k__Bacteria; p__Firmicutes; c__Clostridia; o__Clostridiales; f__Veillonellaceae; g__Phascolarctobacterium; s__	0.999974017
7791013fc67d67ecd808c8b54b520d5c	k__Bacteria; p__Tenericutes; c__Mollicutes; o__Anaeroplasmatales; f__Anaeroplasmataceae; g__Anaeroplasma; s__	0.996537664
5dc7242c378c3eaec2b2c62da26660d4	k__Bacteria; p__Firmicutes; c__Clostridia; o__Clostridiales; f__Ruminococcaceae; g__Ruminococcus; s__	0.935604679
cf05246a3304e6fe68e53dd4310c6bf2	k__Bacteria; p__Firmicutes; c__Clostridia; o__Clostridiales; f__Ruminococcaceae; g__; s__	0.931166659
99c4be653f42e0adf7de8b5434e72083	k__Bacteria; p__Firmicutes; c__Clostridia; o__Clostridiales; f__Ruminococcaceae; g__Ruminococcus; s__	0.94357008
35667da6f696b207366673a17fbcfb3b	k__Bacteria; p__Bacteroidetes; c__Bacteroidia; o__Bacteroidales; f__[Paraprevotellaceae]; g__CF231; s__	0.999092952
d176eea388bfdf07612b42de163f04e7	k__Bacteria; p__Firmicutes; c__Clostridia; o__Clostridiales; f__Lachnospiraceae; g__Roseburia; s__	0.808888338
a7f4176f9032c5b4a87ba03627201859	k__Bacteria; p__Proteobacteria; c__Gammaproteobacteria; o__Enterobacteriales; f__Enterobacteriaceae	0.999993896
936fd2d61e2b9dc8d24b43ccccdec0fa	k__Bacteria; p__Proteobacteria; c__Alphaproteobacteria; o__Rickettsiales; f__mitochondria; g__; s__	0.779000326
94f98e50dd4cbdc541006de48fbff9b8	k__Bacteria; p__Firmicutes; c__Clostridia; o__Clostridiales; f__Christensenellaceae; g__; s__	0.788762417
ab5cb0d7d92322d6374718aa9e7e1055	k__Bacteria; p__Bacteroidetes; c__Bacteroidia; o__Bacteroidales; f__[Paraprevotellaceae]; g__CF231; s__	0.966990867
c5134e6fd4e1f36dc98ce6608283e6c1	k__Bacteria; p__Firmicutes; c__Bacilli; o__Bacillales; f__Bacillaceae; g__Bacillus; s__thermoamylovorans	0.997773896
26cffc6007d2dd09c2bdc855311e3adf	k__Bacteria; p__Firmicutes; c__Erysipelotrichi; o__Erysipelotrichales; f__Erysipelotrichaceae	0.990721225
794836bb28b2c2075600ffda321eefc8	k__Bacteria; p__Bacteroidetes; c__Bacteroidia; o__Bacteroidales; f__Bacteroidaceae; g__5-7N15; s__	0.999996932
8982474f64ed2fa8aae545c7519803aa	k__Bacteria; p__Firmicutes; c__Clostridia; o__Clostridiales; f__Clostridiaceae; g__Proteiniclasticum; s__	0.999330389
fa096682bf3dfbd66f29367ba6d5fe43	k__Bacteria; p__Proteobacteria; c__Betaproteobacteria; o__Burkholderiales; f__Comamonadaceae; g__Hylemonella; s__	0.965755983
c5a6b44a6e57fb4cd40194b455b4fd3e	k__Bacteria; p__Actinobacteria; c__Actinobacteria; o__Actinomycetales; f__Intrasporangiaceae; g__; s__	0.808314903
2d114c5de6d737a72a33aceadf91ce7d	k__Bacteria; p__Firmicutes; c__Clostridia; o__Clostridiales; f__Clostridiaceae; g__Clostridium; s__	0.828296628
61db3b0932536f1984c2b3689b7df123	k__Bacteria; p__Firmicutes; c__Clostridia; o__Clostridiales; f__Ruminococcaceae; g__Ruminococcus; s__	0.774001471
b9a3dff97605708e88e4925c5c548a4f	k__Bacteria; p__Proteobacteria; c__Gammaproteobacteria; o__Xanthomonadales; f__Xanthomonadaceae; g__Luteibacter; s__rhizovicinus	0.998683709
cf850057883afab03cef8665c935e50f	k__Bacteria; p__Bacteroidetes; c__Sphingobacteriia; o__Sphingobacteriales; f__Sphingobacteriaceae; g__Sphingobacterium; s__	0.989001665
e93c39fda3ca1194570d349e2798e2dd	k__Bacteria; p__Bacteroidetes; c__Bacteroidia; o__Bacteroidales; f__Bacteroidaceae; g__5-7N15; s__	0.9999994
b65c03b90e95e6d8d0f5f874e86c51ce	k__Bacteria; p__Firmicutes; c__Clostridia; o__Clostridiales; f__Ruminococcaceae; g__Anaerotruncus; s__	0.999998821
8462b70274d31da300e065f26c388083	k__Bacteria; p__Firmicutes; c__Clostridia; o__Clostridiales; f__Lachnospiraceae	0.959858762
f1eb3ae11bd18bea528af79076fea721	k__Bacteria; p__Firmicutes; c__Clostridia; o__Clostridiales; f__[Mogibacteriaceae]; g__; s__	0.839165345
cf6f71fe1ef4f44ca6a841c42dab39c6	k__Bacteria; p__Firmicutes; c__Clostridia; o__Clostridiales; f__Ruminococcaceae; g__; s__	0.932859222
bf829edbd9f55165ffd9eb9f1444b6c0	k__Bacteria; p__Fibrobacteres; c__TG3; o__TG3-1; f__TSCOR003-O20; g__; s__	0.99983018
2871134ac9f65ce3a4579f39e7f2dae9	k__Bacteria; p__Firmicutes; c__Clostridia; o__Clostridiales; f__Lachnospiraceae; g__[Ruminococcus]; s__	0.868394703
1e8f590fd9c9fe59377d95bd84f6eeb4	k__Bacteria; p__Firmicutes; c__Clostridia; o__Clostridiales; f__Lachnospiraceae; g__Blautia; s__	0.986830754
5995d161e4cde119785aa82bb0fecb02	k__Bacteria; p__Firmicutes; c__Erysipelotrichi; o__Erysipelotrichales; f__Erysipelotrichaceae; g__Erysipelothrix; s__	0.99995028
14f7eb0eb8b9c42751bfe395c241dbeb	k__Bacteria; p__Spirochaetes; c__Spirochaetes; o__Sphaerochaetales; f__Sphaerochaetaceae; g__; s__	0.999652401
593a4d589740d37ca194dea00913c907	k__Bacteria; p__Firmicutes; c__Clostridia; o__Clostridiales; f__Ruminococcaceae	0.99023015
43550d745efae9d61604fcce7239c8f3	k__Bacteria; p__Firmicutes; c__Erysipelotrichi; o__Erysipelotrichales; f__Erysipelotrichaceae; g__; s__	0.988098491
d2f0cfa5699db3761e6759f82c79ea5f	k__Bacteria; p__Firmicutes; c__Clostridia; o__Clostridiales; f__Veillonellaceae; g__Megasphaera; s__	0.999999185
5c96f389cbeb5240bf34194d9c1c54ed	k__Bacteria; p__Verrucomicrobia; c__Verrucomicrobiae; o__Verrucomicrobiales; f__Verrucomicrobiaceae; g__Akkermansia; s__	0.999999881
76026ce6314b627ee2225741f22364c2	k__Bacteria; p__Bacteroidetes; c__Bacteroidia; o__Bacteroidales; f__Prevotellaceae; g__Prevotella; s__	0.999158274
99971e57c90cca8d77154134c41c703b	k__Bacteria; p__Firmicutes; c__Clostridia; o__Clostridiales; f__; g__; s__	0.9769006
a50c84414bf94e4f9d2f1a3eaa4d7a2a	k__Bacteria; p__Firmicutes; c__Clostridia; o__Clostridiales; f__Ruminococcaceae; g__Ruminococcus; s__	0.998220513
ac47531091af096d4d446d87c7302eb0	k__Bacteria; p__Firmicutes; c__Clostridia; o__Clostridiales	0.991300697
9fc6c74b3f727197b492415af1d04361	k__Bacteria; p__Firmicutes; c__Clostridia; o__Clostridiales	0.923171977
7f2fa7f75059b4024d03807a1b714359	k__Bacteria; p__Firmicutes; c__Clostridia; o__Clostridiales; f__Lachnospiraceae; g__Dorea; s__	0.813330885
9b1ded5a4418d0c7fa0f24e7b348aeaf	k__Bacteria; p__Bacteroidetes; c__Bacteroidia; o__Bacteroidales; f__Bacteroidaceae; g__5-7N15; s__	0.99999951
46255ba66a9942f70e6484f0b02b058d	k__Bacteria; p__Bacteroidetes; c__Cytophagia; o__Cytophagales	0.993037572
0eb174805495d748f3b2920fb4c81311	k__Bacteria; p__Firmicutes; c__Clostridia; o__Clostridiales; f__[Tissierellaceae]; g__Tissierella_Soehngenia; s__	0.760353511
cf768562b49c4eaa78b965e8708d9552	k__Bacteria; p__Firmicutes; c__Clostridia; o__Clostridiales; f__[Tissierellaceae]; g__; s__	0.778745114
b7f6e128cd8fe31f17824e2f1ccdf75b	k__Bacteria; p__Proteobacteria; c__Gammaproteobacteria; o__Xanthomonadales; f__Xanthomonadaceae; g__Luteimonas; s__	0.982559994
b2a7be25bb3728a22b70e0a4bcd8ce5c	k__Bacteria; p__Tenericutes; c__Mollicutes; o__Acholeplasmatales; f__Acholeplasmataceae; g__Acholeplasma; s__	0.994478543
46fbff1cd0d884c46727ecf61ce244ca	k__Bacteria; p__Actinobacteria; c__Coriobacteriia; o__Coriobacteriales; f__Coriobacteriaceae; g__Eggerthella; s__lenta	0.997342224
158a11d16a8830ba3dfabaa46211d37c	k__Bacteria; p__Firmicutes; c__Erysipelotrichi; o__Erysipelotrichales; f__Erysipelotrichaceae; g__[Eubacterium]; s__cylindroides	0.98594814
734839982acea6def695e1f891851291	k__Bacteria; p__Firmicutes; c__Clostridia; o__Clostridiales; f__Lachnospiraceae	0.999013079
f129f2e30f6d6675cbe3a8ac7a1383b1	k__Bacteria; p__Actinobacteria; c__Actinobacteria; o__Actinomycetales	0.988161852
3bfa86937be01f7ea8cf9f4b6983fea0	k__Bacteria; p__Firmicutes; c__Bacilli; o__Lactobacillales; f__Aerococcaceae; g__Aerococcus; s__	0.999999892
33d709bc1caaa7e51d188c1611389bd4	k__Bacteria; p__Firmicutes; c__Clostridia; o__Clostridiales; f__Christensenellaceae; g__; s__	0.805699218
ad2d6221ebc35b51a455d12a57649d68	k__Bacteria; p__Proteobacteria; c__Gammaproteobacteria; o__Enterobacteriales; f__Enterobacteriaceae; g__Enterobacter	0.853549024
75f181dbcc5f3368a3fd76e6d074d5c8	k__Bacteria; p__Firmicutes; c__Clostridia; o__Clostridiales; f__Ruminococcaceae; g__; s__	0.892357147
3f89873f158161ebdbe790442035a60d	k__Bacteria; p__Bacteroidetes; c__Flavobacteriia; o__Flavobacteriales; f__Flavobacteriaceae; g__; s__	0.82818414
979c4192e8eb1d007d497405f580e177	k__Bacteria; p__Proteobacteria; c__Alphaproteobacteria; o__Rhodobacterales; f__Rhodobacteraceae	0.999187667
8d714e94d1800f55c5a3e0bde4519c6c	k__Bacteria; p__Firmicutes; c__Clostridia; o__Clostridiales	0.990225772
d5e23e9e2479546480fb32d119a46e34	k__Bacteria; p__Proteobacteria; c__Gammaproteobacteria; o__Enterobacteriales; f__Enterobacteriaceae	0.99999989
8c012a822ebc88e6b603ff2f4c896a40	k__Bacteria; p__Firmicutes; c__Clostridia; o__Clostridiales; f__Lachnospiraceae; g__; s__	0.709932621
3d458d774c3ab84441ae78ec64db44de	k__Bacteria; p__Tenericutes; c__Mollicutes; o__RF39; f__; g__; s__	0.999987353
633c66631c075fabe258b5a462f89b38	k__Bacteria; p__Firmicutes; c__Clostridia; o__Clostridiales; f__[Mogibacteriaceae]; g__; s__	0.997192987
cfb25c1adb53f31c5a20d87bc6c0e641	k__Bacteria; p__Chloroflexi; c__Thermomicrobia; o__JG30-KF-CM45; f__; g__; s__	0.999998223
492852263ea7457763a1a046277e1235	k__Bacteria; p__Bacteroidetes; c__Flavobacteriia; o__Flavobacteriales; f__Flavobacteriaceae; g__Zhouia; s__	0.999710268
a37b385dfb544ffde4157c0db3111d0c	k__Bacteria; p__Proteobacteria; c__Gammaproteobacteria	0.976137061
cb6777c21966ef331521314ea351ffb0	k__Bacteria; p__Firmicutes; c__Clostridia; o__Clostridiales; f__Lachnospiraceae; g__; s__	0.792685346
b1e3ab42c9874102c77d220b5cc377c4	k__Bacteria; p__Bacteroidetes; c__Bacteroidia; o__Bacteroidales; f__; g__; s__	0.99427293
5b0c041f7cfd430408b2749f937eae8c	k__Bacteria; p__Bacteroidetes; c__Bacteroidia; o__Bacteroidales; f__[Paraprevotellaceae]; g__[Prevotella]; s__	0.999746758
1b3bda02671be7f30f8897afc38fcd91	k__Bacteria; p__Actinobacteria; c__Actinobacteria; o__Actinomycetales; f__Actinomycetaceae; g__N09; s__	0.991866923
f51d5ead7ced305aafab7c5f885ff61b	k__Bacteria; p__Proteobacteria; c__Gammaproteobacteria; o__Pseudomonadales; f__Pseudomonadaceae; g__; s__	0.98946764
61a0185d13736fdc9a7a6e66721ca38c	k__Bacteria; p__Bacteroidetes; c__Bacteroidia; o__Bacteroidales; f__; g__; s__	0.787659874
f95f3e314f2fc3ba023ec94851132215	k__Bacteria; p__Bacteroidetes; c__Bacteroidia; o__Bacteroidales; f__SB-1; g__; s__	0.997637429
11b161e6d23049bf13c265810666a4c8	k__Bacteria; p__Actinobacteria; c__OPB41; o__; f__; g__; s__	0.901606765
3d2558aba856ca930d48f5710b5e4fd8	k__Bacteria; p__Tenericutes; c__Mollicutes; o__Acholeplasmatales; f__Acholeplasmataceae; g__Acholeplasma; s__	0.992739265
373b5a623207648102e83ff4fe43ccf3	k__Bacteria; p__Firmicutes; c__Clostridia; o__Clostridiales; f__Lachnospiraceae	0.95007733
406a8e6788d99c45e07ecb996b348356	k__Bacteria; p__Actinobacteria; c__Actinobacteria; o__Actinomycetales; f__Corynebacteriaceae; g__Corynebacterium; s__	0.992452014
f2a06b3da41820ed35a286a8e4518997	k__Bacteria; p__Firmicutes; c__Erysipelotrichi; o__Erysipelotrichales; f__Erysipelotrichaceae; g__Coprobacillus; s__	0.999811894
71f82e1c9287ac795c0cd4216f06bd39	k__Bacteria; p__Firmicutes; c__Clostridia; o__Clostridiales; f__Lachnospiraceae	0.993483314
522ee98a5c6565d79620b6657e0cc224	k__Bacteria; p__Firmicutes; c__Clostridia; o__Clostridiales	0.998595214
cbc43098ff7beeb87f11f511ea5ee002	k__Bacteria; p__Tenericutes; c__Mollicutes; o__RF39; f__; g__; s__	0.999994389
a3cc41ac6b04d535c0575d6c8e93bc59	k__Bacteria; p__Firmicutes; c__Clostridia; o__Clostridiales; f__Lachnospiraceae	0.971868188
0965996d24bd29567fed79c5159f790c	k__Bacteria; p__Firmicutes; c__Clostridia; o__Clostridiales; f__Ruminococcaceae; g__Oscillospira; s__	0.897628779
57dfaa84a3d2fca47574e90797464331	k__Bacteria; p__Planctomycetes; c__Planctomycetia; o__Planctomycetales; f__Planctomycetaceae; g__Planctomyces; s__	0.99647154
912b8189be048cdf64aaa01f0d6e7787	k__Bacteria; p__Firmicutes; c__Clostridia; o__Clostridiales; f__[Tissierellaceae]; g__Tissierella_Soehngenia; s__	0.891836544
2f8c6b56d85dce5dc3c29c8c7893ed05	k__Bacteria; p__Firmicutes; c__Erysipelotrichi; o__Erysipelotrichales; f__Erysipelotrichaceae; g__RFN20; s__	0.928149555
bc561f2f4c73656f9b74706ba0af7793	k__Bacteria; p__Bacteroidetes; c__Bacteroidia; o__Bacteroidales; f__RF16; g__; s__	0.999994832
f2aca4248f23956c1b934a983aa929b4	k__Bacteria; p__Bacteroidetes; c__Bacteroidia; o__Bacteroidales; f__Rikenellaceae; g__; s__	0.995170711
067227eb4bddc6305a15a582784cd304	k__Bacteria; p__Firmicutes; c__Clostridia; o__Clostridiales; f__; g__; s__	0.951540838
3c52bfbec5253b724b26a197a2b1977d	k__Bacteria; p__TM7	0.999983811
9db7d06b75d89c07ba9795c9cee0d92f	k__Bacteria; p__Proteobacteria; c__Betaproteobacteria; o__Burkholderiales; f__Comamonadaceae; g__Acidovorax; s__caeni	0.867066101
1bb38b11d790d2f1473658f18b047faa	k__Bacteria; p__Proteobacteria; c__Alphaproteobacteria; o__Rhizobiales; f__Hyphomicrobiaceae; g__Devosia; s__	0.974212083
f61a929ae4bef385831d9c853b329ba4	k__Bacteria; p__Firmicutes; c__Clostridia; o__Clostridiales; f__Clostridiaceae; g__Clostridium; s__	0.799102642
e6b8803c81384704f608e401839b14d2	k__Bacteria; p__Proteobacteria; c__Gammaproteobacteria; o__Alteromonadales	0.801457508
c82a0aad4d5e812bc1a543cb13d42514	k__Bacteria; p__Firmicutes; c__Bacilli; o__Lactobacillales; f__Aerococcaceae; g__Facklamia; s__	0.9989692
0fdeead21f8f9d7f89c9237d8a295e20	k__Bacteria; p__Firmicutes; c__Clostridia; o__Clostridiales; f__Clostridiaceae; g__Clostridium; s__perfringens	0.998357042
cf62d188b6b6398a8bddda2222642453	k__Bacteria; p__Firmicutes; c__Clostridia; o__Clostridiales; f__Clostridiaceae; g__Clostridium	0.982796516
40cb96938c3783e8223aabb1aeabfe24	k__Bacteria; p__Bacteroidetes; c__Bacteroidia; o__Bacteroidales; f__S24-7; g__; s__	0.999508841
0b4e8cdd6a21d8bafcaffbc120bd739a	k__Bacteria; p__Firmicutes; c__Clostridia; o__Clostridiales; f__Ruminococcaceae; g__Oscillospira; s__	0.995823645
58f295dfe2278514c0c221a27b2ae41e	k__Bacteria; p__Firmicutes; c__Clostridia; o__Clostridiales; f__; g__; s__	0.971325837
9e389d5738c91d238423ba5745d990da	k__Bacteria; p__Lentisphaerae; c__[Lentisphaeria]; o__Z20; f__R4-45B; g__; s__	0.999982525
fe3e8e39de836119f97d178853965197	k__Bacteria; p__Proteobacteria; c__Gammaproteobacteria; o__Enterobacteriales; f__Enterobacteriaceae; g__Erwinia	0.796922136
e1de40b3f5b7253135d4bbb41b51d8f5	k__Bacteria; p__Actinobacteria; c__Actinobacteria; o__Actinomycetales	0.999997954
ecd63ccea04c75d921329f8550a2175c	k__Bacteria; p__Bacteroidetes; c__Bacteroidia; o__Bacteroidales; f__; g__; s__	0.99294929
c7dc4903325a0006f1d772ad3da957db	k__Bacteria; p__Firmicutes; c__Clostridia; o__Clostridiales	0.999537178
d4bedbd3fdb9adf979fb829bb7acc8de	k__Bacteria; p__Firmicutes; c__Clostridia; o__Clostridiales; f__; g__; s__	0.905504895
efd9efea2efb651dc59e233db5b596ec	k__Bacteria; p__Firmicutes; c__Clostridia; o__Clostridiales; f__[Tissierellaceae]; g__Helcococcus; s__	0.999999815
d60a690625513c1c196bab64b92db148	k__Bacteria; p__Firmicutes; c__Clostridia; o__Clostridiales; f__Ruminococcaceae; g__Ruminococcus; s__	0.886681203
e2fff278f4cb1f5acc385e6a0811ac54	k__Bacteria; p__Proteobacteria; c__Deltaproteobacteria; o__Desulfovibrionales; f__Desulfovibrionaceae; g__Bilophila; s__	0.999997677
2b76bb5eba0bfc91010651f976cb5324	k__Bacteria; p__Cyanobacteria; c__4C0d-2; o__YS2; f__; g__; s__	0.999983882
7a2675247f4a9a1be32b658cfe3fcb52	k__Bacteria; p__Proteobacteria; c__Gammaproteobacteria; o__Enterobacteriales; f__Enterobacteriaceae	0.999999876
5093069484e7380bfeb15011e69968ee	k__Bacteria; p__Proteobacteria; c__Betaproteobacteria; o__Burkholderiales; f__Comamonadaceae; g__Hylemonella; s__	0.926861049
15bd72732b35a0ad7d5aa55a74567e6c	k__Bacteria; p__Proteobacteria; c__Alphaproteobacteria; o__Rickettsiales; f__mitochondria	0.999999512
402491583518ab97aca16e80a9c81155	k__Bacteria; p__Proteobacteria; c__Alphaproteobacteria; o__Sphingomonadales; f__Sphingomonadaceae; g__Sphingomonas	0.993817896
97ba36bb61459331b994f78d901f1790	k__Bacteria; p__[Thermi]; c__Deinococci; o__Deinococcales; f__Trueperaceae; g__B-42; s__	0.99986351
fbd8c8ee61a6a5f039666860fb609948	k__Bacteria; p__Firmicutes; c__Clostridia; o__Clostridiales; f__Eubacteriaceae; g__Garciella; s__	0.999880679
3172b71ab14cbaada10a451de77230b0	k__Bacteria; p__Firmicutes; c__Clostridia; o__Clostridiales	0.998474902
e43973d15e08dced5d4569d2e2fcb6ac	k__Bacteria; p__Fibrobacteres; c__Fibrobacteria; o__Fibrobacterales; f__Fibrobacteraceae; g__Fibrobacter; s__succinogenes	0.999679316
d6f22f8f483ed22ea09ec2f31c2cd046	k__Bacteria; p__Firmicutes; c__Clostridia; o__Clostridiales; f__Christensenellaceae; g__; s__	0.892968784
78505f05d84a1663c119bfb6a6d851fc	k__Bacteria; p__Firmicutes; c__Clostridia; o__Clostridiales; f__Ruminococcaceae; g__; s__	0.939791421
cbdd11c1b9485c25a46dae89289ed823	k__Bacteria; p__Firmicutes; c__Clostridia; o__Clostridiales; f__Lachnospiraceae; g__; s__	0.742951148
6317bee6525f3e297eb7ba350baeb3e3	k__Bacteria; p__Firmicutes; c__Clostridia; o__Clostridiales; f__Lachnospiraceae; g__Coprococcus; s__	0.764303173
62d2281a26c0a2e4dd4d912ec4086528	k__Bacteria; p__Firmicutes; c__Clostridia; o__Clostridiales; f__Ruminococcaceae; g__Ruminococcus; s__	0.905705406
599d1e684a7d746d0811825f9ae8a2a4	k__Bacteria; p__Firmicutes; c__Clostridia; o__Clostridiales; f__[Tissierellaceae]; g__Sedimentibacter; s__	0.999993146
ff36b147fcc0c71d289126b98ac35448	k__Bacteria; p__Firmicutes; c__Bacilli; o__Bacillales; f__Bacillaceae; g__Bacillus; s__muralis	0.855595589
6641bfb7e443254db3c0ca7d8bb075af	k__Bacteria; p__Firmicutes; c__Clostridia; o__Clostridiales; f__Ruminococcaceae; g__Oscillospira; s__	0.798444992
88b9ad30e1dbd1752bf577a5e5fb8645	k__Bacteria; p__Firmicutes; c__Clostridia; o__Clostridiales; f__Ruminococcaceae; g__Oscillospira; s__	0.995423071
2ddea126ded3082cdf953ab485123911	k__Bacteria; p__Firmicutes; c__Clostridia; o__Clostridiales; f__Veillonellaceae; g__Dialister; s__	0.999882496
c48d33d8dce0aed74d5b73832f4c9007	k__Bacteria; p__Bacteroidetes; c__Bacteroidia; o__Bacteroidales; f__Porphyromonadaceae; g__Paludibacter; s__	0.99798885
da54b0271874a57e731c6b8320af95f6	k__Bacteria; p__Firmicutes; c__Clostridia; o__Clostridiales; f__Ruminococcaceae	0.98831042
02ae1c8ae59815e8b7266e07f62ca09e	k__Bacteria; p__Proteobacteria; c__Gammaproteobacteria; o__Enterobacteriales; f__Enterobacteriaceae; g__Pantoea	0.746751769
28efd4657459a0b9300602b5f9e2e8b0	k__Bacteria; p__Bacteroidetes; c__Cytophagia; o__Cytophagales	0.991567239
a913d3d09b5f6bd8837e870d5e1ee21a	k__Bacteria; p__Actinobacteria; c__Acidimicrobiia; o__Acidimicrobiales; f__; g__; s__	0.94509818
6ec20ab5f6e944efbbec1c6593c17cff	k__Bacteria; p__Chloroflexi; c__Thermomicrobia; o__JG30-KF-CM45; f__; g__; s__	0.999999638
fb908ae05b51e9027fc4a5c15b4f98b9	k__Bacteria; p__Proteobacteria; c__Gammaproteobacteria; o__Thiotrichales; f__Piscirickettsiaceae; g__Thioalkalimicrobium; s__microaerophilum	0.841091372
ea7d7921de89f987796075914c7c86a0	k__Bacteria; p__Firmicutes; c__Clostridia; o__Clostridiales; f__Ruminococcaceae; g__; s__	0.849976164
fd4a6eb176c0e9f679567fd39cd8619e	k__Bacteria; p__Proteobacteria; c__Gammaproteobacteria; o__Enterobacteriales; f__Enterobacteriaceae	0.999999859
987dc5ec6fcb23ce647c7c93d3d03cc1	k__Bacteria; p__Proteobacteria; c__Gammaproteobacteria; o__Pseudomonadales; f__Moraxellaceae; g__Acinetobacter; s__lwoffii	0.948125346
2ecddc45cb606bb685505ab30eaf0e69	k__Bacteria; p__Firmicutes; c__Clostridia; o__Clostridiales; f__Clostridiaceae; g__Clostridium; s__	0.758931755
b76e8e299875e47d5021a98cc8d7f091	k__Archaea; p__Euryarchaeota; c__Methanobacteria; o__Methanobacteriales; f__Methanobacteriaceae; g__Methanosphaera; s__	0.999999314
d83650e6e7d35976eccf961202d7b98a	k__Bacteria; p__Actinobacteria; c__Coriobacteriia; o__Coriobacteriales; f__Coriobacteriaceae; g__Atopobium; s__	0.815819154
3dc8784bb175dcb2287ea6c3ecdb5ea5	k__Bacteria; p__Proteobacteria; c__Gammaproteobacteria; o__Pseudomonadales; f__Pseudomonadaceae; g__Pseudomonas; s__viridiflava	0.965392274
92861e6638d5631ee96b3ed6c21b2755	k__Bacteria; p__Firmicutes; c__Bacilli; o__Lactobacillales; f__Streptococcaceae; g__Lactococcus; s__garvieae	0.999419063
e95acb8ae01efb8ca9501ad6fc3c87b7	k__Bacteria; p__Proteobacteria; c__Gammaproteobacteria; o__Alteromonadales; f__Alteromonadaceae; g__Marinobacter; s__	0.985181485
d8be8a6cf2d5556ccdc1aa9aab880c08	k__Bacteria; p__Proteobacteria; c__Gammaproteobacteria; o__Alteromonadales; f__211ds20; g__; s__	0.992734139
bb32d29ead00625026d8cd32cd5c6c3b	k__Bacteria; p__Firmicutes; c__Clostridia; o__Clostridiales	0.96994355
86e0aa8f4c41a3beae44f23d75a7dbf2	k__Bacteria; p__Firmicutes; c__Clostridia; o__Clostridiales; f__Lachnospiraceae; g__Butyrivibrio; s__	0.9242032
0f6530423b792b61ea90bd3b5f1b8e67	k__Bacteria; p__Spirochaetes; c__Spirochaetes; o__Spirochaetales; f__Spirochaetaceae; g__Treponema; s__	0.999416306
5b51341a7953f92e95bbd21ad89391f9	k__Bacteria; p__Firmicutes; c__Clostridia; o__Clostridiales; f__Ruminococcaceae; g__; s__	0.945891401
02163ae7ae5274484294d22e23390857	k__Bacteria; p__Firmicutes; c__Bacilli; o__Bacillales; f__Bacillaceae	0.984383204
94813d0e118ee248f9ca0b52a5dcbea9	k__Bacteria; p__Bacteroidetes; c__Flavobacteriia; o__Flavobacteriales; f__[Weeksellaceae]; g__; s__	0.999639088
d4deaf64f40b8b963d9854f897852875	k__Bacteria; p__Firmicutes; c__Clostridia; o__Clostridiales; f__Ruminococcaceae; g__Oscillospira; s__	0.999132253
4bc32fc3e36d4015c8ce280bb3915797	k__Bacteria; p__Firmicutes; c__Clostridia; o__Clostridiales; f__Lachnospiraceae	0.977652327
28c0fea97b0928dc5641184118ba6930	k__Bacteria; p__Firmicutes; c__Bacilli; o__Lactobacillales; f__Streptococcaceae; g__Lactococcus; s__	0.999996156
bb20b1eacb1e4bb885caf32bcf0ce7b6	k__Bacteria; p__Proteobacteria; c__Alphaproteobacteria; o__Sphingomonadales; f__Sphingomonadaceae; g__Novosphingobium; s__	0.740258644
5e19a3ed945368712bcb07657e99ab38	k__Bacteria; p__Firmicutes; c__Bacilli; o__Bacillales; f__Staphylococcaceae; g__Salinicoccus; s__	0.996833378
359f7f46b4bb0bebceb1f05b870b9e73	k__Bacteria; p__Firmicutes; c__Clostridia; o__Clostridiales; f__Clostridiaceae; g__SMB53; s__	0.72859739
c16ff397bcf284f01d60ca1d4ed70732	k__Bacteria; p__Bacteroidetes; c__Bacteroidia; o__Bacteroidales; f__Prevotellaceae; g__Prevotella; s__	0.988869425
87a63177893dcc2996a0f4b97f3de4bd	k__Bacteria; p__Firmicutes; c__Clostridia; o__Clostridiales; f__; g__; s__	0.981428725
0dba0837b7874a57899baeeae2ca357b	k__Bacteria; p__Firmicutes; c__Clostridia; o__Clostridiales; f__Lachnospiraceae; g__Coprococcus; s__	0.769466986
5f9413b7b21088c6c2fa7130b04d5247	k__Bacteria; p__Tenericutes; c__Mollicutes; o__RF39; f__; g__; s__	0.999998875
265b05262433e954667b1a8c7a916673	k__Bacteria; p__Firmicutes; c__Clostridia; o__Clostridiales; f__Peptostreptococcaceae; g__[Clostridium]; s__bifermentans	0.936022874
e59fba9c46b749dbc18a4281352ead47	k__Bacteria; p__Firmicutes; c__Bacilli; o__Bacillales; f__Bacillaceae; g__Bacillus	0.805612199
3a88c1a23d5c2a412cfeeb3ef2ff8991	k__Bacteria; p__Actinobacteria; c__Actinobacteria; o__Actinomycetales; f__Corynebacteriaceae; g__Corynebacterium; s__	0.968718363
bffc8d9b11eda5bc84e2231d85e364d1	k__Bacteria; p__Firmicutes; c__Bacilli; o__Lactobacillales; f__Aerococcaceae; g__; s__	0.892864164
612b73344c51b765ac01aa7010095a0d	k__Bacteria; p__Bacteroidetes; c__Flavobacteriia; o__Flavobacteriales; f__Flavobacteriaceae; g__Aequorivita; s__	0.926561578
0de67415a5c88d61f50e34d15c530b1c	k__Bacteria; p__Tenericutes; c__RF3; o__ML615J-28; f__; g__; s__	0.994165856
0813a940bce8ef1fce01610d5b5263a5	k__Bacteria; p__Firmicutes; c__Clostridia; o__Clostridiales; f__Ruminococcaceae; g__; s__	0.833666907
9039f73e767abd542635ead1fc00f82f	k__Bacteria; p__Firmicutes; c__Bacilli; o__Turicibacterales; f__Turicibacteraceae; g__Turicibacter; s__	0.999999952
8d622de740e76f12e1d1ec2126455551	k__Bacteria; p__Firmicutes; c__Clostridia; o__Clostridiales	0.930875563
28b27deff815057e42b0e0256de3e794	k__Bacteria; p__Firmicutes; c__Clostridia; o__Clostridiales; f__; g__; s__	0.967607347
17dcf11864e08ddd4eb69f18e800419c	k__Bacteria; p__Bacteroidetes; c__Bacteroidia; o__Bacteroidales; f__; g__; s__	0.996754054
c92457e2670dffb72ea56bbbd2cf5d07	k__Bacteria; p__Proteobacteria; c__Gammaproteobacteria; o__Pseudomonadales; f__Moraxellaceae; g__Acinetobacter; s__	0.883159756
91890e75950b17aa21525a9edbfe1acc	k__Bacteria; p__Proteobacteria; c__Gammaproteobacteria; o__Oceanospirillales; f__Halomonadaceae; g__Halomonas; s__	0.802172681
09865f7706c66c185d9092357ba87423	k__Bacteria; p__Actinobacteria; c__Actinobacteria; o__Actinomycetales; f__Propionibacteriaceae; g__; s__	0.844213361
1f8f2e6e4f8db93794a39ef54d6cf1d5	k__Bacteria; p__Firmicutes; c__Clostridia; o__Clostridiales; f__Ruminococcaceae; g__; s__	0.941199987
09a2d80fe77b1b7a4e28796755a2a122	k__Bacteria; p__Firmicutes; c__Clostridia; o__Clostridiales; f__Ruminococcaceae; g__Oscillospira; s__	0.987625145
bf3030cdf210410514773d02c9e6b11d	k__Bacteria; p__Tenericutes; c__Mollicutes; o__RF39; f__; g__; s__	0.99999694
051c32dfe379eeacaa494c7712494258	k__Bacteria; p__Firmicutes; c__Clostridia; o__Clostridiales; f__Ruminococcaceae; g__; s__	0.938622202
a08bbfb8457e63a6466504dbf53dc1ec	k__Bacteria; p__Bacteroidetes; c__Bacteroidia; o__Bacteroidales; f__Bacteroidaceae; g__5-7N15; s__	0.999999622
8f12d4737ca5e255f17137c88c1cd301	k__Bacteria; p__Firmicutes; c__Clostridia; o__Clostridiales; f__; g__; s__	0.77872826
b4ce1046460aa0e7d45790aaba6dc7b1	k__Bacteria; p__Firmicutes; c__Clostridia; o__Clostridiales	0.993225492
9cdc06ada74181041c109b05d39cef8a	k__Bacteria; p__Firmicutes; c__Clostridia; o__Clostridiales; f__Ruminococcaceae; g__; s__	0.847732729
0621267b7cb1e1c0525396e549561169	k__Bacteria; p__Tenericutes; c__Mollicutes; o__RF39; f__; g__; s__	0.999990234
eb7e56d8fc28c0a5b4b9f70eed9a952c	k__Bacteria; p__Firmicutes; c__Clostridia; o__Clostridiales; f__Ruminococcaceae; g__Oscillospira; s__	0.998580425
9009abed5ded582447582b8b743fa447	k__Bacteria; p__Firmicutes; c__Bacilli; o__Bacillales; f__Staphylococcaceae; g__Staphylococcus; s__	0.718303853
017a946ceb086587b134a9f49a5b6825	k__Bacteria; p__Proteobacteria; c__Gammaproteobacteria; o__Pasteurellales; f__Pasteurellaceae; g__Bibersteinia; s__trehalosi	0.889644995
be6a1504214d9bbb7b585711ac83b4be	k__Bacteria; p__Proteobacteria; c__Alphaproteobacteria; o__Sphingomonadales; f__; g__; s__	0.789320096
cfdcf0d5f9eb06838c9ffc0542177591	k__Bacteria; p__Firmicutes; c__Clostridia; o__Clostridiales; f__[Tissierellaceae]; g__; s__	0.998711832
f687e22949e08d7b1427fef15e89679d	k__Bacteria; p__Proteobacteria; c__Alphaproteobacteria; o__RF32; f__; g__; s__	0.999998101
26775f2ce96669bbf567c5e6dee3fc13	k__Bacteria; p__Proteobacteria; c__Betaproteobacteria; o__Burkholderiales; f__Comamonadaceae; g__Comamonas; s__	0.93451446
7cb123c48b704ab0cdb60cc799667640	k__Bacteria; p__Firmicutes; c__Clostridia; o__Clostridiales; f__Ruminococcaceae; g__; s__	0.972904892
e3d783788f2c776f906f1a3fcf270798	k__Bacteria; p__Proteobacteria; c__Betaproteobacteria; o__Burkholderiales; f__Oxalobacteraceae; g__Massilia	0.752976733
0efcfc94644ce63b074511a931743ff9	k__Bacteria; p__Actinobacteria; c__Actinobacteria; o__Actinomycetales; f__Glycomycetaceae; g__Glycomyces; s__	0.999897305
fc5c2619a06970c4a3c610f00fd9c9b1	k__Bacteria; p__Actinobacteria; c__Actinobacteria; o__Actinomycetales; f__Microbacteriaceae; g__Pseudoclavibacter; s__	0.927138734
c97e7838bdc630bf2554f5abc0967899	k__Bacteria; p__Firmicutes; c__Clostridia; o__Clostridiales; f__Lachnospiraceae; g__Roseburia	0.992612263
b1aea94dbd5d1c0f51eeddc3b4d1f9e1	k__Bacteria; p__Firmicutes; c__Clostridia; o__Clostridiales; f__Lachnospiraceae; g__Blautia; s__	0.991128482
72ead59ac7f888595868d0c7a9476fda	k__Bacteria; p__Firmicutes; c__Clostridia; o__Clostridiales; f__Lachnospiraceae	0.941312678
ad84eddc2181bb748da4e019f40d5b68	k__Bacteria; p__Actinobacteria; c__Actinobacteria; o__Actinomycetales; f__Micrococcaceae; g__Nesterenkonia; s__	0.75220967
1c5a4d097ad851fcf7fac12baf9ad073	k__Bacteria; p__Bacteroidetes; c__Flavobacteriia; o__Flavobacteriales; f__[Weeksellaceae]; g__Ornithobacterium; s__	0.999703872
6142de94a7be235f2e2bcae8779374bf	k__Bacteria; p__Firmicutes; c__Clostridia; o__Clostridiales; f__Lachnospiraceae; g__Blautia; s__	0.848096577
45c047a04ab94a55ad55847e99fe9594	k__Bacteria; p__Firmicutes; c__Clostridia; o__Clostridiales; f__Ruminococcaceae; g__; s__	0.747604294
d038d09e5b7120f4e647b81c4f02413a	k__Bacteria; p__Proteobacteria; c__Betaproteobacteria; o__Neisseriales; f__Neisseriaceae; g__Alysiella	0.926109708
022e7e6a1f7492e89ceffe60a7d4589b	k__Bacteria; p__Proteobacteria; c__Gammaproteobacteria; o__Pseudomonadales; f__Moraxellaceae; g__Acinetobacter; s__johnsonii	0.836801127
f5b70faa808715e8459e6c1a9eb25241	k__Bacteria; p__Bacteroidetes; c__Bacteroidia; o__Bacteroidales; f__S24-7; g__; s__	0.999795373
020f7afae1d57a34404f832ea44c6bfd	k__Bacteria; p__Proteobacteria; c__Alphaproteobacteria; o__RF32; f__; g__; s__	0.999990157
8a3a71c708bcc92791a226ab9bd74062	k__Bacteria; p__Firmicutes; c__Clostridia; o__Clostridiales; f__Ruminococcaceae; g__Ruminococcus	0.99888884
95ddbad5e93501d8ebb58c70ad746e97	k__Bacteria; p__Actinobacteria; c__Actinobacteria; o__Actinomycetales; f__Intrasporangiaceae; g__Ornithinimicrobium; s__pekingense	0.737852695
21d98a6ee870ff50d5b6e4e94181dfeb	k__Bacteria; p__Verrucomicrobia; c__Verrucomicrobiae; o__Verrucomicrobiales; f__Verrucomicrobiaceae; g__Akkermansia; s__	0.999999993
5b9e2b55c3050b2eb1d0416039d8698e	k__Bacteria; p__Synergistetes; c__Synergistia; o__Synergistales; f__Dethiosulfovibrionaceae; g__HA73; s__	0.994067128
46816b0e5c3a37e5cde3c173ce011807	k__Bacteria	0.999967114
805f8bfe24d76d5efda97ea18a24abf4	k__Bacteria; p__Firmicutes; c__Clostridia; o__Clostridiales; f__Lachnospiraceae	0.992909354
f2b0dce8c120030a42b0bec95bece09a	k__Bacteria; p__Bacteroidetes; c__Bacteroidia; o__Bacteroidales; f__Porphyromonadaceae; g__Parabacteroides; s__	0.995246484
3fafe2ef2f60ccc95e566248923b4e78	k__Bacteria; p__Firmicutes; c__Bacilli; o__Bacillales; f__Bacillaceae; g__Natronobacillus; s__	0.954240057
dace238b234b1f31478d77580ffab16e	k__Bacteria; p__Proteobacteria; c__Betaproteobacteria; o__Neisseriales; f__Neisseriaceae; g__Alysiella	0.910260319
f17c98df126d15f9b015b518682f422a	k__Bacteria	0.987591676
2e90df8bc330fdfe795657b2f362d76d	k__Bacteria; p__Proteobacteria; c__Gammaproteobacteria; o__Alteromonadales; f__HTCC2188; g__HTCC; s__	0.978681946
677770f4749aec120a89b2f13c21b293	k__Bacteria; p__Bacteroidetes; c__Bacteroidia; o__Bacteroidales; f__Porphyromonadaceae; g__; s__	0.999832604
07ef6caf34f37ed7ea63fba51e83cf53	k__Bacteria; p__Firmicutes; c__Clostridia; o__Clostridiales; f__Lachnospiraceae	0.970136682
9d584322893c2db65a34cdcb89d46f23	k__Bacteria; p__Firmicutes; c__Clostridia; o__Clostridiales; f__Ruminococcaceae	0.983736862
ee1c927fb615cd0589f381b2ec61870e	k__Bacteria; p__Firmicutes; c__Clostridia; o__Clostridiales; f__Ruminococcaceae; g__; s__	0.878400888
0b125ed1e56198b45eb41cf6f710de47	k__Bacteria; p__Proteobacteria; c__Alphaproteobacteria; o__Rhodobacterales; f__Rhodobacteraceae	0.99997598
a564db3fcc0a84f08f1de01fa39347de	k__Bacteria; p__Proteobacteria; c__Gammaproteobacteria; o__Pseudomonadales; f__Moraxellaceae; g__Acinetobacter; s__	0.70323996
f2730ea26cc0161ce1f81ea22ec7795c	k__Bacteria; p__Actinobacteria; c__Acidimicrobiia; o__Acidimicrobiales; f__; g__; s__	0.996494873
f2a3d0b262023365c0ba63dd5f20a777	k__Bacteria; p__Firmicutes; c__Clostridia; o__Clostridiales	0.975398947
39e59ccbce808846aa7a94a2b81d7151	k__Bacteria; p__Proteobacteria; c__Betaproteobacteria; o__Burkholderiales; f__Comamonadaceae; g__Schlegelella; s__	0.999170593
a2f925545f53605e490b913155a055d4	k__Bacteria; p__Firmicutes; c__Clostridia; o__Clostridiales; f__Ruminococcaceae; g__Ruminococcus; s__	0.767586939
fc68fa09fe81ddbd07cb6b6edc1d3015	k__Bacteria; p__Bacteroidetes; c__Bacteroidia; o__Bacteroidales; f__; g__; s__	0.994657145
246ba212c1be73f79d953eb0ceb4ebf8	k__Bacteria; p__Firmicutes; c__Clostridia; o__Clostridiales; f__Ruminococcaceae	0.959427524
167b2cbe641cdce1628e40ef7120fdcc	k__Bacteria; p__Firmicutes; c__Clostridia; o__Clostridiales; f__Ruminococcaceae; g__Ruminococcus; s__	0.99182179
66cdad114d62baeac99d0601e32563ca	k__Bacteria; p__Bacteroidetes; c__Bacteroidia; o__Bacteroidales; f__Bacteroidaceae; g__; s__	0.97792325
06ad8acc11acffad9f94fcc74ed96d3b	k__Bacteria; p__Firmicutes; c__Bacilli; o__Bacillales; f__Staphylococcaceae; g__Salinicoccus; s__	0.998951998
3c05dcefe5a7cbf30d0744a06296ee82	k__Bacteria; p__Proteobacteria; c__Gammaproteobacteria; o__Xanthomonadales; f__Xanthomonadaceae; g__; s__	0.985129979
cff7e789460558608749efde7392f0a6	k__Bacteria	0.999997352
a8fc73f5fac3971f381e8a437dd12f9e	k__Bacteria; p__Tenericutes; c__Mollicutes; o__Anaeroplasmatales; f__Anaeroplasmataceae; g__Anaeroplasma; s__	0.995983316
abc672bb1904fdf1b4c72fceaaea7550	k__Bacteria; p__Tenericutes; c__Mollicutes; o__RF39; f__; g__; s__	0.999998025
adf4e12f24bdc83fd302b2b36c1a0bed	k__Bacteria; p__Firmicutes; c__Clostridia; o__Clostridiales; f__Lachnospiraceae; g__Dorea	0.882144222
dd12c02d97902a8b3284be047f34da12	k__Bacteria; p__Firmicutes; c__Clostridia; o__Clostridiales; f__; g__; s__	0.917012481
1381535f00f2e725c620262094639cdc	k__Bacteria; p__Firmicutes; c__Clostridia; o__Clostridiales; f__; g__; s__	0.946061789
2e46d7e8e56e7f25db2e38dacb8efb4b	k__Bacteria; p__Proteobacteria; c__Gammaproteobacteria; o__Pseudomonadales; f__Moraxellaceae; g__Moraxella; s__	0.99960677
9317d5eb1790cbf8a88b8ed9b2343dba	k__Bacteria; p__Firmicutes; c__Clostridia; o__Clostridiales; f__Ruminococcaceae; g__Oscillospira; s__	0.994890009
e13b8304487d12a567485ff47b1f4003	k__Bacteria; p__Firmicutes; c__Erysipelotrichi; o__Erysipelotrichales; f__Erysipelotrichaceae; g__; s__	0.960841103
994802842a95e9e12f432c26682175b4	k__Bacteria; p__Bacteroidetes; c__Bacteroidia; o__Bacteroidales; f__Porphyromonadaceae; g__Parabacteroides; s__distasonis	0.999997015
ec2076ec20ab26cddedd1654b6f8d47b	k__Bacteria; p__Firmicutes; c__Clostridia; o__Clostridiales; f__Lachnospiraceae; g__Blautia	0.981890978
72e71ccd406a1b63fe0afd520b2cf623	k__Bacteria; p__Bacteroidetes; c__Bacteroidia; o__Bacteroidales; f__Porphyromonadaceae; g__Parabacteroides; s__	0.991458139
97c42ae6e9ce41df949f9aa1e996f5eb	k__Bacteria; p__Firmicutes; c__Clostridia; o__Clostridiales; f__Lachnospiraceae	0.983396406
bc6c04daf7b2dab8ee0ece1922d1e9d6	k__Bacteria; p__Proteobacteria; c__Gammaproteobacteria; o__Xanthomonadales; f__Xanthomonadaceae; g__; s__	0.756768827
8e233506c636250f61b46c9371ced1e5	k__Bacteria; p__Actinobacteria; c__Actinobacteria; o__Actinomycetales; f__Microbacteriaceae	0.999574213
d2ec12d93557dd34e2ce0eb0edaafaaf	k__Bacteria; p__Firmicutes; c__Clostridia; o__Clostridiales; f__Lachnospiraceae; g__Butyrivibrio; s__	0.915572689
2991f826da826dd93dbc134a6b99ef84	k__Bacteria; p__Firmicutes; c__Clostridia; o__Clostridiales; f__Lachnospiraceae; g__Roseburia	0.95577158
dcc447c37c135502ad95c66356f3a09b	k__Bacteria; p__Firmicutes; c__Clostridia; o__Clostridiales; f__Ruminococcaceae; g__; s__	0.818079263
fef2785bf16fe83162c8f8558bf5ec70	k__Bacteria; p__Firmicutes; c__Clostridia; o__Clostridiales; f__Ruminococcaceae; g__Butyricicoccus; s__pullicaecorum	0.99997923
e94d11058d08e83392660baae9757f92	k__Bacteria; p__Firmicutes; c__Clostridia; o__Clostridiales; f__Christensenellaceae; g__; s__	0.883059879
5f4e763cd8f82df1b0a101d8e5556176	k__Bacteria; p__Firmicutes; c__Clostridia; o__Clostridiales; f__Ruminococcaceae; g__; s__	0.887115396
c674349e1db696c15daa647da9a55050	k__Bacteria; p__Proteobacteria; c__Gammaproteobacteria; o__Pseudomonadales; f__Pseudomonadaceae; g__Pseudomonas; s__viridiflava	0.96969033
526df5eb1c10569a90312135032402e3	k__Bacteria; p__Proteobacteria; c__Gammaproteobacteria; o__Pseudomonadales; f__Moraxellaceae; g__Acinetobacter; s__johnsonii	0.89435678
2e2ba76ca6c9638ff1e3b98edf233b25	k__Bacteria; p__Proteobacteria; c__Alphaproteobacteria; o__Sphingomonadales; f__Sphingomonadaceae; g__Novosphingobium; s__	0.776559136
a0d704dbad6051aa71ca8fe9adf44b3a	k__Bacteria; p__Bacteroidetes; c__Bacteroidia; o__Bacteroidales; f__Bacteroidaceae; g__; s__	0.852948941
12545d8b8f7c90fab5885f7df0f2910a	k__Bacteria; p__Firmicutes; c__Clostridia; o__Clostridiales	0.999021612
24a73cb19741b74a8e64e201422f6ff3	k__Bacteria; p__Firmicutes; c__Clostridia; o__Clostridiales; f__Ruminococcaceae; g__Oscillospira	0.996723916
796cf5e51eac1564b7c9a8d910409fc3	k__Bacteria; p__Firmicutes; c__Clostridia; o__Clostridiales; f__Lachnospiraceae	0.966537612
bb82c7b88a0fc1b8f3d057c16c716387	k__Bacteria; p__Firmicutes; c__Clostridia; o__Clostridiales; f__Ruminococcaceae; g__Oscillospira; s__guilliermondii	0.723708297
e80def250aebfdbc66d3280d712e6ad8	k__Bacteria; p__Firmicutes; c__Bacilli; o__Lactobacillales; f__Lactobacillaceae; g__Lactobacillus; s__mucosae	0.999713383
f3dd79735ebb42cd761557f6083b8e0c	k__Bacteria; p__Firmicutes; c__Clostridia; o__Clostridiales; f__; g__; s__	0.97823999
61b372d1ca43bb35b9b463193746272e	k__Bacteria; p__Proteobacteria; c__Gammaproteobacteria; o__Xanthomonadales; f__Xanthomonadaceae; g__Stenotrophomonas	0.999856254
4fac4faa2025d5f47eb19d2d084c29a3	k__Bacteria; p__Actinobacteria; c__Actinobacteria; o__Actinomycetales; f__Actinomycetaceae; g__; s__	0.999834528
22149c7a2271072ced5f47427030cb99	k__Bacteria; p__OP9; c__JS1; o__BA021; f__; g__; s__	0.999999957
fadcf0f05d9ebe5d521001698922bde2	k__Bacteria; p__Firmicutes; c__Clostridia; o__Clostridiales; f__Caldicoprobacteraceae; g__Caldicoprobacter; s__	0.987745138
c82d741a8b79feaa74bac5c39536efa9	k__Bacteria; p__Firmicutes; c__Clostridia; o__Clostridiales; f__Lachnospiraceae; g__Roseburia	0.997502066
1ffe511117ee92d5ac3aa87e32073946	k__Bacteria; p__Bacteroidetes; c__Bacteroidia; o__Bacteroidales; f__Bacteroidaceae; g__5-7N15; s__	0.999961458
3a7574fd18665a287f41db76e4c1dd58	k__Bacteria; p__Firmicutes; c__Clostridia; o__Clostridiales; f__Lachnospiraceae	0.978919001
e68f69ed885458eed7d917d87b334ebb	k__Bacteria; p__Firmicutes; c__Clostridia; o__Clostridiales; f__Lachnospiraceae; g__Dorea; s__	0.889873783
8057b5f5a5f9cc9776524385e4bf0ce2	k__Bacteria; p__Proteobacteria; c__Gammaproteobacteria; o__Enterobacteriales; f__Enterobacteriaceae	0.999998459
8c46da1bfbf7427f7eafb6120478e403	k__Bacteria; p__Bacteroidetes; c__Bacteroidia; o__Bacteroidales; f__Bacteroidaceae; g__5-7N15; s__	0.999415083
c4b2b257b8c1096affa5c4e9bd340be5	k__Bacteria; p__Actinobacteria; c__Actinobacteria; o__Actinomycetales; f__Micrococcaceae; g__Nesterenkonia; s__	0.999641984
a4c36109d6b0a697150308749c6fbe75	k__Bacteria; p__Verrucomicrobia; c__Verruco-5; o__; f__; g__; s__	0.925422228
7faac6510f6d872a7ef4827286c9c364	k__Bacteria; p__Firmicutes; c__Clostridia; o__Clostridiales; f__Lachnospiraceae; g__; s__	0.747114364
06c8b56a5a736d57f6bd17817fa6cd24	k__Bacteria; p__Bacteroidetes; c__Bacteroidia; o__Bacteroidales; f__Rikenellaceae; g__; s__	0.994797619
bd3101729c20727f626e163190e96435	k__Bacteria; p__Proteobacteria; c__Alphaproteobacteria; o__Rickettsiales; f__mitochondria; g__; s__	0.958340126
baee9d9dfa6b7a171dc4a459cf9c696a	k__Bacteria; p__Tenericutes; c__Mollicutes; o__Acholeplasmatales; f__Acholeplasmataceae; g__Acholeplasma; s__	0.995611701
78e501812084538598fecfbb43e87b8e	k__Bacteria; p__Firmicutes; c__Clostridia; o__Clostridiales; f__Lachnospiraceae; g__Butyrivibrio; s__	0.855823598
c5e01a2f46af1d336e1d71335896c34c	k__Bacteria; p__Bacteroidetes; c__Bacteroidia; o__Bacteroidales; f__Bacteroidaceae; g__5-7N15; s__	0.999970585
f50cc21f01270286f09f6d3e6c566863	k__Bacteria; p__Firmicutes; c__Clostridia; o__Clostridiales; f__Clostridiaceae; g__Clostridium; s__	0.823190056
8c670fe6e51db5a80f1a634d4955ba4c	k__Bacteria; p__Tenericutes; c__Mollicutes; o__Acholeplasmatales; f__Acholeplasmataceae; g__Acholeplasma; s__	0.998956364
a66c9d89525842f3a365b0afc938354b	k__Bacteria; p__Actinobacteria; c__Actinobacteria; o__Actinomycetales; f__Pseudonocardiaceae; g__Jiangella; s__	0.972695095
667526237aac9ff3ab6d642c57dc3d32	k__Bacteria; p__Firmicutes; c__Clostridia; o__Clostridiales; f__; g__; s__	0.794282222
3b34c5facd33ebf77400f4ab118d6d31	k__Bacteria; p__Firmicutes; c__Clostridia; o__Clostridiales; f__Ruminococcaceae	0.980186633
8acab0d7ed1501761903861ebef5fa44	k__Bacteria; p__Proteobacteria; c__Alphaproteobacteria; o__Rickettsiales; f__mitochondria	1
e4f3e849c3bb349d267f9b9c0bf19cdb	k__Bacteria; p__Proteobacteria; c__Gammaproteobacteria; o__Enterobacteriales; f__Enterobacteriaceae	0.999894634
82220a89c61b284aa96fda581b5e1dd8	k__Bacteria; p__Proteobacteria; c__Gammaproteobacteria; o__Pseudomonadales; f__Pseudomonadaceae; g__Pseudomonas; s__caeni	0.905202791
38c1843bab7c9062d7178dac18be3667	k__Bacteria; p__Firmicutes; c__Clostridia; o__Clostridiales; f__Lachnospiraceae	0.993504287
6ff70f923e3fdcdf89cf58ab81595766	k__Bacteria; p__Firmicutes; c__Clostridia; o__Clostridiales	0.998313191
f60b1c7bd0a72bafc1ceebc2b0245a2c	k__Bacteria; p__Bacteroidetes; c__Bacteroidia; o__Bacteroidales; f__; g__; s__	0.992580263
877db6615aa147641d9863c2f6195e64	k__Bacteria; p__Tenericutes; c__RF3; o__ML615J-28; f__; g__; s__	0.705913508
82d42474ae4ee91c66076c9f0cff72c1	k__Bacteria; p__Firmicutes; c__Bacilli; o__Lactobacillales; f__Streptococcaceae; g__Streptococcus; s__	0.860352215
abf22254ef0f0511aa5fae24926dc391	k__Bacteria; p__Firmicutes; c__Clostridia; o__Clostridiales; f__Clostridiaceae; g__Clostridium; s__	0.804843353
329ba9f2812320653bb442e7e1202e4d	k__Bacteria; p__Proteobacteria; c__Deltaproteobacteria; o__Desulfobacterales; f__Desulfobulbaceae; g__Desulfobulbus; s__	0.996615353
f44ad88c74d8cf268441597d1670fc0a	k__Bacteria; p__Firmicutes; c__Erysipelotrichi; o__Erysipelotrichales; f__Erysipelotrichaceae; g__Erysipelothrix; s__	0.894513067
07115735a41927e8b10e0a7e946b795c	k__Bacteria; p__Firmicutes; c__Clostridia; o__Clostridiales	0.969127687
475e7b5a43452a322fe1edabb412efdf	k__Bacteria; p__Firmicutes; c__Clostridia; o__Clostridiales; f__Lachnospiraceae	0.96860676
386f56808c96ccd5450940375eee6c96	k__Bacteria; p__Firmicutes; c__Clostridia; o__Clostridiales; f__Lachnospiraceae	0.967465225
1c9939572730ef75fdc4ae91878f83e1	k__Bacteria; p__Firmicutes; c__Clostridia; o__Clostridiales; f__Lachnospiraceae	0.824063184
2d4f641275ad9401514ed2c1213a5c00	k__Bacteria; p__Proteobacteria; c__Deltaproteobacteria; o__Desulfovibrionales; f__Desulfovibrionaceae; g__; s__	0.985739618
7e4f108eebb0f542fc0e2ed23d50de1a	k__Bacteria; p__Proteobacteria; c__Betaproteobacteria; o__Burkholderiales; f__Comamonadaceae; g__Variovorax; s__paradoxus	0.924063025
03d5427a657d0e51905efc24e1c39ad8	k__Bacteria; p__Bacteroidetes; c__Sphingobacteriia; o__Sphingobacteriales; f__Sphingobacteriaceae; g__; s__	0.930473702
7ef5766b79085b89dcbcafef1abba5e4	k__Bacteria; p__Proteobacteria; c__Alphaproteobacteria; o__Rhizobiales; f__Phyllobacteriaceae	0.882510242
85542ef2274157d9b96da5f4a74a672e	k__Bacteria; p__Bacteroidetes; c__Bacteroidia; o__Bacteroidales; f__; g__; s__	0.958553929
f43998ba245f65f6455f7bc823fae36a	k__Bacteria; p__Firmicutes; c__Clostridia; o__Clostridiales; f__Lachnospiraceae; g__[Ruminococcus]	0.944156448
9fd6b49e50ccf9150e0f3f831f440c72	k__Bacteria; p__Firmicutes; c__Clostridia; o__Clostridiales; f__Peptococcaceae; g__rc4-4; s__	0.999991503
c79f99609e8d86afa2592fca18911885	k__Bacteria; p__Firmicutes; c__Clostridia; o__Clostridiales; f__Ruminococcaceae	0.962252607
6668d64458ad0234e73e21344b8661d9	k__Bacteria; p__Firmicutes; c__Clostridia; o__Clostridiales; f__Ruminococcaceae; g__; s__	0.95412716
2572cbe19e3744b77b3dff17d4654760	k__Bacteria; p__Actinobacteria; c__Actinobacteria; o__Actinomycetales; f__Corynebacteriaceae; g__Corynebacterium; s__	0.993324263
446cb392f200ab923a03cfd1670fe1ad	k__Bacteria; p__Proteobacteria; c__Gammaproteobacteria; o__Pseudomonadales; f__Moraxellaceae; g__Acinetobacter; s__	0.888554761
31514cf0c41a057939bee99c48e8eeb0	k__Bacteria; p__Firmicutes; c__Bacilli; o__Bacillales; f__Staphylococcaceae; g__Jeotgalicoccus; s__	0.995141759
12b025103a98bebec0ac8647c639579c	k__Bacteria; p__Firmicutes; c__Clostridia; o__Clostridiales; f__Caldicoprobacteraceae; g__Caldicoprobacter; s__	0.98949144
f96e8a78cecdbb99036abbc2905b6688	k__Bacteria; p__Chloroflexi; c__Thermomicrobia; o__JG30-KF-CM45; f__; g__; s__	0.999999747
32bd7de287476aaa2cab4c50fd1292d7	k__Bacteria; p__Firmicutes; c__Clostridia; o__Clostridiales; f__; g__; s__	0.815273615
0455340db5a7d33d6db284c68bbd6554	k__Bacteria; p__Actinobacteria; c__Actinobacteria; o__Actinomycetales; f__Microbacteriaceae	0.999401961
1358de88062fe8e63b36e3e01428e431	k__Bacteria; p__Firmicutes; c__Clostridia; o__Clostridiales; f__; g__; s__	0.977491184
0e8ae49e073876b4130c42de53885fdd	k__Bacteria; p__Bacteroidetes; c__Bacteroidia; o__Bacteroidales; f__Bacteroidaceae; g__Bacteroides; s__	0.992184381
a69b0467af10ea21af5449d0f5e0ead8	k__Bacteria; p__Verrucomicrobia; c__Verrucomicrobiae; o__Verrucomicrobiales; f__Verrucomicrobiaceae; g__Akkermansia; s__	0.999999991
7d5bf73119eabb673cdd48fe9ac05239	k__Bacteria; p__Firmicutes; c__Clostridia; o__Clostridiales; f__[Mogibacteriaceae]; g__; s__	0.817786472
5755aa70c0ac4d093b37b15e21c5ad10	k__Bacteria; p__Bacteroidetes; c__Flavobacteriia; o__Flavobacteriales; f__Flavobacteriaceae; g__; s__	0.829046871
ea35c0208c55fd66743b022cce407f15	k__Bacteria; p__Bacteroidetes; c__Sphingobacteriia; o__Sphingobacteriales; f__Sphingobacteriaceae; g__Sphingobacterium; s__multivorum	0.999975981
c0221be83ee43598e896c6b48cf5c59e	k__Bacteria; p__Proteobacteria; c__Gammaproteobacteria; o__Pseudomonadales; f__Pseudomonadaceae	0.996214611
1abfdfb7ef2222cedae68eb52c408c0b	k__Bacteria; p__Firmicutes; c__Clostridia; o__Clostridiales; f__[Acidaminobacteraceae]; g__Guggenheimella; s__	0.751868933
76099a1bae69940efd6ae1993b831225	k__Bacteria; p__Firmicutes; c__Clostridia; o__Clostridiales; f__Lachnospiraceae; g__Dorea; s__formicigenerans	0.991083387
0527fdf6a87ec5383996ce7e6fbae711	k__Bacteria; p__Actinobacteria; c__Actinobacteria; o__Bifidobacteriales; f__Bifidobacteriaceae; g__Bifidobacterium; s__pseudolongum	0.986433754
cc2c2b4467b3c2332870e96cc5519b6d	k__Bacteria; p__Bacteroidetes; c__Bacteroidia; o__Bacteroidales; f__Rikenellaceae; g__; s__	0.986912863
6ae5026ed005a12a7c385113bfe1f14c	k__Bacteria; p__Firmicutes; c__Clostridia; o__Clostridiales; f__Ruminococcaceae; g__; s__	0.93339012
47d02ca8ffb99690d3ad4919af4f44b7	k__Bacteria; p__Bacteroidetes; c__Bacteroidia; o__Bacteroidales; f__Rikenellaceae; g__; s__	0.993594274
65662fdbfcff26e1dfa6c7977a5ba7c3	k__Bacteria; p__Tenericutes; c__Mollicutes; o__RF39; f__; g__; s__	0.999987283
6a252d147121c6395834a9f0607a46e6	k__Bacteria; p__Bacteroidetes; c__Bacteroidia; o__Bacteroidales; f__Bacteroidaceae; g__5-7N15; s__	0.999998688
7d2c09befb53374909ed7c2c2dcf7289	k__Bacteria	0.978365414
123803e3a2d9cb3c5bb8594cf7e98bcb	k__Bacteria; p__Firmicutes; c__Bacilli; o__Bacillales; f__Bacillaceae; g__Geobacillus; s__	0.755395403
6a27096af0efc49416cf62440c9811af	k__Bacteria; p__Firmicutes; c__Bacilli; o__Lactobacillales; f__Enterococcaceae; g__Vagococcus; s__	0.990828765
b0f888e9755bb7c80c709dcb71ddb52b	k__Bacteria; p__Proteobacteria; c__Gammaproteobacteria; o__Xanthomonadales; f__Xanthomonadaceae; g__Stenotrophomonas	0.99996355
0b5089e58411c0a3715e56a84f402a21	k__Bacteria; p__Verrucomicrobia; c__Verruco-5; o__WCHB1-41; f__WCHB1-25; g__; s__	0.96904113
e771ffd9ffa57a30772b3f047e1c5dc1	k__Bacteria; p__Firmicutes; c__Clostridia; o__Clostridiales; f__Caldicoprobacteraceae; g__Caldicoprobacter; s__	0.983762419
6b1d437dd1e46a098f7628ec0dad3e2f	k__Bacteria; p__Firmicutes; c__Clostridia; o__Clostridiales; f__Lachnospiraceae; g__Roseburia; s__	0.821798468
6f99144c5a1a80a1c53fd0b62cfdc2bc	k__Bacteria; p__Firmicutes; c__Clostridia; o__Clostridiales; f__; g__; s__	0.791825847
81fe14b0e1f032ec36fff773b8ca034d	k__Bacteria; p__Firmicutes; c__Clostridia; o__Clostridiales; f__Lachnospiraceae	0.993426308
260eed3f5bbb6c6c7637bf1fae0d3bd3	k__Bacteria; p__Proteobacteria; c__Gammaproteobacteria	0.985379626
4d2c1b86871255780629e04046581202	k__Bacteria; p__Firmicutes; c__Clostridia; o__Clostridiales; f__Ruminococcaceae; g__Butyricicoccus; s__pullicaecorum	0.999859427
49f443f273322018bc625b6f9ad70ef7	k__Bacteria; p__Firmicutes; c__Clostridia; o__Clostridiales; f__Ruminococcaceae; g__Oscillospira; s__	0.998931717
e667d5a10ecf16c93890c5323a2c974a	k__Bacteria; p__Chloroflexi; c__Thermomicrobia; o__JG30-KF-CM45; f__; g__; s__	0.999999336
8b0a62699afe02bc66a853443cf2dabe	k__Bacteria; p__Firmicutes; c__Clostridia; o__Clostridiales; f__Ruminococcaceae; g__; s__	0.965146492
6ef6967c30a77d1c42958e17c236635e	k__Bacteria; p__Firmicutes; c__Clostridia; o__Clostridiales; f__Lachnospiraceae	0.949368755
bad49f88fb0c0541ace2c0a37362d2c6	k__Bacteria; p__Firmicutes; c__Clostridia; o__Clostridiales; f__Ruminococcaceae; g__Oscillospira; s__	0.996037944
8887f3fbc96b362079c25059e13c3d30	k__Bacteria; p__Proteobacteria; c__Gammaproteobacteria; o__Enterobacteriales; f__Enterobacteriaceae	0.999999909
fe0337229d8cda784d41731eeec1a947	k__Bacteria; p__Proteobacteria; c__Betaproteobacteria; o__Burkholderiales; f__Alcaligenaceae	0.999286623
f27c5bd812bb4391cf345e669dd3b270	k__Bacteria; p__Spirochaetes; c__Spirochaetes; o__Spirochaetales; f__Spirochaetaceae; g__Treponema; s__	0.999728169
392ed994be6fe70f95dcb5e404a8edc7	k__Bacteria; p__Firmicutes; c__Clostridia; o__Clostridiales; f__Christensenellaceae; g__; s__	0.856678697
f2489f7b849e8afc364104a9ecc51674	k__Bacteria; p__Cyanobacteria; c__4C0d-2; o__YS2; f__; g__; s__	0.999999461
bc36653fb6d060a99aa47bb3eab48de8	k__Bacteria; p__Proteobacteria; c__Alphaproteobacteria; o__Rickettsiales; f__mitochondria	0.999999953
bca01763fb85d42f8e738ce840da306f	k__Bacteria; p__Proteobacteria; c__Betaproteobacteria; o__Burkholderiales; f__Alcaligenaceae; g__; s__	0.852017629
2550299e7c9631d40c56789b2759d865	k__Bacteria; p__Firmicutes; c__Clostridia; o__Clostridiales; f__[Tissierellaceae]; g__; s__	0.919609097
67f678365a9b7a5eb120f7c26c1a72dd	k__Bacteria; p__Firmicutes; c__Clostridia; o__Clostridiales; f__Ruminococcaceae	0.965717808
8cde5fd39bad072e5d864c9453e30895	k__Bacteria; p__Firmicutes; c__Clostridia; o__Clostridiales; f__Ruminococcaceae; g__; s__	0.942976205
94df9773e76660d8fbe38b8bb4bc4542	k__Bacteria; p__Firmicutes; c__Clostridia; o__Clostridiales; f__Lachnospiraceae; g__Butyrivibrio; s__	0.902499442
dc60f0c68098adbef2f1d99155654278	k__Bacteria; p__Bacteroidetes; c__Bacteroidia; o__Bacteroidales; f__Bacteroidaceae; g__Bacteroides; s__	0.919535005
35394544781e2e238eac8981a0bdae76	k__Bacteria; p__Firmicutes; c__Clostridia; o__Clostridiales; f__Ruminococcaceae; g__; s__	0.919865653
baa2b71b8b48e2a3090845561d64b0c8	k__Bacteria; p__Bacteroidetes; c__Flavobacteriia; o__Flavobacteriales; f__[Weeksellaceae]; g__Chryseobacterium; s__	0.965935323
d2a0208aae7475f8a25b73897b139924	k__Bacteria; p__Actinobacteria; c__Actinobacteria; o__Actinomycetales; f__Micrococcaceae; g__Arthrobacter; s__agilis	0.86482003
ebbe919d939a5b1492aa96d45dfc3d69	k__Bacteria; p__Proteobacteria; c__Gammaproteobacteria; o__Alteromonadales; f__OM60; g__; s__	0.84430688
16581f26a9436151b6f735df61378baf	k__Bacteria; p__Firmicutes; c__Clostridia; o__Clostridiales	0.999999993
288ed490bcde6ec0bf148b7a7a650030	k__Bacteria; p__Proteobacteria; c__Alphaproteobacteria; o__Rhizobiales; f__Hyphomicrobiaceae; g__Hyphomicrobium; s__	0.905369599
40e9d5e9c9d57b991ea03dd6c263450c	k__Bacteria; p__Bacteroidetes	0.98664592
c2169a9d82c6be2f4349c9ae796125d3	k__Bacteria; p__Firmicutes; c__Bacilli; o__Lactobacillales; f__Aerococcaceae; g__; s__	0.8910299
70dead98f9a5a66b15b26ab0ba4a5261	k__Bacteria; p__Actinobacteria; c__Actinobacteria; o__Actinomycetales; f__Microbacteriaceae	0.999974506
d9739d5fb9fbce0e2d608fff714a5771	k__Bacteria; p__Firmicutes; c__Clostridia; o__Clostridiales; f__[Mogibacteriaceae]; g__Anaerovorax; s__	0.959880901
bca3d35120bab8aefc7c895eb936915e	k__Bacteria; p__Bacteroidetes; c__Bacteroidia; o__Bacteroidales; f__SB-1; g__; s__	0.998991354
7d3f6fc859a777f0e9a4161561a6c434	k__Bacteria; p__Firmicutes; c__Clostridia; o__Clostridiales; f__Ruminococcaceae; g__Oscillospira; s__	0.971278766
316894389c8e3bc8e2cbdc0f0ef8c891	k__Bacteria; p__Firmicutes; c__Clostridia; o__Clostridiales; f__Eubacteriaceae; g__Pseudoramibacter_Eubacterium; s__	0.999994968
7d7ea2fa7c817c0ad453db8846ce35cb	k__Bacteria; p__Bacteroidetes; c__Bacteroidia; o__Bacteroidales; f__Bacteroidaceae; g__Bacteroides; s__	0.994087594
de01176a71085f35123c977d5e63a21e	k__Bacteria; p__Firmicutes; c__Clostridia; o__Clostridiales; f__; g__; s__	0.813407503
ad85110fe6cf5c831feba54efd93c130	k__Bacteria; p__Cyanobacteria; c__4C0d-2; o__YS2; f__; g__; s__	0.999999724
f7d7893100b731187a6f26d4b96d765c	k__Bacteria; p__Bacteroidetes; c__Bacteroidia; o__Bacteroidales; f__Prevotellaceae; g__Prevotella; s__	0.986110378
c37c38d8b3ad4f854b9d2a2fe0eb1305	k__Bacteria; p__Firmicutes; c__Bacilli; o__Bacillales; f__Planococcaceae	0.999938077
957ee7d763c98c8ca5a2ff5dab1eeb14	k__Bacteria; p__Proteobacteria; c__Gammaproteobacteria; o__Alteromonadales	0.702514736
431914e14bede2bd8b8ec2fc9ef7d8fa	k__Bacteria; p__Bacteroidetes; c__Flavobacteriia; o__Flavobacteriales; f__[Weeksellaceae]; g__Chryseobacterium; s__	0.939704282
3ff2bf2cad663a7fe0eb461b47ab280c	k__Bacteria; p__Proteobacteria; c__Gammaproteobacteria; o__Alteromonadales; f__Alteromonadaceae	0.797975606
179cb402bd767daa200ea2c84f9fbf46	k__Bacteria; p__Firmicutes; c__Clostridia; o__Halanaerobiales; f__Halanaerobiaceae; g__; s__	0.999042654
32f9ca51b0a8d8b03e064f896c897d54	k__Bacteria; p__Proteobacteria; c__Gammaproteobacteria; o__Pseudomonadales; f__Pseudomonadaceae; g__; s__	0.937052173
09056fcc37ebbd301a8313166ac9afdd	k__Bacteria; p__Bacteroidetes; c__Bacteroidia; o__Bacteroidales; f__; g__; s__	0.972063128
4ead7fbeeaabaa9b559baf669ded8488	k__Bacteria; p__Bacteroidetes; c__Bacteroidia; o__Bacteroidales; f__[Paraprevotellaceae]; g__CF231; s__	0.960757414
e48503e4f130395270cd70020e019836	k__Bacteria; p__Firmicutes; c__Clostridia; o__Clostridiales; f__Lachnospiraceae; g__Coprococcus; s__	0.737782041
996e3f08668fafa43f47740d9e7bada9	k__Bacteria; p__Firmicutes; c__Clostridia; o__Clostridiales; f__Lachnospiraceae	0.979395202
150217b93e15d7861c6714f95e78582d	k__Bacteria; p__Proteobacteria; c__Gammaproteobacteria; o__Pasteurellales; f__Pasteurellaceae; g__Gallibacterium; s__genomosp.	0.999376333
77316f04cb9cf535b746bba6759e0bba	k__Bacteria; p__Firmicutes; c__Clostridia; o__Clostridiales; f__Ruminococcaceae	0.982387704
2cbe61dd100dde9aef9d141505e871a0	k__Bacteria; p__Bacteroidetes; c__Bacteroidia; o__Bacteroidales; f__[Paraprevotellaceae]; g__[Prevotella]; s__	0.998845464
006bd82192a4e2d8def38b36af42caee	k__Bacteria; p__Firmicutes; c__Clostridia; o__Clostridiales; f__Ruminococcaceae; g__; s__	0.951954069
28e7885d5722711ce21abdea1bf5a26f	k__Bacteria; p__Tenericutes; c__Mollicutes; o__Acholeplasmatales; f__Acholeplasmataceae; g__Acholeplasma; s__	0.977344952
d8ca581a8da9e0ffd302ebb08fb1ada6	k__Bacteria; p__Firmicutes; c__Clostridia; o__Clostridiales; f__Lachnospiraceae; g__; s__	0.80452253
6a4d8d8bf21f3faf2d5c785810829701	k__Bacteria; p__Firmicutes; c__Clostridia; o__Clostridiales; f__Ruminococcaceae	0.910352749
9467de5fe821eafa3117c3a70d7cfd47	k__Bacteria; p__Firmicutes; c__Clostridia; o__Clostridiales; f__Ruminococcaceae; g__; s__	0.901868145
0e187cf4cea8e357bc46cc339854aef2	k__Bacteria; p__Firmicutes; c__Clostridia; o__Clostridiales; f__Lachnospiraceae	0.992759398
e113ce0bcbaf1b7fcd41f8cb7147f4d0	k__Bacteria; p__Bacteroidetes; c__Flavobacteriia; o__Flavobacteriales; f__Flavobacteriaceae; g__; s__	0.953108683
ef205078aa2835aa093f99fb2310a9bb	k__Bacteria; p__Lentisphaerae; c__[Lentisphaeria]; o__Z20; f__R4-45B; g__; s__	0.999998856
ed20584b5c047d36921dd851c5993c6f	k__Bacteria; p__Tenericutes; c__Mollicutes; o__RF39; f__; g__; s__	0.99998783
9b5bf620c20c2efc368c14c8f8c8c163	k__Bacteria; p__Bacteroidetes; c__Bacteroidia; o__Bacteroidales; f__Bacteroidaceae; g__Bacteroides; s__ovatus	0.999719731
07a97efa57ee68b6cdf8600183aa011b	k__Bacteria; p__Firmicutes; c__Erysipelotrichi; o__Erysipelotrichales; f__Erysipelotrichaceae; g__; s__	0.995783962
476fec654d5b7d49e6c79b65bb837c6d	k__Bacteria; p__Firmicutes; c__Clostridia; o__Clostridiales; f__Ruminococcaceae	0.977256269
4ae3e99df25227f73b6db63d15735fcf	k__Bacteria; p__Firmicutes; c__Clostridia; o__Clostridiales; f__Lachnospiraceae; g__Blautia; s__producta	0.934944101
4014b1acc170e6cc914062340eb06a02	k__Bacteria; p__Firmicutes; c__Clostridia; o__Clostridiales; f__Lachnospiraceae	0.973618389
bbbc8d3f39b3a049567b3988bafbd145	k__Bacteria; p__Bacteroidetes; c__Bacteroidia; o__Bacteroidales; f__[Paraprevotellaceae]; g__CF231; s__	0.999138214
ccd8f4d267a495f146ff054b39cd9b9a	k__Bacteria; p__Bacteroidetes; c__Bacteroidia; o__Bacteroidales; f__Porphyromonadaceae; g__Paludibacter; s__	0.835106423
0b2ea4140ac8a4170beb285840234252	k__Bacteria; p__Tenericutes; c__Mollicutes; o__Acholeplasmatales; f__Acholeplasmataceae; g__Acholeplasma; s__	0.98945468
022a26d3771cfba0973fa79bccde7908	k__Bacteria; p__Firmicutes; c__Clostridia; o__Clostridiales; f__Ruminococcaceae; g__Oscillospira; s__	0.993919061
b139ae0c24e630fddaa454c199e86d1c	k__Bacteria; p__Firmicutes; c__Clostridia; o__Clostridiales; f__Ruminococcaceae; g__; s__	0.974049653
156a48b5ffa40315cddd7623f9885257	k__Bacteria; p__Firmicutes; c__Clostridia; o__Clostridiales; f__[Tissierellaceae]; g__; s__	0.996445805
a11a84194d32e9032409afca3b65959b	k__Bacteria; p__Actinobacteria; c__Actinobacteria; o__Actinomycetales; f__Corynebacteriaceae; g__Corynebacterium; s__	0.938085399
e6bdb21dfdb2a11ea1399d3435638b3d	k__Bacteria; p__Proteobacteria; c__Alphaproteobacteria	0.999634209
fa910defa17700ba6e58305bea68cf35	k__Bacteria; p__Firmicutes; c__Bacilli; o__Lactobacillales; f__Streptococcaceae; g__Streptococcus; s__	0.88361909
456af0f02c20fa3d88dda3e44cc63493	k__Bacteria; p__Proteobacteria; c__Alphaproteobacteria; o__Rhodobacterales; f__Rhodobacteraceae; g__Anaerospora; s__	0.921396565
30309d63ac7fcb9cbf262e0f380d4417	k__Bacteria; p__Firmicutes; c__Clostridia; o__Clostridiales; f__; g__; s__	0.803735251
459d97d538249c31b960d36128a2b37a	k__Bacteria; p__Firmicutes; c__Clostridia; o__Clostridiales; f__Peptococcaceae; g__rc4-4; s__	0.999991842
003d5db6d827042851540a112277e116	k__Bacteria; p__Proteobacteria; c__Deltaproteobacteria; o__Desulfovibrionales; f__Desulfovibrionaceae; g__Desulfovibrio; s__	0.912864083
c87b3d612aa85c0a85b990954384e829	k__Bacteria; p__Firmicutes; c__Clostridia; o__Clostridiales; f__Lachnospiraceae	0.925021143
871095bf3670aab2a67e09fee200bd4f	k__Bacteria; p__Cyanobacteria; c__4C0d-2; o__YS2; f__; g__; s__	0.999998036
e2213bbc8e5a77daa3d64b2e1af08c42	k__Bacteria; p__Proteobacteria; c__Alphaproteobacteria; o__Rhizobiales; f__Rhizobiaceae; g__Agrobacterium; s__	0.889188216
e14e9007913aada5517d67f7d66806ef	k__Bacteria; p__Firmicutes; c__Bacilli; o__Lactobacillales; f__Aerococcaceae; g__; s__	0.980823316
18562352bac46fc0eb1f33b38d08bf30	k__Bacteria; p__Proteobacteria; c__Deltaproteobacteria; o__Myxococcales; f__; g__; s__	0.988288575
6fe2fd775bc9ce7b4d0739e84f3dc9b3	k__Bacteria; p__Bacteroidetes; c__Flavobacteriia; o__Flavobacteriales; f__Flavobacteriaceae; g__; s__	0.963557168
c733fc00a7c849f38dd745e05ff95f9d	k__Bacteria; p__Actinobacteria; c__Actinobacteria; o__Actinomycetales; f__Promicromonosporaceae	0.972247059
6377d2a6ff92802a53829be48cc30c23	k__Bacteria; p__Firmicutes; c__Clostridia; o__Clostridiales; f__[Mogibacteriaceae]; g__Anaerovorax; s__	0.975751063
3d276f69b76356231304586ff8fd9eda	k__Bacteria; p__Firmicutes; c__Clostridia; o__MBA08; f__; g__; s__	0.983854478
252adf27392308e3d1578d1c974a475a	k__Bacteria; p__Firmicutes; c__Clostridia; o__Clostridiales; f__; g__; s__	0.978290948
7f1c942f0bdbbc21922f03b3d05efb8d	k__Bacteria; p__Verrucomicrobia; c__Verrucomicrobiae; o__Verrucomicrobiales; f__Verrucomicrobiaceae; g__Akkermansia; s__	0.99999999
4a9c646e89fc744acb264cfe8dc968f2	k__Bacteria; p__Firmicutes; c__Clostridia; o__Clostridiales; f__Ruminococcaceae	0.978037573
c8b023f57594c373145b3715dd84e460	k__Bacteria; p__Firmicutes; c__Clostridia; o__Clostridiales; f__Lachnospiraceae	0.980435258
931a83f0488893dfe984be7bc66ad4ac	k__Bacteria; p__Bacteroidetes; c__Bacteroidia; o__Bacteroidales; f__Bacteroidaceae; g__5-7N15; s__	0.999996704
02f0bdfe20eadfa8c41bad6964ddb96b	k__Bacteria; p__Firmicutes; c__Bacilli; o__Bacillales; f__Planococcaceae; g__Sporosarcina; s__	0.951010942
b5482dd40cf0e5af92e28d46f8126227	k__Bacteria; p__Bacteroidetes; c__Flavobacteriia; o__Flavobacteriales; f__Cryomorphaceae; g__Brumimicrobium; s__	0.999980748
01ca1b589afa57fb65e9f7398696eb4a	k__Bacteria; p__Tenericutes; c__Mollicutes; o__Acholeplasmatales; f__Acholeplasmataceae; g__Acholeplasma; s__laidlawii	0.999963269
433d666b6e09f375f33f5a8c5f7f02cd	k__Bacteria; p__Bacteroidetes; c__Bacteroidia; o__Bacteroidales; f__Porphyromonadaceae; g__; s__	0.999120375
80884e2935fcee09c3f75208a8c75eea	k__Bacteria; p__Bacteroidetes; c__Bacteroidia; o__Bacteroidales; f__p-2534-18B5; g__; s__	0.992083126
d8188587639a2aed20c1841afdc57638	k__Bacteria; p__Bacteroidetes; c__Sphingobacteriia; o__Sphingobacteriales; f__Sphingobacteriaceae; g__Sphingobacterium; s__multivorum	0.999978254
52ffed72537459a21168026cf9c8d1ca	k__Bacteria; p__Firmicutes; c__Clostridia; o__Clostridiales; f__Veillonellaceae; g__Veillonella	0.999998564
dff2f2d0cec66b43124c6a7766235d75	k__Bacteria; p__Firmicutes; c__Clostridia; o__Clostridiales; f__; g__; s__	0.912792174
51f137cc7c425730e4b83be7e173cfc6	k__Bacteria; p__Firmicutes; c__Clostridia; o__Clostridiales; f__; g__; s__	0.981388914
5d69c1d06170b8f0c4245f7e4c357d3f	k__Bacteria; p__Firmicutes; c__Erysipelotrichi; o__Erysipelotrichales; f__Erysipelotrichaceae; g__Bulleidia; s__	0.993447609
4f1cc94dead66b42d947d3dac707eb99	k__Bacteria; p__Proteobacteria; c__Gammaproteobacteria; o__Pseudomonadales; f__Moraxellaceae; g__Acinetobacter	0.99994785
0f29eb8eb5e9094bc3895938841a28e6	k__Bacteria; p__Proteobacteria; c__Alphaproteobacteria; o__Rhodobacterales; f__Rhodobacteraceae	0.999748001
db95d9b3e4658544bafe64f29e871717	k__Bacteria; p__Bacteroidetes; c__Sphingobacteriia; o__Sphingobacteriales; f__Sphingobacteriaceae; g__; s__	0.774452302
71da2fa841a773bc388151cc89035a13	k__Bacteria; p__Firmicutes; c__Bacilli; o__Lactobacillales; f__Streptococcaceae; g__Streptococcus	0.999999633
f5e8a7300b6216f3202825d8bca3cf46	k__Bacteria; p__Bacteroidetes; c__Bacteroidia; o__Bacteroidales; f__; g__; s__	0.997640769
9a81640df28019a4b3d982dc1f149173	k__Bacteria; p__Proteobacteria; c__Gammaproteobacteria; o__Pasteurellales; f__Pasteurellaceae	0.999999719
df9e2d82eaaeb3819bd7213798265d57	k__Bacteria; p__Firmicutes; c__Clostridia; o__Clostridiales; f__Ruminococcaceae; g__Oscillospira; s__	0.992392567
feba1ef059c81d5eb75ee55415a77efc	k__Bacteria; p__Firmicutes; c__Clostridia; o__Clostridiales; f__Ruminococcaceae; g__; s__	0.786023905
da3ed1e8c72c0214abf1b677efce0286	k__Bacteria; p__Gemmatimonadetes; c__Gemm-2; o__; f__; g__; s__	0.999986107
078e9c462a3438a9fa71670d5150a948	k__Bacteria; p__Bacteroidetes; c__Bacteroidia; o__Bacteroidales; f__; g__; s__	0.704497859
d7f893e2f1db8a21e4e6bac4233e0c10	k__Bacteria; p__Bacteroidetes; c__Bacteroidia; o__Bacteroidales; f__; g__; s__	0.773642452
0774a9f19ddec7aa85782d03dc7a327e	k__Bacteria; p__Firmicutes; c__Clostridia; o__Clostridiales; f__Ruminococcaceae	0.964958116
90af21e6dc7d190642a7e5e5a30e4f23	k__Bacteria; p__Tenericutes; c__Mollicutes; o__RF39; f__; g__; s__	0.999992516
dbeee9943ca3682b3a3f1e8268dcb105	k__Bacteria; p__Firmicutes; c__Clostridia; o__Clostridiales	0.980535978
e2b68a9ee6483eb50962166d10aac95a	k__Bacteria; p__Firmicutes; c__Clostridia; o__Clostridiales; f__Lachnospiraceae	0.974949078
de2ef3dd4619f7af6ee2dcc39a8839c4	k__Bacteria; p__Firmicutes; c__Clostridia; o__Clostridiales; f__Ruminococcaceae; g__Oscillospira; s__	0.996415043
0d991d5350f943506396410bca6bb577	k__Bacteria; p__Firmicutes; c__Clostridia; o__Clostridiales; f__; g__; s__	0.965046453
b09fc268c266478e2eb443c0bf6a5355	k__Bacteria; p__Firmicutes; c__Clostridia; o__Clostridiales; f__Ruminococcaceae; g__; s__	0.983039276
d83208e60b08ca39c025d001967089b4	k__Bacteria; p__Actinobacteria; c__Actinobacteria; o__Actinomycetales; f__Dermabacteraceae; g__Brachybacterium; s__conglomeratum	0.758417859
4f7c7cc31210c90f0d65470473dfd0d9	k__Bacteria; p__Firmicutes; c__Bacilli; o__Bacillales; f__; g__; s__	0.82423187
a37dbbd045d07394d48aba9291d750b9	k__Bacteria; p__OD1; c__; o__; f__; g__; s__	0.734278568
a819af028725414e4bfb17e6242e9147	k__Bacteria; p__Actinobacteria; c__Actinobacteria; o__Actinomycetales; f__Pseudonocardiaceae	0.98296548
3289db62cbb2cdc3ad0c44e27521d31a	k__Bacteria; p__Firmicutes; c__Bacilli; o__Lactobacillales; f__Aerococcaceae; g__Alkalibacterium; s__iburiense	0.998507522
33e07eed5c01048e4ac5d24bb48b736f	k__Bacteria; p__Actinobacteria; c__Actinobacteria; o__Actinomycetales; f__Yaniellaceae; g__Yaniella; s__	0.999987976
cc2c59a7a24c0037769666307c94df15	k__Bacteria; p__Firmicutes; c__Clostridia; o__Clostridiales; f__Lachnospiraceae; g__Clostridium; s__hathewayi	0.995936948
b6b9aa4f21bd2443a4ab615e2df52563	k__Bacteria; p__Firmicutes; c__Clostridia; o__Clostridiales; f__Lachnospiraceae; g__[Ruminococcus]; s__gnavus	0.988563289
d4c3c8b93dca4123c49c3a558508879d	k__Bacteria; p__Firmicutes; c__Bacilli; o__Lactobacillales; f__Lactobacillaceae; g__Lactobacillus	0.999999703
d822ccc075a1e1bfab8487716d51cc7e	k__Bacteria; p__Bacteroidetes; c__Bacteroidia; o__Bacteroidales; f__S24-7; g__; s__	0.999671227
5f024c20579eda74795d82d59bc16bad	k__Bacteria; p__Gemmatimonadetes; c__Gemm-3; o__; f__; g__; s__	0.999870322
6ddfb9f81497f0fa63c0047fb102631f	k__Bacteria; p__Firmicutes; c__Clostridia; o__Clostridiales; f__Lachnospiraceae	0.96841831
af00dacf17053bb0ce052ad88fff88cc	k__Bacteria; p__Firmicutes; c__Clostridia; o__Clostridiales; f__; g__; s__	0.95694531
287d31c32bc91f4cbb9dd0c1615e361b	k__Bacteria; p__Bacteroidetes; c__Bacteroidia; o__Bacteroidales; f__RF16; g__; s__	0.999856487
a17a8bf1a52ff97321e9d8be0647868c	k__Bacteria; p__Proteobacteria; c__Epsilonproteobacteria; o__Campylobacterales; f__Campylobacteraceae; g__Arcobacter; s__cryaerophilus	0.976895895
558390ff613243799d2aed568ede62bf	k__Bacteria; p__Firmicutes; c__Clostridia; o__Clostridiales; f__Lachnospiraceae	0.979533487
a25b02d746a06083252adfbdce38d753	k__Bacteria; p__Firmicutes; c__Clostridia; o__Clostridiales; f__Ruminococcaceae; g__Ruminococcus; s__	0.81666435
6de0b3eff9ce2d6ce38481daa166cd92	k__Bacteria; p__Bacteroidetes; c__Bacteroidia; o__Bacteroidales; f__; g__; s__	0.996054265
da8a41b379b3590f35003fe3e1f32752	k__Bacteria; p__Bacteroidetes; c__Bacteroidia; o__Bacteroidales; f__[Barnesiellaceae]; g__; s__	0.846469001
d9d9a815bf3f55ca2a05e6ce940be8ad	k__Bacteria; p__Firmicutes; c__Clostridia; o__Clostridiales; f__Lachnospiraceae	0.970004831
cf878c00deba025b2e44460cc8045dd4	k__Bacteria; p__Firmicutes; c__Erysipelotrichi; o__Erysipelotrichales; f__Erysipelotrichaceae; g__; s__	0.825331873
f75ca981d1174653ca2a52e4645056f8	k__Bacteria; p__Bacteroidetes; c__Bacteroidia; o__Bacteroidales; f__Bacteroidaceae; g__5-7N15; s__	0.99999836
aebfa9c873fed1bb28c669c2de6e557b	k__Bacteria; p__Proteobacteria; c__Gammaproteobacteria; o__Xanthomonadales; f__Xanthomonadaceae; g__Dyella; s__marensis	0.806594573
b8f39989884b5873aba9b1ec3aa1e87f	k__Bacteria; p__Proteobacteria; c__Alphaproteobacteria; o__Rickettsiales; f__mitochondria	0.999999991
87d6b5434d6d4e862e014d9951562672	k__Bacteria; p__Proteobacteria; c__Alphaproteobacteria; o__Rickettsiales; f__mitochondria	1
919109a463436fa220f6a39c459efa6b	k__Bacteria; p__Bacteroidetes; c__Flavobacteriia; o__Flavobacteriales; f__[Weeksellaceae]; g__Chryseobacterium; s__	0.998979757
e3930e22658ba226628b0fcc1f72bf50	k__Bacteria; p__Bacteroidetes; c__Bacteroidia; o__Bacteroidales; f__Porphyromonadaceae; g__; s__	0.99995956
80258995b4f16c634e9dc590d609c9bb	k__Bacteria; p__Bacteroidetes; c__Sphingobacteriia; o__Sphingobacteriales; f__Sphingobacteriaceae; g__; s__	0.969213971
2102432f5908b9d676a6417e7f1875c4	k__Bacteria; p__Proteobacteria; c__Betaproteobacteria; o__Burkholderiales; f__Alcaligenaceae	0.999692686
2045bf1c0bfa75e5ca6b49c0a5a40a8a	k__Bacteria; p__Actinobacteria; c__Actinobacteria; o__Actinomycetales; f__Yaniellaceae; g__Yaniella; s__	0.999916197
a09531e9b37ce32cd2de83d3d482de4d	k__Bacteria; p__Firmicutes; c__Bacilli; o__Lactobacillales; f__Aerococcaceae; g__Facklamia; s__	0.998556108
86dc90d69a4ae5f85821cc8fa8a689c4	k__Bacteria; p__Proteobacteria; c__Betaproteobacteria; o__Burkholderiales; f__Burkholderiaceae; g__Burkholderia; s__glathei	0.995386815
0a2162f308aaaf7341c7825044a4309e	k__Bacteria; p__Firmicutes; c__Clostridia; o__Clostridiales; f__; g__; s__	0.966800679
f54ad17a766a16311e3ac48c4d6d1cf0	k__Bacteria; p__Firmicutes; c__Clostridia; o__Clostridiales	0.994984147
74175c27c8b24099133495565e25496d	k__Bacteria; p__Firmicutes; c__Clostridia; o__Clostridiales; f__Lachnospiraceae	0.997299597
8cc232d705238b71c28c152981d7747f	k__Bacteria; p__Firmicutes; c__Clostridia; o__Clostridiales; f__Lachnospiraceae; g__Coprococcus; s__	0.968542482
0a57c1c553a9c6bc1739f9edf9cb74a9	k__Bacteria; p__Firmicutes; c__Clostridia; o__Clostridiales; f__Ruminococcaceae; g__Ruminococcus; s__	0.9953148
b8226f5eeb409e50b7cbfa3d7eb85c7b	k__Bacteria; p__Firmicutes; c__Clostridia; o__Clostridiales; f__Lachnospiraceae; g__Roseburia; s__	0.838094709
e3c65d52479c36d7edb009c18b022a05	k__Bacteria; p__Bacteroidetes; c__Bacteroidia; o__Bacteroidales; f__Bacteroidaceae; g__5-7N15; s__	0.999992014
173ae52a3af2c0b07aacb809dc8dadd6	k__Bacteria; p__Bacteroidetes; c__Flavobacteriia; o__Flavobacteriales; f__[Weeksellaceae]; g__Chryseobacterium; s__	0.999866002
b1924b364f953c7a71685202bd6ea6d3	k__Bacteria; p__Firmicutes; c__Bacilli; o__Bacillales; f__Bacillaceae; g__Bacillus	0.738694586
dcbc78d71e815f902e0c515b784a9481	k__Bacteria; p__Firmicutes; c__Clostridia; o__Clostridiales; f__Veillonellaceae; g__; s__	0.996628256
37780b3b32371bc556f2e40015a23643	k__Bacteria; p__Firmicutes; c__Clostridia; o__Clostridiales; f__Ruminococcaceae; g__Anaerofilum; s__	0.992254356
db10fe21f11f725ec4ff46dc64d57275	k__Bacteria; p__Bacteroidetes; c__Bacteroidia; o__Bacteroidales; f__Bacteroidaceae; g__5-7N15; s__	0.99995539
78a2d4d9b1b3b4ae9d5a29f7b6d73fa9	k__Bacteria; p__Proteobacteria; c__Betaproteobacteria; o__Burkholderiales; f__Oxalobacteraceae	0.99998508
7d92dc6529832522fb4d7b58faa31c42	k__Bacteria; p__Proteobacteria; c__Alphaproteobacteria; o__Rickettsiales; f__mitochondria	0.999999998
8eaa45199b0f2506aeaaf046485155bf	k__Bacteria; p__Firmicutes; c__Bacilli; o__Lactobacillales; f__Enterococcaceae; g__Enterococcus	0.819606467
f2bff4b4c721992925115b0059d71aec	k__Bacteria; p__Proteobacteria; c__Alphaproteobacteria; o__Rhizobiales; f__Hyphomicrobiaceae; g__Devosia; s__	0.977205629
041cc4c496be8b83da0d6d3a671b6563	k__Bacteria; p__Actinobacteria; c__Actinobacteria; o__Actinomycetales; f__Nocardioidaceae	0.99996242
50df789d490ab6b872190f41e40da0b8	k__Bacteria; p__Actinobacteria; c__Actinobacteria; o__Actinomycetales	0.999876161
6d54710fad298d009adc28bee4176708	k__Bacteria; p__Actinobacteria; c__Actinobacteria; o__Actinomycetales; f__Micrococcaceae	0.986422203
dd6b983b07a7dfedd43306827d639277	k__Bacteria; p__Proteobacteria; c__Gammaproteobacteria; o__Xanthomonadales; f__Xanthomonadaceae; g__Thermomonas; s__fusca	0.988151172
8e05e934d65b667936c559957a0e2000	k__Bacteria; p__Proteobacteria; c__Gammaproteobacteria; o__Pseudomonadales; f__Pseudomonadaceae; g__Pseudomonas; s__mendocina	0.730349491
b3a303ba06c1bb3619bd2b29961c3036	k__Bacteria; p__Proteobacteria; c__Alphaproteobacteria; o__Sphingomonadales; f__Sphingomonadaceae; g__Sphingopyxis; s__	0.97866136
29ca4138801034d2778f8ecd785e8c4c	k__Bacteria; p__Proteobacteria; c__Gammaproteobacteria; o__Pseudomonadales; f__Moraxellaceae; g__Acinetobacter; s__	0.85667407
101459aacbe0e48366740c8c26db3390	k__Bacteria; p__Actinobacteria; c__Actinobacteria; o__Actinomycetales; f__Corynebacteriaceae; g__Corynebacterium; s__	0.740694141
6e87edd4df88925f496fe7b8f8413975	k__Bacteria; p__Spirochaetes; c__Spirochaetes; o__Sphaerochaetales; f__Sphaerochaetaceae; g__Sphaerochaeta; s__	0.999997058
fe1ee2aaf764cd84b390a2062be74125	k__Bacteria; p__Firmicutes; c__Bacilli; o__Lactobacillales; f__Streptococcaceae; g__Streptococcus	0.999590367
fe6796ab697afb22b18abd4002e454aa	k__Bacteria; p__Firmicutes; c__Clostridia; o__Clostridiales; f__Lachnospiraceae	0.960436829
07a84ca853fa95560bb3e33c6be7f02b	k__Bacteria; p__Firmicutes; c__Clostridia; o__Clostridiales; f__Ruminococcaceae; g__; s__	0.967445869
6a19c0f7eece37e859b44a3743fd89d1	k__Bacteria; p__Firmicutes; c__Clostridia; o__Clostridiales; f__Ruminococcaceae; g__Oscillospira; s__	0.996517005
6f14a6a730f9ea30465f546c047bf09d	k__Bacteria; p__Firmicutes; c__Clostridia; o__Clostridiales; f__; g__; s__	0.947050956
f5cd06a60038a8baa12d6f1ecbf46ec3	k__Bacteria; p__Firmicutes; c__Bacilli; o__Bacillales; f__Bacillaceae; g__Bacillus	0.775306455
f2cede8a9a2fdd5ceb2f4d48e5bb9b46	k__Bacteria; p__Firmicutes; c__Bacilli; o__Bacillales; f__Planococcaceae; g__Ureibacillus; s__	0.999859557
d0709bab260163985053140b44cecfe9	k__Bacteria; p__TM7; c__TM7-3	0.999999966
8775c179167c843782926b4d2fad122e	k__Bacteria; p__TM7; c__TM7-1; o__; f__; g__; s__	0.999723218
7b92dedfcec4a0d408c737cd03d39e22	k__Bacteria; p__Firmicutes; c__Erysipelotrichi; o__Erysipelotrichales; f__Erysipelotrichaceae; g__; s__	0.998487054
fa76c97d2c35de581ebb9d92217ef3fc	k__Bacteria; p__Firmicutes; c__Clostridia; o__Clostridiales; f__Lachnospiraceae; g__Clostridium; s__symbiosum	0.948501789
0b255bedfe1db492e6612cf10fb51026	k__Bacteria; p__Firmicutes; c__Clostridia; o__Clostridiales; f__Ruminococcaceae; g__Oscillospira; s__	0.98962574
b34ffbc77fcc8ffc87a6b25294e7fdd2	k__Bacteria; p__Firmicutes; c__Clostridia; o__Clostridiales; f__; g__; s__	0.981765491
92c90ca6bea439d5020dbb410f5624ba	k__Bacteria; p__Firmicutes; c__Clostridia; o__Clostridiales	0.993097602
0c45eda5c85dca684612ca8cb64b50a3	k__Bacteria; p__Tenericutes; c__Mollicutes; o__RF39; f__; g__; s__	0.999997604
b7eccfcb41b14899800c23af4643a46f	k__Bacteria; p__Firmicutes; c__Clostridia; o__Clostridiales; f__Lachnospiraceae	0.975784661
46163dc7fac65fc8902ec36e46194e63	k__Bacteria; p__Firmicutes; c__Clostridia; o__Clostridiales; f__Lachnospiraceae	0.969350595
b02e18c930ab66e49be60d480abe0782	k__Bacteria; p__Bacteroidetes; c__Bacteroidia; o__Bacteroidales; f__Rikenellaceae; g__; s__	0.996512872
a106828c8696155c0441aab573cc8654	k__Bacteria; p__Firmicutes; c__Bacilli; o__Lactobacillales; f__Enterococcaceae; g__Vagococcus; s__	0.989404502
d656cf619f6a846e01a3b793a17bf858	k__Bacteria; p__Bacteroidetes	0.982977441
f82f5d00e1e9d3859fb8fb296898d1b3	k__Bacteria; p__Firmicutes; c__Clostridia; o__Clostridiales; f__Ruminococcaceae	0.974480073
722628ad47ae4507649b553daee1a23b	k__Bacteria; p__Proteobacteria; c__Betaproteobacteria; o__Burkholderiales; f__Alcaligenaceae; g__; s__	0.741985858
b97517ee822e7ff227126377f96dbee8	k__Bacteria; p__Firmicutes; c__Clostridia; o__Clostridiales; f__Lachnospiraceae; g__; s__	0.735760853
4e002e932d586cfe773877215e96bbaa	k__Bacteria; p__Firmicutes; c__Clostridia; o__Clostridiales; f__Lachnospiraceae; g__Butyrivibrio; s__	0.924364239
8c30b002e112a0543e640f542e08c4ef	k__Bacteria; p__Firmicutes; c__Clostridia; o__Clostridiales; f__Ruminococcaceae; g__; s__	0.903984344
7beca10d57a2fa6b65419b2c4e375009	k__Bacteria; p__Firmicutes; c__Clostridia; o__Clostridiales; f__Ruminococcaceae; g__Oscillospira; s__	0.995116021
1910dcd594404c88e00468b6f738ede0	k__Bacteria; p__Verrucomicrobia; c__Verrucomicrobiae; o__Verrucomicrobiales; f__Verrucomicrobiaceae; g__Akkermansia; s__	0.999999918
ab9a4bbea87d4f7001fb8e0a92d52bc4	k__Bacteria; p__Firmicutes; c__Clostridia; o__Clostridiales; f__Ruminococcaceae; g__; s__	0.82849096
9050014310079142d9634e9dc6bb87aa	k__Bacteria; p__Actinobacteria; c__Actinobacteria; o__Actinomycetales; f__Brevibacteriaceae; g__Brevibacterium	0.999999973
e9a5775b1d1784ea823947bd10f606c3	k__Bacteria; p__Proteobacteria; c__Betaproteobacteria; o__Burkholderiales; f__Oxalobacteraceae; g__Massilia	0.766907255
644949430c72d4cd688ad25795efacb0	k__Bacteria; p__Proteobacteria; c__Betaproteobacteria; o__Burkholderiales; f__Alcaligenaceae; g__Oligella; s__	0.999999999
72a325eb492028b961e70904f1ef67f4	k__Bacteria; p__Firmicutes; c__Bacilli; o__Bacillales; f__Staphylococcaceae; g__Staphylococcus	0.768462289
2ae1da0e8b5204ebe7497a1cd7501b8d	k__Bacteria; p__Bacteroidetes; c__Cytophagia; o__Cytophagales; f__Cyclobacteriaceae; g__; s__	0.86644422
06ed83e10a3af54f399d301c2d5209a9	k__Bacteria; p__Proteobacteria; c__Gammaproteobacteria; o__Pseudomonadales; f__Pseudomonadaceae; g__Pseudomonas; s__caeni	0.898550394
485486b7555771e84fa73a94e82cb13b	k__Bacteria; p__Proteobacteria; c__Betaproteobacteria; o__Burkholderiales; f__Alcaligenaceae; g__; s__	0.797296004
4162c1659b63c5231d94f2a9929e6b80	k__Bacteria; p__Firmicutes; c__Clostridia; o__Clostridiales; f__[Mogibacteriaceae]	0.989780796
a695240c831416422b60e0cb47d13c3b	k__Bacteria; p__Bacteroidetes; c__Bacteroidia; o__Bacteroidales	0.71527608
ec63d6fef1f5ab13af866144f5885ce7	k__Bacteria; p__Firmicutes; c__Clostridia; o__Clostridiales; f__Veillonellaceae; g__Veillonella	0.999999423
a98e87e788864c8ac316210880b9182c	k__Bacteria; p__Firmicutes; c__Clostridia; o__Clostridiales; f__; g__; s__	0.969923363
255466b9923eed55a19d1739ac513b7c	k__Bacteria; p__Cyanobacteria; c__4C0d-2; o__YS2; f__; g__; s__	0.999999735
cd2d12b496791e44a5a46bc145777505	k__Bacteria; p__Bacteroidetes; c__Bacteroidia; o__Bacteroidales; f__Porphyromonadaceae; g__Paludibacter; s__	0.997925359
8386ebf658bc3a206a8f9065d7a9cf86	k__Bacteria; p__Firmicutes; c__Clostridia; o__Clostridiales; f__Ruminococcaceae; g__Oscillospira; s__	0.959143485
998a911a93f11944a55affce1fbf7aa8	k__Bacteria; p__Firmicutes; c__Clostridia; o__Clostridiales; f__Ruminococcaceae; g__; s__	0.981745597
f3d2ec4f44179b32cd8c7acbd30fe4dd	k__Bacteria; p__Firmicutes; c__Erysipelotrichi; o__Erysipelotrichales; f__Erysipelotrichaceae; g__RFN20; s__	0.957990777
fdcec42818fdb184fe5b462f5aa1d7b9	k__Bacteria; p__Firmicutes; c__Clostridia; o__Clostridiales	0.999263242
7a16723276bff21463ea473e158d0bd6	k__Bacteria; p__Firmicutes; c__Clostridia; o__Clostridiales; f__Lachnospiraceae	0.979183831
281089540026ba957513f8e60c4a3bd8	k__Bacteria; p__Firmicutes; c__Clostridia; o__Clostridiales; f__; g__; s__	0.978746771
40c62edb86ba8a484cdde0ef67fbd518	k__Bacteria; p__Proteobacteria; c__Alphaproteobacteria; o__Rickettsiales; f__mitochondria	0.999999999
9996ad276173304602228762ce30674a	k__Bacteria; p__Firmicutes; c__Bacilli; o__Bacillales; f__Bacillaceae; g__Bacillus; s__longiquaesitum	0.908670764
64fc02f3b987bacb84c285d93e4b8091	k__Bacteria; p__Proteobacteria; c__Betaproteobacteria; o__Neisseriales; f__Neisseriaceae	0.999711048
b88e722f301a5d3efc93de12134d76c0	k__Bacteria; p__Proteobacteria; c__Gammaproteobacteria; o__Pseudomonadales; f__Pseudomonadaceae; g__Pseudomonas	0.998517551
95a70f4d2a176ce7bb2ea458e21a8ce7	k__Bacteria; p__Proteobacteria; c__Betaproteobacteria; o__Burkholderiales; f__Comamonadaceae	0.999848205
a5fd39f7f88c7d2814918e35d4d0e6ea	k__Bacteria; p__Firmicutes; c__Clostridia; o__Clostridiales; f__Veillonellaceae; g__Anaerovibrio; s__	0.999628734
02af29809bde9a7bdf8877f4f958a4da	k__Bacteria; p__Firmicutes; c__Erysipelotrichi; o__Erysipelotrichales; f__Erysipelotrichaceae	0.966224006
e403bf4d86cd1bc83d4ce4b1ee4b37b1	k__Bacteria; p__Firmicutes; c__Clostridia; o__Clostridiales; f__; g__; s__	0.980094264
595629dfc81c75efcd6f00845b17e8aa	k__Bacteria; p__Firmicutes; c__Clostridia; o__Clostridiales; f__Ruminococcaceae; g__Ruminococcus	0.841999527
1da2426d0e3a5e6d35e7cdaa60b33952	k__Bacteria; p__Bacteroidetes; c__Bacteroidia; o__Bacteroidales; f__Rikenellaceae; g__; s__	0.995451833
2c43d3564ebf7a6c085804cfbe29f6f0	k__Bacteria; p__Bacteroidetes; c__Bacteroidia; o__Bacteroidales; f__Bacteroidaceae; g__; s__	0.992017207
18118135f9e75f641aa4fd21d70b7c08	k__Bacteria; p__Firmicutes; c__Clostridia; o__Clostridiales; f__Lachnospiraceae	0.941067619
e32f31be416b05d42b7e1a11c5294ee9	k__Bacteria; p__Firmicutes; c__Clostridia; o__Clostridiales; f__Ruminococcaceae; g__Oscillospira; s__	0.999178768
3ef0e75189414566fb80d241e496a97d	k__Bacteria; p__Actinobacteria; c__Actinobacteria; o__Actinomycetales; f__Micrococcaceae	0.998738541
1b3f560fe9d933d72371d24728f913c9	k__Bacteria; p__Bacteroidetes; c__Cytophagia; o__Cytophagales; f__Cyclobacteriaceae; g__; s__	0.835302654
20d3b80748a3222b0ef8b0c2eec6dbbe	k__Bacteria; p__Bacteroidetes	0.999743044
65018a788d76612e8c5de87da4c1304e	k__Bacteria; p__Bacteroidetes; c__Flavobacteriia; o__Flavobacteriales; f__Flavobacteriaceae; g__; s__	0.939390202
ec8f4bd43d04b19c4036823bbee77f31	k__Bacteria; p__Spirochaetes; c__Spirochaetes; o__Sphaerochaetales; f__Sphaerochaetaceae; g__Sphaerochaeta; s__	0.99999537
9acbd73bd945a999ad51f1acb8ab561a	k__Bacteria; p__Firmicutes; c__Clostridia; o__Clostridiales; f__Lachnospiraceae	0.894634608
1dab749f272392a8cd85ea16f4ce2c90	k__Bacteria; p__Firmicutes; c__Erysipelotrichi; o__Erysipelotrichales; f__Erysipelotrichaceae; g__Erysipelothrix; s__	0.999954449
6378171beb55835204decc68d1485aec	k__Bacteria; p__Bacteroidetes; c__Bacteroidia; o__Bacteroidales; f__; g__; s__	0.993874847
8503b34a9f2450788dd2e22669c8ab78	k__Bacteria; p__Firmicutes; c__Clostridia; o__Clostridiales; f__Caldicoprobacteraceae; g__Caldicoprobacter; s__	0.995050165
9783cca0a75207bf7a15fdf3408f2853	k__Bacteria; p__TM7; c__TM7-3; o__CW040; f__F16; g__; s__	0.999999679
9db6c820178b8cd273e537d0df470da7	k__Bacteria; p__Cyanobacteria; c__Synechococcophycideae; o__Synechococcales; f__Synechococcaceae; g__Synechococcus; s__	0.932820395
14d0f79db630397fbc8d2b26b8134e97	k__Bacteria; p__Proteobacteria; c__Deltaproteobacteria; o__Desulfovibrionales; f__Desulfovibrionaceae; g__Desulfovibrio; s__D168	0.999997915
a4626136311378f88b9d5fec6d4daddb	k__Bacteria; p__Proteobacteria; c__Gammaproteobacteria; o__Enterobacteriales; f__Enterobacteriaceae	0.99999988
485912c90800224a5e611e3096a9f611	k__Bacteria; p__Firmicutes; c__Erysipelotrichi; o__Erysipelotrichales; f__Erysipelotrichaceae; g__Holdemania; s__	0.999996908
bd86f536429721b407aa31a7defc1116	k__Bacteria; p__Bacteroidetes; c__Bacteroidia; o__Bacteroidales; f__; g__; s__	0.994550643
a4c510bb29897480b685c9455bb654c2	k__Bacteria; p__Actinobacteria; c__Coriobacteriia; o__Coriobacteriales; f__Coriobacteriaceae; g__Atopobium; s__	0.975826379
4ea18d2439d9c28feef3ba751d6aa234	k__Bacteria; p__Bacteroidetes; c__Bacteroidia; o__Bacteroidales; f__Rikenellaceae; g__; s__	0.985813344
ae5a629f10eda3d1cf3e1af656a69006	k__Bacteria; p__Firmicutes; c__Clostridia; o__Clostridiales; f__Lachnospiraceae	0.998807262
b56cb50a24b44f681cd8e6166deeea37	k__Bacteria; p__Firmicutes; c__Clostridia; o__Clostridiales; f__Lachnospiraceae	0.963807526
6c09250a013aac8db8ec0603a98b50aa	k__Bacteria; p__Firmicutes; c__Bacilli; o__Bacillales; f__Bacillaceae; g__Bacillus; s__	0.933583998
45cf4a444bf8860b500113d10169afb8	k__Bacteria; p__Firmicutes; c__Bacilli; o__Lactobacillales; f__Leuconostocaceae; g__Weissella	0.773734063
9ed4579e95fa6e8d72da8b7ea188dd65	k__Bacteria; p__Actinobacteria; c__Actinobacteria; o__Actinomycetales; f__Microbacteriaceae; g__Leucobacter; s__	0.875374007
6c5aa11d817996fa78aacbeaa5cb9a19	k__Bacteria; p__Proteobacteria; c__Gammaproteobacteria; o__Pseudomonadales; f__Pseudomonadaceae; g__Pseudomonas	0.7012022
9ef2db7eb5c474f90e1461f4f75bf92f	k__Bacteria; p__Firmicutes; c__Clostridia; o__Clostridiales; f__; g__; s__	0.824704218
186c2138a4b80561c283f735bfdb1dc7	k__Bacteria; p__Bacteroidetes; c__Bacteroidia; o__Bacteroidales; f__S24-7; g__; s__	0.762218815
5edc0b28833f0473f2eb21a6b9692f84	k__Bacteria; p__Bacteroidetes; c__Bacteroidia; o__Bacteroidales; f__S24-7; g__; s__	0.986115576
519c8c40da34258577ab31150340af91	k__Bacteria; p__Firmicutes; c__Clostridia; o__Clostridiales; f__Lachnospiraceae; g__[Ruminococcus]	0.951433068
30019908cd43ab8859e6839b939a5b3d	k__Bacteria; p__Firmicutes; c__Erysipelotrichi; o__Erysipelotrichales; f__Erysipelotrichaceae	0.999045916
804adbab947a7811f31021b609807c07	k__Bacteria; p__Firmicutes; c__Clostridia; o__Clostridiales; f__Ruminococcaceae	0.986232485
80250efef598e87e9b2bad4213950c19	k__Bacteria; p__Firmicutes; c__Clostridia; o__Clostridiales; f__Ruminococcaceae; g__Oscillospira; s__	0.998536334
1f09516e2f76a541c18e308c372047ac	k__Bacteria; p__Firmicutes; c__Clostridia; o__Clostridiales; f__; g__; s__	0.975427504
3c6d3890de2cbdb6fad688713361dcf0	k__Bacteria; p__Actinobacteria; c__Actinobacteria; o__Actinomycetales; f__Intrasporangiaceae	0.997960573
039219e4262bdacb93b2881737b2c998	k__Bacteria; p__Actinobacteria; c__Actinobacteria; o__Actinomycetales; f__Actinomycetaceae; g__; s__	0.999358803
0d314aea97e39853819037b2330ff47d	k__Bacteria; p__[Thermi]; c__Deinococci; o__Deinococcales; f__Trueperaceae; g__B-42; s__	0.999998252
328ded9b9a70e7c95bd41cb331ef8a5e	k__Bacteria; p__Actinobacteria; c__Actinobacteria; o__Actinomycetales; f__Yaniellaceae; g__Yaniella; s__	0.999697607
2ebbcc22113cbd857e47bdebac1eb7e5	k__Bacteria; p__Tenericutes; c__Mollicutes; o__Acholeplasmatales; f__Acholeplasmataceae; g__Acholeplasma; s__	0.998070642
87597602bc7492711e8eb09e373c1f55	k__Bacteria; p__Firmicutes; c__Clostridia; o__Clostridiales	0.998742886
15e71406954176e7416f8030f35da70d	k__Archaea; p__Euryarchaeota; c__Methanomicrobia; o__Methanosarcinales; f__Methanosarcinaceae	0.999949323
fc61df55d13937a422745c5f99a45b95	k__Bacteria; p__Bacteroidetes; c__Bacteroidia; o__Bacteroidales; f__; g__; s__	0.994708287
af90d70f5bded8182ae6f49945276a29	k__Bacteria; p__Firmicutes; c__Clostridia; o__Clostridiales	0.989901586
214793456ca48158353a2e2fba90b09d	k__Bacteria; p__Firmicutes; c__Clostridia; o__Clostridiales; f__; g__; s__	0.932707614
fb77c37c7da8cbb8ed32897ec3f6d65c	k__Bacteria; p__Firmicutes; c__Clostridia; o__Clostridiales; f__Lachnospiraceae; g__[Ruminococcus]; s__gnavus	0.99598769
02cc7809d2e7bc78fcbbe6f450f85fae	k__Bacteria; p__Firmicutes; c__Clostridia; o__Clostridiales	0.99525229
bce29b83dca38918aa76f3335cd8decc	k__Bacteria; p__Proteobacteria; c__Alphaproteobacteria; o__Sphingomonadales; f__Sphingomonadaceae; g__Sphingomonas; s__	0.962169689
79dea169322d392b2e81ee0935bfecda	k__Bacteria; p__Proteobacteria; c__Gammaproteobacteria; o__Pseudomonadales; f__Moraxellaceae; g__Acinetobacter; s__johnsonii	0.71932915
ac08c5d6df078535556037abb9bb988b	k__Bacteria; p__Proteobacteria; c__Betaproteobacteria; o__Rhodocyclales; f__Rhodocyclaceae; g__Methyloversatilis; s__	0.999026235
e185142738307c55eb9274db2a7db5f4	k__Bacteria; p__Proteobacteria; c__Gammaproteobacteria; o__Aeromonadales; f__Aeromonadaceae; g__Oceanisphaera; s__	0.754504183
a6190bc466ee680946f22c73247668f2	k__Bacteria; p__[Thermi]; c__Deinococci; o__Deinococcales; f__Trueperaceae; g__B-42; s__	0.999922381
1ed1c4a4c715de18482e2747b191808a	k__Bacteria; p__Proteobacteria; c__Alphaproteobacteria; o__Rhodobacterales; f__Rhodobacteraceae	0.999378972
2ee16b8ca7a2b6390418b04a9943758b	k__Bacteria; p__Firmicutes; c__Clostridia; o__Natranaerobiales; f__Anaerobrancaceae; g__Dethiobacter; s__	0.999971247
549d707b15822579f8bab03d0186e953	k__Bacteria; p__Proteobacteria; c__Gammaproteobacteria; o__Pseudomonadales; f__Pseudomonadaceae; g__Pseudomonas; s__caeni	0.925842639
82eec5188eede3ec20212ee326f35de6	k__Bacteria; p__Tenericutes; c__Mollicutes; o__Acholeplasmatales; f__Acholeplasmataceae; g__Acholeplasma; s__	0.994715312
caa319d5de8479a9e03ab04464a8b740	k__Bacteria; p__Proteobacteria; c__Deltaproteobacteria; o__Desulfobacterales; f__Desulfobulbaceae; g__Desulfofustis; s__glycolicus	0.986534883
b1b21f158cb6b29b9cb3d598436c02fc	k__Bacteria; p__Firmicutes; c__Bacilli; o__Lactobacillales; f__Aerococcaceae; g__Facklamia; s__	0.998448455
f4eb2cd0ba69979838af5f4ff46f9da4	k__Bacteria; p__Firmicutes; c__Clostridia; o__Clostridiales; f__Lachnospiraceae; g__; s__	0.700665271
f12529f15b8d6e5bbf3d57f5aebc7a0f	k__Bacteria; p__Bacteroidetes; c__Bacteroidia; o__Bacteroidales; f__Prevotellaceae; g__Prevotella; s__	0.96321861
0562c3df019513147e4fa5333f2b3a27	k__Bacteria; p__Firmicutes; c__Clostridia; o__Clostridiales; f__Ruminococcaceae	0.934825976
4436663d0891737eaea67a5eaabf587b	k__Bacteria; p__Bacteroidetes; c__Bacteroidia; o__Bacteroidales; f__Porphyromonadaceae; g__Paludibacter; s__	0.997740443
9e9f434d86af80ceb3f1ac18a901b5bc	k__Bacteria; p__Firmicutes; c__Clostridia; o__Clostridiales; f__Ruminococcaceae	0.979746934
8f2eac60adbc82287b54ec09645061c2	k__Bacteria; p__Firmicutes; c__Clostridia; o__Clostridiales; f__Ruminococcaceae; g__; s__	0.839881325
5603037cc7d72913726704c0b2f7a56f	k__Bacteria; p__Firmicutes; c__Clostridia; o__Clostridiales; f__Ruminococcaceae; g__; s__	0.84496986
7fdb6a2f774cc1ad2a32316e8354135f	k__Bacteria; p__Bacteroidetes; c__Bacteroidia; o__Bacteroidales; f__; g__; s__	0.997123702
696a3ecb7cd7450bcf476c925ae9073a	k__Bacteria; p__Bacteroidetes; c__Bacteroidia; o__Bacteroidales; f__Prevotellaceae; g__Prevotella; s__	0.997479448
277010d15e8c8b35e3022d3a8ee24e52	k__Bacteria; p__Firmicutes; c__Bacilli; o__Bacillales; f__Paenibacillaceae; g__Paenibacillus; s__	0.985168569
0cfe401f8ababd3ce5822c79e82a448c	k__Bacteria; p__Firmicutes; c__Clostridia; o__Clostridiales; f__Ruminococcaceae; g__; s__	0.886783854
87047159f98059cb402f5e3da81d3e26	k__Bacteria; p__Firmicutes; c__Erysipelotrichi; o__Erysipelotrichales; f__Erysipelotrichaceae	0.993946824
033beca23f1e72f5110a3df6ea6cdcdf	k__Bacteria; p__Bacteroidetes; c__Flavobacteriia; o__Flavobacteriales; f__Cryomorphaceae; g__Brumimicrobium; s__	0.990769288
abbab15a3e3c2de0d00d9a2861f544dc	k__Bacteria; p__Verrucomicrobia; c__Opitutae; o__Puniceicoccales; f__Puniceicoccaceae; g__Coraliomargarita; s__	0.999929979
0ee5d65d5dc38dbdc030de119c200223	k__Bacteria; p__Proteobacteria; c__Alphaproteobacteria; o__Rhodobacterales; f__Rhodobacteraceae	0.999860779
280a8b670f5c949c065d523368523577	k__Bacteria; p__Spirochaetes; c__Spirochaetes; o__Spirochaetales; f__Spirochaetaceae; g__Treponema; s__	0.999891792
4cee41f0a153dfa81d2eebd184f05e02	k__Bacteria; p__Firmicutes; c__Clostridia; o__Clostridiales; f__Ruminococcaceae; g__Oscillospira; s__	0.750312513
a70e1a4b25f81e0986a27c326ca74f56	k__Bacteria; p__Firmicutes; c__Clostridia; o__Clostridiales	0.903819915
ba455ad7d736cf045009bbe6e02a5cba	k__Bacteria; p__Firmicutes; c__Clostridia; o__Clostridiales; f__Lachnospiraceae; g__Dorea; s__	0.848291856
ae2dae9257925605949c06add9973d42	k__Bacteria; p__Bacteroidetes; c__Bacteroidia; o__Bacteroidales; f__; g__; s__	0.99782025
1e3f5dec15b60d93236cf09b0d4a5e9a	k__Bacteria; p__Firmicutes; c__Clostridia; o__Clostridiales; f__Lachnospiraceae	0.980941257
c80170733f2bd7ad2af371286689158e	k__Bacteria; p__Firmicutes; c__Clostridia; o__Clostridiales; f__Ruminococcaceae; g__Oscillospira; s__	0.987913562
cad62d1ae38d1edd7d9d6f99bdf40c8f	k__Bacteria; p__Firmicutes; c__Clostridia; o__Clostridiales; f__; g__; s__	0.983410334
88e17e35529132541b6a21612a19c4bb	k__Bacteria; p__Actinobacteria; c__Coriobacteriia; o__Coriobacteriales; f__Coriobacteriaceae	0.999950383
bd437adf4c7e3c80e26f0a821c946f5e	k__Bacteria; p__Firmicutes; c__Clostridia; o__Clostridiales	0.989365223
d854bc5e8de33ff825160ba15bde4446	k__Bacteria; p__Proteobacteria; c__Betaproteobacteria; o__Burkholderiales; f__Alcaligenaceae; g__Achromobacter; s__xylosoxidans	0.997075339
0d54656ec51ce1f40053146e95fb4ba7	k__Bacteria; p__Firmicutes; c__Bacilli; o__Bacillales; f__Bacillaceae; g__Bacillus; s__thermoamylovorans	0.994813393
121f11db546853c3c6864376c4cf2959	k__Bacteria; p__Bacteroidetes; c__[Rhodothermi]; o__[Rhodothermales]; f__[Balneolaceae]; g__KSA1; s__	0.999428402
f130b47a47ca274aea72f5e330f42988	k__Bacteria; p__Bacteroidetes; c__Sphingobacteriia; o__Sphingobacteriales; f__Sphingobacteriaceae; g__; s__	0.970672783
bbaa2db01b64ce5e340bcfcb74bfa09a	k__Bacteria; p__Bacteroidetes; c__Cytophagia; o__Cytophagales; f__Cyclobacteriaceae	0.709699559
378970136f987b16c8f6d88eb3b7980e	k__Bacteria; p__Firmicutes; c__Clostridia; o__Clostridiales; f__[Acidaminobacteraceae]; g__Guggenheimella; s__	0.999995212
ea862ff1ee9913cc3567f9a29a60d4cc	k__Bacteria; p__Proteobacteria; c__Gammaproteobacteria	0.980721497
35033fffe261d94e8ab1cc3eda5dc937	k__Bacteria; p__Verrucomicrobia; c__Verruco-5; o__WCHB1-41; f__; g__; s__	0.993624764
69616b6973874f2a8761edc565e0ba23	k__Bacteria; p__Proteobacteria; c__Deltaproteobacteria; o__Desulfobacterales; f__Desulfobulbaceae; g__Desulfobulbus; s__	0.987863713
a3b38e674bd881b103a364fa004c84a9	k__Bacteria; p__Firmicutes; c__Clostridia; o__Clostridiales; f__Clostridiaceae; g__Clostridium; s__	0.866994286
2cef896ff76db4a1bfb7a8a622781f3c	k__Bacteria; p__Firmicutes; c__Bacilli; o__Bacillales; f__Staphylococcaceae; g__Staphylococcus	0.712447408
5b10e930a0ac124a6af37f7e6a2bfb07	k__Bacteria; p__Firmicutes; c__Clostridia; o__Clostridiales; f__Ruminococcaceae	0.759039226
cab088fe952dccecef2a06d7337dd5a5	k__Bacteria; p__Firmicutes; c__Clostridia; o__Clostridiales; f__; g__; s__	0.973917442
19147ad1d2b26fa0920625c61625de83	k__Bacteria; p__Firmicutes; c__Clostridia; o__Clostridiales; f__Ruminococcaceae; g__; s__	0.876075959
92fad1f76ac3e49c420d1a7f5f58f945	k__Bacteria; p__Firmicutes; c__Clostridia; o__Clostridiales	0.991667889
e04b12fdf23b5571cfbae171a506e8da	k__Bacteria; p__Verrucomicrobia; c__Verrucomicrobiae; o__Verrucomicrobiales; f__Verrucomicrobiaceae; g__Akkermansia; s__	0.999999208
83e8c433da09ccb5f2783a65911eb091	k__Bacteria; p__Firmicutes; c__Clostridia; o__Clostridiales; f__; g__; s__	0.984410941
9463a14a207399596033721b5ffb40c4	k__Bacteria; p__Firmicutes; c__Clostridia; o__Clostridiales	0.991510295
19bb4c4f268603b8c0976f9e96bbb0ed	k__Bacteria; p__Firmicutes; c__Clostridia; o__Clostridiales; f__Ruminococcaceae; g__Ruminococcus; s__	0.806529242
25c41d51032e43df9de5a8705aacddb0	k__Bacteria; p__Firmicutes; c__Clostridia; o__Clostridiales; f__Lachnospiraceae	0.932848755
b4ca2128e7bdbff89c0017cab1762aaf	k__Bacteria; p__Firmicutes; c__Clostridia; o__Clostridiales; f__; g__; s__	0.958333202
ccb80b167b93abb28d3766e1ae287f5c	k__Bacteria; p__Proteobacteria; c__Gammaproteobacteria; o__Xanthomonadales; f__Sinobacteraceae; g__; s__	0.999945361
b8219b966a9e832f4d37e6a3f84eaae9	k__Bacteria; p__Proteobacteria; c__Betaproteobacteria; o__Burkholderiales; f__Alcaligenaceae; g__Alcaligenes; s__faecalis	0.966213349
553ff2345f631c1aa137d945e52eb6b9	k__Bacteria; p__Firmicutes; c__Bacilli; o__Lactobacillales; f__Enterococcaceae; g__Enterococcus; s__casseliflavus	0.842182268
de62a5ef8ddaf06691ca94796c115ef3	k__Bacteria; p__Proteobacteria; c__Gammaproteobacteria; o__[Marinicellales]; f__[Marinicellaceae]; g__; s__	0.99511001
1c884ca6e62a924ad9b55cab4e925ce8	k__Bacteria; p__Firmicutes; c__Bacilli; o__Bacillales; f__Bacillaceae	0.981106491
c9284f6716ba78c864c9626bccb094db	k__Bacteria; p__Bacteroidetes; c__Flavobacteriia; o__Flavobacteriales; f__Cryomorphaceae; g__Brumimicrobium; s__	0.999953306
fe25f1101faefe56cdb2b52f5474b858	k__Bacteria; p__Proteobacteria; c__Alphaproteobacteria; o__Sphingomonadales; f__Erythrobacteraceae	0.97303645
f8e0510df3dbd946682be189262c0b57	k__Bacteria; p__Firmicutes; c__Clostridia; o__Clostridiales; f__Clostridiaceae; g__Clostridium; s__	0.721395443
8094e427af9a2d5c2a721a408ab751cc	k__Bacteria; p__Verrucomicrobia; c__Verruco-5; o__WCHB1-41; f__WCHB1-25; g__; s__	0.968525137
a9071394dfc8fe1f9c4cf49eaa20974a	k__Bacteria; p__Firmicutes; c__Clostridia; o__Clostridiales	0.989874576
e610f41ce5839cfd6ea442ef449df877	k__Bacteria; p__Bacteroidetes; c__Bacteroidia; o__Bacteroidales; f__Porphyromonadaceae; g__; s__	0.999804675
cc62986ba6d08918e28480406b8c7192	k__Bacteria; p__Firmicutes; c__Clostridia; o__Clostridiales	0.756898865
99beaf8b6c2d23b3d35f24934501eb3c	k__Bacteria; p__Chlamydiae; c__Chlamydiia; o__Chlamydiales; f__Chlamydiaceae; g__Chlamydia; s__pecorum	0.986624645
15fb5b218bb818a36e1b09ac1d9b1f17	k__Bacteria; p__Bacteroidetes; c__Bacteroidia; o__Bacteroidales; f__Rikenellaceae; g__Alistipes; s__indistinctus	0.999996976
1c51b34ee17a61bf537dec0cd19dd941	k__Bacteria; p__Firmicutes; c__Clostridia; o__Clostridiales; f__Lachnospiraceae; g__Roseburia; s__	0.928245632
19a9033b131abc727bbb2a381b88e38c	k__Bacteria; p__Firmicutes; c__Clostridia; o__Clostridiales; f__Ruminococcaceae	0.995072658
4729b8a4184beaaac7be1196287c856c	k__Bacteria; p__Firmicutes; c__Clostridia; o__Clostridiales; f__Lachnospiraceae	0.997868917
5b2ea2a3bf63c76e3f0a7c359e30448b	k__Bacteria; p__Firmicutes; c__Clostridia; o__Clostridiales; f__[Mogibacteriaceae]; g__Mogibacterium; s__	0.999991452
5375eb7193e4deb7f19830db4a983123	k__Bacteria; p__Firmicutes; c__Clostridia; o__Clostridiales	0.999466123
f2a0b606ad8fb4e5d552c628a8f0b229	k__Bacteria; p__Firmicutes; c__Clostridia; o__Clostridiales; f__Lachnospiraceae	0.990375468
e2f96b225644626283ec8cec2ebfb2d5	k__Bacteria; p__Firmicutes; c__Clostridia; o__Clostridiales; f__Ruminococcaceae	0.983875221
3c9b4f13ed3a98846a5b54228c9ac5a5	k__Bacteria; p__Tenericutes; c__Mollicutes; o__RF39; f__; g__; s__	0.999997995
96021e8c1ec715921892ef9a486b2394	k__Bacteria; p__Firmicutes; c__Clostridia; o__Clostridiales	0.976270602
d28fc29326d5b5d32c80b0ee3cc87439	k__Bacteria; p__Firmicutes; c__Bacilli; o__Lactobacillales; f__Lactobacillaceae; g__Lactobacillus	0.999999723
07467a4a99f34a6981f7d466654a49a1	k__Bacteria; p__Firmicutes; c__Clostridia; o__Clostridiales; f__Ruminococcaceae; g__; s__	0.837072198
5ff4ae180ccc865ccfcf47f34c889c22	k__Bacteria; p__Firmicutes; c__Erysipelotrichi; o__Erysipelotrichales; f__Erysipelotrichaceae; g__; s__	0.970108416
7097f43ed0e0fa2c9c2d0a1b8310a277	k__Bacteria; p__Bacteroidetes; c__Bacteroidia; o__Bacteroidales; f__[Paraprevotellaceae]; g__[Prevotella]; s__	0.999815794
67ef2a48dbc6f1d2ea740269da5108e7	k__Bacteria; p__Firmicutes; c__Clostridia; o__Clostridiales; f__Lachnospiraceae; g__; s__	0.746273764
3120ec7cee811b5652cee4e35711b7a4	k__Bacteria; p__Proteobacteria; c__Betaproteobacteria; o__Burkholderiales; f__Burkholderiaceae; g__Burkholderia; s__	0.957708809
b879b7f8dbfad98a5b370ad5a8457c3c	k__Bacteria; p__Proteobacteria; c__Betaproteobacteria; o__Burkholderiales; f__Comamonadaceae; g__Comamonas; s__	0.951364563
c203030cbe835f50ffab6ce68e98acd4	k__Bacteria; p__Proteobacteria; c__Gammaproteobacteria; o__Pseudomonadales; f__Pseudomonadaceae; g__Pseudomonas; s__stutzeri	0.812476111
db9a728aad466877ba5c25b2da01f461	k__Bacteria; p__Proteobacteria; c__Gammaproteobacteria; o__Pseudomonadales; f__Pseudomonadaceae; g__Pseudomonas; s__balearica	0.901299534
f6ccb2cd3e8a4a277acb81cb7c8b3f66	k__Bacteria; p__Proteobacteria; c__Alphaproteobacteria; o__Rhizobiales; f__Methylobacteriaceae; g__Methylobacterium; s__	0.704136154
9619a1583938170caff12963c6cd0298	k__Bacteria; p__Verrucomicrobia; c__Opitutae; o__; f__; g__; s__	0.969159472
222349031015270529ca6617251bfabf	k__Bacteria; p__Proteobacteria; c__Deltaproteobacteria; o__GMD14H09; f__; g__; s__	0.850758307
72fd737f3b5bfb8443b43f8330c441ea	k__Bacteria; p__WWE1; c__[Cloacamonae]; o__[Cloacamonales]; f__[Cloacamonaceae]; g__W22; s__	0.99286004
4d0b6359595c38e901fd968edfb645b2	k__Bacteria; p__Spirochaetes; c__Spirochaetes; o__Spirochaetales; f__Spirochaetaceae; g__Treponema; s__	0.996258491
c73bab67433e494426ad0f4e4ab4f812	k__Bacteria; p__Proteobacteria; c__Gammaproteobacteria; o__Pseudomonadales; f__Pseudomonadaceae; g__; s__	0.961677012
e8a23d31dab9b354bb91232195459fe1	k__Bacteria; p__Firmicutes; c__Clostridia; o__Clostridiales; f__Lachnospiraceae; g__; s__	0.731850507
4b40b0e66196e38e11cbffbe99921346	k__Bacteria; p__Firmicutes; c__Clostridia; o__Clostridiales; f__; g__; s__	0.809235706
73445dc89d45292925fffd379a0f7704	k__Bacteria; p__Firmicutes; c__Clostridia; o__Clostridiales; f__; g__; s__	0.844818001
8bd416ddcc6d2f7a3fb7a4cf5950f444	k__Bacteria; p__Firmicutes; c__Clostridia; o__Clostridiales	0.994857575
55a33adbbbbb8a530c9317ac76c63a4f	k__Bacteria; p__Cyanobacteria; c__4C0d-2; o__YS2; f__; g__; s__	0.999999057
01d58cd3ae0081f7d19441380453c5fd	k__Bacteria; p__Firmicutes; c__Clostridia; o__Clostridiales	0.830476304
7bcefd3153a9ad870926fa7042f755ce	k__Bacteria; p__Firmicutes; c__Clostridia; o__Clostridiales; f__Lachnospiraceae; g__; s__	0.714697152
ecbdf27d9a02496e765a3d334fe3c112	k__Bacteria; p__Proteobacteria; c__Betaproteobacteria; o__Burkholderiales; f__Alcaligenaceae; g__Achromobacter; s__	0.994266394
ea5232a4b8080cdc03599a5f19e2852a	k__Bacteria; p__Proteobacteria; c__Alphaproteobacteria; o__Rhizobiales; f__Rhizobiaceae; g__Agrobacterium; s__	0.710135441
00970ef001f57e57ac661c900f5b7849	k__Bacteria; p__Bacteroidetes; c__Sphingobacteriia; o__Sphingobacteriales; f__Sphingobacteriaceae; g__Sphingobacterium; s__multivorum	0.999998964
c6f5e51e59dc59db53978175e5de00d6	k__Bacteria; p__Proteobacteria; c__Gammaproteobacteria; o__Enterobacteriales; f__Enterobacteriaceae	0.99996541
a5aa07e4f66e3b77db35ea745838351d	k__Bacteria; p__Firmicutes; c__Clostridia; o__Clostridiales; f__Ruminococcaceae; g__; s__	0.825778854
6ab684415381f3006508e4c1e77a85c9	k__Bacteria; p__Proteobacteria; c__Deltaproteobacteria; o__Bdellovibrionales; f__Bdellovibrionaceae; g__Bdellovibrio; s__	0.99136451
44cf14331331bb378416094f78070f4a	k__Bacteria; p__Firmicutes; c__Clostridia; o__Clostridiales; f__Caldicoprobacteraceae; g__Caldicoprobacter; s__	0.992687584
e3a8fb038a897ed353ed7d81b701a271	k__Bacteria; p__Proteobacteria; c__Betaproteobacteria; o__Burkholderiales; f__Comamonadaceae; g__Schlegelella; s__	0.998239728
5ace709b350e5f44c95544259f1802fb	k__Bacteria; p__Actinobacteria; c__Coriobacteriia; o__Coriobacteriales; f__Coriobacteriaceae	0.999923916
8b586d9666e1a271da0ee0e28587f35c	k__Bacteria; p__Firmicutes; c__Clostridia; o__Clostridiales; f__Ruminococcaceae	0.979922894
7b8d7624ec3e2344d34ee22d03eb80a4	k__Bacteria; p__Firmicutes; c__Clostridia; o__Clostridiales; f__[Mogibacteriaceae]; g__; s__	0.980672195
a746bf58f72d40504a540673ca7a5773	k__Bacteria; p__Firmicutes; c__Clostridia; o__Clostridiales; f__Ruminococcaceae	0.995993436
eea88538ece6935d86b1d94d098c26b3	k__Bacteria; p__Firmicutes; c__Clostridia; o__Clostridiales; f__Ruminococcaceae	0.939923668
624ca2b7470ca0c6569eebb0bf9e335a	k__Bacteria; p__Firmicutes; c__Clostridia; o__Clostridiales; f__; g__; s__	0.856232725
b463335520502f91f2c60b115f6553fc	k__Bacteria; p__Firmicutes; c__Clostridia; o__Clostridiales; f__; g__; s__	0.981580875
129ecc1d228b6b8092067c1f8316028c	k__Bacteria; p__Actinobacteria; c__Coriobacteriia; o__Coriobacteriales; f__Coriobacteriaceae	0.999970352
1b5115822e312b98c7c61de2ca8d1fce	k__Bacteria; p__Firmicutes; c__Clostridia; o__Clostridiales; f__Ruminococcaceae; g__Oscillospira; s__	0.998692583
ff5829359d7b6e90538960f550aa7653	k__Bacteria; p__Firmicutes; c__Bacilli; o__Bacillales; f__Planococcaceae; g__Lysinibacillus	0.761957731
62a471ee87ed07bfee5e355acbcb7a0e	k__Bacteria; p__Proteobacteria; c__Alphaproteobacteria; o__Rickettsiales; f__mitochondria	0.993598186
2051ea6efb63dacd31fa05fc4a524ca5	k__Bacteria; p__Firmicutes; c__Clostridia; o__Clostridiales; f__Eubacteriaceae; g__Anaerofustis; s__	0.999998837
09c03e888cfe21042a8a525a0bdc81a7	k__Bacteria; p__Firmicutes; c__Bacilli; o__Bacillales; f__Bacillaceae; g__Bacillus; s__thermoamylovorans	0.965896908
367f2bb807c8b157f862b57a2f26527a	k__Bacteria; p__Proteobacteria; c__Gammaproteobacteria; o__Enterobacteriales; f__Enterobacteriaceae; g__Yersinia; s__	0.921734521
65d8ff66f4d7a2feed03289ba47d3cc6	k__Bacteria; p__Proteobacteria; c__Alphaproteobacteria; o__Rhizobiales; f__Phyllobacteriaceae	0.998242302
0bb6c401e3441b7139ce6f37c84a0528	k__Bacteria; p__Proteobacteria; c__Betaproteobacteria; o__Neisseriales; f__Neisseriaceae; g__Alysiella	0.979389258
d58d5fcfffa4eb3b9a702fcf13c31463	k__Bacteria; p__Firmicutes; c__Clostridia; o__Clostridiales; f__Lachnospiraceae; g__Dorea	0.868718679
897d6ef654ad6a2eb1112053772fccf5	k__Bacteria; p__Firmicutes; c__Clostridia; o__Clostridiales; f__[Tissierellaceae]; g__; s__	0.946714417
bfa23269bef75ab4b5123e68b2340de4	k__Bacteria; p__Proteobacteria; c__Gammaproteobacteria	0.976388953
eebe8dfdebf5f91554b17c2333968adc	k__Bacteria; p__Bacteroidetes; c__Flavobacteriia; o__Flavobacteriales; f__[Weeksellaceae]; g__; s__	0.976111778
5e062b57342a3bafb44be99d48aa13b0	k__Bacteria; p__Firmicutes; c__Clostridia; o__Clostridiales; f__Ruminococcaceae; g__Faecalibacterium; s__prausnitzii	0.974976934
e725b694dd39a1a49c61620a42effd21	k__Bacteria; p__Firmicutes; c__Clostridia; o__Clostridiales; f__Veillonellaceae; g__Phascolarctobacterium; s__	0.718394117
c44b0c805d45164246211c671331f6b0	k__Bacteria; p__Firmicutes; c__Clostridia; o__Clostridiales; f__Ruminococcaceae; g__; s__	0.918721737
29f33ed00f689eefa84a802638e41d65	k__Bacteria; p__Firmicutes; c__Clostridia; o__Clostridiales; f__; g__; s__	0.979909629
7c199f53c0c3077e8972a337c2fee722	k__Bacteria; p__Firmicutes; c__Clostridia; o__Clostridiales; f__Ruminococcaceae; g__Oscillospira; s__	0.997645557
ad464ffecb1b0c49b1d2ebbf3eb27c8e	k__Bacteria; p__Firmicutes; c__Clostridia; o__Clostridiales; f__Lachnospiraceae; g__Coprococcus; s__	0.956359151
60c5cee540f9fe72a0e7d1600d81db72	k__Bacteria; p__Firmicutes; c__Clostridia; o__Clostridiales; f__Clostridiaceae; g__Clostridium; s__	0.864439208
902ab361dd11813bd6ea87110b3fd237	k__Bacteria; p__Firmicutes; c__Clostridia; o__Clostridiales; f__Christensenellaceae; g__; s__	0.911440943
c40a0ef13200cd300f93600bc7c73c6b	k__Bacteria; p__Firmicutes; c__Clostridia; o__Clostridiales; f__Ruminococcaceae; g__Clostridium; s__methylpentosum	0.999833912
a869770c5d7f96b1a3d7e465a9eec619	k__Bacteria; p__Firmicutes; c__Clostridia; o__Clostridiales; f__Lachnospiraceae	0.980007509
308dea8925149eee151b1699e8d2dedd	k__Bacteria; p__Firmicutes; c__Clostridia; o__Clostridiales; f__Ruminococcaceae; g__Ruminococcus; s__	0.994731587
de5aba80124f1b40c8b2d9af9e5729e9	k__Bacteria; p__[Thermi]; c__Deinococci; o__Thermales; f__Thermaceae; g__Thermus; s__	0.999999987
51bba175bd636d604ee33e5df586bfa0	k__Bacteria; p__Bacteroidetes; c__Flavobacteriia; o__Flavobacteriales; f__Flavobacteriaceae	0.999530596
48eb9d3fb304e0ddf1e39572efbb5953	k__Bacteria; p__Actinobacteria; c__Actinobacteria; o__Actinomycetales; f__Microbacteriaceae; g__Leucobacter; s__	0.885779623
16cee498b8a47325993618ec481df779	k__Bacteria; p__Fusobacteria; c__Fusobacteriia; o__Fusobacteriales; f__Leptotrichiaceae; g__Leptotrichia; s__	0.924687485
b39c698d710baec334cea6a0c5993593	k__Bacteria; p__Firmicutes; c__Clostridia; o__Clostridiales; f__Clostridiaceae; g__Clostridium; s__	0.728469259
3d0cae9596b8fc45e472d0a69c4dd764	k__Bacteria; p__Firmicutes; c__Clostridia; o__Clostridiales; f__Peptostreptococcaceae; g__[Clostridium]	0.848224231
2fd57716f97d795ab92c84f8e63713f5	k__Bacteria; p__Firmicutes; c__Bacilli; o__Lactobacillales; f__Aerococcaceae; g__Alloiococcus; s__otitis	0.81923065
64926d334cdf7eb300e5a5968166e2a4	k__Bacteria; p__Bacteroidetes; c__Flavobacteriia; o__Flavobacteriales; f__[Weeksellaceae]; g__Ornithobacterium; s__	0.930708205
5824f132c5176004dc64b02bafbbb001	k__Bacteria; p__Firmicutes; c__Clostridia; o__Clostridiales; f__[Mogibacteriaceae]; g__Anaerovorax; s__	0.971684169
d370ff972849be797093a5c58988a8bc	k__Bacteria; p__Firmicutes; c__Clostridia; o__Clostridiales; f__[Tissierellaceae]; g__Tissierella_Soehngenia; s__	0.741569596
27674e3caac46aa273eba8bee007e0f8	k__Bacteria; p__Firmicutes; c__Clostridia; o__Clostridiales; f__[Tissierellaceae]; g__; s__	0.950349443
47bf5760f4bf187f93bc497de58260f7	k__Bacteria; p__Actinobacteria; c__Actinobacteria; o__Actinomycetales; f__Promicromonosporaceae; g__; s__	0.812094056
15e053963cc2e969236507b05a111d89	k__Bacteria; p__Bacteroidetes; c__Flavobacteriia; o__Flavobacteriales; f__Flavobacteriaceae; g__Polaribacter; s__	0.999462719
21b7c8e5fd1c29dc4c7d246704da34bc	k__Bacteria; p__Firmicutes; c__Clostridia; o__Clostridiales; f__; g__; s__	0.980618729
ecd650cb16c4930eaa3de3e5b10b7847	k__Bacteria; p__Proteobacteria; c__Deltaproteobacteria; o__Desulfobacterales; f__Desulfobacteraceae	0.998224336
634576933a51741aaef2e145ab9d0cd4	k__Bacteria; p__Firmicutes; c__Clostridia; o__Clostridiales; f__; g__; s__	0.981001698
b9cbe15df5bbda46b51ef10e7a2608ec	k__Bacteria; p__Firmicutes; c__Clostridia; o__Clostridiales; f__Ruminococcaceae	0.987032547
a28f557c71ac83f79c129f0fcc8c962e	k__Bacteria; p__Firmicutes; c__Clostridia; o__Clostridiales; f__Lachnospiraceae	0.979182169
04d22f4bd160b817e86765dbde40f290	k__Bacteria; p__Firmicutes; c__Clostridia; o__Clostridiales	0.986876867
302387e696da4a6d5f7a8098de5cc9f3	k__Bacteria; p__Firmicutes; c__Clostridia; o__Clostridiales; f__Ruminococcaceae	0.959282238
8dea0df35ff7aa5c5c166609d4246f65	k__Bacteria; p__Bacteroidetes; c__Bacteroidia; o__Bacteroidales; f__; g__; s__	0.997305495
de6a7c96b9d1820c13baf8756fedc07b	k__Bacteria; p__Bacteroidetes; c__Bacteroidia; o__Bacteroidales; f__S24-7; g__; s__	0.999925682
aa6d126a86ee06c39654e5b3bd8798d4	k__Bacteria; p__Bacteroidetes; c__Bacteroidia; o__Bacteroidales; f__Bacteroidaceae; g__Bacteroides	0.999929344
f186f5697e81493eefe98b1ce2ac2a5e	k__Bacteria; p__Firmicutes; c__Clostridia; o__Clostridiales; f__Ruminococcaceae	0.980115667
88e8b20f362e88db72350ed3e20d9ff7	k__Bacteria; p__Cyanobacteria; c__4C0d-2; o__YS2; f__; g__; s__	0.999967359
581c65ba58da67aa432a2298d7352174	k__Bacteria; p__Firmicutes; c__Clostridia; o__Clostridiales; f__Ruminococcaceae; g__; s__	0.867946914
37fe3cd66cab905c92388377aff3fc1c	k__Bacteria; p__Bacteroidetes; c__Bacteroidia; o__Bacteroidales; f__S24-7; g__; s__	0.999762009
8c31313ecbf9c4cd0b9349aa39ee0046	k__Bacteria; p__Firmicutes; c__Clostridia; o__Clostridiales; f__; g__; s__	0.973013595
8cbf876d7f8316d2dceb7ec8f6ffdc23	k__Bacteria; p__Proteobacteria; c__Gammaproteobacteria; o__Xanthomonadales; f__Xanthomonadaceae; g__Stenotrophomonas	0.999906309
30742793b4fad536ccb512bea6da1b2e	k__Bacteria; p__Actinobacteria; c__Actinobacteria; o__Actinomycetales; f__Micrococcaceae; g__Arthrobacter; s__	0.731707873
3887413d77f32929f84eb886bcbbb444	k__Bacteria; p__Bacteroidetes; c__Sphingobacteriia; o__Sphingobacteriales; f__Sphingobacteriaceae; g__Sphingobacterium; s__multivorum	0.999983213
74025cd5df1c39ef5a601adab32d0837	k__Bacteria; p__Firmicutes; c__Bacilli; o__Bacillales; f__Bacillaceae	0.771664058
8e350c050a11faf69512d483cbc18cc4	k__Bacteria; p__Proteobacteria; c__Alphaproteobacteria; o__Sphingomonadales; f__Erythrobacteraceae	0.960117039
3a553a89b62cdbf2dd814488c7371f07	k__Bacteria; p__Proteobacteria; c__Gammaproteobacteria; o__Pseudomonadales; f__Moraxellaceae; g__Moraxella; s__	0.995563265
0f3a171e188df8cd3e831bcf10ca8b1b	k__Bacteria; p__Bacteroidetes; c__Flavobacteriia; o__Flavobacteriales; f__Flavobacteriaceae; g__; s__	0.777767685
f4f084e92762cef9cecc21c6c9c5d771	k__Bacteria; p__Firmicutes; c__Bacilli; o__Bacillales; f__Bacillaceae; g__Oceanobacillus; s__profundus	0.989174677
7aa1595d361cabbfa9205fce5011e6eb	k__Bacteria; p__Firmicutes; c__Bacilli	1
2e8c3cf0e3a77e1e1b7fca12287fe21d	k__Bacteria; p__Gemmatimonadetes; c__Gemm-3; o__; f__; g__; s__	0.999993995
2ad41c54d40771b5cd76147958ad53d7	k__Bacteria; p__Firmicutes; c__Clostridia; o__Clostridiales	0.987912865
045a6e1b223a0eb21b67a55bfec3c3ca	k__Bacteria; p__Firmicutes; c__Clostridia; o__Clostridiales; f__[Acidaminobacteraceae]; g__Guggenheimella; s__	0.99991673
6b7a6d14f09e53555d8dc007081c13a5	k__Bacteria; p__Firmicutes; c__Clostridia; o__Clostridiales; f__Ruminococcaceae	0.989110965
b76dd6afe02b24c9fc1f022c59de21a5	k__Bacteria; p__Verrucomicrobia; c__Verruco-5; o__WCHB1-41; f__WCHB1-25; g__; s__	0.965061436
06311f594b80452316a8ff88de370737	k__Bacteria; p__Tenericutes; c__Mollicutes; o__Acholeplasmatales; f__Acholeplasmataceae; g__; s__	0.999992523
6ba6742adbba6d05f95da2460ef1b123	k__Bacteria; p__Firmicutes; c__Clostridia; o__Clostridiales; f__Eubacteriaceae; g__Pseudoramibacter_Eubacterium; s__	0.99999011
f1c156ed33d750faf65ed326ef0b9ca3	k__Bacteria; p__Bacteroidetes; c__Bacteroidia; o__Bacteroidales; f__Bacteroidaceae; g__Bacteroides; s__ovatus	0.999525455
fedc9db6614d6c24991b047b6e66c989	k__Bacteria; p__Firmicutes; c__Clostridia; o__Clostridiales	0.999000097
3ac2b41de855dab6a16421be48f2ebfe	k__Bacteria; p__Firmicutes; c__Clostridia; o__Clostridiales; f__Christensenellaceae; g__; s__	0.951300429
fad4be4d55a0107bc72606744a3e347d	k__Bacteria; p__Firmicutes; c__Clostridia; o__Clostridiales; f__Ruminococcaceae; g__Ruminococcus; s__	0.995163082
c704b8a6318afbb6038286d07dbfbfb1	k__Bacteria; p__Firmicutes; c__Clostridia; o__Clostridiales; f__Ruminococcaceae; g__Oscillospira; s__	0.996926533
867efc1764de1047d8508e0b55f6eeb7	k__Bacteria; p__Firmicutes; c__Bacilli; o__Bacillales; f__Staphylococcaceae; g__Staphylococcus	0.835382926
44bc221960f10bc5f455bd4c3614d1a1	k__Bacteria; p__Proteobacteria; c__Gammaproteobacteria; o__Aeromonadales; f__Aeromonadaceae; g__Aeromonas	0.842930274
916477430bad2ddbbeb2852110e3228a	k__Bacteria	0.991314806
3c618623cf1b2cb2f2b429573f64a378	k__Bacteria; p__Proteobacteria; c__Betaproteobacteria; o__Burkholderiales; f__Comamonadaceae; g__Comamonas; s__	0.980837957
49cc506d364867d640fec414f8507089	k__Bacteria; p__Firmicutes; c__Bacilli; o__Bacillales; f__; g__; s__	0.987444556
7a64f9fb5cb51fde5ab243b4094d4096	k__Bacteria; p__Proteobacteria; c__Gammaproteobacteria; o__Pseudomonadales; f__Pseudomonadaceae; g__Pseudomonas; s__balearica	0.972286929
f9713e01b047cba0c62ff6e92fc0d605	k__Bacteria; p__Proteobacteria; c__Gammaproteobacteria; o__Pseudomonadales; f__Pseudomonadaceae; g__; s__	0.974647732
05cb77680f3ffd2d4c4eef1ab7ca5cb1	k__Bacteria; p__Bacteroidetes; c__[Rhodothermi]; o__[Rhodothermales]; f__[Balneolaceae]; g__KSA1; s__	0.998842543
2f13c464a80b41edde3a8e116c582b94	k__Bacteria; p__Spirochaetes; c__Spirochaetes; o__Spirochaetales; f__Spirochaetaceae; g__Treponema; s__	0.998644649
1dc1223267e9ebe03e2cbd0a5813e1eb	k__Bacteria; p__Firmicutes; c__Clostridia; o__Clostridiales; f__EtOH8; g__; s__	0.993320365
4cbd5bc3091e44cc1afcf6e1a2de3824	k__Bacteria; p__Proteobacteria; c__Gammaproteobacteria; o__Pseudomonadales; f__Pseudomonadaceae; g__; s__	0.984491554
9704c4ee265bd95838e5202b41a76f55	k__Bacteria; p__Firmicutes; c__Bacilli; o__Bacillales; f__Bacillaceae; g__Geobacillus; s__vulcani	0.934983539
16bac8359e072d3ba9961a584ecda6ce	k__Bacteria; p__Proteobacteria; c__Gammaproteobacteria; o__Oceanospirillales; f__Oceanospirillaceae; g__Marinobacterium; s__	0.997909478
969d4fd878335a838334f4e8e59e2a1a	k__Bacteria; p__Bacteroidetes; c__Sphingobacteriia; o__Sphingobacteriales; f__Sphingobacteriaceae; g__; s__	0.96301319
6e443620498036278751c312ca94dedf	k__Bacteria; p__Proteobacteria; c__Gammaproteobacteria; o__Pseudomonadales; f__Pseudomonadaceae	0.995615092
2bf871b17088c5ac7ec74d0b9f26b867	k__Bacteria; p__Firmicutes; c__Clostridia; o__Clostridiales; f__Lachnospiraceae	0.952592828
cfd32b2935665f25f3ca3682ad68656c	k__Bacteria; p__Firmicutes; c__Clostridia; o__Clostridiales; f__Ruminococcaceae	0.989696239
42ef13e32aa4e85bcaa70c7797138e85	k__Bacteria; p__Verrucomicrobia; c__Verrucomicrobiae; o__Verrucomicrobiales; f__Verrucomicrobiaceae; g__Akkermansia; s__	0.999999682
d1d564da61a7f15d32f72b7764e742b5	k__Bacteria; p__Firmicutes; c__Clostridia; o__Clostridiales	0.969377319
987d1a2f60cc5be081b7bc34e917c3ea	k__Bacteria; p__Firmicutes; c__Clostridia; o__Clostridiales; f__Ruminococcaceae; g__; s__	0.9419239
b5a21f16a9c8d9a7e6badec384e07615	k__Bacteria; p__Firmicutes; c__Clostridia; o__Clostridiales; f__Ruminococcaceae; g__Oscillospira; s__	0.976239834
91d7c8246de79cd6aea6b6a50fe716bb	k__Bacteria; p__Firmicutes; c__Clostridia; o__Clostridiales; f__Lachnospiraceae	0.917145297
dbefb3a0e2d204cb2d508b3f7c67722d	k__Bacteria; p__Firmicutes; c__Clostridia; o__Clostridiales; f__Lachnospiraceae	0.806402702
df5dbe97d91980974dabfabf1d7e7f18	k__Bacteria; p__Firmicutes; c__Clostridia; o__Clostridiales; f__Lachnospiraceae; g__; s__	0.701771577
421b6c35095c9ac0ca091c2ec0934987	k__Bacteria; p__Proteobacteria; c__Alphaproteobacteria; o__Rickettsiales; f__mitochondria	1
e8fd1afe2f2b56916a1579244535bed8	k__Bacteria; p__Proteobacteria; c__Gammaproteobacteria; o__Xanthomonadales; f__Xanthomonadaceae; g__Stenotrophomonas; s__acidaminiphila	0.997118404
485d40b8d94202ba108a24c5db28ee0f	k__Bacteria; p__Proteobacteria; c__Gammaproteobacteria; o__Pseudomonadales; f__Moraxellaceae; g__Acinetobacter; s__	0.978036718
892a16d6e114a5c9608340e74bc61656	k__Bacteria; p__Actinobacteria; c__Actinobacteria; o__Bifidobacteriales; f__Bifidobacteriaceae; g__Bifidobacterium; s__thermacidophilum	0.950575187
466d33ddea17c97a6520cf7b0467ff2f	k__Bacteria; p__Bacteroidetes; c__Bacteroidia; o__Bacteroidales; f__Rikenellaceae; g__; s__	0.995248838
ce478c51480cf9613082f082aa443389	k__Bacteria; p__Actinobacteria; c__Acidimicrobiia; o__Acidimicrobiales; f__; g__; s__	0.993925505
5518c0b8c2709e1297c0e7d24947815d	k__Bacteria; p__Bacteroidetes; c__Sphingobacteriia; o__Sphingobacteriales; f__Sphingobacteriaceae; g__; s__	0.953500326
0056df37b7049c8e19c229efeedd334c	k__Bacteria; p__Verrucomicrobia; c__Opitutae; o__; f__; g__; s__	0.963945646
7a57efa947ed46864d5559b979a08721	k__Bacteria; p__Actinobacteria; c__Actinobacteria; o__Actinomycetales; f__Microbacteriaceae	0.999608489
61aad7414c8950e7597409d12f969be7	k__Bacteria; p__Bacteroidetes; c__Bacteroidia; o__Bacteroidales; f__; g__; s__	0.964035861
caf759c4a2efdd4d4456d7da2447da8c	k__Bacteria; p__Actinobacteria; c__Acidimicrobiia; o__Acidimicrobiales; f__AKIW874; g__; s__	0.99900437
17650964e253e6e98eba5643670c1617	k__Bacteria; p__Actinobacteria; c__Actinobacteria; o__Actinomycetales; f__Actinomycetaceae; g__N09; s__	0.985095007
8f4da5bc01c0f3d6a0a866e75a19e099	k__Bacteria; p__Bacteroidetes; c__Bacteroidia; o__Bacteroidales; f__Porphyromonadaceae; g__; s__	0.999921332
0424927a64cea11c52aa2c28c03615ee	k__Bacteria; p__Bacteroidetes; c__Bacteroidia; o__Bacteroidales; f__Porphyromonadaceae; g__; s__	0.999371999
274a1760d4b215d4665449a2559012bf	k__Bacteria; p__Cyanobacteria; c__4C0d-2; o__YS2; f__; g__; s__	0.999979382
7c1d4e8a63e0da3ab2a21b2892842985	k__Bacteria; p__Bacteroidetes; c__Bacteroidia; o__Bacteroidales; f__S24-7; g__; s__	0.999798681
d9d10568039dec6148274b69568a21e2	k__Bacteria; p__Firmicutes; c__Clostridia; o__Clostridiales; f__Ruminococcaceae; g__; s__	0.934542445
be477f389f2e46a3899b3c155a3442e9	k__Bacteria; p__Firmicutes; c__Clostridia; o__Clostridiales; f__Ruminococcaceae; g__; s__	0.948960248
8c51977a5cb0d1ad3c22c5511c6294c6	k__Bacteria; p__Firmicutes; c__Clostridia; o__Clostridiales; f__Peptostreptococcaceae	0.780072583
abee62f975ec9e38c9b2641f35d6a498	k__Bacteria; p__Firmicutes; c__Clostridia; o__Clostridiales	0.997622948
ca5f3e3d4af105cc664cef3a1575aa73	k__Bacteria; p__Bacteroidetes; c__Bacteroidia; o__Bacteroidales; f__[Paraprevotellaceae]; g__CF231; s__	0.999319215
7980bf6da55e408e52275a45b72baa91	k__Bacteria; p__Firmicutes; c__Clostridia; o__Clostridiales; f__Ruminococcaceae	0.965438183
dc71b087e360000441a3ce4a4ac16632	k__Bacteria; p__Proteobacteria; c__Alphaproteobacteria; o__Rickettsiales; f__mitochondria	0.999999918
b5c1760ca2c90e129048d156487a5abc	k__Bacteria; p__Proteobacteria; c__Gammaproteobacteria; o__Xanthomonadales; f__Xanthomonadaceae; g__Luteimonas; s__	0.992843072
c0131f422eda8e27af3336f3ffa13149	k__Bacteria; p__[Thermi]; c__Deinococci; o__Thermales; f__Thermaceae; g__Thermus; s__	0.999999991
1572cbedd9d53998bbb7d8889a316fa1	k__Bacteria; p__Proteobacteria; c__Alphaproteobacteria; o__Rickettsiales; f__mitochondria	0.999999997
34e09d52afeda4eaacd20edf9e47a5fb	k__Bacteria; p__Proteobacteria; c__Gammaproteobacteria; o__Chromatiales; f__Halothiobacillaceae; g__Halothiobacillus; s__hydrothermalis	0.980345126
aabe52606b3ee415b6f335d65150699d	k__Bacteria; p__Firmicutes; c__Clostridia; o__Clostridiales; f__Ruminococcaceae; g__Ruminococcus; s__albus	0.983557706
5424258912880ce6c4edaf68a8cecc1e	k__Bacteria; p__Gemmatimonadetes; c__Gemm-3; o__; f__; g__; s__	0.999992462
db12f81b3116157b153afce308d6a23b	k__Bacteria; p__Verrucomicrobia; c__Verrucomicrobiae; o__Verrucomicrobiales; f__Verrucomicrobiaceae; g__Verrucomicrobium; s__	0.999991597
aaab9edaea81b35ffd1e5825a8dce5f6	k__Bacteria; p__Proteobacteria; c__Gammaproteobacteria; o__Alteromonadales; f__HTCC2188; g__HTCC; s__	0.983976333
f5b60b5c6014afb0f487f4882f5a8763	k__Bacteria; p__Firmicutes; c__Clostridia; o__Clostridiales; f__[Tissierellaceae]; g__Tissierella_Soehngenia; s__	0.882147241
f826c4e8dc85189774c8778d97d37420	k__Bacteria; p__Firmicutes; c__Clostridia; o__Clostridiales; f__Ruminococcaceae; g__Ruminococcus; s__	0.792426281
319ca550f27df125debcb5b9d15a3be5	k__Bacteria; p__Proteobacteria; c__Gammaproteobacteria; o__Pseudomonadales; f__Pseudomonadaceae	0.998877571
2db47bfd716e70dc3fc5cae0c2e7baaa	k__Bacteria; p__Firmicutes; c__Clostridia; o__Clostridiales; f__Ruminococcaceae; g__; s__	0.769063956
0e5e457b22a6ed2792042719c4362c9c	k__Bacteria; p__Firmicutes; c__Clostridia; o__Clostridiales	0.918665123
7a12c91c492452e34769d1a75cb53bef	k__Bacteria; p__Actinobacteria; c__Coriobacteriia; o__Coriobacteriales; f__Coriobacteriaceae	0.999843604
67570168125abce16af59bbe7a26f199	k__Bacteria; p__Firmicutes; c__Clostridia; o__Clostridiales; f__Ruminococcaceae; g__; s__	0.929301691
114051f655b434e918edfce85540ccdf	k__Bacteria; p__Firmicutes; c__Clostridia; o__Clostridiales; f__Christensenellaceae; g__; s__	0.772122671
4012932b1463d7a2143ef4fb32d2d355	k__Bacteria; p__Firmicutes; c__Clostridia; o__Clostridiales; f__Ruminococcaceae; g__; s__	0.870738057
57ae8cc2cf50326da140ab69776330e6	k__Bacteria; p__Proteobacteria; c__Gammaproteobacteria; o__Pasteurellales; f__Pasteurellaceae	0.999999944
fd410f8bb978df97f38fb5f5a356977b	k__Bacteria; p__Bacteroidetes; c__Bacteroidia; o__Bacteroidales; f__Porphyromonadaceae; g__Porphyromonas; s__	0.993822832
e51bcdcfdc81e2f36ed77593270adf8d	k__Bacteria; p__Bacteroidetes; c__[Saprospirae]; o__[Saprospirales]; f__Chitinophagaceae; g__Niabella; s__	0.991088743
638af10d4a6facc46e8e06adba2a220f	k__Bacteria; p__Actinobacteria; c__Actinobacteria; o__Actinomycetales; f__Microbacteriaceae; g__Leucobacter; s__	0.722202106
a0f2e130a98890bc5263252d36029fc3	k__Bacteria; p__Actinobacteria; c__Actinobacteria; o__Actinomycetales; f__Nocardioidaceae; g__Propionicimonas; s__	0.998274583
8a477b15b33ba80bd440d54d57d983dd	k__Bacteria; p__Firmicutes; c__Clostridia; o__Clostridiales; f__Veillonellaceae; g__Dialister; s__	0.999825705
28d38ab7d66a0e80485bb425c6b88fdc	k__Bacteria; p__Synergistetes; c__Synergistia; o__Synergistales; f__Synergistaceae; g__Synergistes; s__	0.997578566
014a6528dc4093922c737d39c1bd0f09	k__Bacteria; p__Firmicutes; c__Clostridia; o__Clostridiales; f__Ruminococcaceae	0.95740702
5ca3410f89b8ab0581c8bb6dad5a7efc	k__Bacteria; p__Firmicutes; c__Clostridia; o__Clostridiales; f__Lachnospiraceae; g__; s__	0.726136433
067d99edff9e6df5976ee9da112df64d	k__Bacteria; p__Verrucomicrobia; c__Verrucomicrobiae; o__Verrucomicrobiales; f__Verrucomicrobiaceae; g__Akkermansia; s__	0.999999853
fe9ade8484836d628794521aa8fe15b3	k__Bacteria; p__Bacteroidetes; c__Bacteroidia; o__Bacteroidales; f__RF16; g__; s__	0.999983726
14a5759b966e4c61537b3524267992d3	k__Bacteria; p__Firmicutes; c__Clostridia; o__Clostridiales; f__[Mogibacteriaceae]; g__; s__	0.999796892
bbf563b333f277062575bac3b311ef15	k__Bacteria; p__Firmicutes; c__Clostridia; o__Clostridiales; f__Ruminococcaceae; g__Ruminococcus; s__	0.885700849
882b0376adf8b749a4058759c4258d4d	k__Bacteria; p__Firmicutes; c__Clostridia; o__Clostridiales; f__; g__; s__	0.951935248
906283f45d7c72a450914a20549d91b6	k__Bacteria; p__Bacteroidetes; c__Bacteroidia; o__Bacteroidales; f__[Odoribacteraceae]; g__Butyricimonas; s__	0.999999994
baea320205490980e88b7c5391ef584c	k__Bacteria; p__Tenericutes; c__Mollicutes; o__RF39; f__; g__; s__	0.99998355
01a8e8d645b89c3942ac3129811d0f9c	k__Bacteria; p__Armatimonadetes; c__OS-L; o__; f__; g__; s__	0.999994792
0e9448ad87e5c51d5df4a646f1754e8e	k__Bacteria; p__Firmicutes; c__Bacilli; o__Bacillales; f__Bacillaceae; g__Bacillus; s__coagulans	0.999943245
f9536f577ee2655bdb58b096a1c2f5bf	k__Bacteria; p__Bacteroidetes; c__Flavobacteriia; o__Flavobacteriales; f__[Weeksellaceae]; g__Chryseobacterium; s__	0.999683996
30d9e8c81f8fac5daee6fa85ef9ae47f	k__Bacteria; p__Proteobacteria; c__Betaproteobacteria; o__Burkholderiales; f__Oxalobacteraceae; g__Janthinobacterium; s__lividum	0.977593616
62961ecef858e58e8f2dbf7d6f4efb08	k__Bacteria; p__Proteobacteria; c__Deltaproteobacteria; o__Bdellovibrionales; f__Bdellovibrionaceae; g__Bdellovibrio; s__bacteriovorus	0.990430868
72c2db24a75a374d99b7d1fe2a83e711	k__Bacteria; p__Proteobacteria; c__Gammaproteobacteria; o__Pasteurellales; f__Pasteurellaceae	0.999999927
2449086fd3a7c45efd8bf7bb75b5e4ff	k__Bacteria; p__Firmicutes; c__Bacilli; o__Bacillales; f__Bacillaceae; g__Natronobacillus; s__	0.998559808
1af0551719f046be7bed287e37614553	k__Bacteria; p__Chloroflexi; c__Thermomicrobia; o__JG30-KF-CM45; f__; g__; s__	0.999999936
2ac37417eb671681755ec9171fef9eb2	k__Bacteria; p__Actinobacteria; c__Actinobacteria; o__Actinomycetales; f__Nocardioidaceae	0.999946961
ed02c2e229482a0899b5baf15e631326	k__Bacteria; p__Proteobacteria; c__Betaproteobacteria; o__Burkholderiales; f__Alcaligenaceae; g__; s__	0.937047686
49f4d649369495012f0e5467aa581f6d	k__Archaea; p__Euryarchaeota; c__Methanomicrobia; o__Methanomicrobiales; f__Methanomicrobiaceae; g__Methanoculleus; s__	0.994894828
1a21c8e75ea99fba86df5234ea0f354f	k__Bacteria; p__Proteobacteria; c__Alphaproteobacteria; o__Rhodospirillales; f__Rhodospirillaceae; g__; s__	0.824369759
6378941332a9b4e42e741eb83651b23b	k__Bacteria; p__Firmicutes; c__Clostridia; o__Clostridiales; f__Christensenellaceae; g__; s__	0.99761042
de65e7c01ff1ae5691d280061899798b	k__Bacteria; p__Firmicutes; c__Bacilli; o__Lactobacillales; f__Aerococcaceae; g__Facklamia; s__	0.999335385
8e137c34e94c568dd747d13b730a417e	k__Bacteria; p__Bacteroidetes; c__Sphingobacteriia; o__Sphingobacteriales; f__Sphingobacteriaceae; g__; s__	0.958730973
df50f0f969114efb1fe8a1879a82f928	k__Bacteria; p__Tenericutes; c__Mollicutes; o__RF39; f__; g__; s__	0.999988953
9c6849130c2542cd252857282c48eb88	k__Bacteria; p__Firmicutes; c__Clostridia; o__Clostridiales; f__Ruminococcaceae; g__; s__	0.738284852
02ca7366d2c9ea05b6558c471c112c28	k__Bacteria; p__Firmicutes; c__Clostridia; o__Clostridiales; f__Lachnospiraceae	0.938287216
34b048f65ffd914898f00bbd71895d59	k__Bacteria; p__Firmicutes; c__Clostridia; o__Clostridiales; f__; g__; s__	0.963147546
86fa995bc3ed692c392198bb6919fedd	k__Bacteria; p__Bacteroidetes; c__Bacteroidia; o__Bacteroidales; f__; g__; s__	0.992484352
fdb603401f428e4ba57cdd35b418fab5	k__Bacteria; p__Firmicutes; c__Clostridia; o__Clostridiales; f__Ruminococcaceae; g__Ruminococcus; s__	0.926668347
7f1ccccc6a0faba72c84912f892907ae	k__Bacteria; p__Firmicutes; c__Clostridia; o__Clostridiales; f__Ruminococcaceae; g__Ruminococcus; s__bromii	0.996769811
24242cc8c8d05b61a0c85840367babdb	k__Bacteria; p__Firmicutes; c__Clostridia; o__Clostridiales; f__Ruminococcaceae	0.992833148
541b71e498d5bd5a326ef2a9f6a1d67c	k__Bacteria; p__Tenericutes; c__Mollicutes; o__RF39; f__; g__; s__	0.999992103
2e2ea091990839c3770bb4896a48c6a1	k__Bacteria; p__Firmicutes; c__Clostridia; o__Clostridiales	0.95123228
235bd9193ad0a36697513030b54c2da0	k__Bacteria; p__Firmicutes; c__Clostridia; o__Clostridiales; f__Lachnospiraceae	0.920120792
cd3bf327f5b46f25669b00725319626d	k__Bacteria; p__Firmicutes; c__Clostridia; o__Clostridiales; f__; g__; s__	0.736491235
a4c4819706dd09be195c36afcb00ea93	k__Bacteria; p__Firmicutes; c__Clostridia; o__Clostridiales; f__Ruminococcaceae; g__; s__	0.980097572
e0bda749c3ed2295bb52af663247d9c6	k__Bacteria; p__Firmicutes; c__Clostridia; o__Clostridiales; f__Ruminococcaceae; g__; s__	0.76268022
39886a199edcfc602f727bbbfa3cab7a	k__Bacteria; p__Firmicutes; c__Bacilli; o__Bacillales; f__Bacillaceae; g__Geobacillus; s__	0.780768006
87a8094cff42f7bf2bac83dfc82a0d22	k__Bacteria; p__Firmicutes; c__Bacilli; o__Bacillales; f__Planococcaceae	0.999996127
4d7f958d349f849fcab377b91faa065e	k__Bacteria; p__Bacteroidetes; c__Cytophagia; o__Cytophagales; f__Cyclobacteriaceae; g__; s__	0.973895547
9ec445c54a5fd0470da053e158c3810b	k__Bacteria; p__Cyanobacteria; c__4C0d-2; o__YS2; f__; g__; s__	0.999999164
884f99d799c3623c9ca980aef0528a3a	k__Bacteria; p__Actinobacteria; c__Actinobacteria; o__Actinomycetales; f__Microbacteriaceae	0.999919086
92e07cd9faf2c6a51b06c1a156ab3306	k__Bacteria; p__Firmicutes; c__Clostridia; o__Clostridiales; f__Lachnospiraceae; g__; s__	0.778222795
2b87aaf90f91e8f55e7a2e6ba4ade2d2	k__Bacteria; p__Proteobacteria; c__Gammaproteobacteria; o__Xanthomonadales; f__Xanthomonadaceae; g__Pseudoxanthomonas; s__taiwanensis	0.99636685
9c94e7c0ae1712511f41f0b9b0ec434f	k__Bacteria	0.980230814
ad219ac065cfe75d506a3e5bfe7f2fca	k__Bacteria; p__Firmicutes; c__Bacilli; o__Bacillales; f__Thermoactinomycetaceae; g__; s__	0.920960594
505cd0e35731e4c2637ce382076a86a3	k__Bacteria	0.947357185
978bfae569af8ad0fbd980036a548fa6	k__Bacteria; p__Firmicutes; c__Bacilli; o__Bacillales; f__Bacillaceae; g__Gracilibacillus; s__halotolerans	0.974158421
31aa810f7ed277958164a3b6db9af702	k__Bacteria; p__Firmicutes; c__Clostridia; o__Clostridiales; f__Peptococcaceae; g__Niigata-25; s__	0.999999323
c369f5ebe264fc95699badeb15d6b3b4	k__Bacteria; p__Proteobacteria; c__Betaproteobacteria; o__Burkholderiales; f__Alcaligenaceae	0.998646788
7325a1f07cd0a41627d3ef1579e16d71	k__Bacteria; p__Firmicutes; c__Clostridia; o__Clostridiales; f__Ruminococcaceae; g__; s__	0.858619844
d2c91ff1e54df193ab57f0000cfce5d6	k__Bacteria; p__Firmicutes; c__Clostridia; o__Clostridiales	0.999998884
70fbf7c2e03ad2d6998320987360a7e6	k__Bacteria; p__Firmicutes; c__Clostridia; o__Clostridiales; f__Lachnospiraceae	0.989134686
5b151a68aa83b80ec42f0c987aefd268	k__Bacteria; p__Firmicutes; c__Clostridia; o__Clostridiales	0.998564475
cfea08c6574b9b2252bebe88a60e6d0c	k__Bacteria; p__Firmicutes; c__Clostridia; o__Clostridiales; f__Ruminococcaceae; g__Ruminococcus; s__	0.997881209
c0affe18f93c31a02450b534065bcb0d	k__Bacteria; p__Firmicutes; c__Clostridia; o__Clostridiales; f__Ruminococcaceae	0.955231784
ebf6fa4c3edca221e6223bdc4abc32a3	k__Bacteria; p__Firmicutes; c__Erysipelotrichi; o__Erysipelotrichales; f__Erysipelotrichaceae	0.999695132
41829224162377e273530b42c9cb8aec	k__Bacteria; p__Firmicutes; c__Clostridia; o__Clostridiales; f__; g__; s__	0.975517289
c4ee2ead0cfcafe44e06578957a54284	k__Bacteria; p__Firmicutes; c__Clostridia; o__Clostridiales; f__Lachnospiraceae; g__Blautia	0.784889335
ebd12088422e6dd4599fae2df0d7756c	k__Bacteria; p__Firmicutes; c__Clostridia; o__Clostridiales; f__Ruminococcaceae	0.972618527
43fe83a2b374cef8cfa049040802d4f6	k__Bacteria; p__Firmicutes; c__Clostridia; o__Clostridiales; f__Ruminococcaceae; g__; s__	0.793506098
b29b6526b2e7571d73f45d628eda018a	k__Bacteria; p__Bacteroidetes; c__Bacteroidia; o__Bacteroidales; f__[Odoribacteraceae]; g__Butyricimonas; s__	0.999999999
9b4e5a23ee848a76d915e171bb30c5b4	k__Bacteria; p__Firmicutes; c__Clostridia; o__Clostridiales; f__Ruminococcaceae	0.991274156
b14bb309b87749cfd450a10eea417c69	k__Bacteria; p__Cyanobacteria; c__Chloroplast	0.995726846
15014592e5150662ea207fde1fed3e77	k__Bacteria; p__Proteobacteria; c__Alphaproteobacteria; o__Rhizobiales; f__Rhizobiaceae; g__Agrobacterium; s__	0.922683413
cf31d87ff4947cb4ad770b86d6c080e0	k__Bacteria; p__Proteobacteria; c__Alphaproteobacteria; o__Rhizobiales; f__Brucellaceae; g__Ochrobactrum; s__	0.718485163
a16eb0fef8de4455868069edd5fb92e6	k__Bacteria; p__Proteobacteria; c__Gammaproteobacteria; o__Pseudomonadales; f__Pseudomonadaceae	0.999972678
99ee26a6ed44e1cc469e509cf2d2b1c4	k__Bacteria; p__Verrucomicrobia; c__Verruco-5; o__WCHB1-41; f__RFP12; g__; s__	0.999737883
6dc730c580106f865886291751e59de7	k__Bacteria; p__Actinobacteria; c__OPB41; o__; f__; g__; s__	0.999950857
a0c311cfcd1faa0d7c80c7af99e5dc0c	k__Bacteria; p__Proteobacteria; c__Alphaproteobacteria; o__Rickettsiales; f__mitochondria; g__; s__	0.88768699
e47f5bafd93bdc1e52ebb5aee55f1866	k__Bacteria; p__Firmicutes; c__Clostridia; o__Clostridiales; f__[Tissierellaceae]; g__; s__	0.96110403
92179d9835f23eb548715b1db9efbf35	k__Bacteria; p__Firmicutes; c__Clostridia; o__Clostridiales; f__Clostridiaceae; g__Clostridium; s__	0.774673014
54c4e471cef07cebed4fc924b700202b	k__Bacteria; p__Bacteroidetes; c__Flavobacteriia; o__Flavobacteriales; f__; g__; s__	0.975697035
41e63862b383adefd8983c8d4d1eb911	k__Bacteria; p__Proteobacteria; c__Alphaproteobacteria; o__Rhizobiales; f__Phyllobacteriaceae; g__Chelativorans; s__	0.970732766
54a35d26daf4b404571c254f77a6f36d	k__Bacteria; p__Firmicutes; c__Clostridia; o__Clostridiales; f__[Tissierellaceae]; g__Tissierella_Soehngenia; s__	0.893161008
3afaa5785c252614d070a819bb4bdbd2	k__Bacteria; p__Spirochaetes; c__Spirochaetes; o__Spirochaetales; f__Spirochaetaceae; g__Treponema; s__	0.999454315
d15fb6be3466806c3257917c367af1f7	k__Bacteria; p__Bacteroidetes; c__Bacteroidia; o__Bacteroidales; f__SB-1; g__; s__	0.996685965
112fa813efb59920a25047f67ed3ccca	k__Bacteria; p__Tenericutes; c__Mollicutes; o__Acholeplasmatales; f__Acholeplasmataceae; g__Acholeplasma; s__	0.99544865
ed6b45e6c01844d637b68c0e889a9896	k__Bacteria; p__Proteobacteria; c__Gammaproteobacteria; o__Pseudomonadales; f__Pseudomonadaceae; g__Pseudomonas; s__balearica	0.902127545
1656318b338aeb8ba771fac270a8ab1c	k__Archaea; p__Euryarchaeota; c__Methanobacteria; o__Methanobacteriales; f__Methanobacteriaceae; g__Methanobrevibacter; s__	0.999988628
8571cf5d251408e4571272a4ea49f5e5	k__Bacteria; p__Firmicutes; c__Clostridia; o__Clostridiales; f__Lachnospiraceae	0.841305075
bfaa539b87bbccca007923e623a53193	k__Bacteria; p__Firmicutes; c__Clostridia; o__Clostridiales; f__Ruminococcaceae; g__; s__	0.924695115
b6afb2c548053f02497b9ddde117a901	k__Bacteria; p__Firmicutes; c__Clostridia; o__Clostridiales; f__Lachnospiraceae	0.982957824
848210b53e878fd4534779257bd2b494	k__Bacteria; p__Firmicutes; c__Clostridia; o__Clostridiales; f__Ruminococcaceae; g__Ruminococcus; s__	0.911671761
f157c1675bf895b802b5a9b5546ef7bb	k__Bacteria; p__Firmicutes; c__Clostridia; o__Clostridiales; f__; g__; s__	0.763697583
a589ca60631a5dff4aa385f0d75b6d85	k__Bacteria; p__Firmicutes; c__Clostridia; o__Clostridiales; f__Clostridiaceae	0.723184805
a5ba788af4674eafaf1e1f1ba51593ee	k__Bacteria; p__Firmicutes; c__Clostridia; o__Clostridiales; f__Ruminococcaceae; g__Oscillospira; s__	0.996358737
1e58eaeacc62504640ca18b77ab915db	k__Bacteria; p__Firmicutes; c__Clostridia; o__Clostridiales; f__Ruminococcaceae; g__; s__	0.898275616
e3b44cdc6085def22ced9abbee4b49d4	k__Bacteria; p__Firmicutes; c__Erysipelotrichi; o__Erysipelotrichales; f__Erysipelotrichaceae; g__[Eubacterium]; s__dolichum	0.999828116
14599301f959c06420df35bf98da8c2e	k__Bacteria; p__Bacteroidetes; c__Bacteroidia; o__Bacteroidales; f__[Odoribacteraceae]; g__Butyricimonas; s__	0.999999996
f996f8f23d11cf43617bf8ed86a75d03	k__Bacteria; p__Firmicutes; c__Clostridia; o__Clostridiales; f__Ruminococcaceae; g__Ruminococcus; s__flavefaciens	0.99969193
f83311eaed55b1b008393e1445d660da	k__Bacteria; p__Firmicutes; c__Clostridia; o__Clostridiales	0.805940258
2c0f834a690532d840e0c156644dc69e	k__Bacteria; p__Actinobacteria; c__Actinobacteria; o__Actinomycetales; f__Microbacteriaceae	0.999983811
23b837d70b6fc5f2217d4f8a2f72899f	k__Bacteria; p__Firmicutes; c__Bacilli; o__Bacillales; f__Alicyclobacillaceae; g__Alicyclobacillus; s__	0.99999934
dc6babcc7ef3f2d0cb94a04cc3ae9ea8	k__Bacteria; p__Firmicutes; c__Bacilli; o__Bacillales; f__Planococcaceae; g__Solibacillus; s__	0.786427238
1943516f99cf7dc6e677c13e2540f1ed	k__Bacteria; p__Firmicutes; c__Clostridia; o__Clostridiales	0.975093625
04b9c5b809845d6bfb841a985d4414b2	k__Bacteria; p__Proteobacteria; c__Gammaproteobacteria; o__Enterobacteriales; f__Enterobacteriaceae; g__Gluconacetobacter; s__	0.91564765
f06aa43d207ba7528c90827062fe4853	k__Bacteria; p__Bacteroidetes; c__Flavobacteriia; o__Flavobacteriales; f__Flavobacteriaceae; g__Flavobacterium; s__	0.755063692
79047d60d427010b12c0c3545023a1f0	k__Bacteria; p__Proteobacteria; c__Betaproteobacteria; o__ASSO-13; f__; g__; s__	0.870712615
de4821113cca47e90c693562d738afef	k__Bacteria; p__Bacteroidetes; c__[Saprospirae]; o__[Saprospirales]; f__Saprospiraceae; g__; s__	0.988812263
1da96992d3f7cee5e5c8a46a3c954f43	k__Bacteria; p__Bacteroidetes; c__Cytophagia; o__Cytophagales	0.993294019
9ae1a648c65bb914addf89be70f1389d	k__Bacteria; p__Bacteroidetes; c__Bacteroidia; o__Bacteroidales; f__Porphyromonadaceae; g__Paludibacter; s__	0.880126057
46f7e365d574e7797613757d279b7379	k__Bacteria; p__Bacteroidetes; c__Flavobacteriia; o__Flavobacteriales; f__Flavobacteriaceae; g__; s__	0.945405882
1c5525a7b038b3e963d13cd6af2e892d	k__Bacteria; p__Firmicutes; c__Clostridia; o__Clostridiales; f__Ruminococcaceae; g__; s__	0.914745438
[truncated: 3,157 more rows]
