# Supplementary material for: Longitudinal evaluation of fecal microbiota transplantation for ameliorating calf diarrhea and improving growth performance
Source: Nat Commun. 2021 Jan 8;12:161. doi: 10.1038/s41467-020-20389-5 (PMC7794225; doi:10.1038/s41467-020-20389-5)
Supplement: Supplementary file 8 — Source Data [file 41467_2020_20389_MOESM8_ESM.zip › Supplementary Figure 2.txt]

SampleID	Donor	Food pellet	Milk	Unknown
d0_1	0	0	0	1
d0_2	0	0	0	1
d0_3	0.22546	0	0	0.77454
d0_4	0.18548	0	0	0.81452
d0_5	0.00842	0	0	0.99158
d0_6	0.0029	0	0	0.9971
SampleID	Donor	Food pellet	Milk	Unknown
d16_1	0.317	0	0	0.683
d16_2	0.28814	0	0	0.71186
d16_3	0.394	0	0	0.606
d16_4	0.3922	0	0	0.6078
d16_5	0.64214	0	0	0.35786
d16_6	0.20232	0	0	0.79768
