# Supplementary material for: Longitudinal evaluation of fecal microbiota transplantation for ameliorating calf diarrhea and improving growth performance
Source: Nat Commun. 2021 Jan 8;12:161. doi: 10.1038/s41467-020-20389-5 (PMC7794225; doi:10.1038/s41467-020-20389-5)
Supplement: Supplementary file 8 — Source Data [file 41467_2020_20389_MOESM8_ESM.zip › Supplementary Figure 3a.txt]

Day0	Day0	Day0	Day0	Day0	Day0	Day0	Day0	Day0	Day0	Day0	Day0
CON	ABX	FMT	CON	ABX	FMT	CON	ABX	FMT	CON	ABX	FMT
60%	60%	60%	70%	70%	70%	80%	80%	80%	90%	90%	90%
165	163	181	97	89	89	48	31	51	21	14	16
