# Supplementary material for: Longitudinal evaluation of fecal microbiota transplantation for ameliorating calf diarrhea and improving growth performance
Source: Nat Commun. 2021 Jan 8;12:161. doi: 10.1038/s41467-020-20389-5 (PMC7794225; doi:10.1038/s41467-020-20389-5)
Supplement: Supplementary file 8 — Source Data [file 41467_2020_20389_MOESM8_ESM.zip › Supplementary Figure 3c.txt]

	Feces
FMT	0.05852	0.2421	0.24836	0.34274	0.13378	0.2442	0.1608	0.31088	0.18746	0.49138	0.13386	0.44412	0.10258	0.05356	0.15476	0.1722	0.5761	0.32626	0.14442
ABX	0.50612	0.3212	0.23946	0.14398	0.34678	0.31408	0.27748	0.21958	0.47614	0.39394	0	0.52956	0.54424	0.0931	0.23406	0.1563	0.42904	0.08034	0.44292	0.05536	0.20496	0.09694
CON	0.2892	0.36604	0.14588	0.22428	0.06882	0.20238	0.6464	0.12678	0.40718	0.15636	0.12486	0.19138	0.20146	0.09954
	Unknown
FMT	0.94148	0.7579	0.75164	0.65726	0.86622	0.7558	0.8392	0.68912	0.81254	0.50862	0.86614	0.55588	0.89742	0.94644	0.84524	0.8278	0.4239	0.67374	0.85558
ABX	0.49388	0.6788	0.76054	0.85602	0.65322	0.68592	0.72252	0.78042	0.52386	0.60606	1	0.47044	0.45576	0.9069	0.76594	0.8437	0.57096	0.91966	0.55708	0.94464	0.79504	0.90306
CON	0.7108	0.63396	0.85412	0.77572	0.93118	0.79762	0.3536	0.87322	0.59282	0.84364	0.87514	0.80862	0.79854	0.90046
