# Supplementary material for: Longitudinal evaluation of fecal microbiota transplantation for ameliorating calf diarrhea and improving growth performance
Source: Nat Commun. 2021 Jan 8;12:161. doi: 10.1038/s41467-020-20389-5 (PMC7794225; doi:10.1038/s41467-020-20389-5)
Supplement: Supplementary file 8 — Source Data [file 41467_2020_20389_MOESM8_ESM.zip › Supplementary Figure 3d.txt]

	Feces
FMT	0.7514	0.7642	0.61426	0.69668	0.82984	0.26572	0.72862	0.31896	0.61954	0.46196	0.79918	0.63632	0.8497	0.7934	0.6608	0.87012	0.82598	0.72934	0.66138
ABX	0	0	0	0.18192	0.50054	0.8012	0.58098	0.70476	0.68066	0.90342	0.06126	0.04872	0.85948	0.81988	0.72716	0	0.16034	0.07638	0.07902	0.06776
CON	0.44948	0.02188	0.52286	0.39474	0.46504	0.20334	0.31608	0.05378	0.38036	0.42344	0.26622	0.02132
	Unknown
FMT	0.2486	0.2358	0.38574	0.30332	0.17016	0.73428	0.27138	0.68104	0.38046	0.53804	0.20082	0.36368	0.1503	0.2066	0.3392	0.12988	0.17402	0.27066	0.33862
ABX	1	1	1	0.81808	0.49946	0.1988	0.41902	0.29524	0.31934	0.09658	0.93874	0.95128	0.14052	0.18012	0.27284	1	0.83966	0.92362	0.92098	0.93224	0.79504	0.90306
CON	0.55052	0.97812	0.47714	0.60526	0.53496	0.79666	0.68392	0.94622	0.61964	0.57656	0.73378	0.97868
