# Supplementary material for: Longitudinal evaluation of fecal microbiota transplantation for ameliorating calf diarrhea and improving growth performance
Source: Nat Commun. 2021 Jan 8;12:161. doi: 10.1038/s41467-020-20389-5 (PMC7794225; doi:10.1038/s41467-020-20389-5)
Supplement: Supplementary file 8 — Source Data [file 41467_2020_20389_MOESM8_ESM.zip › Supplementary Figure 4i.txt]

#OTU ID	Ruminococcaceae	Lachnospiraceae	Bacteroidaceae	Lactobacillaceae	Enterobacteriaceae	Clostridiaceae	Verrucomicrobiaceae	Paraprevotellaceae	Streptococcaceae	Erysipelotrichaceae	Porphyromonadaceae	Veillonellaceae	Coriobacteriaceae	S24-7	Odoribacteraceae	Barnesiellaceae	Enterococcaceae	Peptostreptococcaceae	Fusobacteriaceae	Prevotellaceae	Rikenellaceae	Campylobacteraceae	Alcaligenaceae	Christensenellaceae	RF16	Turicibacteraceae	F16	Pasteurellaceae	Mogibacteriaceae	Desulfovibrionaceae	Sum of rare taxa	Unassigned
C1.1	14.97953981	41.46038774	0.865365265	24.11618703	9.351311464	0.171060576	0.006708258	0.003354129	0.882135909	0.519889985	0.006708258	0.033541289	4.353659355	0	0	0	0.023478903	0.006708258	0.006708258	0.003354129	0	0	0	0.003354129	0	0	0	0	0	0	0.043603676	3.162943584
C10.1	9.874555578	29.03535252	1.962165426	16.88803918	10.07714497	0.140873415	0.060374321	1.485879117	0.160998189	1.432213054	0.127456899	0.003354129	0.204601865	1.452337828	0.117394513	0.892198296	0	0.010062387	0	0.026833031	0.026833031	0.003354129	0.010062387	0.033541289	0.006708258	0.033541289	0.540014758	0	0.15764406	0.010062387	0.489702824	24.73670088
C11.1	20.65573221	19.74340914	10.67619239	18.09217146	12.33782787	0.060374321	0.060374321	5.883142148	0.033541289	0.103977997	0.181122962	3.924330851	0.053666063	0	0	0.432682632	0	0.003354129	0	0.003354129	0	0	0.040249547	0.003354129	0	0.003354129	0	0	0	0.114040384	0.097269739	7.496478165
C12.1	1.435567183	19.77594419	0.090561481	56.0796941	10.26497619	0.774803783	0.013416516	0.006708258	0.731200107	0.070436708	0.003354129	0.033541289	5.809351311	0.003354129	0.003354129	0	0	0.415911988	0	0.003354129	0	0.077144965	0.003354129	0	0	0.506473469	0.006708258	0	0.013416516	0	0.077144965	3.800228081
C15.1	11.0485007	10.32065473	7.815120413	0.506473469	30.26095123	2.770510498	18.21962836	1.630106661	0.006708258	0.033541289	0.103977997	7.79499564	0.010062387	0.137519286	0.070436708	0.060374321	0	0	0	0	0.060374321	0	0.006708258	0.003354129	0	0.003354129	0	0	0.010062387	0.120748642	0.087207352	8.918628832
C17.1	6.570738579	17.7601127	29.11719326	14.81854162	18.66908164	1.1940699	0	0	0.177768833	0.305225733	0.919031328	1.552961696	0.006708258	0	0.053666063	0.006708258	0.919031328	0.020124774	0.046957805	0	0	0.020124774	0.040249547	0	0	0.010062387	0.003354129	1.653585564	0.006708258	1.63346079	0.75467901	3.73985376
C18.1	10.06627759	8.385322332	19.31642852	2.10639297	6.016770645	0.020124774	0.006708258	28.69792715	4.883611726	1.91856175	0.707721205	2.485409539	0.677534044	0.06372845	0.43939089	1.683772724	0	0.006708258	0	0.120748642	0	0	0.15764406	0	0	0.010062387	0.006708258	0	0	0	0.194539478	12.02790635
C3.1	39.93238076	19.12524317	4.350305226	19.07493124	4.003354129	0.258267928	0.006708258	0	0.026833031	1.405380023	0.382370698	2.54578386	2.056081036	0	0	0	2.092976454	0.020124774	0	0.140873415	0	0.026833031	0	0	0	0	0	0.053666063	0	0	0.036895418	4.460991481
C4.1	0.301871604	0.43939089	0.070436708	51.15583283	10.52612866	0.241497283	0.006708258	0.010062387	35.11772993	0.036895418	0.003354129	0.006708258	0.090561481	0.006708258	0.003354129	0.003354129	0	0.03018716	0.003354129	0	0.003354129	0	0.003354129	0.003354129	0	0.006708258	0.036895418	0.003354129	0.023478903	0	0.31528812	0.550077145
C5.1	19.01556316	22.26135373	0.057020192	34.55859663	10.04024955	0.25155967	0.003354129	0.006708258	0.607097337	0.701012947	0	0.013416516	2.461930637	0.006708258	0.003354129	0	0	0.023478903	0	0.006708258	0	0	0	0	0	0.010062387	0.003354129	0	0.09391561	0	0.425974374	9.448581203
C6.1	0.50311934	8.375259945	0.130811028	70.0442745	17.90434024	0.301871604	0.023478903	0.013416516	0.751324881	0.103977997	0.003354129	0.003354129	0.110686255	0	0	0	0.003354129	0.003354129	0.006708258	0	0	0	0.033541289	0.003354129	0	0	0.003354129	0.003354129	0.013416516	0	0.147581673	1.512712149
C7.1	0.620513853	30.84805796	0.033541289	10.69296304	14.10733213	0.37566244	0.003354129	0.003354129	0.077144965	0.563493661	0.006708258	0.28174683	0.808345073	0	0	0	38.94479104	0.023478903	0.003354129	0	0	0	0	0	0	0.003354129	0.003354129	0	0.003354129	0.006708258	0.529952371	2.059435165
C8.1	0.6607634	0.342121151	0.489702824	51.39867176	8.388676461	5.799288925	3.766686791	0.033541289	25.70939827	0.003354129	0.023478903	0.083853223	0.023478903	0.003354129	0	0.003354129	0.010062387	0.006708258	0.057020192	0.010062387	0	0	0.010062387	0	0	0.006708258	0	0.010062387	0	0	0.087207352	3.072382102
C9.1	13.7169786	10.10599047	3.399678004	22.82484739	6.241497283	1.133695579	0.003354129	12.57462937	0.778157912	0.570201919	1.744147045	0.707721205	0.124102771	0.167706447	1.184007513	2.468638894	0.003354129	0.006708258	0	0.016770645	0.06372845	0.103977997	0.087207352	0.003354129	0	0	0	0.023478903	0.003354129	0	0.033541289	21.90917019
C1.2	16.64989602	31.89776615	0.643992755	26.71899108	9.559267458	0.295163346	0.016770645	0.010062387	0.94251023	0.482994566	0.013416516	0.036895418	4.263097873	0	0.003354129	0	1.848125042	0.043603676	0	0.010062387	0	0.006708258	0.295163346	0.040249547	0	0.020124774	0.137519286	0	0.040249547	0.020124774	0.5333065	5.470584289
C10.2	21.06728383	20.41322868	17.32072181	7.32206346	0.006708258	0.452807406	0.010062387	3.246796807	0.077144965	0.868719394	0.764741397	0.097269739	0.06372845	3.99141343	0.305225733	0.117394513	0	0.003354129	0	0.026833031	0.295163346	0.080499094	0.090561481	0.013416516	1.428858925	0.026833031	0.130811028	0	0.046957805	0.006708258	0.218018381	21.50667472
C11.2	34.00080499	12.65177433	12.4740055	23.61306769	3.682833568	0.06372845	0.023478903	1.227611189	0.050311934	0.630576239	0.358891796	4.655530959	0.137519286	0.003354129	0.003354129	0.040249547	0	0.010062387	0	0	0	0	0.003354129	0.006708258	0	0.013416516	0	0.016770645	0.003354129	0.003354129	0.050311934	6.275575233
C12.2	1.284631381	7.966056215	0.06372845	78.26524452	0.006708258	0.325350506	0.013416516	0	0.945864359	0.033541289	0	0.06372845	7.798349769	0	0	0.003354129	0	0.422620246	0.003354129	0	0	0.033541289	0.006708258	0	0	0.328704635	0.013416516	0	0.026833031	0	0.174414705	2.220433353
C15.2	24.58241095	8.968940766	15.73757295	1.190715771	24.02897967	5.125109009	0.010062387	1.076675387	0.22137251	0.083853223	0.124102771	5.94016234	0.03018716	0.496411082	0.164352318	0.120748642	0	0	0.003354129	0	0.140873415	0	0.010062387	0.006708258	0	0	0	0.006708258	0.016770645	0.046957805	0.100623868	11.7662843
C17.2	3.588917958	7.144294627	0.103977997	25.99449923	24.09941638	7.201314819	0.003354129	0.043603676	1.734084658	0.244851412	0.016770645	0.013416516	0.264976186	0.013416516	0.006708258	0	26.51774334	0.046957805	0.016770645	0	0.006708258	0	0.03018716	0	0	0.010062387	0.003354129	0.067082579	0	0.006708258	0.593680821	2.227141611
C18.2	17.32072181	9.545850943	18.77976789	0.077144965	0.278392701	0.046957805	0.003354129	20.96665996	0.036895418	0.603743208	1.298047897	1.693835111	0.090561481	0.103977997	1.405380023	13.39303683	0	0.137519286	0	0.083853223	0.016770645	0	0.147581673	0.023478903	0	0.03018716	0.020124774	0.020124774	0.020124774	1.301402026	0.171060576	12.38344402
C3.2	14.50325351	29.15744281	2.988528879	19.54115516	18.19279533	0.040249547	0.033541289	0.050311934	0.15764406	0.704367076	0.040249547	0.197893607	4.813175018	0.040249547	0.010062387	0	0.167706447	0.010062387	3.327295901	0	0.010062387	0	0	0.003354129	0	0.003354129	0.023478903	0.452807406	0.006708258	0	0.046957805	5.477292547
C4.2	0.603743208	0.583618434	0.026833031	57.83859932	18.51814584	9.368082109	0.010062387	0.010062387	1.220902932	0.050311934	0	0.026833031	7.332125847	0	0.003354129	0	0	0.006708258	0.003354129	0	0	0	0	0	0	0	0.010062387	0	0.06372845	0.003354129	0.080499094	4.239618971
C5.2	25.97772858	21.03038841	14.3053599	14.72127189	5.205608104	0.305225733	0.003354129	0.09391561	0.191185349	1.200778158	0.811699202	0.825115717	0.593680821	0.070436708	1.28798551	0.010062387	0.003354129	0.026833031	0	0.201247736	0	0.020124774	0.744616623	0	0	0.010062387	0	0.010062387	0.006708258	0.264976186	0.620513853	11.45770443
C6.2	6.647883545	7.446166231	0.06372845	60.02213725	13.53055611	8.217615885	0.016770645	0.010062387	0.741262494	0.40920373	0.016770645	0.006708258	0.050311934	0.006708258	0	0	0.050311934	0.016770645	0.003354129	0	0	0	0.010062387	0.006708258	0	0.006708258	0	0	0.010062387	0	0.160998189	2.549137989
C7.2	4.655530959	31.67303951	0.197893607	30.51586503	0.077144965	0.697658818	0.003354129	0	0.06372845	0.144227544	0	0.191185349	0.493056953	0	0	0	26.64184611	0.003354129	0	0	0	0	0.197893607	0.003354129	0	0	0.003354129	0	0.006708258	0.003354129	0.982759777	3.444690414
C8.2	6.590863353	11.87361642	0.070436708	35.926075	7.472999262	2.337827866	0.070436708	0.010062387	30.99215134	0.016770645	0	0.207955994	1.25779835	0	0.006708258	0	0.003354129	0.003354129	0.154289931	0	0	0	0	0	0	0	0	0.003354129	0.003354129	0	0.053666063	2.944925203
C9.2	22.28483263	8.284698464	12.52096331	8.271281948	0.036895418	1.076675387	0.03018716	15.58328302	0.59703495	0.593680821	2.908029785	0.908968941	0.046957805	0.462869793	0.929093714	3.531897766	0.013416516	0.043603676	0	0.016770645	0.077144965	0.026833031	0.372308312	0.003354129	0.006708258	0.006708258	0	0	0.006708258	0.003354129	0.053666063	21.30207285
C1.3	24.65620178	19.09505601	32.88723419	12.00778158	1.190715771	0.177768833	0.174414705	0	0.154289931	0.134165157	0.09391561	0.144227544	0.412557859	0.006708258	0.003354129	0.003354129	0	0.003354129	0.003354129	0	0.003354129	0.043603676	0.020124774	0	0	0	0.010062387	0	0.003354129	0	0.060374321	8.710672838
C10.3	27.38310861	20.99349299	18.15254578	5.004360368	0.154289931	0.459515664	0	3.843831757	0.358891796	0.516535856	1.029717582	0.992822164	0.026833031	0.412557859	0.127456899	0.026833031	0	0.110686255	0	0.013416516	0.211310123	0.164352318	0.234789025	0.003354129	0.067082579	0.073790837	0.241497283	0	0.03018716	0	0.144227544	19.22251291
C11.3	28.3792849	18.77305964	4.856778695	35.62755752	0.352183538	0.526598242	0.060374321	3.776749178	0.077144965	0.469578051	0.03018716	1.442275441	0.117394513	0.003354129	0	0.083853223	0	0.010062387	0	0.003354129	0	0	0.325350506	0.003354129	0	0.010062387	0.003354129	0.006708258	0	0.050311934	0.073790837	4.937277789
C12.3	0.657409271	7.952639699	0.053666063	65.22774535	5.208962233	0.701012947	0	0	14.04373784	0.060374321	0	0.043603676	2.928154558	0.010062387	0	0	0	0.006708258	0	0	0	0.003354129	0	0	0	0	0	0	0	0	0.073790837	3.028778426
C15.3	19.45059368	34.6045482	20.19185617	0.073790837	0.110686255	1.277923123	0.78486617	6.503656001	1.298047897	0.120748642	0.244851412	3.813644596	0.097269739	0.110686255	0.764741397	0.355537667	0	0	0.338767022	0.006708258	0.033541289	0	0.164352318	0.003354129	0	0	0	0.083853223	0	0	0.100623868	9.465351848
C17.3	3.025424297	1.861541558	0.25155967	1.931978265	22.61689139	50.59032669	0	0.010062387	0.456161535	0.184477091	0.117394513	0.006708258	0.006708258	0.003354129	0.006708258	0.010062387	11.97424029	0.18783122	1.690480982	0.003354129	0.010062387	2.414972832	0.036895418	0.020124774	0	0.033541289	0	0.053666063	0.020124774	0.134165157	0.747970752	1.593211243
C18.3	12.89662575	9.683370229	20.16502314	1.358422218	0.298517475	0.328704635	0.006708258	18.89380828	4.625343798	2.321057221	2.35795264	1.586502985	0.114040384	0.140873415	1.402025894	6.771986315	0	0.023478903	0.080499094	0.197893607	0.026833031	0.003354129	0.150935802	0	0.003354129	0.080499094	0.006708258	0.15764406	0.006708258	0.402495472	0.100623868	15.80800966
C3.3	20.0677534	17.15636949	19.73234051	3.910914336	28.09753807	0.033541289	0	0.036895418	5.386731066	1.080029516	0	0.010062387	0.003354129	0	0	0	0.006708258	0.006708258	0.124102771	0	0	0	0.114040384	0	0	0	0.003354129	0.006708258	0	0.003354129	0.033541289	4.185952908
C4.3	12.65512846	11.61534849	45.37130207	10.1898437	0.043603676	0.231434896	0.053666063	0	5.078151204	4.058496009	0.335412893	1.737438787	4.789696116	0	0	0	0	0.003354129	0.120748642	0	0	0	0	0	0	0.003354129	0.006708258	0.03018716	0.006708258	0	0.368954183	3.30046287
C5.3	9.998658348	19.95706715	13.41986986	13.07104045	1.448983699	0.264976186	0	1.066613001	0.680888173	4.373784128	0.838532233	0.422620246	3.998121688	0.482994566	1.147112095	0.107332126	0.003354129	0.164352318	0	0.03018716	0.006708258	0	0.28174683	0	0	0.026833031	0.003354129	0	0.023478903	0	0.332058764	27.84933253
C6.3	24.19668612	6.892734957	31.89441202	27.91976924	1.874958073	0.684242302	0.010062387	0.003354129	0.238143154	1.029717582	0.150935802	0.224726638	0.15764406	0	0	0	0	0	0	0	0	0	0.110686255	0.003354129	0	0.006708258	0	0.006708258	0	0.010062387	0.057020192	4.528074059
C7.3	1.200778158	42.3022741	0.335412893	42.23183739	4.440866707	2.824176561	0.016770645	0.003354129	1.214194674	0.191185349	0	0.016770645	1.227611189	0	0	0	0.804990944	0.020124774	0.06372845	0	0	0	0.006708258	0.003354129	0	0.003354129	0	0.020124774	0.003354129	0	0.171060576	2.897967398
C8.3	26.61165895	27.64808479	16.09981888	8.375259945	1.133695579	0.013416516	0.31528812	0.006708258	0.077144965	0.174414705	2.277453545	1.324880928	10.95123097	0.003354129	0.003354129	0	0.010062387	0.006708258	0.003354129	0	0	0	0.020124774	0.003354129	0.006708258	0.003354129	0.003354129	0.050311934	0.003354129	0.006708258	0.016770645	4.850070437
C9.3	18.59864493	7.439457973	8.20084524	2.512242571	7.41597907	1.952103039	0.057020192	14.96276917	0.979405648	0.925739585	0.935801972	0.908968941	0.077144965	0.600389079	0.234789025	1.767625948	0	0.003354129	0	0.050311934	0.127456899	0.010062387	0.050311934	0.036895418	0.003354129	0	0	0	0.010062387	0.509827598	0.459515664	31.16992017
C1.4	17.50184477	16.41175287	38.79050111	6.859193667	0.721137721	0.033541289	0.020124774	1.63346079	0.026833031	1.133695579	1.150466224	0.358891796	0.429328503	0.026833031	0.036895418	0.174414705	0	0	0	0	0.083853223	0	0.127456899	0.003354129	0	0	0	0.016770645	0.003354129	0.003354129	0.003354129	14.44958744
C10.4	23.99208426	20.83584893	18.89380828	2.153350775	13.58757631	1.502649762	0	0.368954183	2.233849869	3.377607835	0.986113906	0.080499094	0.023478903	0.016770645	0.006708258	0.043603676	0	0.147581673	0	0.006708258	0	0	0.043603676	0.003354129	0	0.103977997	0.254913799	0.023478903	0.006708258	0	0.087207352	11.21956128
C11.4	11.02837593	24.4147045	4.625343798	39.62232508	2.190246193	0.050311934	0.003354129	2.747031596	0.134165157	1.502649762	0.010062387	1.636814919	3.136110552	0.003354129	0.006708258	0.003354129	0.03018716	0.010062387	0	0.013416516	0.003354129	0	0.03018716	0.003354129	0	0.006708258	0.013416516	0	0	0	0.167706447	8.606694841
C12.4	26.10853961	12.61487892	27.64473066	18.51814584	0.194539478	1.147112095	0.016770645	0.013416516	0.399141343	1.170590998	0.103977997	0.036895418	0.318642249	1.197424029	0.09391561	0	0	0.03018716	0.003354129	0	0.013416516	0.154289931	0.130811028	0	0	0.043603676	0.003354129	0	0	0	0.026833031	10.01542899
C15.4	25.34715234	15.91198766	16.35473268	1.311464413	6.403032133	1.308110284	1.106862548	0.036895418	1.291339639	0.120748642	0.09391561	14.13429932	0.999530422	0.003354129	0.023478903	0.003354129	0.006708258	0.053666063	0.321996378	0.016770645	0.016770645	0	0.285100959	0	0	0.003354129	0	0.15764406	0.110686255	0.060374321	0.120748642	14.39592138
C17.4	2.629637083	35.45985108	1.881666331	19.81954786	7.533373583	2.213725096	0	0	0.59703495	1.640169048	0	13.70497082	7.348896492	0	0	0.003354129	0.402495472	0.006708258	0	1.361776347	0	0.036895418	0.003354129	0	0	0	0	0.006708258	0.006708258	0	0.761387268	4.581740122
C18.4	25.03521835	11.94405313	10.24350976	0.576910176	0.013416516	0.761387268	0.003354129	12.903334	0.154289931	0.959280875	0.764741397	2.089622325	0.332058764	0.449453277	0.657409271	0.201247736	0	0.288455088	0	0.090561481	0.164352318	0	0.003354129	0.033541289	0	0.06372845	0.013416516	0.003354129	0.023478903	0.103977997	0.224726638	31.89776615
C3.4	17.80036225	11.48453747	0.160998189	1.586502985	25.54840008	0.013416516	32.47803046	0	0.053666063	0.704367076	0.020124774	0.25155967	3.669417052	0	0.003354129	0	0	0.003354129	0	0	0	0	0.060374321	0	0	0	0	0	0.016770645	0	0.036895418	6.107868786
C4.4	24.34762192	14.19131951	39.28020393	6.295700007	1.516066278	0.898906554	0.150935802	0	1.402025894	1.291339639	0.761387268	0.003354129	0.335412893	0.006708258	2.002414973	0	0	0.03018716	0	0	0	0	0.013416516	0	0	0.013416516	0	0	0.010062387	0	0.067082579	7.382437781
C5.4	2.176829677	36.31850808	0.154289931	40.88347756	0.010062387	0.358891796	4.514657543	0.006708258	0.969343262	3.146172939	0.003354129	0.020124774	1.311464413	0.010062387	0	0.006708258	0	0.03018716	0	0.026833031	0.006708258	0	0.003354129	0.006708258	0	0.003354129	0.003354129	0	0.010062387	0	0.097269739	9.921513383
C6.4	27.85268666	5.708727443	43.04353659	11.3034145	0.154289931	0.077144965	0	0.010062387	0.15764406	0.643992755	1.217548803	0.348829409	0.137519286	0.003354129	0.134165157	0	0	0.003354129	0	0	0.006708258	0	0.070436708	0	0	0	0.013416516	0	0.003354129	0.040249547	0.057020192	9.012544442
C7.4	1.787750721	42.10102636	7.010129469	17.23351446	12.34990273	0.670825787	0.442745019	0	1.237673576	3.297108741	0.013416516	0.057020192	5.349835648	0	0.036895418	0	0.016770645	0.070436708	1.28798551	0.003354129	0	0	0.003354129	0	0	0.020124774	0.006708258	0.003354129	0.036895418	0	0.81840746	6.144764205
C8.4	32.95767089	3.850540015	29.41906487	16.72704099	1.35171396	0.013416516	0.020124774	0	0.026833031	0.238143154	0.278392701	0.288455088	0.120748642	0.003354129	0	0.006708258	0.003354129	0.003354129	0	0	0	0	0.040249547	0	0	0.003354129	0.010062387	0	0	0	0.006708258	14.6307104
C9.4	6.470114711	3.260213323	17.7835916	0.338767022	5.437043	0.442745019	30.99215134	2.022539746	0.285100959	0.556785403	17.36097136	0.211310123	0.033541289	0.070436708	0.87878178	0.201247736	0.010062387	0.040249547	0	0.003354129	0.18783122	0	0.003354129	0.006708258	0	0.006708258	0	0	0	0.080499094	3.344066546	9.971825317
C1.5	31.13973301	13.15153955	5.346481519	6.909505601	0.462869793	1.506003891	0.026833031	9.6800161	0.405849601	0.305225733	3.511772993	0.620513853	0.100623868	0.184477091	0.727845978	0.144227544	0.013416516	0.03018716	0	0	0.06372845	0	0	0.023478903	0	0.026833031	0.016770645	0	0.046957805	0.016770645	0.114040384	25.42429731
C10.5	17.5051989	15.66378212	17.91440263	0	0.010062387	0.419266117	0.06372845	3.937747367	0.010062387	0.563493661	0.5333065	0.174414705	0.174414705	1.10015429	0.150935802	0.016770645	0	0.154289931	0	0.006708258	0.620513853	0.003354129	0.087207352	0	2.770510498	0.120748642	0.043603676	0	0.150935802	0	0.231434896	37.5729523
C11.5	8.073388341	14.84872879	21.91252432	17.21338968	0.023478903	2.361306769	0.016770645	0.6607634	0.415911988	0.305225733	0.6607634	0.087207352	0.211310123	0.083853223	0.724491849	0.046957805	0.026833031	0.295163346	0	0	0.013416516	0	0.010062387	0.006708258	0	0.016770645	0.083853223	0	0.036895418	0.03018716	0.271684444	31.56235326
C12.5	7.486415778	17.09264104	0.446099148	39.82021869	3.706312471	12.91339639	0.003354129	1.267860737	7.234856108	1.365130476	0.214664252	0.026833031	0.023478903	0.003354129	0.020124774	0	0	1.133695579	0	0.033541289	0	0.020124774	0.016770645	0	0	0.553431274	0.033541289	0.003354129	0.013416516	0	0.130811028	6.436573422
C15.5	28.29207755	21.03038841	1.650231435	15.87844637	8.120346146	4.011538204	0.03018716	1.485879117	0.62722211	0.181122962	0.006708258	2.700073791	3.317233514	0.006708258	0	0.050311934	0	0.040249547	0.003354129	0	0	0	0.013416516	0	0	0.003354129	0	0.033541289	0.003354129	0	0.053666063	12.46058899
C17.5	55.76574764	2.518950828	9.596162877	2.901321527	0.097269739	0.107332126	0	0.003354129	0.224726638	0.291809217	0.768095526	0.134165157	3.30046287	0	0	0	0	0	0	0	0	0.003354129	0	0	0	0.010062387	0	0	0.006708258	0	0.184477091	24.08599987
C18.5	17.55551083	21.76494264	30.13349433	2.257328772	0.47293218	3.287046354	0.020124774	3.273629838	0.023478903	12.43375595	0.107332126	0.006708258	0.768095526	0.016770645	0.003354129	0	0	0.010062387	0.003354129	0.003354129	0.020124774	0	0	0.010062387	0	0.013416516	0	0	0	0	0.160998189	7.654122224
C3.5	17.79365399	11.76963842	0.197893607	1.656939693	24.27383109	0.013416516	32.91071309	0	0.046957805	0.845240491	0.006708258	0.429328503	3.880727175	0.006708258	0.013416516	0	0	0.010062387	0.003354129	0	0	0	0.090561481	0	0	0	0	0	0.003354129	0	0.033541289	6.013953176
C4.5	11.37385121	14.85879117	0.976051519	19.21245053	4.551552962	8.220970014	18.04185953	1.764271819	0.150935802	0.110686255	0.154289931	0.117394513	0.234789025	0.348829409	0.070436708	0	0.043603676	0.013416516	0	0	0.016770645	0	0	0.016770645	0	0.026833031	0.046957805	0.09391561	0.016770645	0.003354129	1.190715771	18.34373113
C5.5	12.60481653	16.8209566	10.91433555	18.48795868	2.129871872	1.200778158	0.083853223	12.89327162	0.976051519	2.220433353	0.466223922	0.509827598	0.207955994	1.1940699	1.88502046	0.436036761	0	0.134165157	0	0.171060576	0.003354129	0	0.097269739	0	0.003354129	0.043603676	0.140873415	0	0.003354129	0	0.057020192	16.31448313
C6.5	42.12115114	10.75333736	15.71744818	5.557791642	0.654055142	1.241027705	0	0	0.442745019	0.590326692	2.663178373	0.764741397	0.023478903	0	0.010062387	0.067082579	0.003354129	0.003354129	0	0	0.033541289	0	0	0	0	0.006708258	0.110686255	0	0.006708258	0	0.197893607	19.03132756
C7.5	30.19051452	16.72368686	6.013953176	2.710136178	0.191185349	9.676661971	3.726437244	3.042194942	0.06372845	3.038840813	1.777688334	0.147581673	1.861541558	0.016770645	6.325887167	0.617159724	0.006708258	0.016770645	0	0.003354129	0	0	0.006708258	0	0	0.016770645	0.020124774	0	0.006708258	0.003354129	0.120748642	13.67478366
C8.5	23.21728047	15.68390689	34.74206749	10.88079426	0.107332126	0.201247736	2.314348964	0.110686255	0.707721205	0.546723016	2.103038841	0.191185349	0.06372845	0	0.120748642	0	0.003354129	0.090561481	0.043603676	0	0	0	0.003354129	0.010062387	0	0.013416516	0.003354129	0.016770645	0	0.036895418	0.020124774	8.76769303
C9.5	18.95753673	8.163949822	18.78983028	0.677534044	0.06372845	0.845240491	22.82484739	1.418796539	0.067082579	0.519889985	2.569262762	0.016770645	0.167706447	1.428858925	1.304756155	5.571208157	0	0.103977997	0	0.013416516	0.321996378	0	0.046957805	0.03018716	0.114040384	0.023478903	0	0	0.013416516	0.067082579	0.080499094	15.79794727
C1.6	20.77882874	21.12765815	30.95190179	0.680888173	0.264976186	4.152411619	2.317703093	0.057020192	0.040249547	0.536660629	1.093446032	0.459515664	0.057020192	0.023478903	0.348829409	0.097269739	0.016770645	0.154289931	0	0	0.060374321	0	0.010062387	1.214194674	0	0.006708258	0.003354129	0	0.234789025	0.033541289	0.191185349	15.08687194
C10.6	44.80110015	10.31059234	4.507949286	0	0	3.89749782	0.224726638	3.357483062	0.040249547	0.476286308	0.164352318	0.264976186	0.264976186	1.220902932	0.275038572	1.69718924	0	0.144227544	0	0.073790837	0.070436708	0.003354129	0	0.207955994	0.036895418	0.25155967	0.62722211	0	0.506473469	0.003354129	3.186422486	23.38498692
C11.6	5.490709063	3.30046287	44.35500101	4.108807943	2.277453545	2.445159992	0.016770645	0	6.896089086	0.328704635	0.090561481	1.187361642	0.201247736	0	0.016770645	0	0.003354129	0.043603676	25.7362313	0	0	0.036895418	0.013416516	0.026833031	0	0.010062387	0.016770645	0.124102771	0.013416516	0.15764406	0.090561481	3.012007782
C12.6	16.8209566	11.5583283	2.176829677	12.56456698	0.03018716	0.855302878	0.010062387	8.569799423	0.741262494	4.843362179	10.08251157	0.875427651	0.134165157	6.849131281	1.281277252	0	0	0.016770645	0.003354129	0.083853223	0.043603676	0.006708258	1.177299255	0.070436708	0	0.053666063	0	0.006708258	0.043603676	0	0.348829409	20.75199571
C17.6	26.15214329	2.726906822	11.56503656	3.541960153	0.392433085	5.681894412	0	5.259274166	0.040249547	0.925739585	3.263567452	2.002414973	0.097269739	0	0.040249547	0.110686255	0.090561481	0.023478903	0	0	0.057020192	0	0	0.06372845	0	0.020124774	0.040249547	0	0.003354129	0	0.234789025	37.66686791
C18.6	8.573153552	17.8070705	4.642114443	0.040249547	0.016770645	0.815053331	39.34393238	0.067082579	1.281277252	1.294693768	0.399141343	0.657409271	1.1940699	2.740323338	0.425974374	0.016770645	0	0.003354129	0	0.110686255	0.060374321	0.010062387	0.043603676	0.097269739	0.003354129	0	0	0	0.026833031	0.077144965	0.160998189	20.09123231
C3.6	17.90769437	10.54538136	14.13429932	5.497417321	1.485879117	3.743207889	7.171127658	23.26088415	0.134165157	0.201247736	1.113570806	1.700543369	0.087207352	0.321996378	0.758033139	0.046957805	0	0.103977997	0	0	0.013416516	0	0.073790837	0.006708258	0	0.03018716	0.006708258	0.006708258	0.023478903	0.050311934	0.147581673	11.42751727
C4.6	18.16260817	15.01978936	22.85838868	4.950694305	3.988059301	0.791574428	1.931978265	6.372844972	0.224726638	3.0489032	0.459515664	0.100623868	0.033541289	0.338767022	1.620044275	0.482994566	0	0.288455088	0.003354129	0	1.881666331	0.003354129	0.40920373	0	0.080499094	0.144227544	0.124102771	0.003354129	0.09391561	0	0.546723016	16.03609043
C5.6	19.78265245	17.47501174	6.892734957	2.445159992	0.070436708	1.921915878	13.36284967	2.686657275	0.560139532	3.605688603	0.697658818	0.529952371	0.067082579	13.75192862	2.092976454	0.40920373	0	0.50311934	0	0.010062387	0.067082579	0.043603676	0.06372845	0	0.006708258	0.033541289	0.033541289	0	0.060374321	0	0.023478903	12.80271014
C6.6	6.698195479	3.484939961	19.79606896	1.53954518	16.73710337	0.523244114	32.75977729	0.070436708	0.379016569	0.43939089	1.928624136	0.717783592	0.352183538	0.083853223	2.998591266	0.070436708	2.45186825	0.003354129	0.003354129	0.006708258	0.140873415	0	0.023478903	0.003354129	0	0	0	0	0.020124774	0.006708258	0.103977997	8.657006775
C7.6	19.03132756	5.477292547	20.21868921	0.580264305	0.040249547	0.697658818	29.26142081	0.134165157	0.03018716	1.009592809	1.03642584	0.160998189	0.100623868	0.311933991	1.012946938	0.177768833	0.003354129	0.040249547	0	1.03642584	0.114040384	0.003354129	0.033541289	0.016770645	0	0.023478903	0.023478903	0	0.090561481	0.150935802	0.248205541	18.93405783
C8.6	26.04816529	19.30636614	19.07157711	10.85731536	0.264976186	0.452807406	0.010062387	3.260213323	0.046957805	0.234789025	2.830884819	0.160998189	0.010062387	0.298517475	0.09391561	0.228080767	0	0.010062387	0	0.016770645	0.053666063	0.003354129	0.117394513	0	0	0.03018716	0.003354129	0	0	0	0.016770645	16.57275106
C9.6	2.374723284	0.224726638	1.573086469	1.080029516	31.99503589	53.29710874	1.767625948	0.023478903	0.191185349	0.026833031	0.147581673	0.090561481	0.010062387	0.003354129	0.03018716	0.067082579	0	1.579794727	0.405849601	0	0	0.080499094	0.040249547	0.107332126	0	0.509827598	0.107332126	1.63346079	0.003354129	0.023478903	0.680888173	1.925270007
C1.7	19.65519555	11.16924935	25.16938351	0.040249547	6.054202724	1.375192862	15.26464077	0.248205541	0.010062387	0.482994566	1.69718924	0.160998189	0.073790837	1.435567183	0.774803783	0.023478903	0	0.18783122	0.016770645	0	0.496411082	0	0	2.300932448	0.006708258	0.010062387	0	0.006708258	0.348829409	0.43939089	1.301402026	11.24974844
C10.7	27.61991011	11.48312873	10.42798685	0.003354129	3.003354129	4.9037365	10.03018716	0.550077145	0.020124774	0.258267928	0.150935802	0.278392701	0.09391561	5.416918226	0.016770645	0.03018716	0	0	0	0.137519286	0.057020192	0.006708258	0.127456899	0.046957805	0.140873415	0.003354129	0.090561481	0	0.070436708	0.003354129	0.446099148	24.58241095
C11.7	1.294693768	7.784933253	0.073790837	58.75830147	5.006708258	0.415911988	15.01341652	0.003354129	0.919031328	0.060374321	0	0.023478903	7.865432347	0	0	0	0	0.47293218	0.003354129	0	0	0.03018716	0.006708258	0	0	0.365600054	0.010062387	0	0.033541289	0	0.124102771	1.734084658
C12.7	21.14107466	9.33454082	7.261689139	7.999597505	0.003354129	1.526128664	6.939692762	4.548198833	0.37566244	3.984705172	0.167706447	0.385724827	0.224726638	12.29288254	0.600389079	0.033541289	0	0.080499094	0	0.130811028	1.878312202	0.177768833	0.110686255	0.090561481	0.147581673	0.120748642	0.016770645	0	0.110686255	0.191185349	0.295163346	19.82961025
C17.7	27.65244516	9.981887704	12.60817066	0.701012947	0.023478903	2.492117797	5	1.039779969	0.318642249	8.381968203	1.650231435	0.177768833	0.050311934	0.03018716	0.137519286	0.288455088	0	0.379016569	0	0.013416516	0.22137251	0.050311934	0.006708258	0.016770645	0	0.389078956	0.362245925	0	0.107332126	0	0.073790837	27.8459784
C18.7	18.79653854	9.787348226	5.913329308	2.730260951	10.08049909	1.720668142	20.25424297	4.766217213	0.016770645	0.922385456	1.881666331	0.073790837	0.083853223	7.623935064	0.815053331	0.197893607	0	0.107332126	0.003354129	0.201247736	0.150935802	0.003354129	0.207955994	0.036895418	0.835178104	0.036895418	0.067082579	0	0.218018381	0.010062387	0.603743208	11.85349165
C3.7	15.13047562	37.21842088	3.971288656	0.06372845	0.006708258	10.33742537	5.016770645	0.003354129	0.174414705	9.612933521	0.013416516	0.03018716	1.311464413	0.067082579	0.010062387	0	0	0.100623868	0.003354129	0.060374321	0.077144965	0	0	0.211310123	0.003354129	0.020124774	1.214194674	0	0.711075334	0	1.177299255	13.45341115
C4.7	23.50573556	12.06144764	12.4505266	0.452807406	3.006708258	2.223787482	11.82189575	5.577916415	0.244851412	4.823237405	0.496411082	0.03018716	0.576910176	0.623867981	0.355537667	0.080499094	0	2.26403703	0.318642249	0.046957805	4.611927282	0.020124774	0.006708258	0.160998189	0.737908365	1.184007513	0.06372845	0	0.338767022	0.003354129	0.929093714	10.98141813
C5.7	20.37398538	15.93546656	13.89280204	0.010062387	5.003354129	1.056550614	11.30006037	0.721137721	0.368954183	11.41074663	0.479640437	0.040249547	0.06372845	2.217079225	1.552961696	1.801167237	0	0.28174683	0	0.006708258	0.100623868	0.144227544	0.053666063	0.003354129	0	0.09391561	0.117394513	0	0.201247736	0.482994566	2.233849869	10.05232441
C7.7	27.2086939	9.854430804	15.88850875	3.816998725	0.010062387	2.280807674	0.023478903	1.026363453	0.144227544	1.083383645	2.643053599	0.379016569	0.466223922	3.857248273	0.342121151	0.06372845	0.006708258	0.617159724	0	0.026833031	0.127456899	0.046957805	0.057020192	0.107332126	0	0.224726638	0.114040384	0	0.47293218	0.083853223	0.399141343	28.62749044
C8.7	16.23398403	11.68913933	17.40792916	1.264506608	0.234789025	0.476286308	0.043603676	10.83383645	0.110686255	1.324880928	1.10015429	0.03018716	0.016770645	3.337358288	1.462400215	0.057020192	0.006708258	0.03018716	0	0.177768833	0.067082579	0.06372845	0.060374321	0	0	0.060374321	0.036895418	0.003354129	0.020124774	0.003354129	0.311933991	33.53458107
C9.7	14.0269672	1.962165426	17.84732005	0.25155967	1.10015429	0.838532233	1.516066278	14.0974039	0.34547528	1.023009324	0.181122962	1.801167237	0.37566244	2.103038841	0.020124774	0.006708258	0	0.197893607	1.620044275	6.335949554	0.006708258	0.003354129	0.043603676	5.235795264	0.010062387	0.006708258	0.22137251	0.238143154	0.291809217	0.114040384	4.967464949	23.21057221
