# Supplementary material for: Longitudinal evaluation of fecal microbiota transplantation for ameliorating calf diarrhea and improving growth performance
Source: Nat Commun. 2021 Jan 8;12:161. doi: 10.1038/s41467-020-20389-5 (PMC7794225; doi:10.1038/s41467-020-20389-5)
Supplement: Supplementary file 8 — Source Data [file 41467_2020_20389_MOESM8_ESM.zip › Supplementary Figure 4ii.txt]

#OTU ID	Ruminococcaceae	Lachnospiraceae	Bacteroidaceae	Lactobacillaceae	Enterobacteriaceae	Clostridiaceae	Verrucomicrobiaceae	Paraprevotellaceae	Streptococcaceae	Erysipelotrichaceae	Porphyromonadaceae	Veillonellaceae	Coriobacteriaceae	S24-7	Odoribacteraceae	Barnesiellaceae	Enterococcaceae	Peptostreptococcaceae	Fusobacteriaceae	Prevotellaceae	Rikenellaceae	Campylobacteraceae	Alcaligenaceae	Christensenellaceae	RF16	Turicibacteraceae	F16	Pasteurellaceae	Mogibacteriaceae	Desulfovibrionaceae	Sum of rare taxa	Unassigned
A1.1	13.99342591	9.368082109	12.94412021	2.129871872	7.848125042	23.14013551	0	0.06372845	5.839538472	0.687596431	1.405380023	1.190715771	0.006708258	0.006708258	0.03018716	0.013416516	0.003354129	0.506473469	0.003354129	0.077144965	0.006708258	6.144764205	3.055611458	0.050311934	0	0.462869793	0.006708258	0.667471658	0.003354129	0	0.285100959	10.05903267
A10.1	20.77212048	15.62789294	3.806936339	1.91856175	5.640638626	0.94251023	0.003354129	2.700073791	0.120748642	0.603743208	0.399141343	0.358891796	0.020124774	4.829945663	0.352183538	0.34547528	0.003354129	0.258267928	0	0.013416516	0.070436708	0.073790837	0.03018716	0	2.411618703	0.308579862	0.301871604	0	0.050311934	0.003354129	0.110686255	37.92178171
A11.1	22.85503455	8.301469108	7.352250621	2.478701281	2.569262762	18.70597706	0	3.203193131	1.204132287	1.787750721	2.606158181	0.067082579	0.090561481	0.003354129	0.31528812	0.09391561	0	11.44093379	0	0.006708258	0.31528812	0.033541289	0.321996378	0.016770645	0	1.076675387	0.385724827	0.003354129	0.09391561	0	0.633930368	14.03702958
A12.1	24.24364393	10.84389884	13.58086805	0.231434896	15.1509358	0.43939089	4.752465285	8.096867244	0.09391561	0.295163346	1.237673576	3.478231703	0.006708258	1.459046086	0.482994566	0.040249547	0	0.06372845	0.003354129	0.033541289	0.073790837	0.043603676	0	0.003354129	0	0.020124774	0.003354129	0.09391561	0.010062387	0.003354129	0.358891796	14.85543704
A13.1	19.58140471	10.73321258	1.251090092	6.855839538	6.22137251	0.248205541	30.95914671	0.120748642	1.881666331	6.889380828	0.694304689	0.476286308	0.489702824	0.321996378	1.153820353	0.023478903	0	0.020124774	0	0.006708258	0.013416516	0	0.026833031	0.003354129	0	0.006708258	0.023478903	0	0.046957805	0.399141343	0.083853223	11.46776682
A14.1	17.34755484	6.69484135	9.461997719	0.127456899	10.09391561	2.290870061	0.082511572	0.620513853	0.060374321	0.231434896	16.30442074	0.261622057	0.067082579	0	1.251090092	0	0	0.016770645	0	0	0.808345073	0	0.020124774	3.069027973	0	0.010062387	0	0.020124774	0.023478903	0	0.992822164	30.14355672
A15.1	11.27322734	5.041255786	21.60059033	1.22425706	33.59160126	12.76581472	0.003354129	0.040249547	0.241497283	0.046957805	0.680888173	3.045549071	0.026833031	0	1.126987321	0.006708258	0	0.040249547	0.057020192	0	0	2.559200376	0.174414705	0.026833031	0	0.03018716	0.006708258	0.110686255	0	0.023478903	0.09391561	6.161534849
A16.1	24.0088549	8.885087543	31.555645	1.50935802	2.126517743	1.428858925	0.03018716	7.580331388	1.063258872	1.167236869	3.36419132	0.25155967	0.023478903	0.425974374	0.358891796	0.18783122	0	0.258267928	0	0.016770645	0.026833031	0.013416516	0.459515664	0	0	0.34547528	0.080499094	0.18783122	0.040249547	0.057020192	0.523244114	14.02361307
A17.1	4.65217683	4.883611726	5.712081572	17.7601127	29.37210706	0.365600054	0.040249547	0.006708258	0.043603676	0.016770645	0.016770645	0.422620246	0.03018716	0	0.006708258	0	0	0.003354129	0.633930368	0	0	31.68981016	0	0	0	0	0	0.506473469	0	0.006708258	0.06372845	3.766686791
A18.1	0.996176293	2.29422419	6.953109278	13.77876166	21.50667472	41.05789227	0	0.057020192	0.402495472	1.00623868	0.103977997	0.228080767	0.040249547	0.003354129	0.016770645	0.013416516	0.057020192	3.344066546	0	0.003354129	0	0	0.868719394	0.003354129	0	0.476286308	0.006708258	0	0.053666063	0.013416516	0.449453277	6.265512846
A19.1	0.181122962	0.117394513	0.110686255	0.053666063	42.18152546	47.33011337	0.006708258	0.006708258	1.056550614	0	0.03018716	0	0.003354129	0.003354129	0.013416516	0.006708258	2.082914067	1.284631381	0	0	0	0	0	0	0	3.317233514	0	0.03018716	0.003354129	0	1.556315825	0.623867981
A2.1	0.828469846	0.674179915	0.160998189	31.14644127	21.12094989	32.11913866	0.023478903	0	8.73750587	0.150935802	0.006708258	0.077144965	0.053666063	0	0	0.006708258	0.013416516	0.010062387	0.006708258	0	0	0.013416516	0.352183538	0	0	0.040249547	0.003354129	0.06372845	0	0.013416516	0.50311934	3.874018917
A20.1	1.348359831	13.11129	30.81921245	0.046957805	4.110686255	6.845777152	0	2.41832696	7.85536996	1.656939693	0.023478903	0.305225733	0.03018716	0	0.010062387	0	0.010062387	0.37566244	12.53437982	0.925739585	0	0.010062387	0.006708258	0	0	0.010062387	0	14.0504461	0	0	1.137049708	2.35795264
A21.1	1.160528611	9.284228886	0.016770645	82.98450392	3.397732609	0.211310123	0	0	0.160998189	0.080499094	0	0.020124774	0.560139532	0	0	0	0.057020192	0.010062387	0	0.003354129	0	0	0	0	0	0.03018716	0.053666063	0.013416516	0.107332126	0	0.288455088	1.559669954
A23.1	19.06151472	16.96518414	14.5129134	20.08599987	12.18447709	1.116924935	0.717783592	0.258267928	0.633930368	0.264976186	0.100623868	0.147581673	0.03018716	0.650701013	0.050311934	0.016770645	0	0.291809217	0	0.127456899	0.298517475	0.003354129	1.777688334	0.191185349	0.013416516	0.110686255	0.171060576	0	0.130811028	0	0.325350506	9.760515194
A3.1	0.50311934	1.066613001	0.154289931	58.32830214	21.82867109	6.610988126	0.020124774	0	5.390085195	0.020124774	0.006708258	0.026833031	1.804521366	0	0	0	0	0.090561481	0.026833031	0	0	0	0.006708258	0	0	0.010062387	0	0.03018716	0.036895418	0.003354129	0.134165157	3.900851949
A4.1	28.54799759	22.07687664	9.025960958	4.49453277	5.509827598	0.134165157	0.003354129	2.478701281	5.510833836	0.097269739	0.057020192	12.20567519	4.33688871	0	0	0.023478903	0	0.006708258	0	0	0	0	0.368954183	0	0.003354129	0.003354129	0	0	0.003354129	0.003354129	0.070436708	5.037901657
A5.1	22.3049574	24.05916683	0.060374321	25.03521835	6.460052324	0.482994566	0.073790837	0.006708258	15.41557657	1.214194674	0	0.006708258	1.160528611	0	0	0	0	0.003354129	0	0	0	0	0.016770645	0	0	0	0	0	0	0	0.449453277	3.250150936
A6.1	0.110686255	3.800228081	0.003354129	24.70986785	36.43254847	0.15764406	0.228080767	0	0.053666063	0.020124774	0	0	0.03018716	0	0	0	31.99839002	0	0	0	0	0	0	0	0	0.003354129	0	0	0	0	0.107332126	2.344536124
A7.1	33.18776414	12.0916348	0.311933991	33.83309854	10.16435232	0.020124774	0.137519286	0	0.607097337	0.22137251	0.006708258	0.03018716	1.056550614	0	0	0	0.020124774	0.077144965	0.003354129	0	0	0.003354129	0.003354129	0	0	0.010062387	0	0	0	0	0.75467901	7.459582746
A8.1	7.654122224	17.377742	0.513181727	22.27812437	32.11913866	13.78211578	0	0.010062387	0.298517475	0.100623868	1.180653384	0.016770645	0.013416516	0	0	0	0	0.057020192	0	0	0	0.09391561	0	0	0.003354129	0.060374321	0.013416516	0	0.03018716	0.003354129	0.271684444	4.122224458
A9.1	26.12866439	12.36331925	10.89233246	3.857248273	14.12410277	1.593211243	9.604883612	0.838532233	0.231434896	0.811699202	1.563024083	0.486348695	0.046957805	0.013416516	0.831823975	1.334943315	0	0.03018716	0	0	0.06372845	0	0.067082579	0.020124774	0	0.023478903	0.050311934	0.026833031	0.040249547	0.080499094	0.335412893	14.54014892
A1.2	12.22244583	16.04950694	36.53317234	1.298047897	0.949218488	7.429395586	0	0.020124774	0.801636815	0.117394513	0.737908365	8.341718656	0.006708258	0	0.020124774	0.006708258	0.003354129	0.080499094	0	0	0	2.193600322	0.553431274	0	0	0.224726638	0.003354129	0.097269739	0.010062387	0	0.040249547	12.25934125
A10.2	26.87328101	18.60199906	20.95659757	2.146642517	0.020124774	0.711075334	0.010062387	0.999530422	0.164352318	0.771449655	0.882135909	0.6607634	0.020124774	1.848125042	1.217548803	0.452807406	0	0.218018381	0	0.003354129	0.110686255	0.023478903	0.311933991	0.020124774	2.887905011	0.073790837	0.100623868	0	0.03018716	0.003354129	0.124102771	19.75581941
A11.2	20.06439928	27.25229758	4.377138257	11.50801637	5.557791642	3.166297712	0.016770645	1.214194674	4.833299792	4.856778695	0.452807406	2.914738043	0.060374321	0.003354129	0.171060576	0.053666063	0	0.09391561	0	0.020124774	0	0.016770645	0.117394513	0.016770645	0	0.06372845	0.174414705	0.023478903	0.053666063	0.003354129	0.171060576	12.74233582
A12.2	25.7127524	8.821359093	15.24787013	0.969343262	0.006708258	0.620513853	6.013953176	13.81230294	0.013416516	0.838532233	2.488763668	1.992352586	0.003354129	0.771449655	0.935801972	0.117394513	0	0.026833031	4.99765211	0.321996378	0.040249547	0	0	0	0	0.006708258	0.010062387	0.006708258	0.016770645	0.010062387	0.191185349	16.00590327
A13.2	11.98094855	18.36050178	6.654591803	17.92446502	0	0.34547528	0.006708258	0.399141343	3.696250084	21.32219763	0.023478903	0.640638626	11.45099618	0.003354129	0.013416516	0	0.003354129	0	0	0.134165157	0	0	0.080499094	0	0	0.003354129	0	0.003354129	0	0.201247736	0.023478903	6.728382639
A14.2	21.58046555	3.434628027	21.42952975	0.25155967	0.174414705	5.909975179	0.053666063	1.029717582	0.214664252	0.234789025	6.986650567	0.419266117	0.120748642	0	3.702958342	0.016770645	0	0.013416516	0	0.006708258	1.210840545	0	0.114040384	8.143825049	0	0.003354129	0.003354129	0.006708258	0.077144965	0.452807406	0.838532233	23.56946401
A15.2	15.82142618	6.97658818	29.47273093	7.278459784	4.615281411	18.66908164	0	0.070436708	1.096800161	0.026833031	1.143757966	7.234856108	0.03018716	0	1.506003891	0.023478903	0	0.103977997	0.003354129	0.006708258	0	0.003354129	0.010062387	0.020124774	0	0.003354129	0.010062387	0.003354129	0.010062387	0.006708258	0.204601865	5.648353123
A16.2	32.50150936	15.79459314	22.45253908	9.93157577	0.006708258	1.153820353	0.016770645	5.869725632	0.060374321	0.097269739	0.09391561	0.248205541	0.013416516	0.080499094	0.107332126	0.107332126	0	0.087207352	0.010062387	0.010062387	0	0	0	0	0	0.016770645	0.016770645	0.006708258	0	0.010062387	0.110686255	11.19608238
A17.2	42.13121352	16.8209566	0.201247736	33.81297377	1.814583753	0.077144965	0	0	0.010062387	0.016770645	0	0.939156101	0.181122962	0	0.003354129	0	0	0	0	0	0.006708258	0	0	0	0	0	0	0.194539478	0	0.006708258	0.023478903	3.759978534
A18.2	13.94311397	32.56859194	24.36439257	16.31783726	0.191185349	0.84859462	0.016770645	1.25779835	0.34547528	1.375192862	0.083853223	0.275038572	0.241497283	0	0	0.006708258	0	0.127456899	0	0	0	0.003354129	0	0.003354129	0	0.03018716	0	0.090561481	0.040249547	0.036895418	0.18783122	7.644059838
A19.2	3.719728986	2.086268196	0.308579862	0.114040384	50.59703495	34.23894815	0.013416516	0.036895418	1.043134098	0.057020192	0.067082579	0	0.006708258	0.03018716	0.020124774	0.023478903	0.694304689	0.429328503	0.023478903	0	0	0	0	0	0	3.525189508	0	0.023478903	0	0	1.462400215	1.479170859
A2.2	1.838062655	7.315355202	0.130811028	26.19574696	13.44334876	19.17220098	0.003354129	0	23.76064936	0.087207352	0.013416516	0.851948749	0.258267928	0.003354129	0	0.003354129	0.207955994	0.010062387	0.261622057	0	0	0	0.040249547	0	0	0.006708258	0	0.053666063	0.003354129	0	0.744616623	5.59468706
A20.2	10.52190246	46.42785269	4.883611726	0.03018716	4.43080432	7.050379017	0	0.620513853	13.17837258	2.304286577	0.006708258	0.999530422	0.31528812	0.006708258	0.003354129	0	0	0.228080767	0.31528812	0.573556047	0	0	0	0.003354129	0	0.006708258	0	0.258267928	0.003354129	0	2.129871872	5.702019186
A21.2	4.819883276	24.69980546	1.519420407	43.05695311	16.57945931	0.053666063	0	0.013416516	1.94874891	0.275038572	0	1.516066278	1.650231435	0	0	0	0.010062387	0	0	0.060374321	0	0	0	0	0	0	0.026833031	0.040249547	0.013416516	0.003354129	0.090561481	3.622459247
A23.2	12.31636144	13.59093044	10.43469511	54.25974374	0.989468035	0.231434896	0.057020192	0.070436708	0.392433085	0.593680821	0.020124774	0.419266117	0.026833031	0.03018716	0.003354129	0.003354129	0.003354129	0.073790837	0	0.023478903	0.010062387	0	0	0.06372845	0.006708258	0.040249547	0.050311934	0	0.026833031	0.003354129	0.389078956	5.869725632
A3.2	0.154289931	0.34547528	0.124102771	73.82773194	5.450459516	9.921513383	0.858657007	0.006708258	5.262628295	0.006708258	0.010062387	0.026833031	0.181122962	0	0	0.006708258	0	0.09391561	0.010062387	0.003354129	0	0	0	0.003354129	0	0.016770645	0.006708258	0.006708258	0.241497283	0.003354129	0.761387268	2.66988663
A4.2	1.019655196	13.33601664	0.006708258	12.66183672	2.163413162	0.03018716	0	0	17.97477695	0.127456899	0	29.07694372	19.25940833	0	0.010062387	0	0	0	0	0	0	0	0	0	0	0	0	0	0.013416516	0	0.016770645	4.303347421
A5.2	32.80002683	13.80894882	0.020124774	23.76735762	4.266452002	5.104984236	0.130811028	0.006708258	13.55068089	0.617159724	0.006708258	0.050311934	0.429328503	0	0	0	0	0.020124774	0	0	0	0	0	0	0	0.003354129	0	0	0.006708258	0.006708258	0.120748642	5.282753069
A6.2	0.855302878	0.862011136	0	22.58670423	25.58864963	39.29697458	3.246796807	0	1.348359831	0.016770645	0	0.006708258	0.137519286	0	0	0	1.824646139	0.013416516	0	0	0	0	0	0	0	0.010062387	0.003354129	0	0.003354129	0	0.080499094	4.118870329
A7.2	7.691017643	13.5406185	0.003354129	63.99678004	1.157174482	0.013416516	0.010062387	0	0.97269739	0.254913799	0	0.026833031	6.624404642	0	0	0	0	0.097269739	0.006708258	0	0	0	0	0	0	0	0.003354129	0	0	0	1.230965318	4.370429999
A8.2	20.84255719	7.63735158	53.58891796	7.969410344	0	1.516066278	0	0.147581673	0.184477091	1.043134098	0.680888173	0.959280875	0.053666063	0	0	0	0	0.067082579	0	0	0	0.003354129	0.010062387	0	0	0.003354129	0.050311934	0	0.033541289	0	0.177768833	5.031193399
A9.2	12.07151003	14.48983699	13.56074327	11.2329778	0.010062387	0.801636815	29.8517475	0.09391561	0.134165157	0.352183538	0.992822164	0.120748642	0.130811028	0.077144965	1.16388274	0.087207352	0	0.03018716	0	0	0.137519286	0	0	0.003354129	0	0.036895418	0.013416516	0	0.016770645	0	0.238143154	14.3523177
A1.3	1.88502046	4.316763936	0.499765211	22.918763	0.053666063	47.44415375	0.006708258	0.003354129	4.772925471	0.127456899	0.006708258	0.013416516	0.100623868	0	0	0	0	9.062856376	0	0	0	0.100623868	0	0.040249547	0	3.250150936	0.140873415	0.010062387	0.09391561	0	0.540014758	4.611927282
A10.3	22.27477024	31.09277521	10.89421077	3.723083115	0.046957805	0.945864359	0	0.59703495	0.275038572	1.422150667	2.01247736	0.633930368	0.130811028	2.327765479	0.482994566	0.117394513	0	0.43939089	0	0	0.090561481	0.043603676	0.218018381	0.003354129	0.298517475	0.060374321	0.144227544	0.003354129	0.117394513	0	0.114040384	21.48990407
A11.3	35.08754277	15.7543436	3.166297712	1.690480982	0.036895418	4.420741933	0.006708258	12.79600188	1.026363453	8.901858187	0.570201919	0.482994566	0.010062387	0	0.711075334	0.046957805	0	0.583618434	0	0.036895418	0	0.167706447	0.218018381	0.003354129	0	1.368484605	0.053666063	0	0.026833031	0.003354129	0.134165157	12.69537801
A12.3	22.74770242	3.015361911	15.38874354	2.793989401	0.006708258	0.664117529	14.75481318	2.3881398	0.197893607	2.07285168	8.445696653	0.040249547	0.023478903	0.459515664	0.419266117	0.15764406	0	0.268330315	0.033541289	0.006708258	0.117394513	0	0	0.013416516	0	0.144227544	0.023478903	0	0.010062387	0	0.036895418	25.76977259
A13.3	28.2753069	9.730328034	21.95612799	13.969947	0.191185349	0.328704635	0.016770645	0.147581673	2.914738043	6.060910981	0.362245925	6.332595425	2.991883008	0.003354129	0.100623868	0.046957805	0.003354129	0.124102771	0	0.774803783	0.03018716	0.003354129	0.087207352	0.003354129	0	0.09391561	0.006708258	0	0.150935802	0.03018716	0.214664252	5.047964044
A14.3	14.03702958	26.18568458	17.45488697	1.583148856	0.003354129	8.288052593	0.006708258	0.023478903	0.328704635	6.849131281	0.067082579	0.355537667	0.124102771	0	0.067082579	0.003354129	0	0.006708258	0	0	0.006708258	0	0	0.308579862	0	0.013416516	0.013416516	0	0.03018716	0	0.171060576	24.07258335
A15.3	16.70020796	9.606225263	46.49158114	0.623867981	7.909036023	0.821761589	0	1.16388274	0.124102771	0.261622057	1.905145234	0.590326692	0.003354129	0	1.777688334	0.207955994	0	0.03018716	0	0.006708258	0.026833031	0	0.003354129	0.013416516	0	0.010062387	0.006708258	0.006708258	0	0.016770645	0.057020192	11.63547327
A16.3	30.83115315	9.27081237	32.55182129	2.676594888	0.003354129	1.908499363	0	9.794056484	0.046957805	0.201247736	0.365600054	1.076675387	0.003354129	0.244851412	0.466223922	0.979405648	0	0.107332126	0.003354129	0.013416516	0.006708258	0.016770645	0	0	0	0.013416516	0.006708258	0	0	0.010062387	0.171060576	9.230562823
A17.3	9.223854565	35.84893003	2.512242571	42.0004025	0.778157912	0.043603676	0.010062387	0.006708258	0.100623868	1.184007513	0.036895418	0.650701013	0.368954183	0	0	0	0	0.03018716	0	0.023478903	0	0	0	0.003354129	0	0.016770645	0	0.046957805	0.003354129	0.003354129	0.385724827	6.721674381
A18.3	16.94505937	18.89380828	17.32407594	14.0269672	0	5.017776883	0	8.650298517	0.69095056	1.03642584	0.801636815	0.607097337	0.057020192	0.003354129	0.623867981	0.036895418	0	1.412088281	0	0	0.010062387	0	0.057020192	0.016770645	0	0.114040384	0.003354129	0.003354129	0.016770645	0.442745019	0.241497283	12.96706245
A19.3	10.90427316	7.8251828	2.542429731	43.40578252	18.21962836	0.560139532	0	0.010062387	1.66700208	0.34547528	0.137519286	10.15630241	0.006708258	0.003354129	0.023478903	0	0.412557859	0.010062387	0	0.006708258	0.010062387	0	0	0	0	0.033541289	0	0.060374321	0.003354129	0	1.059904743	2.596095794
A2.3	8.428926008	14.49319112	1.234319447	15.63024083	2.86107198	0.821761589	0.006708258	0	26.74246998	0.120748642	0.013416516	19.30636614	0.791574428	0	0.003354129	0.060374321	0.003354129	0.010062387	0	0	0	0	0	0.003354129	0	0.026833031	0	0.003354129	0.006708258	0	0.070436708	9.361373851
A20.3	12.39350641	50.44274502	22.96236667	0.020124774	0.422620246	0.301871604	0	0.006708258	0.087207352	4.014892332	0.469578051	0.87878178	0.067082579	0	0	0	0	0.03018716	0	0	0	0	0	0.003354129	0	0.006708258	0	0.040249547	0	0.003354129	0.09391561	7.754746092
A21.3	8.958878379	16.86120614	7.717850674	40.20594352	0.731200107	0.03018716	0	0.003354129	0.207955994	0.929093714	0.036895418	1.925270007	4.316763936	0	0	0	0.003354129	0.010062387	0	11.57845308	0	0	0	0	0	0.03018716	0.003354129	0.057020192	0.003354129	0	0.342121151	6.047494466
A23.3	8.29811498	35.89588784	3.36419132	30.6399678	0.40920373	0.03018716	0.003354129	0	0.613805595	4.172536392	5.836184343	0.707721205	3.082444489	0	0	0	0	0.006708258	0	0.003354129	0.003354129	0	0	0.026833031	0	0	0.016770645	0.006708258	0.013416516	0.010062387	0.124102771	6.735090897
A3.3	0.56684779	14.89904072	0.053666063	54.63205206	3.337358288	14.82524988	0.120748642	0.023478903	1.962165426	0.003354129	0.003354129	0.429328503	1.321526799	0	0.003354129	0	0	0.036895418	0	0	0	0.050311934	0	0	0	0.020124774	0	0.003354129	0.060374321	0.003354129	0.174414705	7.469645133
A4.3	24.28053934	13.38297444	10.6996713	4.018246461	0.06372845	0.882135909	0	17.15301536	1.16388274	1.687126853	0.036895418	6.547259677	13.59428456	0	0	0.023478903	0	0.986113906	0	0.305225733	0	0.003354129	0	0.067082579	0	0.167706447	0.03018716	0	0.013416516	0	0.097269739	4.796404374
A5.3	1.905145234	3.193130744	0.013416516	66.04279869	0.734554236	16.1601932	0.013416516	0.016770645	8.063325954	0.010062387	0	0	0.150935802	0	0	0	0	0.010062387	0	0	0	0	0	0.003354129	0	0	0	0	0	0	0.137519286	3.545314282
A6.3	22.35526934	24.1597907	9.129938955	0.449453277	30.50915677	4.088683169	0	0.228080767	0.959280875	0.083853223	1.143757966	0.701012947	0.214664252	0.003354129	0.016770645	0	0.026833031	0.372308312	0	0	0	0	0	0	0.003354129	0.006708258	0.006708258	0	0	0.023478903	0.523244114	4.994297981
A7.3	23.20050983	27.52733615	0.191185349	36.24136312	1.009592809	0.016770645	0	0	0.127456899	0.301871604	0.268330315	0.452807406	0.845240491	0	0	0	0.003354129	0.026833031	0	0	0	0	0.046957805	0	0	0.010062387	0	0	0	0	0.120748642	9.609579392
A8.3	22.63701617	22.4324143	29.16079694	9.384852754	0.043603676	0.167706447	0	0.006708258	0.120748642	5.319648487	0.295163346	0.003354129	0.197893607	0	0.026833031	0.03018716	0	0.033541289	0	0	0	0	0.010062387	0	0	0.006708258	0.020124774	0	0.003354129	0	0.244851412	9.854430804
A9.3	22.13389683	6.808881733	9.451935332	7.838599316	0.120748642	1.864895687	35.35587308	0.573556047	0.258267928	0.701012947	0.536660629	0.34547528	0.06372845	0.137519286	0.006708258	0.218018381	0	0.003354129	0	0	0.03018716	0	0.010062387	0	0	0.006708258	0.010062387	0.010062387	0.013416516	0	0.127456899	13.37291205
A1.4	24.40128799	16.3346079	26.92694707	0.583618434	0.808345073	0.449453277	0	7.127523982	5.963641242	1.50935802	0.124102771	2.29422419	0.060374321	0.003354129	0.150935802	0	0	0.060374321	0	0	0	0.020124774	0.181122962	0.003354129	0	0.130811028	0	0.003354129	0.003354129	0	0.03018716	12.82954317
A10.4	20.06439928	18.99443215	3.699604213	4.192661166	13.24210103	6.986650567	0	0.43939089	0.177768833	3.67612531	0.989468035	1.012946938	0.040249547	0.707721205	0.499765211	0.228080767	0.036895418	0.053666063	0	0	0.003354129	0.020124774	0.385724827	0.003354129	0.016770645	0.147581673	0.09391561	0	0.033541289	0	0.18783122	24.06587509
A11.4	27.21540216	9.985241833	15.78117663	1.214194674	0.318642249	2.750385725	0.841886362	12.37338163	0.372308312	0.580264305	0.774803783	0.643992755	0.080499094	0.103977997	0.838532233	2.149996646	0.080499094	1.519420407	0	0.043603676	0.020124774	0.070436708	0.479640437	0.003354129	0	0.214664252	0.036895418	0	0.043603676	0	0.103977997	21.35909304
A12.4	16.52914738	6.932984504	28.78848863	0.422620246	1.402025894	0.335412893	1.281277252	3.642584021	0.825115717	1.915207621	6.72502851	0.550077145	0.003354129	0.177768833	1.187361642	0.342121151	0	0.197893607	0.120748642	0.003354129	0.06372845	0	0.459515664	0	0	0.050311934	0.010062387	0.147581673	0	0.006708258	0.050311934	27.82920775
A13.4	14.08063326	12.62829543	13.06097806	2.089622325	0	2.089622325	21.98966928	0	0.171060576	3.51848125	0.506473469	2.622928825	0.318642249	0.087207352	0.254913799	10.93446032	0	0.03018716	0	0.234789025	0.103977997	0	0	0.013416516	0	0	0.003354129	0	0.040249547	0.010062387	0.033541289	15.17743342
A14.4	28.54699135	6.714966123	32.35392768	0.194539478	0.03018716	3.588917958	0.003354129	0	0.006708258	0.804990944	3.568793184	0.603743208	0.006708258	0	0.244851412	0	0	0.010062387	0	0	0.023478903	0	0.003354129	0.28174683	0	0.003354129	0	0	0.050311934	0.043603676	0.134165157	22.78124371
A15.4	30.15026498	13.31589186	19.57134232	6.117931173	0.006708258	3.474877574	0.006708258	0	0.452807406	0.633930368	2.398202187	0.026833031	0.073790837	0.003354129	0.271684444	0.003354129	0	0.013416516	0	0	0.103977997	0	0	0.003354129	0.006708258	0.013416516	0.006708258	0	0.006708258	0.006708258	0.067082579	23.26423828
A16.4	17.377742	22.6403703	8.26457369	31.90447441	3.146172939	0.348829409	0.003354129	0.003354129	0.6607634	3.984705172	0.211310123	0.033541289	0.311933991	0	0.003354129	0.010062387	0	0.040249547	0	0	0	0	0.003354129	0.003354129	0	0.043603676	0.016770645	0	0.006708258	0	0.080499094	10.90091903
A17.4	20.97672235	19.13195143	3.230026162	16.24404642	0.057020192	0.033541289	1.033071711	6.60092574	0.087207352	0.654055142	0.103977997	2.267391159	0.379016569	0.006708258	0.026833031	0.026833031	0	0.020124774	0	0.003354129	0.016770645	0	0.425974374	0.060374321	0	0.003354129	0.010062387	0	0.003354129	0	0.137519286	28.45978399
A18.4	17.09264104	11.44428792	26.15214329	19.28624136	0	1.385255249	0	4.762863084	0.218018381	0.321996378	0.939156101	0.040249547	0.057020192	0.22137251	0.680888173	1.375192862	0	0.167706447	0	0.010062387	0.046957805	0	0.150935802	0.020124774	0	0.020124774	0.046957805	0.003354129	0.067082579	0.31528812	0.070436708	15.10364258
A19.4	19.97719192	8.549674649	16.14006842	48.18877038	0.070436708	0.103977997	0.006708258	0.003354129	0.194539478	0.144227544	0.446099148	0.362245925	0.15764406	0	0.046957805	0.020124774	0	0.023478903	0	0	0	0	0	0	0	0.003354129	0	1.965519555	0	0	0.087207352	3.508418864
A2.4	14.65754344	16.22056752	25.14590461	2.347890253	3.974642785	1.999060844	0.016770645	0.073790837	21.20144898	0.892198296	0.798282686	0.828469846	0.120748642	0.003354129	0.010062387	0.020124774	0	0.130811028	0	0.073790837	0	0	0.020124774	0.010062387	0.003354129	0.144227544	0.003354129	0.003354129	0.003354129	0.003354129	0.067082579	11.22626954
A20.4	12.32977796	17.71650902	33.19916818	6.520426645	0.057020192	1.824646139	0.006708258	5.021131012	0.137519286	0.922385456	1.173945126	3.474877574	0.053666063	0.073790837	3.293754612	1.861541558	0	0.261622057	0.003354129	0.016770645	0.033541289	0	0.087207352	0.010062387	0.057020192	0.010062387	0	0	0	0.804990944	1.942040652	9.106460052
A21.4	29.95907963	3.501710606	14.36573422	5.799288925	0.016770645	1.033071711	0	13.18508083	0.067082579	0.771449655	1.811229624	0.791574428	0.057020192	0	0.264976186	0	0	0.013416516	0	0	0.090561481	0.013416516	0	0.003354129	0	0.023478903	0	0	0.006708258	0.036895418	0.083853223	28.10424633
A23.4	24.16314483	16.05956933	36.98262561	8.257865432	0.09391561	0.09391561	0	0	0.164352318	1.261152479	0.838532233	0.78486617	0.043603676	0	0	0	0	0.040249547	0	0	0	0	0.070436708	0.003354129	0	0.010062387	0	0	0	0	0.040249547	11.09210438
A3.4	11.08539612	26.77601127	20.56081036	12.74233582	6.53719729	0.181122962	0.006708258	0.013416516	2.119809485	4.967464949	2.606158181	0.5333065	4.87019521	0	0.013416516	0.003354129	0.013416516	0.020124774	0.003354129	0.006708258	0.010062387	0	0	0.016770645	0	0.228080767	0.006708258	0	0.023478903	0	0.882135909	5.772455893
A4.4	27.56423157	12.82618904	19.87656806	3.495002348	1.338297444	1.247735963	0.013416516	15.6268867	0.258267928	0.576910176	0.84859462	0.811699202	0.023478903	0.570201919	1.009592809	0.117394513	0	0.130811028	0	0.026833031	0.013416516	0	0.016770645	0.003354129	0	0.050311934	0.003354129	0	0.016770645	0.013416516	0.181122962	13.33937077
A5.4	2.512242571	34.79573355	3.471523445	48.16529147	3.860602402	0.026833031	0.006708258	0.003354129	0.75467901	0.043603676	0.140873415	1.945394781	0.117394513	0.003354129	0	0	0	0.016770645	0.006708258	0	0	0	0.043603676	0	0	0.016770645	0.006708258	0	0.006708258	0.006708258	0.325350506	3.723083115
A7.4	35.95626216	8.163949822	36.95579258	1.794458979	1.023009324	0.100623868	0	0.003354129	0.258267928	6.711611994	0.583618434	1.073321258	0.335412893	0	0	0.026833031	0	0.057020192	0	0.087207352	0	0	0.147581673	0.010062387	0	0.03018716	0.006708258	0	0.006708258	0	0.174414705	6.493593614
A8.4	9.918159254	29.83497686	3.082444489	3.716374857	1.023009324	1.391963507	3.827061112	0.295163346	1.556315825	12.57127524	0.254913799	0.962635004	0.81840746	0.295163346	0.506473469	3.095861005	0	0.013416516	0	0	0.006708258	0	0.036895418	0	0	0.023478903	0	0	0.010062387	0	0.097269739	26.66197089
A9.4	13.15153955	16.93499698	3.55202254	3.209901389	0.020124774	1.952103039	32.87381767	0.053666063	0.103977997	0.979405648	0.264976186	0.399141343	0.057020192	0.701012947	0.291809217	0.100623868	0	0.09391561	0	0	0.003354129	0	0.013416516	0.003354129	0	0.013416516	0.010062387	0	0.016770645	0	0.080499094	25.11907158
A1.5	22.66720333	16.92158047	20.10464882	2.126517743	0.023478903	1.770980076	0.023478903	12.91004226	0.419266117	0.422620246	2.485409539	0.476286308	0.003354129	0	0.073790837	0.003354129	0	1.358422218	0	0.036895418	0.003354129	0.013416516	0.563493661	0	0	0.184477091	0	0	0.006708258	0	0.204601865	17.19661904
A10.5	26.10853961	28.88240424	1.442275441	0.295163346	0.536660629	2.881196753	0.067082579	0.097269739	0.020124774	0.31528812	0.553431274	0.191185349	0.070436708	0.586972563	0.248205541	0.781512041	0	1.985644328	0	0	0.476286308	0.013416516	0.171060576	0.026833031	0	0.697658818	0.211310123	0	0.305225733	0	0.821761589	32.21305427
A11.5	27.01750855	9.036023345	39.49486818	0.003354129	0.550077145	3.327295901	0.140873415	0	0.033541289	1.901791105	2.710136178	0.057020192	0.020124774	0.023478903	0.026833031	0.010062387	0	1.63346079	0	0.003354129	0.003354129	0.130811028	0.640638626	0	0	0.305225733	0.436036761	0	0.067082579	0.010062387	0.415911988	12.00107332
A12.5	28.62078218	8.254511303	25.64231569	0.060374321	0.080499094	3.062319716	2.445159992	0	0.040249547	0.412557859	1.579794727	1.44562957	0.010062387	0.003354129	0.147581673	0.010062387	0	0.013416516	0	0.003354129	0.348829409	0	0	0.862011136	0.003354129	0.010062387	0.016770645	0	0.137519286	0.013416516	0.228080767	26.5479305
A13.5	12.42369357	12.66854498	14.33554706	3.796873952	8.603340712	0.714429463	20.21533508	0.003354129	0.144227544	1.965519555	0.976051519	0.174414705	0.073790837	0	0.59703495	0.040249547	0	0.016770645	0	0.023478903	0.100623868	0	0.003354129	0.010062387	0	0	0.053666063	0	0.046957805	0.003354129	0.103977997	22.90534648
A14.5	23.08982357	14.71791776	35.20493728	0.328704635	0.040249547	0.412557859	0	0.003354129	0.114040384	0.91232307	4.17924465	0.529952371	0.006708258	0	0.100623868	0.003354129	0	0.06372845	0	0	0.164352318	0	0.050311934	0.026833031	0	0.013416516	0.124102771	0.003354129	0.010062387	0.033541289	0.167706447	19.69879922
A15.5	24.16314483	27.99356007	4.52471993	1.734084658	0.026833031	21.35909304	0.107332126	0.127456899	0.586972563	4.192661166	0.006708258	1.499295633	0.107332126	0	0.003354129	0	0	0.311933991	0	0	0	0	0.060374321	0.013416516	0	0.006708258	0.010062387	0.006708258	0.003354129	0.023478903	0.140873415	12.99054136
A16.5	18.96089086	10.99483464	18.66908164	7.174481787	0.15764406	12.28617428	0.036895418	0.100623868	0.452807406	0.362245925	1.928624136	0.62722211	2.690011404	0.127456899	0.040249547	5.53095861	0	0.764741397	0.003354129	0	0.013416516	0	0.026833031	0	0	0.657409271	0.016770645	0	0.033541289	0	0.110686255	18.23304488
A17.5	5.859663245	9.733682163	1.787750721	1.609981888	6.66130006	0.778157912	26.29972496	1.143757966	0.741262494	3.652646408	0.493056953	0.362245925	0.06372845	0.020124774	0.043603676	0.006708258	0	0.09391561	0	0.023478903	0.100623868	0	0	0.010062387	0	0.013416516	0.003354129	0	0.006708258	0.003354129	0.040249547	40.4474408
A18.5	22.90870061	22.55651707	13.27228819	6.637821158	0.040249547	1.744147045	0	0.540014758	0.211310123	0.40920373	2.57597102	0.862011136	0.046957805	1.569732341	0.573556047	0.261622057	0	1.009592809	0	0.010062387	0.026833031	0	0.18783122	0.03018716	0	0.060374321	0.201247736	0.013416516	0.127456899	0.003354129	0.311933991	23.80760716
A19.5	5.413564097	17.22345207	0.060374321	23.43529885	17.3307842	26.23264238	0.020124774	0	0.717783592	0.020124774	0.006708258	3.696250084	0.385724827	0	0	0	0.003354129	0.036895418	0	0	0	0	0	0	0	0.003354129	0	2.488763668	0	0	0.301871604	2.622928825
A2.5	13.7955323	26.15549742	2.002414973	14.71456363	0.482994566	1.968873684	20.22539746	0.352183538	2.991883008	2.015831489	0.100623868	2.448514121	0.06372845	0	0.046957805	0	0	0.080499094	0	0.003354129	0	0.003354129	0.033541289	0.010062387	0	0.016770645	0.006708258	0	0	0.003354129	1.06996713	11.4073925
A20.5	10.86737774	7.439457973	41.11826659	4.769571342	0.053666063	1.489233246	0	2.139934259	0.171060576	0.654055142	3.166297712	0.741262494	0.207955994	0.090561481	3.562084927	5.369960421	0	0.295163346	0.057020192	0	0.171060576	0	0.171060576	0.03018716	0	0.03018716	0.083853223	0.003354129	0.073790837	0.5333065	0.358891796	16.35137855
A21.5	21.54692426	7.04031663	15.66713624	10.3407795	0.026833031	5.128463138	0	10.33407124	0.090561481	1.566378212	2.13658013	0.325350506	0.073790837	0.214664252	0.164352318	0.070436708	0.003354129	0.020124774	0.003354129	0.023478903	0.033541289	0.006708258	0.016770645	0	0.036895418	0.023478903	0.026833031	0	0.010062387	0.060374321	0.097269739	24.91111558
A23.5	19.58140471	7.151002885	11.22291541	19.19232575	12.06144764	4.350305226	0.003354129	7.221439592	0.462869793	7.533373583	0.422620246	0.288455088	0.177768833	0	0	0.036895418	0	0.010062387	0	0	0	0.006708258	0.016770645	0.026833031	0	0.023478903	0.06372845	0	0.010062387	0.006708258	0.090561481	10.0389079
A3.5	21.63413162	25.27000738	20.17843966	0.794928557	2.82753069	2.824176561	0.278392701	0.013416516	0.34547528	0.523244114	6.825652378	0.563493661	0.010062387	0.003354129	0.040249547	0.006708258	0	0.130811028	0	0	0.043603676	0.003354129	0.013416516	0.060374321	0	0.107332126	0.03018716	0.026833031	0.003354129	0.043603676	0.271684444	17.12618233
A4.5	20.61447642	9.30099953	10.10599047	14.50660763	3.005299524	3.484939961	2.213725096	6.419802777	1.663647951	0.643992755	1.526128664	0.275038572	0.107332126	0.34547528	0.59703495	0.070436708	0	1.596565372	0	0.046957805	0.224726638	0.020124774	0.013416516	0.043603676	0.395787214	0.150935802	0.459515664	0	0.264976186	0.023478903	0.268330315	21.61065271
A5.5	9.331186691	25.34715234	1.143757966	36.28496679	0.124102771	1.653585564	5.064734688	0.026833031	0.191185349	2.076205809	0.080499094	1.834708526	0.321996378	0.003354129	0.077144965	0.560139532	0	0.006708258	0	0.003354129	0	0.006708258	0.083853223	0.003354129	0	0	0.003354129	0	0.026833031	0	1.385255249	14.35902596
A7.5	19.31978265	18.04185953	20.38974978	4.182598779	27.87616556	0.036895418	0.003354129	0.03018716	5.192191588	1.043134098	0.006708258	0.006708258	0.006708258	0	0	0	0	0.003354129	0.09391561	0	0	0	0.15764406	0	0	0	0.003354129	0.023478903	0	0.006708258	0.053666063	3.521835379
A8.5	14.81183337	26.13201851	6.00389079	6.513718387	0.03018716	1.79110485	22.07687664	0.707721205	0.275038572	1.264506608	1.542899309	1.831354397	0.06372845	1.365130476	1.878312202	1.214194674	0	0.097269739	0	0.003354129	0.050311934	0	0.060374321	0	0	0.036895418	0.006708258	0	0.060374321	0	0.070436708	12.11175958
A9.5	21.76829677	18.39404307	11.96753203	0.794928557	1.492587375	3.437982156	1.023009324	1.321526799	0.650701013	0.804990944	1.116924935	0.218018381	0.174414705	5.225732877	1.106862548	0.103977997	0	0.59703495	0.010062387	0.003354129	0.036895418	0	0.114040384	0.010062387	0	0.117394513	0.053666063	0.003354129	0.03018716	0	0.372308312	29.05011069
A1.6	18.8267257	8.714026967	13.29912122	6.597571611	0.03018716	1.479170859	34.38652982	0.275038572	0.040249547	0.197893607	0.97269739	0.114040384	0.013416516	0.278392701	0.18783122	0.003354129	0	0.519889985	0	0	0.080499094	0.026833031	0.013416516	0.036895418	0.003354129	0.053666063	0.006708258	0	0.073790837	0.010062387	0.103977997	13.65465889
A10.6	34.9869189	6.486885356	9.988595962	0	0	0.633930368	0	0	0.181122962	2.941571074	0	0.013416516	1.784396592	0.295163346	0	0	0	0	0	0.020124774	0.016770645	0.010062387	0.023478903	0.050311934	0	0	0.902260683	0	0.218018381	0.087207352	7.526665325	33.83309854
A11.6	35.89588784	6.812235862	10.59233917	0.016770645	0.06372845	2.354598511	0	0.036895418	0.060374321	2.632991212	0.097269739	0.077144965	0.982759777	1.811229624	0.31528812	0	0	0.197893607	0	0.150935802	2.606158181	0	0.073790837	0.087207352	0	0.006708258	2.804051788	0	0.254913799	0.026833031	1.133695579	30.90829811
A12.6	56.22190917	6.346011941	2.589387536	0.003354129	0.124102771	2.04266452	0.003354129	0.160998189	0.013416516	1.271214865	0.184477091	0.036895418	0.291809217	1.398671765	0.228080767	0	0	0.006708258	0	0.033541289	0.067082579	0.036895418	0	2.347890253	0	0.013416516	5.326356745	0	2.002414973	0.003354129	1.002884551	18.24310727
A13.6	22.82484739	24.55893205	17.45488697	0.680888173	0.794928557	1.147112095	0.697658818	1.090091903	0.087207352	0.254913799	1.046488227	0.288455088	0.03018716	6.879318441	0.476286308	0.067082579	0	0.097269739	0	0.164352318	0.077144965	0	0.057020192	0.016770645	0	0.010062387	0.362245925	0	0.174414705	0.006708258	0.704367076	19.95035889
A14.6	17.74669618	8.804588448	10.96464748	0.701012947	0.03018716	2.579325149	0.761387268	27.21204803	0.080499094	3.320587643	1.88502046	0.03018716	0.261622057	1.368484605	0.442745019	0.100623868	0	0.060374321	0	0	0.506473469	0	0.013416516	1.703897498	0.050311934	0.003354129	0.033541289	0	0.22137251	0.117394513	2.368015026	18.63218622
A15.6	13.37291205	14.63406453	29.94901724	1.308110284	0	0.335412893	10.72650433	10.74327497	0.060374321	0.130811028	0.50311934	0.794928557	0.003354129	0.717783592	0.355537667	0.087207352	0	0.020124774	0	0.077144965	0.15764406	0	0.127456899	0.006708258	0	0.003354129	0.016770645	0	0.050311934	0.328704635	0.127456899	15.36191051
A16.6	28.55705373	17.82719528	17.21674381	2.622928825	1.750855303	3.230026162	0.003354129	12.82618904	0.100623868	0.120748642	1.432213054	1.596565372	0.040249547	0.234789025	0.352183538	0.006708258	0	0.231434896	0.010062387	0.003354129	0.003354129	0	0.167706447	0.013416516	0	0.124102771	0.003354129	0	0.023478903	0.006708258	0.94251023	10.55208962
A17.6	20.21198095	11.41074663	11.62876501	0.09391561	0.023478903	0.939156101	35.74830616	0.432682632	0.060374321	0.402495472	3.253505065	0.124102771	0.026833031	0.043603676	0.677534044	0.026833031	0	0.144227544	0	0.050311934	0.28174683	0	0.020124774	0.013416516	0.003354129	0.016770645	0.010062387	0.003354129	0.016770645	0.087207352	0.124102771	14.12423694
A18.6	19.8698598	3.303816999	27.32608841	13.84249011	0.016770645	0.127456899	0	16.29771248	0.392433085	0.919031328	2.146642517	0.922385456	0.013416516	1.247735963	0	0.057020192	0	0.15764406	0	0	0.003354129	0	0.6607634	0.03018716	0	0.003354129	0.046957805	0.003354129	0.013416516	0.010062387	0.043603676	12.54444221
A19.6	16.82766486	18.83678809	30.29113839	14.95270678	0.385724827	3.672771181	0.040249547	0.003354129	0.154289931	0.228080767	0.885490038	0.013416516	0.174414705	0	0.023478903	0.006708258	0	0.006708258	0	0	0.003354129	0	0	0	0	0.013416516	0.003354129	0.003354129	0.003354129	0	0.177768833	13.29241296
A2.6	10.11940699	11.46105856	30.47896961	0.432682632	1.328235057	1.928624136	0.006708258	0.150935802	2.948279332	0.298517475	0.184477091	1.391963507	0.22137251	0	1.308110284	0.020124774	0	0.15764406	23.99543838	0.969343262	0	0.023478903	0.023478903	0	0	0	0.013416516	9.626350037	0	0	0.244851412	2.666532502
A20.6	20.48031126	13.69490843	17.04903736	5.913329308	0.010062387	1.274568994	3.058965587	11.98430268	0.379016569	3.67612531	1.123633192	0.204601865	0.100623868	1.059904743	1.626752532	0.610451466	0.006708258	0.241497283	0.22137251	0.261622057	0.006708258	0.939156101	0.191185349	0.016770645	0.046957805	0.087207352	0.003354129	0	0.201247736	0.023478903	1.606627759	13.8995103
A21.6	24.76017978	4.263097873	15.27805729	5.376668679	0.003354129	1.945394781	0.160998189	20.22204334	0.509827598	0.996176293	1.811229624	0.197893607	0.080499094	2.163413162	0.845240491	0.026833031	0	0.37566244	0	0.023478903	0.372308312	0.013416516	0.003354129	0.137519286	0.647346884	0.124102771	0.010062387	0	0.077144965	0.09391561	0.717783592	18.76299725
A23.6	19.16213859	19.39021936	28.26189039	6.25545046	0.023478903	6.148118334	0	0.62722211	0.308579862	0.459515664	1.777688334	0.405849601	0.087207352	0.03018716	0.218018381	1.063258872	0	0.053666063	0	0.003354129	0.174414705	0	0.003354129	0.023478903	0	0.043603676	0.003354129	0	0	0.023478903	0.073790837	15.37868116
A3.6	7.691017643	32.7497149	2.361306769	7.909036023	19.75246528	0.06372845	0.006708258	0.020124774	16.90816395	5.799288925	0.003354129	0.137519286	2.270745287	0	0	0	0	0.016770645	0	0	0	0.003354129	0.003354129	0	0	0.033541289	0	0.003354129	0	0	0.321996378	3.944455625
A4.6	16.05956933	9.223854565	7.281813913	0.603743208	0.006708258	0.026833031	0.003354129	28.98638224	16.88133092	3.186422486	0.083853223	4.632052056	1.012946938	2.790635272	0.016770645	0.026833031	0	0.010062387	0	0.006708258	0	0.023478903	0.130811028	0.003354129	0	0.013416516	0.006708258	0	0.010062387	0	0.013416516	8.958878379
A5.6	21.65425639	29.53310525	4.286576776	20.88951499	3.344066546	0.100623868	0.013416516	1.093446032	6.376199101	0.067082579	0.013416516	0.962635004	6.292345878	0.003354129	0	0.053666063	0.003354129	0.006708258	0.003354129	0.006708258	0	0	0.003354129	0.013416516	0	0.006708258	0.003354129	0.395787214	0	0	0.412557859	4.460991481
A7.6	0.56684779	0.576910176	0.379016569	22.18756289	50.16099819	18.444355	0	0.006708258	2.455222379	0.033541289	0.046957805	0.422620246	0.03018716	0.016770645	0.006708258	0.003354129	0.013416516	0.56684779	0.020124774	0.053666063	0	0.003354129	0.140873415	0.060374321	0	0.358891796	0.050311934	0.003354129	0.040249547	0.013416516	0.338767022	2.998591266
A8.6	27.26906822	17.46494935	17.31736768	4.397263031	0.744616623	1.247735963	1.606627759	2.676594888	0.419266117	7.167773529	0.640638626	0.254913799	0.110686255	0.023478903	0.751324881	2.374723284	0	0.053666063	0	0	0.053666063	0	0	0.020124774	0	0.003354129	0.107332126	0	0.160998189	0.010062387	0.231434896	14.89233246
A9.6	23.07976119	10.35084189	6.953109278	6.121285302	0.023478903	5.064734688	9.388206883	1.569732341	0.18783122	0.75467901	0.563493661	0.513181727	0.244851412	0.214664252	0.432682632	0	0	4.424096062	0	0.010062387	0.184477091	0.010062387	0.023478903	0.704367076	2.002414973	0.560139532	0.87878178	0	1.442275441	0.06372845	2.069497551	22.16408399
A1.7	14.97618568	14.59381499	4.789696116	1.479170859	11.06325887	2.971758234	22.28013685	9.210438049	1.596565372	0.550077145	0.218018381	1.905145234	0.191185349	0.664117529	0.070436708	0.167706447	0	0.013416516	0	0.013416516	0.046957805	0.338767022	0.053666063	0.013416516	0	0.003354129	0.013416516	0.057020192	0.107332126	0.003354129	0.214664252	12.39350641
A10.7	30.84986919	6.00389079	4.092037298	0	3.25155967	4.246327229	0.09391561	0.382370698	0.023478903	0.704367076	0.070436708	0.231434896	0.311933991	2.961695848	0.033541289	0.073790837	0	0.47293218	0	0.020124774	3.441336285	0.013416516	0.016770645	0.020124774	0.365600054	0.91232307	0.919031328	0	0.234789025	0.020124774	3.558730798	36.67404575
A11.7	27.5675857	10.64600523	5.789226538	0.003354129	5.214664252	2.307640706	0.026833031	0.821761589	0.31528812	0.09156772	0.043603676	0.046957805	0.352183538	1.663647951	0.023478903	0.053666063	0	0.529952371	0	0.328704635	1.455691957	0	0	0.046957805	0.003354129	0.275038572	7.057087274	0	0.238143154	0.033541289	1.532836922	33.53122694
A12.7	30.53263567	10.67619239	5.363252163	0	0.144227544	2.119809485	3.323941772	0.087207352	0.010062387	0.610451466	0.003354129	0.238143154	0.197893607	0.895552425	0.060374321	0.875427651	0	0.258267928	0	1.573086469	2.113101228	0.466223922	0.010062387	0.191185349	0	0.379016569	0.808345073	0	0.167706447	0.010062387	0.761387268	38.12302945
A13.7	30.02280808	19.12188905	8.197491112	1.985644328	1.281277252	2.046018649	0	0.811699202	0.238143154	0.908968941	2.321057221	0.835178104	0.026833031	9.0192527	0.073790837	0.114040384	0	0.34547528	0	0.194539478	0.731200107	0	0.010062387	0.043603676	0.010062387	0.020124774	0.506473469	0	0.228080767	0	0.241497283	20.66478835
A14.7	30.15697323	7.758100221	15.25323673	0.379016569	10	0.489702824	0.006708258	16.50566848	0.207955994	2.019185617	1.747501174	0.379016569	0.036895418	0.140873415	1.264506608	0	0	0	0	0.003354129	0.150935802	0	0	0.023478903	0.006708258	0	0.140873415	0	0.033541289	0.043603676	0.120748642	13.13141477
A15.7	10.00536661	19.0011404	37.53941101	1.334943315	3.270275709	0.788220299	0.006708258	0.929093714	0.355537667	0.389078956	2.468638894	0.358891796	0.010062387	0.298517475	0.385724827	0.097269739	0	0.75467901	0	0.006708258	0.150935802	0	0.18783122	0.013416516	0	0.218018381	0.016770645	0	0.020124774	0.073790837	0.070436708	21.24840679
A16.7	20.7285168	18.59864493	17.04568324	0.915677199	8.197491112	4.471053867	1.418796539	5.71878983	5.192191588	1.921915878	0.590326692	1.358422218	0.311933991	0.841886362	0.670825787	0.023478903	0	1.170590998	0.204601865	0.006708258	0.033541289	0	0.026833031	0.003354129	0	0.774803783	0	0.023478903	0.010062387	0.016770645	0.258267928	9.465351848
A17.7	26.05487355	20.24552224	5.695310928	0.499765211	9.009190313	3.276983967	0.053666063	0.791574428	0.060374321	1.254444221	0.271684444	2.495471926	0.036895418	0.831823975	0.258267928	0	0	0.134165157	0	0.003354129	0.036895418	0.03018716	0.013416516	0	0.003354129	0.013416516	0.023478903	0.003354129	0.016770645	0.003354129	0.425974374	28.45642987
A18.7	15.68390689	17.80807674	22.9422419	9.951700543	5.010062387	0.905614812	0	3.223317904	0.167706447	0.982759777	3.132756423	0.043603676	0.03018716	2.13658013	1.811229624	0.127456899	0	0.006708258	0	0.013416516	0.043603676	0	0.164352318	0	0	0.003354129	0.083853223	0	0.080499094	0	0.150935802	15.49607567
A19.7	15.63024083	10.29382169	15.8382639	6.60092574	7.010062387	3.689541826	0.013416516	4.648822701	1.677064466	0.774803783	6.540551419	0.298517475	0.026833031	1.770980076	3.974642785	2.29422419	0	0.124102771	0	0.023478903	0.285100959	0	0.006708258	0.013416516	0	0.070436708	0.013416516	0	0.003354129	0.006708258	0.15764406	18.2129201
A2.7	0.711075334	1.908499363	0.546723016	0.630576239	2.549137989	53.21325552	0.016770645	0.140873415	15.08351781	0.355537667	0	3.186422486	0.580264305	0.003354129	0.003354129	0.003354129	0.006708258	4.87019521	5.3095861	0.15764406	0	0.788220299	0.305225733	0	0	0.026833031	0.003354129	2.005769102	0.160998189	0.043603676	3.001945395	4.387200644
A20.7	27.27242235	14.8933387	6.902797344	0.194539478	5.540014758	2.116455357	0.761387268	2.277453545	0.036895418	1.542899309	0.788220299	0.164352318	0.207955994	3.283692225	0.231434896	0.040249547	0	0.057020192	0.003354129	0.358891796	2.002414973	0.010062387	0.053666063	0.006708258	0.321996378	0.144227544	0.023478903	0	0.321996378	0.026833031	1.670356208	28.74488495
A21.7	21.47984169	14.0269672	2.193600322	35.9079627	5.953578856	0.120748642	13.24008855	1.086737774	0.114040384	0.25155967	0.053666063	1.47581673	0.127456899	0.006708258	0.006708258	0.003354129	0	0	0	0.006708258	0.003354129	0.013416516	0.010062387	0	0	0	0.040249547	0.073790837	0	0.050311934	0.258267928	3.495002348
A23.7	21.32890588	14.31877641	29.32514926	2.441805863	0.013416516	1.197424029	0	4.390554773	0.228080767	1.764271819	1.744147045	0.5333065	0.006708258	0.117394513	0.882135909	0.560139532	0	0.620513853	0	0.003354129	0.043603676	0.010062387	0.955926746	0.006708258	0.372308312	0.18783122	0.285100959	0	0.057020192	0.016770645	0.218018381	18.37056416
A3.7	14.91245723	19.06486885	33.15891863	4.789696116	7.805058026	0.466223922	0.090561481	0.03018716	0.224726638	0.405849601	0.992822164	2.830884819	4.7762796	0	0.087207352	0.020124774	0	0.013416516	0.311933991	0.103977997	0.010062387	0.003354129	2.800697659	0.006708258	0.003354129	0.003354129	0.006708258	0.09391561	0.003354129	0.006708258	0.053666063	6.922922117
A4.7	32.0789562	4.407325418	25.39746428	0	7.036895418	2.928154558	0.771449655	0.016770645	0.010062387	0.241497283	0.419266117	0.09391561	0.218018381	3.461461059	0.248205541	0.020124774	0	0.03018716	0	0	0.103977997	0	0.020124774	0.419266117	0	0.013416516	2.046018649	0	0.801636815	0.023478903	0.680888173	18.51143758
A5.7	20.57422687	21.09076273	2.32441135	16.46541893	12.77252298	0.321996378	0.03018716	6.426511035	5.078151204	3.085798618	0.09391561	0.452807406	0.197893607	0	0.003354129	0.003354129	0	0.016770645	0.03018716	0	0	0.03018716	0.103977997	0	0	0.010062387	0	0	0	0.003354129	0.150935802	10.73321258
A7.7	23.52250621	12.80271014	30.21211511	0.452807406	4.026833031	1.254444221	0	0.003354129	1.47581673	2.760448112	3.545314282	1.489233246	0.023478903	0.010062387	0.536660629	0.489702824	0.010062387	0.224726638	0	0	0.040249547	0	0.077144965	0	0	0.110686255	0.057020192	0.003354129	0.006708258	0.026833031	0.067082579	16.77064466
A8.7	29.86516402	15.57992889	5.198899846	1.848125042	0.271684444	1.831354397	8.875025156	0.124102771	0.060374321	0.5333065	0.469578051	0.332058764	0.100623868	4.041725364	0.362245925	0.043603676	0	0.358891796	0	0.003354129	1.868249816	0	0	0.207955994	0	0.033541289	1.385255249	0	0.570201919	0.452807406	0.31528812	25.26665325
A9.7	32.68934058	9.180250889	3.572147313	2.663178373	0.003354129	1.88502046	16.75722815	1.120279064	0.181122962	0.332058764	0.067082579	0.238143154	0.248205541	0.862011136	0.050311934	0.177768833	0	0.979405648	0	0.194539478	2.300932448	0.013416516	0.006708258	0.6607634	0.529952371	0.15764406	0.124102771	0.003354129	0.694304689	0.010062387	2.378077413	21.91923258
