# Supplementary material for: Longitudinal evaluation of fecal microbiota transplantation for ameliorating calf diarrhea and improving growth performance
Source: Nat Commun. 2021 Jan 8;12:161. doi: 10.1038/s41467-020-20389-5 (PMC7794225; doi:10.1038/s41467-020-20389-5)
Supplement: Supplementary file 8 — Source Data [file 41467_2020_20389_MOESM8_ESM.zip › Supplementary Figure 4iii.txt]

#OTU ID	Ruminococcaceae	Lachnospiraceae	Bacteroidaceae	Lactobacillaceae	Enterobacteriaceae	Clostridiaceae	Verrucomicrobiaceae	Paraprevotellaceae	Streptococcaceae	Erysipelotrichaceae	Porphyromonadaceae	Veillonellaceae	Coriobacteriaceae	S24-7	Odoribacteraceae	Barnesiellaceae	Enterococcaceae	Peptostreptococcaceae	Fusobacteriaceae	Prevotellaceae	Rikenellaceae	Campylobacteraceae	Alcaligenaceae	Christensenellaceae	RF16	Turicibacteraceae	F16	Pasteurellaceae	Mogibacteriaceae	Desulfovibrionaceae	Sum of rare taxa	Unassigned
D5	21.86120614	10.53095861	25.11236332	2.505534313	3.399745086	1.911853492	0.31528812	14.01019655	0.053666063	0.348829409	0.536660629	0.436036761	0.020124774	0.147581673	1.50935802	0	0	0.006708258	0	0.003354129	0.026833031	0.003354129	0	0.003354129	0	0	0.003354129	0.006708258	0.016770645	0.09391561	0.117394513	17.0188502
D7	30.22070168	14.87220769	14.17119474	5.198899846	0.080499094	6.302408265	0	7.22814785	0.090561481	0.885490038	0.586972563	0.291809217	0.043603676	0.238143154	0.103977997	0	0	0.040249547	0	0.006708258	0.291809217	0.003354129	0.006708258	0.010062387	0	0.010062387	0.03018716	0	0.137519286	0.006708258	0.06372845	19.07828537
D11	22.91433555	8.760984772	14.61058563	6.215200912	2.151069967	6.738445026	0.197893607	9.156771986	1.495941504	1.375192862	2.632991212	0.214664252	0.167706447	0.134165157	1.777688334	0.573556047	0	0.540014758	0	0.003354129	0.036895418	0.003354129	0.033541289	0.006708258	0.003354129	0.070436708	0.006708258	0	0.006708258	0.003354129	0.036895418	20.13148185
D13	26.31984974	14.19467364	14.77493795	1.056550614	1.552961696	2.569262762	0	2.354598511	0	0.761387268	2.414972832	3.713020729	0.006708258	1.254444221	0.026833031	7.862078218	0	0.117394513	0	0.010062387	0.117394513	0	0.160998189	0.026833031	0.003354129	0	0.003354129	0	0.006708258	0.768095526	0.053666063	19.8698598
D14	21.39934259	6.101160529	19.8933387	3.501710606	0.033541289	7.979472731	0	0.114040384	0.332058764	0.224726638	0.808345073	0.724491849	0.010062387	1.489233246	5.400147582	0.100623868	0	0.137519286	0	0.010062387	0.087207352	0	0.147581673	0.013416516	0.006708258	0.016770645	0	0	0.006708258	0	0.097269739	31.36445965
D18	14.00684242	12.93016704	16.83101898	23.02944925	0.020124774	0.741262494	0	5.698665057	0.529952371	0.22137251	2.220433353	0.348829409	0.077144965	0.124102771	0.37566244	0.127456899	0	0.429328503	0	0.010062387	0.120748642	0	0.120748642	0	0.026833031	0.100623868	0.013416516	0	0.006708258	0.016770645	0.204601865	21.66767291
F10.1	0.077144965	9.921513383	0.026833031	54.60857315	26.3969947	2.780572885	0.003354129	0	0.338767022	0.278392701	0	0	0.529952371	0	0	0	0.003354129	0.499765211	0	0	0	0	0	0	0	0.033541289	0	0	0.006708258	0	0.130811028	4.363721741
F12.1	8.227678272	29.61695848	21.2618233	0.643992755	25.29348628	0.570201919	0	0.023478903	3.099215134	0.603743208	0.197893607	0.194539478	4.202723553	0	0	0.204601865	0	0.067082579	0	0	0.003354129	0.006708258	0.020124774	0	0	0.020124774	0	0.057020192	0	0.003354129	0.110686255	5.571208157
F13.1	3.26692158	25.62219092	0.218018381	49.86449319	11.23096532	0.147581673	0	0.013416516	0.603743208	0.506473469	0.003354129	0.003354129	3.189776615	0.006708258	0	0.003354129	0	0.09391561	0	0	0	0	0.036895418	0.006708258	0	0.026833031	0.016770645	0	0.137519286	0.003354129	1.247735963	3.749916147
F14.1	29.12054739	14.84537466	28.38599316	5.225732877	0.774803783	0.268330315	0	0	0.013416516	0.298517475	0.318642249	11.18266586	0.204601865	0.15764406	0.006708258	0.053666063	0	0.003354129	0	0.006708258	0.010062387	0	3.065673845	0	0	0.003354129	0	0.046957805	0	0	0.03018716	5.977057758
F18.1	5.87643389	24.94130274	2.730260951	51.58650299	1.556315825	0.171060576	0.003354129	0.81840746	0.771449655	1.093446032	0.023478903	0.050311934	1.529482793	0.016770645	0.036895418	0.073790837	0	0.020124774	0	0.03018716	0	0.010062387	0.003354129	0	0	0.010062387	0.003354129	0	0	0	0.03018716	8.613403099
F19.1	22.1070638	10.42127859	13.2622258	1.97893607	0.110686255	0.56684779	3.696250084	12.61152479	0.087207352	0.318642249	2.716844436	0.908968941	0	0.469578051	0.647346884	0.077144965	0	0.117394513	0	0.020124774	0.080499094	0.003354129	0.003354129	0.010062387	0	0.057020192	0.010062387	0.016770645	0.013416516	0.020124774	0.144227544	29.52304287
F20.1	16.37821158	18.2934192	27.98349769	5.799288925	0.080499094	1.841416784	0.25155967	3.830415241	2.485409539	1.304756155	3.77004092	0.794928557	0.174414705	0.711075334	1.338297444	0.486348695	0.003354129	0.781512041	0	0.046957805	0.06372845	0	0.053666063	0.050311934	0	0.050311934	0	0	0.010062387	0.214664252	0.332058764	12.86979271
F21.1	2.663178373	26.8263232	0.013416516	46.16153485	10.50647347	0.026833031	0	0.003354129	0.556785403	0.194539478	0	7.546790099	1.291339639	0	0	0	0	0.013416516	0	0	0	0.010062387	0.010062387	0	0	0.006708258	0	0	0.013416516	0	0.046957805	4.108807943
F22.1	38.99510297	8.871671027	25.90158986	3.917622593	5.18783122	0.171060576	1.096800161	0	0.023478903	0.218018381	4.098745556	0.053666063	0.214664252	0	0.010062387	0.003354129	0.013416516	0	0	0	0.010062387	0.003354129	0.023478903	0	0	0	0	0.013416516	0	0.003354129	0.046957805	11.12229154
F27.1	13.10122761	30.20057691	2.713490307	0.228080767	28.355806	21.21821963	0	0	0.100623868	0.385724827	0.003354129	0.020124774	0.026833031	0.006708258	0	0.010062387	0	0.077144965	0	0	0	0	0	0.033541289	0	0.023478903	0.016770645	0	0.026833031	0.006708258	0.687596431	2.757093983
F28.1	10.51184008	21.23499027	0.023478903	44.99429798	10.39243309	1.311464413	0	0.258267928	0.264976186	0.509827598	0	0.127456899	0.838532233	0.010062387	0	0	0	0.077144965	0	0	0	0	0	0.03018716	0	0.040249547	0.067082579	0	0.040249547	0.003354129	0.593680821	8.670423291
F3.1	8.616757228	34.19534447	0.479640437	42.21842088	4.008184075	0.15764406	0.040249547	0.040249547	0.258267928	2.300932448	0.057020192	0.013416516	1.210840545	0.060374321	0.006708258	0	0	0.036895418	0	0	0.003354129	0	0	0.006708258	0	0.016770645	0.003354129	0	0.026833031	0	0.328704635	5.913329308
F31.1	1.043134098	5.044609915	0.677534044	28.77171798	34.18863621	0.053666063	0	0.264976186	18.95082847	0.046957805	0.003354129	1.026363453	1.291339639	0.013416516	0	0.010062387	0	0.003354129	0	0	0	0	0.016770645	0.003354129	0	0.006708258	0	0.006708258	0.006708258	0	0.053666063	8.51613336
F33.1	8.45240491	8.502716844	0.868719394	39.82692695	34.4536124	1.083383645	0	0.124102771	0.727845978	0.010062387	0	0.020124774	0.191185349	0	0	0	0	0.020124774	0	0	0	0	0	0.003354129	0	0.026833031	0	0.003354129	0.003354129	0	0.22137251	5.460521902
F34.1	22.49278862	14.71791776	0.211310123	38.54564969	11.58516133	0.308579862	0.053666063	0.003354129	0.15764406	0.201247736	0.50311934	0.013416516	3.183068357	0	0	0	0.006708258	0.010062387	0.097269739	0.010062387	0	0.003354129	0.026833031	0	0	0.033541289	0	0	0.006708258	0	4.202723553	3.625813376
F5.1	19.35667807	13.27899644	12.26269538	21.74146374	13.22533038	0.462869793	0.764741397	0.06372845	0.016770645	0.590326692	0.747970752	3.478231703	0.18783122	0	0.087207352	0.003354129	0.010062387	0.083853223	0	0.003354129	0.003354129	0	0.124102771	0	0	0.020124774	0.020124774	0	0.003354129	0.013416516	4.531428188	8.918628832
F6.1	0.845240491	26.66532502	0.231434896	0.348829409	20.05433689	48.86295029	0.053666063	0.003354129	0.150935802	0.254913799	0.006708258	0.016770645	0.013416516	0.003354129	0.010062387	0	0	0.181122962	0	0	0.006708258	0.046957805	0.006708258	0	0	0.043603676	0.03018716	0	0.010062387	0	1.576440598	0.576910176
F8.1	12.77923123	18.68249816	2.622928825	24.33420541	0.020124774	6.503656001	0	0.036895418	0.174414705	0.181122962	1.28798551	0.214664252	0.493056953	0.020124774	0.342121151	0.067082579	0.902260683	0.127456899	0	0	0.06372845	0	0	0.036895418	0	0.036895418	0.020124774	0	0.077144965	0.080499094	0.067082579	30.82779902
F9.1	25.66579459	15.70403166	6.305762394	11.49124572	4.152411619	0.097269739	24.00550077	0	2.498826055	1.807875495	0.120748642	3.495002348	0.932447843	0.023478903	0.003354129	0.003354129	0	0.036895418	0	0	0	0.003354129	0.167706447	0	0.010062387	0.013416516	0.006708258	0	0.010062387	0.003354129	0.077144965	3.36419132
F10.2	5.916683437	28.81867579	6.932984504	41.73542631	1.388609378	0.134165157	0.013416516	0	0.234789025	0.81840746	0.583618434	0.016770645	6.775340444	0	0	0	0	0.036895418	0	0	0	0	0	0.003354129	0	0.023478903	0	0	0	0	0.067082579	6.500301872
F12.2	12.04803113	43.79150735	3.827061112	4.9037365	4.695780506	0.167706447	0	0.15764406	0.851948749	2.716844436	1.080029516	0.080499094	5.567854028	0.003354129	0.006708258	0.241497283	0	0.050311934	0	0	0	0	0.050311934	0	0	0.016770645	0.013416516	0	0.013416516	0	1.526128664	18.1894412
F13.2	23.87133561	20.64801771	7.342188234	28.99979875	7.962702086	0.057020192	0.003354129	0.006708258	0.090561481	0.482994566	0.036895418	0.060374321	3.008653653	0.003354129	0.003354129	0	0	0.03018716	0	0	0	0	0.083853223	0	0	0.010062387	0	0	0.010062387	0	0.218018381	7.07050379
F14.2	2.475347152	16.95176763	1.740792916	35.88247132	30.27101362	0.016770645	0.003354129	0.010062387	1.324880928	3.743207889	0.016770645	0.040249547	1.056550614	0.003354129	0	0	0	0.023478903	0	0	0	0	0.764741397	0.006708258	0	0.006708258	0.050311934	0	0.033541289	0.006708258	0.167706447	5.403501711
F18.2	2.019185617	23.9618971	0.218018381	47.35023814	12.01784397	0.06372845	0.003354129	0.016770645	0.654055142	0.301871604	0.003354129	0.268330315	5.920037566	0	0	0	0	0.020124774	0	0.020124774	0	0.130811028	0.147581673	0	0	0.023478903	0	0	0	0.010062387	0.003354129	6.845777152
F19.2	18.00160998	13.19849735	7.972764473	5.128463138	0.275038572	2.549137989	18.90722479	0.194539478	1.314818542	1.593211243	0.694304689	0.023478903	0.023478903	8.690548065	0.37566244	0.073790837	0	0.020124774	0	0	0.033541289	0	0.010062387	0.003354129	0	0.006708258	0.023478903	0	0.023478903	0	0.016770645	20.84591132
F20.2	22.78459784	8.184074596	14.281881	0.207955994	0.010062387	6.252096331	16.88133092	0.036895418	2.70342792	0.268330315	1.82129201	0.479640437	0.070436708	0.053666063	0.412557859	0.003354129	0	0.81840746	0	0	0.09391561	0	0.033541289	0.687596431	0	0.097269739	0.006708258	0	0.308579862	0.043603676	0.603743208	22.85503455
F21.2	39.44120212	11.93063661	3.800228081	5.856309117	8.261219561	0.033541289	0	15.94217482	0.154289931	1.874958073	0.137519286	1.298047897	0.855302878	0	0	0	0	0.114040384	0	0.352183538	0	0.016770645	0.080499094	0	0	0.026833031	0.003354129	0	0	0	0.033541289	9.787348226
F22.2	18.41416784	13.83242772	23.13342725	14.00684242	0.556785403	0.150935802	0.080499094	0.003354129	0.550077145	0.124102771	3.216609646	0.291809217	0.241497283	0	0.003354129	0.080499094	0.140873415	0.003354129	0	0	0.013416516	0	0.040249547	0	0	0	0.003354129	0	0	0	0.036895418	25.0754679
F27.2	20.53397733	40.66545918	20.59770578	1.25779835	6.550613806	0.174414705	0	0	0.013416516	4.937277789	0	0.003354129	0.040249547	0	0	0	0	0.020124774	0	0	0	0	0	0	0	0.020124774	0.003354129	0	0.010062387	0	0.070436708	5.101630107
F28.2	14.49319112	19.40699	11.47782921	18.94747434	0.15764406	1.113570806	0	1.720668142	0.238143154	0.862011136	1.093446032	1.200778158	0.412557859	1.06996713	0	0.077144965	0	0.305225733	0	0.026833031	0	0	0.207955994	0.003354129	0	0.077144965	0.050311934	0	0.016770645	0.006708258	0.31528812	26.71899108
F3.2	31.22694036	6.37955323	8.026430536	11.69249346	24.62601462	2.448514121	0.244851412	3.102569263	0.130811028	1.251090092	0.124102771	0.120748642	0.046957805	0.053666063	0.275038572	0.197893607	0	0.006708258	0	0	0.016770645	0	0.003354129	0	0	0.003354129	0	0.003354129	0.010062387	0.006708258	0.020124774	9.981887704
F31.2	0.204601865	1.522774535	0.382370698	55.73220635	28.11766284	1.093446032	0	0	5.856309117	0.110686255	0.003354129	1.378546991	0.278392701	0	0	0	0	0.077144965	0	0.003354129	0	0.067082579	0.218018381	0	0	0.040249547	0.680888173	0.003354129	0.160998189	0.006708258	0.197893607	3.86395653
F33.2	25.42765144	16.53250151	33.67880861	8.184074596	6.242033944	0.06372845	0	0.127456899	0.694304689	0.046957805	0.560139532	0.107332126	0.164352318	0	0.006708258	0	0	0	0	0	0	0	0.254913799	0.003354129	0	0.010062387	0	0	0	0.060374321	0.100623868	7.734621319
F34.2	27.93318575	27.50050312	1.878312202	12.04803113	17.97813108	4.135640974	0	0.003354129	0.036895418	0.097269739	0.033541289	0.714429463	0.140873415	0	0.016770645	0.003354129	0	0	1.026363453	2.384785671	0	0.040249547	0.073790837	0	0	0	0	0.060374321	0	0.043603676	0.023478903	3.827061112
F5.2	6.359428456	32.48473871	0.036895418	48.933387	2.394848058	0.073790837	0.69095056	0.013416516	0.218018381	1.291339639	0.003354129	0.016770645	0.103977997	0	0.003354129	0.003354129	0	0.171060576	0.003354129	0	0	0	0	0	0	0.026833031	0	0	0.023478903	0.003354129	0.489702824	6.654591803
F6.2	2.934862816	7.969410344	0.261622057	46.04548199	2.082914067	35.46991346	0.003354129	0	1.214194674	0.073790837	0	0.509827598	0.060374321	0	0	0.003354129	0	0.405849601	0	0	0	0	0.013416516	0.010062387	0	0.006708258	0.09391561	0	0.040249547	0	0.147581673	2.653115986
F8.2	24.08264574	5.953578856	19.54786342	0.197893607	0	0.275038572	12.57462937	5.386731066	0.040249547	0.523244114	5.141879654	0.603743208	0.013416516	0.422620246	2.20030858	0	0	0.09391561	0	0.020124774	0.080499094	0.020124774	0.010062387	0.788220299	2.41832696	0.013416516	0	0	0.150935802	0.023478903	0.506473469	18.91057892
F9.2	30.22740994	7.945931442	11.8132421	3.96122627	0.81840746	0.010062387	27.87951969	0	2.391493929	0.073790837	0.191185349	8.95552425	1.703897498	0.103977997	0.090561481	0	0	0.003354129	0	0.016770645	0	0.013416516	0.154289931	0	0	0	0	0	0.003354129	0.013416516	0.026833031	3.602334474
F10.3	15.85496746	10.37096666	14.31877641	21.61400684	0.013416516	1.640169048	0.013416516	2.099684712	0.640638626	0.704367076	1.881666331	0.100623868	0.033541289	0.067082579	1.338297444	0.486348695	0	0.436036761	0	0	0.023478903	0	0.744616623	0	0.020124774	0.147581673	0	0	0.006708258	0	0.160998189	27.28248474
F12.3	18.04856779	14.9896022	1.777688334	4.172536392	0.338767022	0.989468035	0	38.53558731	0.077144965	0.761387268	0.073790837	0.033541289	0.425974374	0	0.046957805	0.010062387	0	0	0.020124774	0.060374321	0.003354129	0.204601865	0.013416516	0.010062387	0	0.006708258	0	0	0.010062387	0.003354129	0.026833031	19.3600322
F13.3	27.9499564	11.74951365	19.6619038	19.3835111	5.514187965	0.137519286	0	0	0.070436708	0.452807406	0.97269739	0.006708258	0.010062387	0.003354129	0	0.228080767	0	0.080499094	0	0	0	0	0	0	0	0.013416516	0.006708258	0	0.003354129	0.010062387	0.046957805	13.69826256
F14.3	20.61447642	25.59871201	0.046957805	8.854900382	32.67256993	0.442745019	0.231434896	0.003354129	3.209901389	1.049842356	0.003354129	0.707721205	2.227141611	0	0	0	0	0.003354129	0	0	0	0	0	0.003354129	0.003354129	0	0.006708258	0	0.003354129	0	0.046957805	4.269806131
F18.3	23.67008788	23.985376	7.915744281	17.49513651	0.033541289	0.311933991	0	0.674179915	2.599449923	0.25155967	0	9.210438049	3.464815187	0.003354129	0	0	0	0.724491849	0	0.03018716	0.003354129	0.060374321	0.020124774	0.006708258	0	0.023478903	0.010062387	0	0.010062387	0	0.046957805	9.448581203
F19.3	19.01455692	14.52337828	3.572147313	12.16877977	0.177768833	1.123633192	0	17.27040987	0.838532233	2.314348964	0.922385456	0.650701013	0.945864359	0.238143154	0.003354129	3.793519823	0	0.955926746	0	7.838599316	0.040249547	0	0.023478903	0.006708258	0	0.150935802	0.043603676	0	0.020124774	0	0.026833031	13.33601664
F20.3	27.12819481	6.010599047	11.30676863	0.013416516	0.969343262	1.190715771	29.66391628	1.737438787	0.100623868	0.073790837	0.845240491	0.261622057	0.006708258	0.137519286	0.744616623	0.010062387	0	0.22137251	0	0	0.09391561	0	0.120748642	0.654055142	0	0.013416516	0	0	0.181122962	0.476286308	0.107332126	17.93117327
F21.3	21.23163614	24.60253572	1.901791105	6.262158717	0.090561481	2.139934259	0	0.231434896	0.248205541	0.563493661	0.073790837	0.687596431	0.073790837	21.69115181	0.097269739	0.003354129	0	0.43939089	0.003354129	0.050311934	0.026833031	0.006708258	0.154289931	0.013416516	0	0.137519286	0.067082579	0	0.053666063	0.020124774	0.459515664	18.66908164
F22.3	25.62219092	19.87656806	26.27289193	4.43080432	3.126048165	0.895552425	0.285100959	0.060374321	0.261622057	1.47581673	2.287515932	0.358891796	0.18783122	0.006708258	0.603743208	0.717783592	0.03018716	0.006708258	0.140873415	0.003354129	0.010062387	0	0.25155967	0	0	0.003354129	0.003354129	0.040249547	0	0.023478903	0.06372845	12.95364594
F27.3	14.27852687	16.8209566	41.32957671	0.982759777	10.20326021	0.107332126	0.013416516	0	0.013416516	4.534782317	2.314348964	0.013416516	0.020124774	0.560139532	0.006708258	0.013416516	0	0.010062387	0	0	0.003354129	0	0	0	0	0.026833031	0	0	0	0.003354129	0.922385456	7.821828671
F28.3	13.8995103	18.12571275	9.713557389	20.00067083	0.006708258	1.606627759	0	0.56684779	0.301871604	0.620513853	0.56684779	0.087207352	0.241497283	0.191185349	0.003354129	0.020124774	0.003354129	0.969343262	0	0.026833031	0.013416516	0	0.070436708	0.010062387	0	0.358891796	0.040249547	0	0.013416516	0.003354129	0.338767022	32.19963775
F3.3	11.56503656	26.7793654	15.32166096	1.459046086	24.2637687	1.536191051	0.006708258	3.988059301	0.325350506	1.663647951	0.285100959	4.7762796	0.18783122	0.023478903	0.436036761	0.067082579	0	0.020124774	0.020124774	0	0	0.016770645	0.010062387	0	0	0.020124774	0.003354129	0.013416516	0	0.016770645	0.013416516	7.181190045
F31.3	34.16851144	5.62487422	29.318441	6.131347689	10.95793922	0.107332126	0	0	0.31528812	2.73361508	0.576910176	0.003354129	0.238143154	0.003354129	0	0.020124774	0	0	0	0.003354129	0	0	0	0	0	0	0.003354129	0	0	0.033541289	0.013416516	9.747098678
F33.3	1.992352586	17.97142282	0.291809217	52.76044811	16.14677668	0.026833031	0.006708258	0.516535856	2.321057221	1.757563561	0.020124774	0.023478903	0.254913799	0	0	0	0	0.010062387	0	0	0	0	0.010062387	0	0	0.003354129	0	0	0.003354129	0.003354129	0.144227544	5.735560475
F34.3	0.707721205	15.93882069	0.057020192	54.51130341	23.77071175	0.130811028	0	0	0.15764406	0.154289931	0	0.134165157	1.019655196	0	0	0	0	0	0.016770645	0	0	0	0	0	0	0	0	0.003354129	0.020124774	0	0.050311934	3.327295901
F5.3	3.263567452	27.37640035	0.214664252	47.71919233	11.20279064	0.100623868	0.033541289	0.073790837	0.231434896	1.167236869	0.016770645	0.006708258	0.06372845	0.010062387	0.003354129	0.003354129	0	0.026833031	0	0	0	0	0.006708258	0.003354129	0	0.013416516	0.006708258	0	0.013416516	0	0.207955994	8.23438653
F6.3	17.62259341	9.807472999	18.15254578	6.775340444	1.519420407	1.277923123	0.003354129	0	26.28630845	0.368954183	0.466223922	10.3642584	0.694304689	0.003354129	0.003354129	0	0	0.167706447	0	0.006708258	0.010062387	0	2.636345341	0	0	0.033541289	0.013416516	0	0.043603676	0	0.077144965	3.666062923
F8.3	24.50862011	9.150063728	39.9376132	2.438451734	0.077144965	0.908968941	0	0.97269739	0.040249547	0.34547528	2.961695848	1.542899309	0.036895418	0.737908365	0.536660629	1.972227812	0	0.006708258	0.026833031	0.010062387	0.100623868	0	0.181122962	0.023478903	0	0.016770645	0.006708258	0	0.006708258	0.120748642	0.516535856	12.81612665
F9.3	20.11471121	4.806466761	12.44381834	6.829006507	0.060374321	0.379016569	6.896089086	23.38834105	0.043603676	0.415911988	2.54578386	1.147112095	0.06372845	0.338767022	0.003354129	1.049842356	0	0.248205541	0	0	0.043603676	0.057020192	0.016770645	0.020124774	0	0.020124774	0.006708258	0	0.003354129	0.003354129	0.033541289	19.02126518
F10.4	17.24022271	15.55309586	24.47172469	2.914738043	7.513248809	1.234319447	0.006708258	2.076205809	2.475347152	0.432682632	1.120279064	0.103977997	0.003354129	0.040249547	1.207486416	0.5333065	0	0.476286308	0	0.006708258	0.016770645	0.020124774	0.140873415	0	0.244851412	0.177768833	0.003354129	0	0.020124774	0	0.070436708	21.89575367
F12.4	10.30052995	15.57657476	3.619105118	2.20030858	0.013416516	1.76091769	0	3.988059301	0.057020192	0.677534044	2.046018649	1.053196485	0.107332126	0.680888173	1.38190112	15.25793251	0.070436708	0.264976186	0	0.020124774	0.087207352	0	0.623867981	0.026833031	0.013416516	0.026833031	0.003354129	0	0.020124774	0.06372845	0.070436708	39.98792514
F13.4	38.44837996	4.471053867	21.61736097	14.6307104	0.788220299	0.392433085	0.003354129	0.815053331	0.114040384	0.140873415	1.261152479	0.677534044	0.020124774	0.013416516	0	0.325350506	0	0.036895418	0	0	0.016770645	0	0.016770645	0.006708258	0	0.006708258	0.006708258	0	0	0	0.073790837	16.11658952
F14.4	24.50191185	10.24015563	8.657006775	29.78466492	0.006708258	0.137519286	0.013416516	0.231434896	0.610451466	0.633930368	0.264976186	0.264976186	0.862011136	0.003354129	1.355068089	0.285100959	0	0.010062387	0	0	0.033541289	0	0.140873415	0.003354129	0.03018716	0.003354129	0	0	0.053666063	0	0.171060576	21.70121419
F18.4	16.97524653	7.305292815	15.25457839	15.26464077	2.582679278	2.143288388	0	16.64654189	0.469578051	0.811699202	0.419266117	0.657409271	0.090561481	0.181122962	0.91232307	0.28174683	0	0.057020192	0	0.244851412	0.026833031	0.006708258	0.006708258	0	0	0.010062387	0.006708258	0	0.010062387	0.006708258	0.053666063	19.57469645
F19.4	17.23016033	8.92533709	29.57000067	1.157174482	0.194539478	2.04266452	0	18.23975314	1.143757966	1.28798551	1.683772724	1.244381834	0.06372845	0.140873415	3.119339907	0.067082579	0	0.197893607	0	0.013416516	0.060374321	0	0.073790837	0.010062387	0.003354129	0.046957805	0.023478903	0.036895418	0.043603676	0.513181727	0.117394513	12.74904407
F20.4	22.89863822	2.066143423	32.76648554	0.959280875	0.006708258	2.062789294	0.670825787	1.281277252	0.060374321	0.298517475	8.043201181	0.127456899	0.103977997	0.006708258	0.851948749	0.422620246	0	1.472462601	0	0.003354129	0.147581673	0.003354129	0.067082579	2.408264574	0.003354129	0.140873415	0.003354129	0	0.650701013	0.40920373	0.218018381	21.84544174
F21.4	27.35627558	17.24693097	4.910444757	4.105453814	0	1.770980076	0.043603676	2.066143423	0.647346884	2.284161803	0.425974374	1.113570806	0.238143154	7.144294627	0.553431274	0.013416516	0	0.15764406	0	0.778157912	0.016770645	0.006708258	0.053666063	0.016770645	0.010062387	0.150935802	0.043603676	0	0.184477091	0.623867981	0.275038572	27.76212518
F22.4	24.01891729	27.47031596	3.219963775	6.963171664	8.807942577	0.067082579	0	0.110686255	0.144227544	0.415911988	0.305225733	2.364660898	2.653115986	0	0.010062387	0.506473469	0	0.013416516	0	0	0	0	0	0	0	0.003354129	0	0.174414705	0	0.033541289	0.06372845	22.65378681
F27.4	23.01938687	21.45636278	28.03380962	1.717314014	0.020124774	5.708727443	0	0.006708258	0.020124774	1.915207621	0.43939089	2.408264574	0.067082579	0.291809217	0.013416516	0.882135909	0	0.013416516	0	0.010062387	0.318642249	0	0.09391561	0.003354129	0	0	0.003354129	0	0.003354129	0	0.067082579	13.48695244
F28.4	22.42906017	19.17555511	0.81840746	34.86617026	3.468169316	0.932447843	0	2.176829677	0.124102771	0.442745019	0.043603676	1.844770913	0.087207352	0.191185349	0	0.010062387	0.003354129	0.207955994	0	0.023478903	0	0	2.287515932	0.010062387	0	0.057020192	0.010062387	0	0.016770645	0.057020192	0.201247736	10.5151942
F3.4	9.230562823	22.42235192	0.489702824	30.19386865	18.96759911	2.612866439	0.003354129	0.18783122	0.295163346	0.459515664	0.073790837	0.127456899	0.365600054	0.130811028	0.006708258	0.010062387	0	0.184477091	0	0	0	0.003354129	0.006708258	0.003354129	0	0.107332126	0.050311934	0	0.057020192	0.097269739	0.18783122	13.72509559
F31.4	15.66713624	12.16542564	41.48722077	2.227141611	5.188837459	0.06372845	0	0.003354129	0.234789025	9.347957335	1.029717582	0.003354129	0.087207352	0	0.010062387	0.724491849	0	0.020124774	0.003354129	0	0.010062387	0	0	0.003354129	0	0.103977997	0.006708258	0.003354129	0.010062387	0.003354129	0.06372845	11.53149527
F33.4	15.54303347	16.10652713	34.80579593	5.383376937	0.908968941	0.090561481	0	2.522304957	3.317233514	1.217548803	0.684242302	3.951163883	1.388609378	0	0.03018716	0.026833031	0	0.013416516	2.730260951	0	0	0	0.003354129	0	0	0	0	0.080499094	0	0	0.020124774	11.1759576
F34.4	16.5660428	18.12906688	48.96692829	0.137519286	0.097269739	0.033541289	0	1.650231435	0.107332126	1.28798551	0.593680821	0.160998189	1.499295633	0	5.168712685	0.023478903	0	0	0.003354129	0	0.003354129	0	0.003354129	0.043603676	0	0	0.003354129	0	0.013416516	0	0.248205541	5.259274166
F5.4	19.43046891	18.58187429	0.701012947	28.84886295	0.308579862	0.181122962	0	0.040249547	0.087207352	0.365600054	0.09391561	0.452807406	0.15764406	0.003354129	0.013416516	0.057020192	0	0.087207352	0	0.006708258	0	0	0.06372845	0	0	0.016770645	0.003354129	0	0.020124774	0	0.137519286	30.34145033
F6.4	14.2248608	10.57556852	40.46085732	0.888844167	1.479170859	2.049372778	0.006708258	2.535721473	3.880727175	2.351244382	6.872610183	1.982290199	0.211310123	0.083853223	2.646407728	0.023478903	0	0.110686255	0	0.003354129	0.137519286	0	0.067082579	0.006708258	0	0.016770645	0.003354129	0	0.026833031	0.016770645	0.147581673	9.190313276
F8.4	26.44395251	6.721674381	9.250687596	2.250620514	0.083853223	2.938216945	0.03018716	22.31837392	0.060374321	0.144227544	1.700543369	0.368954183	0.023478903	1.398671765	2.166767291	0.271684444	0	0	0	0.278392701	0.060374321	0	0.026833031	0.020124774	2.129871872	0.006708258	0.006708258	0	0.026833031	0.184477091	0.214664252	20.87274435
F9.4	27.50385725	18.02844301	13.07774871	0.150935802	0.010062387	0.238143154	0	9.04943986	0.043603676	0.372308312	1.428858925	0.365600054	0.020124774	2.552492118	3.733145502	0.013416516	0	0.016770645	0	0.060374321	0.130811028	0	0.03018716	0.020124774	0.003354129	0.003354129	0	0.020124774	0.067082579	0.016770645	0.03018716	23.01267861
F10.5	26.49091031	7.446166231	14.52337828	5.598041189	0.650701013	0.600389079	1.492587375	1.734084658	0.674179915	1.187361642	11.3034145	0.010062387	0.090561481	0.060374321	2.408264574	0.057020192	0	0.090561481	0	0.010062387	0.228080767	0.103977997	0.023478903	0.006708258	0.003354129	0.28174683	0.036895418	0	0.033541289	0.003354129	0.513181727	24.33755954
F12.5	35.5437043	5.520896223	30.84121554	0.550077145	0.020124774	4.484470383	0	0	0.067082579	0.368954183	0.308579862	0.959280875	0.026833031	0.013416516	1.210840545	0	0	0.013416516	0	0.563493661	0.016770645	0	0.264976186	0	0	0	0	0	0.010062387	0.31528812	0.184477091	18.71603944
F13.5	12.08492654	26.8263232	0.801636815	37.50922385	0.053666063	0.714429463	0	0.073790837	0.496411082	0.18783122	0.036895418	0.097269739	0.134165157	0.087207352	0.026833031	0.744616623	0.020124774	0.506473469	0	0	0.013416516	0	0	0.010062387	0	0.040249547	0.103977997	0	0.043603676	0	0.479640437	18.90722479
F14.5	21.16119944	18.66908164	1.465754344	16.79412357	0.526598242	2.290870061	0.422620246	0.080499094	0.637284497	0.617159724	0.114040384	0.536660629	0.090561481	1.606627759	0.073790837	0	0	0.067082579	0	0	0.003354129	0	0	0.016770645	0	0.013416516	0.003354129	0	0.010062387	0.026833031	0.150935802	34.62131884
F18.5	29.7477695	17.0188502	4.917153015	0.087207352	12.0916348	2.404910445	0.452807406	0.010062387	0.010062387	22.50955927	0.003354129	0.013416516	0.211310123	0.006708258	0.013416516	0.127456899	0	0.103977997	0	0	0	0	0.003354129	0.013416516	0	0.046957805	0.167706447	0	0.070436708	0	0.91232307	9.056148118
F19.5	21.5167371	11.88032468	30.46890722	0.201247736	1.958811297	1.586502985	0.016770645	11.54491179	1.133695579	1.479170859	1.043134098	1.093446032	0.080499094	0.057020192	2.237203998	0.03018716	0	0.18783122	0	0.003354129	0.016770645	0	0.073790837	0	0.003354129	0.026833031	0.006708258	0.003354129	0.003354129	0.003354129	0.09391561	13.24880928
F20.5	13.92969746	1.707251627	5.426980613	0.731200107	0.013416516	0.976051519	54.58844838	1.985644328	0.033541289	0.130811028	1.234319447	0.184477091	0.130811028	0.013416516	1.187361642	0	0	0.218018381	0	0	0.499765211	0	0.003354129	2.690011404	0	0.013416516	0.003354129	0	0.462869793	0.248205541	0.516535856	13.07104045
F21.5	33.1555645	7.32206346	9.297645401	2.267391159	0	1.744147045	0.332058764	5.450459516	0.204601865	0.275038572	1.059904743	0.543368887	0.053666063	2.740323338	1.442275441	0.120748642	0	0.714429463	0	0.070436708	0.18783122	0.053666063	0.013416516	0.28174683	0.892198296	0.090561481	0.073790837	0.006708258	0.174414705	0.073790837	0.922385456	30.43536594
F22.5	37.2241229	26.30978735	2.757093983	3.045549071	3.387670222	1.801167237	1.378546991	0.013416516	1.952103039	1.126987321	0.013416516	2.579325149	3.370899577	0.003354129	0.010062387	0.006708258	0	0.010062387	2.408264574	0.010062387	0.003354129	0.003354129	0.134165157	0.003354129	0	0.003354129	0	0.023478903	0.050311934	0	7.466291004	4.9037365
F27.5	21.70792245	11.92392836	36.37552828	0.479640437	0.067082579	0.399141343	0.010062387	0.167706447	0.013416516	0.184477091	1.663647951	0.18783122	0.053666063	0.003354129	0.804990944	0.150935802	0	0.020124774	0	0.006708258	0.543368887	0	1.019655196	0.053666063	0	0	0.046957805	0	0.026833031	0	0.446099148	23.64325485
F28.5	6.782048702	28.28872342	9.928221641	3.126048165	0.067082579	5.618165962	0	1.331589186	21.76158852	1.841416784	1.160528611	0.456161535	0.955926746	0.016770645	0.171060576	0.090561481	0.040249547	6.741799155	0.020124774	0.013416516	0.060374321	0	0.070436708	0	0	1.713959885	0.097269739	0	0.016770645	0.090561481	0.496411082	9.042731603
F3.5	30.08989066	12.86979271	10.62923459	0.083853223	0.006708258	2.532367344	3.17300597	1.375192862	0.060374321	1.28798551	0.238143154	0.553431274	0.201247736	4.846716308	0.103977997	0.288455088	0	1.261152479	0	0.436036761	2.381431542	0.013416516	0.073790837	0.154289931	3.988059301	0.268330315	0.043603676	0	0.78486617	0.070436708	1.190715771	20.99349299
F31.5	18.90722479	18.77976789	24.07929161	6.741799155	0.28174683	9.27081237	0.003354129	3.431273898	0.144227544	1.47581673	4.162474006	0.177768833	0.177768833	0.006708258	0.291809217	0.321996378	0	0.976051519	0	0.003354129	0.003354129	0.040249547	0.107332126	0	0	0.036895418	0	0	0.010062387	0	0.197893607	10.37096666
F33.5	13.92634333	7.781579124	12.44717247	24.36103844	0.006708258	0.332058764	0	14.52673241	1.915207621	0.067082579	2.220433353	0.271684444	0.080499094	0.020124774	0.456161535	0.764741397	0	0.003354129	0.006708258	0	0.036895418	0	0.03018716	0	0	0.006708258	0.013416516	0	0	0	0.033541289	20.69162139
F34.5	11.98430268	11.67572281	9.794056484	34.86952438	6.936338633	0.103977997	0	2.002414973	0.191185349	0.529952371	0.989468035	0.744616623	6.627758771	0	0.888844167	0.171060576	0	0.046957805	0.020124774	0.020124774	0.046957805	0	0.34547528	0.010062387	0.010062387	0.006708258	0	0	0.023478903	0.053666063	0.436036761	11.47112095
F5.5	26.18903871	15.86502985	5.661769638	15.00972697	5.728852217	0.124102771	0.016770645	0.868719394	0.060374321	1.25779835	0.231434896	2.522304957	0.459515664	0	0.174414705	0.083853223	0	0.127456899	0	0.050311934	0.013416516	0	0.194539478	0	0	0.026833031	0	0	0	0.43939089	0.06372845	24.83061649
F6.5	13.24880928	7.278459784	21.09411686	9.495539009	0.023478903	3.491648219	0	2.673240759	0.908968941	1.76091769	3.635875763	2.679949017	0.207955994	0.077144965	7.402562555	4.024954719	0.003354129	0.22137251	0	0.013416516	0.154289931	0	0.828469846	0	0	0.016770645	0.003354129	0.003354129	0.026833031	0.023478903	0.244851412	20.45683236
F8.5	26.26618367	13.22533038	8.522841618	7.831891058	0.026833031	1.985644328	4.092037298	6.966525793	0.228080767	0.117394513	0.976051519	0.392433085	0.036895418	3.652646408	0.902260683	0.036895418	0	1.002884551	0	0.124102771	0.067082579	0	0.006708258	0.130811028	0.47293218	0.03018716	0.036895418	0	0.405849601	0.365600054	0.15764406	21.93935735
F9.5	17.86073657	3.941101496	24.23693567	22.48608036	0.234789025	0.831823975	0.908968941	0.013416516	0.362245925	0.234789025	1.059904743	0.103977997	0.026833031	0.103977997	0.140873415	0.067082579	0	0.275038572	0	0	0.010062387	0.006708258	0.003354129	0.010062387	0	0.043603676	0.020124774	0	0.016770645	0.010062387	0.177768833	26.81290669
F10.6	18.09887972	19.53780103	11.5348494	3.619105118	0.073790837	2.059435165	0.610451466	6.356074327	0.610451466	1.391963507	1.341651573	0.358891796	0.057020192	2.13658013	0.214664252	0.040249547	0.057020192	2.539075602	0	0.080499094	0.291809217	0.043603676	0.241497283	0.097269739	1.935332394	0.268330315	0.160998189	0	0.130811028	0.016770645	0.452807406	25.64231569
F12.6	25.01509358	17.59240625	22.6403703	0.073790837	0.271684444	0.808345073	4.74609244	1.566378212	0.013416516	0.358891796	3.183068357	0.771449655	0.006708258	0.181122962	0.422620246	1.160528611	0	0.184477091	0	0.013416516	0.214664252	0	0.285100959	0.033541289	0.080499094	0.080499094	0.06372845	0	0	0.03018716	0.338767022	19.86315154
F13.6	19.81619373	17.76682096	20.23210572	13.02743677	2.810760046	0.989468035	0.003354129	0.171060576	0.28174683	1.301402026	1.593211243	6.530489032	0.506473469	3.082444489	0.040249547	0.791574428	0	0.291809217	0	0.003354129	0.020124774	0	0.016770645	0.013416516	0	0.134165157	0.010062387	0	0.03018716	0.010062387	0.150935802	10.37432079
F14.6	25.50144228	12.08157242	11.13906219	8.599986583	0.090561481	7.852015831	0	0.489702824	0.385724827	0.144227544	1.365130476	0.526598242	0.090561481	0.338767022	1.703897498	0.043603676	0	0.556785403	0	0.003354129	0.15764406	0	0.023478903	0.124102771	0	0.026833031	0.03018716	0	0.036895418	0.127456899	0.137519286	28.42288858
F18.6	22.57328772	10.50513182	19.54115516	4.038371235	0	2.237203998	0.046957805	1.462400215	0.100623868	1.039779969	7.429395586	1.00623868	0.013416516	0.097269739	0.110686255	0.999530422	0	0.201247736	0.006708258	0	0.053666063	0.006708258	0.026833031	0.010062387	0.003354129	0.134165157	0.033541289	0.003354129	0.016770645	0.013416516	0.348829409	27.93989401
F19.6	18.77976789	11.7897632	11.5583283	5.755685249	0.016770645	1.546253438	26.16891393	1.623398403	0.140873415	0.476286308	1.499295633	0.120748642	0.013416516	1.47581673	0.962635004	0.03018716	0	0.764741397	0	0.020124774	0.100623868	0.06372845	0	0.026833031	0.026833031	0.036895418	0.053666063	0.003354129	0.033541289	0.03018716	0.073790837	16.80754008
F20.6	32.98785805	13.79888643	8.848192125	2.277453545	0.013416516	1.009592809	0.43939089	17.33413832	0.124102771	0.295163346	0.580264305	0.020124774	0.070436708	4.333534581	0.295163346	0.033541289	0	0.271684444	0	0	0.164352318	0	0.003354129	1.10015429	0.137519286	0.033541289	0.224726638	0.003354129	0.114040384	0.016770645	0.711075334	14.7581673
F21.6	27.40323338	10.52861072	11.20949889	0.010062387	0	0.318642249	32.84027638	0	0.100623868	0.684242302	3.39437848	0.013416516	0.03018716	0.020124774	0.31528812	2.539075602	0	0.070436708	0	0	0.016770645	1.35171396	0.006708258	0.033541289	0	0.03018716	0.124102771	0	0.070436708	0	0.070436708	8.818004964
F22.6	26.33662038	7.758100221	20.4266452	2.529013215	0.010062387	0.419266117	0.234789025	5.980411887	0.06372845	0.513181727	8.938753606	0.285100959	0.026833031	0.288455088	1.91856175	0.080499094	0	0.03018716	0.003354129	0.013416516	1.368484605	0	0.013416516	0.164352318	0	0	0	0	0.114040384	0.124102771	0.18783122	22.17079225
F27.6	20.92641041	9.904742738	2.237203998	0.033541289	0.006708258	0.808345073	0.006708258	5.997182532	0.174414705	0.540014758	0.03018716	0.006708258	0.023478903	3.015361911	0.073790837	0.271684444	0	0.09391561	0	38.13644596	0.358891796	0	0	0.036895418	0.352183538	0.036895418	0.013416516	0	0.184477091	0.010062387	0.758033139	15.96229959
F28.6	23.40175756	15.97236198	5.396793453	10.1898437	3.837123499	1.801167237	0.010062387	0.747970752	0.422620246	1.311464413	1.157174482	0.120748642	0.053666063	0.687596431	0.617159724	0.476286308	0.003354129	1.536191051	0	0.010062387	0.09391561	0.06372845	0.160998189	0.003354129	0.114040384	0.75467901	0.057020192	0	0.201247736	0.003354129	0.285100959	30.50915677
F3.6	15.05333065	4.568323606	11.49124572	15.44911786	0.087207352	1.559669954	27.64473066	0.499765211	0.134165157	0.067082579	1.016301067	0.395787214	0.067082579	3.152881197	0.580264305	0.258267928	0	0.781512041	0.013416516	0	0.201247736	0.033541289	0.043603676	0.184477091	0.167706447	0.023478903	0.147581673	0	0.258267928	0.201247736	0.358891796	15.55980412
F31.6	22.79466023	8.214261756	25.57187898	7.992889247	0.013416516	2.431743476	0.952572617	4.219494197	1.455691957	0.81840746	0.603743208	0.22137251	0.167706447	4.581740122	0.610451466	0.164352318	0	1.774334205	0	0.674179915	0.207955994	0.006708258	0.013416516	0.03018716	0.583618434	0.140873415	0.368954183	0	0.224726638	0.013416516	0.154289931	14.99295633
F33.6	21.37921782	9.200375662	20.58093513	12.94693768	0.120748642	0.694304689	0.006708258	3.391024351	0.043603676	0.15764406	1.368484605	3.129402294	0.016770645	0.248205541	0.744616623	0.751324881	0	0.013416516	0	0.003354129	0.077144965	0	0.134165157	0	0.033541289	0.003354129	0	0	0.010062387	1.147112095	0.372308312	23.42523647
F34.6	34.99362716	12.07486416	4.380492386	0.057020192	0.003354129	1.955457168	1.670356208	3.850540015	0.020124774	0.516535856	0.127456899	0.154289931	0.120748642	1.999060844	0.127456899	0.127456899	0	0.623867981	0	0.09391561	0.915677199	0.03018716	0.023478903	0.130811028	6.288991749	0.228080767	0	0	0.436036761	0.003354129	1.985644328	27.06111223
F5.6	16.13000604	31.61601932	9.683370229	10.58898504	0.016770645	1.834708526	0.03018716	1.056550614	0.231434896	1.422150667	0.895552425	0.083853223	0.070436708	0.717783592	0.368954183	0.382370698	0	0.654055142	0	0.026833031	0.097269739	0.010062387	0.613805595	0.016770645	0.03018716	0.090561481	0.067082579	0	0.238143154	0.120748642	1.140403837	21.76494264
F6.6	16.9484135	6.94640102	26.40034883	4.460991481	0.328704635	1.569732341	0.479640437	6.356074327	0.804990944	2.207016838	1.921915878	0.305225733	0.087207352	1.361776347	2.95498759	0.456161535	0	0.778157912	0.003354129	0.050311934	0.040249547	0.070436708	0.34547528	0	0	0.067082579	0.036895418	0	0.036895418	0.003354129	0.134165157	24.844033
F8.6	28.9125914	6.195076139	13.71503321	6.792111089	0.013416516	3.840477628	0.073790837	0.342121151	0.231434896	0.231434896	1.44562957	0.56684779	0.107332126	0.459515664	0.895552425	0.110686255	0	0.75467901	0	0.271684444	0.395787214	0.013416516	0.023478903	2.606158181	0.828469846	0.050311934	0.335412893	0	2.314348964	1.046488227	3.42456564	24.00214664
F9.6	39.2090964	12.07486416	11.61870262	6.40974039	0.020124774	1.438921312	6.118601999	1.63346079	0.134165157	0.519889985	1.328235057	0.107332126	0.013416516	1.482524988	0.955926746	0.050311934	0	0.895552425	0	0.013416516	0.117394513	0.040249547	0.003354129	0.026833031	0.053666063	0.036895418	0.040249547	0	0.036895418	0.006708258	0.09391561	15.51955457
F10.7	20.55074797	24.81049172	21.88904541	2.790635272	0.020124774	4.598510767	0	1.559669954	0.197893607	0.352183538	2.384785671	0.617159724	0.06372845	0.043603676	0.22137251	0.761387268	0.003354129	0.603743208	0	0	0.010062387	0.020124774	0.090561481	0.033541289	0	0.181122962	0.067082579	0	0.023478903	0.006708258	1.294693768	16.80418595
F12.7	27.91641511	14.27181861	13.51378547	0.174414705	0.010062387	0.959280875	0.553431274	6.802173476	0.013416516	0.382370698	3.032132555	0.100623868	0.010062387	1.184007513	0.647346884	0.020124774	0	0.160998189	0	0.023478903	0.211310123	0.020124774	0.224726638	0.023478903	0.070436708	0.060374321	0.010062387	0	0.020124774	0	0.137519286	29.4458979
F13.7	16.6700208	19.87656806	12.27946602	8.583215939	0.073790837	1.304756155	0.06372845	17.4012209	0.057020192	0.811699202	1.824646139	1.080029516	0.033541289	0.285100959	0.077144965	0.060374321	0	0.244851412	0	0.053666063	0.167706447	0.003354129	0.020124774	0.013416516	0	0.117394513	0.026833031	0	0.010062387	0.046957805	0.134165157	18.67914403
F14.7	17.64607232	4.326826323	23.64660898	0.043603676	0.040249547	9.086335279	0.003354129	9.324478433	0.462869793	0.43939089	6.070973368	1.378546991	0.033541289	0.865365265	1.10015429	0.053666063	0	0.177768833	0	0.026833031	0.197893607	0	0.117394513	0.130811028	1.046488227	0.154289931	0.003354129	0	0.03018716	0.140873415	6.225263299	17.2268062
F18.7	25.40081841	9.629704166	25.44442208	6.805527604	0.160998189	0.808345073	0	0.506473469	0.241497283	0.798282686	4.481116254	0.348829409	0.016770645	1.459046086	0.506473469	0.888844167	0	0.560139532	0	0.010062387	0.117394513	0.006708258	0.006708258	0.043603676	0.036895418	0.197893607	0.090561481	0.003354129	0.016770645	0.006708258	0.332058764	21.07399208
F19.7	23.86798149	6.859193667	16.69685383	3.169651841	0.073790837	3.427919769	0.09391561	8.130408533	0.412557859	1.391963507	0.318642249	0.107332126	0.060374321	8.972294895	0.224726638	0.006708258	0	1.589857114	0	0	0.043603676	0	0.053666063	0.040249547	0	0.560139532	0.278392701	0.003354129	0.261622057	0.057020192	0.680888173	22.61689139
F20.7	36.41577782	8.127054404	22.84161803	0.875427651	0	1.764271819	0.010062387	0.573556047	0.050311934	0.130811028	1.60327363	0.15764406	0.046957805	1.308110284	0.308579862	0.023478903	0	0	0	0	0.744616623	0	0.033541289	0.744616623	1.1940699	0.016770645	0.090561481	0	0.308579862	0.046957805	0.318642249	22.26470786
F21.7	37.05641645	10.39779969	19.16213859	0.167706447	0	0.684242302	0.107332126	5.356543906	0.03018716	0.342121151	2.227141611	0.177768833	0.026833031	1.341651573	1.13034145	0.194539478	0	0.37566244	0	0.06372845	0.328704635	0.013416516	0	0.06372845	0.845240491	0.130811028	0.167706447	0	0.067082579	0	0.342121151	19.19903401
F22.7	26.41711947	13.04420742	25.33708996	0.519889985	0.308579862	1.512712149	0.456161535	2.240558127	0.053666063	0.496411082	3.649292279	0.325350506	0.013416516	0.291809217	1.261152479	0.271684444	0	0.020124774	0	0.006708258	0.18783122	0.003354129	0.003354129	1.643523177	0.144227544	0.003354129	0.010062387	0	0.201247736	0.482994566	1.247735963	19.84638089
F27.7	24.42141276	17.9110485	18.31354397	1.143757966	0	0.815053331	0	11.37049708	0.244851412	1.408734152	0.69095056	0.114040384	0.016770645	1.630106661	0.583618434	0.130811028	0	0.932447843	0	0.466223922	0.385724827	0	0.160998189	0.100623868	0.114040384	0.03018716	0.103977997	0	0.077144965	0.020124774	0.130811028	18.68249816
F28.7	18.6992688	13.91963507	20.86939022	6.805997183	3.668947474	0.425974374	0.003354129	7.097336822	0.254913799	0.982759777	1.928624136	1.348359831	0.137519286	0.010062387	1.928624136	0.479640437	0	0.077144965	0	0.144227544	0.010062387	0.003354129	0.164352318	0.020124774	0	0.050311934	0.013416516	0.003354129	0.026833031	0.053666063	0.194539478	20.67820487
F3.7	23.5406185	10.48836117	18.68920641	1.173945126	2.743677467	0.892198296	17.47031596	4.393908902	0.013416516	0.298517475	2.126517743	0.295163346	0.046957805	3.414503254	2.455222379	0.261622057	0	0.603743208	0.003354129	0.010062387	0.087207352	0.22137251	0.080499094	0.013416516	0	0.080499094	0.057020192	0.003354129	0.103977997	0.006708258	0.087207352	10.33742537
F31.7	22.69068223	15.13047562	18.50472932	14.8856242	0.25155967	1.8548333	0.590326692	5.698665057	0.171060576	0.224726638	1.985644328	0.130811028	0.040249547	0.546723016	1.251090092	0.318642249	0	0.479640437	0	0.010062387	0.016770645	0.006708258	0.023478903	0	0.003354129	0.020124774	0.057020192	0	0.053666063	0.003354129	0.402495472	14.64748105
F33.7	22.73093178	12.71550278	16.22392165	1.750855303	0.268330315	11.02166767	0	2.186892064	0.057020192	0.37566244	1.167236869	0.43939089	0.174414705	3.843831757	3.575501442	0.298517475	0	0.050311934	0	0.285100959	0.124102771	0	0.016770645	0.134165157	0	0	0.003354129	0	0.033541289	0.211310123	0.40920373	21.90246193
F34.7	13.65465889	33.61172603	5.889850406	0.097269739	0.016770645	0.962635004	0	0.603743208	0.003354129	0.768095526	1.244381834	1.06996713	5.866371503	1.314818542	1.157174482	2.804051788	0	0.016770645	0.006708258	0.09391561	0.794928557	0	0.070436708	0.057020192	0.181122962	0.006708258	0	0	0.328704635	0.046957805	0.268330315	29.0635272
F5.7	10.47588381	10.72985846	10.90427316	3.387670222	2.829945663	0.721137721	1.140403837	4.340242839	1.341651573	2.840947206	0.986113906	0.603743208	0.043603676	0.231434896	1.529482793	5.440397129	0.046957805	0	0	0.016770645	0.026833031	0.003354129	0.097269739	0.003354129	0.010062387	0.006708258	0	0	0.003354129	0.124102771	0.046957805	42.06748507
F6.7	23.20721809	7.771516737	26.84644798	1.499295633	0.925739585	1.284631381	0.036895418	6.423156906	0.905614812	1.086737774	2.428389347	0.301871604	0.053666063	1.797813108	0.264976186	0.127456899	0	0.144227544	0	0.023478903	0.164352318	0	0.120748642	0.023478903	0.003354129	0.107332126	0.013416516	0.003354129	0.010062387	0.026833031	0.114040384	24.28389347
F8.7	15.5463876	14.177903	15.25793251	13.51378547	1.563024083	7.157711142	0.006708258	0.228080767	0.09391561	0.244851412	1.281277252	0.489702824	0.50311934	0.362245925	0.962635004	0.144227544	0.298517475	0.191185349	0	0.020124774	0.110686255	0	0	0.154289931	0	0	0.023478903	0	0.073790837	0.013416516	0.204601865	27.37640035
F9.7	21.92929496	20.83584893	6.932984504	0.03018716	0.046957805	1.700543369	0.271684444	1.472462601	0.060374321	0.529952371	1.871603944	1.653585564	0.043603676	3.796873952	0.882135909	0	0.003354129	1.016301067	0	0.110686255	0.677534044	0.010062387	0	0.905614812	0.043603676	0.442745019	0.362245925	0	0.191185349	0.117394513	2.508888442	31.55229087
