# Supplementary material for: Longitudinal evaluation of fecal microbiota transplantation for ameliorating calf diarrhea and improving growth performance
Source: Nat Commun. 2021 Jan 8;12:161. doi: 10.1038/s41467-020-20389-5 (PMC7794225; doi:10.1038/s41467-020-20389-5)
Supplement: Supplementary file 8 — Source Data [file 41467_2020_20389_MOESM8_ESM.zip › Supplementary Figure 5a.txt]

	CON
Day0	81.12109	73.42635	73.71997	73.48863	30.54275	41.79406	41.76171	80.35023	74.54825	75.92332	76.99587	78.96465	80.76519	64.27242
Day2	79.45483	58.60228	77.9746	92.12165	45.61191	68.22778	37.36957	60.35752	68.29249	69.17415	79.72984	98.18005	89.0965	49.79374
Day48	53.83807	65.12982	88.47367	88.36043	68.70501	69.53814	43.54121	41.21168	44.28537	71.11543	58.86921	91.78193	65.04893	47.65834
Day8	53.11009	51.20116	82.9653	64.04594	70.96983	73.28318	65.0004	24.1608	52.68139	91.46647	49.818	65.70412	64.02168	16.55747
Day16	67.7829	37.28868	65.76883	91.14293	79.69749	84.48597	65.12982	25.27704	57.664	56.022	76.21127	63.98932	50.52172	35.08857
Day32	54.85723	63.90844	23.7321	62.44439	75.06269	40.02265	37.16735	45.45013	49.40548	17.05088	36.87616	69.23077	51.8159
Day48	45.13468	58.52948	57.89048	56.15142	57.40273	32.55682	79.9539	54.03098	51.90366	60.31076	46.90609	42.86177
	ABX
Day0	62.22401	59.94239	76.70931	40.37109	46.45429	42.68406	32.42396	44.62425	53.35847	55.22325	49.92799	70.5668	31.51741	74.23028	63.69567	65.81377	69.97967	89.94324	51.20732	87.11938	55.03685	53.00348	11.82867
Day2	47.59807	52.46124	82.24181	45.39524	76.18402	52.82555	60.91672	65.60197	95.52656	64.41582	40.74388	80.90316	85.12243	74.74371	78.51394	86.43565	72.17657	92.69677	64.83945	88.13861	42.41294	46.75083	5.450459
Day48	97.32272	64.44125	73.67619	44.3023	69.89748	80.67441	38.48174	52.41888	93.0272	63.75498	71.45641	93.26443	70.06693	76.91265	80.5219	86.91011	50.40244	98.3733	48.06405	95.1453	66.31365	45.86122	5.337358
Day8	56.01118	64.26332	55.68076	55.53673	37.10074	60.74727	72.65949	82.7332	76.75167	55.07074	77.59892	66.00017	51.49538	63.85665	53.57113	61.44201	45.97136	89.25697	59.35779	78.77658	52.32568
Day16	54.85893	78.31907	59.04431	61.88257	36.406	60.82352	92.05287	62.63662	39.48149	71.31238	71.76989	62.51801	40.49818	62.71287	54.43531	63.6872	63.7804	89.14683	41.87071	46.28484	64.05998
Day32	34.01678	52.88486	55.5452	64.14809	57.32441	47.4964	33.65246	60.67102	28.89943	42.27739	68.52495	27.87427	53.03736	48.83504	55.87563	71.00737	50.75828	79.37812	38.8037	64.61069	71.95628
Day48	33.19495	52.1198	57.33288	64.50055	62.20452	45.64941	53.18139	59.22223	70.66847	57.79039	53.18139	70.97941	64.57681	82.79251	53.93544	44.42938	56.84995	69.71957	66.77963	62.38245	66.16115
	FMT
Day0	58.45527	37.29482	87.67019	49.40832	83.20397	52.69754	53.33376	89.84604	37.7618	55.6114	90.54587	91.85647	50.31174	46.30996	74.65962	60.07125	72.45197	82.94312	57.53276	11.22533
Day2	74.02341	72.14658	72.24837	55.65594	74.01705	49.67553	54.89248	62.79425	67.66128	61.12737	77.94884	54.71434	57.43733	53.18743	66.83421	93.00802	96.71078	40.07507	53.65186	12.39485
Day48	65.61903	37.81652	66.56699	54.31989	79.10676	61.35641	30.93905	52.78661	62.2471	40.91488	80.74182	46.82529	54.08449	72.06387	59.77224	77.20448	75.70302	51.18336	42.93167	9.20279
Day8	53.09836	49.54829	66.38249	80.74182	47.26428	44.07049	53.23833	65.13551	76.54918	61.42003	83.38211	66.31887	53.67731	55.31238	40.18323	96.78076	46.49446	46.02367	55.11515	0.3085799
Day16	55.98677	56.92836	96.04276	89.24163	74.37333	48.75938	22.45833	64.42296	82.47233	54.22446	82.58048	53.32103	63.94579	54.02723	54.78432	78.74412	51.92136	62.99147	63.64677	2.728852
Day32	62.94694	55.1406	61.33096	71.80303	59.25054	39.91602	48.90571	32.52322	50.00636	28.82046	61.66815	39.22255	51.09429	62.55249	54.56165	72.99274	43.62514	70.51151	40.25321	0.01677064
Day48	66.00713	60.26848	53.5946	44.56674	58.2326	52.37307	65.52997	60.89833	55.95496	51.80048	48.4031	29.97837	57.57094	60.45298	56.13309	59.62591	50.96068	72.5983	64.95101	1.829946
