# Supplementary material for: Longitudinal evaluation of fecal microbiota transplantation for ameliorating calf diarrhea and improving growth performance
Source: Nat Commun. 2021 Jan 8;12:161. doi: 10.1038/s41467-020-20389-5 (PMC7794225; doi:10.1038/s41467-020-20389-5)
Supplement: Supplementary file 8 — Source Data [file 41467_2020_20389_MOESM8_ESM.zip › Supplementary Figure 5b.txt]

	CON
Day0	1.180943	4.244115	20.73121	0.08897517	8.897517	30.67217	46.96837	6.608428	0.06470922	0.08897517	0.1536844	0.02426595	1.342716	24.15029
Day2	0.881663	40.25722	16.97808	0.04044326	18.57963	0.2183936	59.71043	3.89873	0.0161773	20.56944	0.07279786	0.2103049	0.1051525	47.61789
Day48	43.71107	33.39804	10.19979	0.0323546	28.87649	0.4691418	53.86233	23.62695	48.95252	21.58052	38.32403	0.5176737	21.70994	35.95406
Day8	45.10232	25.68147	10.05419	34.66796	16.14495	3.914907	31.05233	0.2345709	44.04271	0.2103049	49.6077	8.654858	33.95616	32.34652
Day16	27.57421	61.223	32.48402	3.251638	4.845102	10.82262	33.41422	0.2669255	5.322333	39.44027	21.25698	28.22131	45.65235	28.7228
Day32	39.67484	28.60147	49.13047	33.47084	23.68357	9.463722	49.13856	39.78808	40.73445	23.43282	22.32468	29.99272	1.666262
Day48	31.79649	24.37556	24.17334	22.81566	31.33544	17.75216	6.090755	17.29232	20.34175	27.92203	35.94233	37.68503
	ABX
Day0	23.45166	37.19394	17.43624	27.17953	4.397187	40.0322	18.95281	41.9978	6.167923	8.277556	0.1525036	0.1948657	41.95544	0	33.53385	0.1863933	14.41159	0.05083453	0	0.4914005	2.279082	20.53715	11.82867
Day2	41.87071	46.31873	8.243667	36.88893	9.065492	43.18394	32.14437	34.3472	0.2626451	34.82166	0.5507075	0.1948657	6.108616	1.92324	19.4781	0.1863933	0	0.02541727	0	0	57.02787	15.33508	5.450459
Day48	0.9150216	33.77108	25.62908	28.80624	25.84089	17.79209	43.3788	46.98805	4.659832	35.11819	2.69423	1.787681	29.0011	17.23291	12.70863	0.05083453	33.3644	0.04236211	8.752012	0.923494	33.03397	10.54817	5.337358
Day8	42.16724	13.38643	41.31153	37.60908	25.84089	37.15157	25.51046	11.83597	19.24934	43.76006	18.29196	29.02652	46.75083	35.11819	46.03914	24.64628	51.24121	5.17665	38.26993	10.21774	6.091671
Day16	44.10743	18.70711	36.57545	32.5341	25.12073	37.45658	7.193087	30.28891	6.633907	23.02804	0.1101415	3.905787	55.91799	34.55901	27.83191	31.0599	27.67093	2.575616	23.68889	19.02906	29.4332
Day32	14.27603	12.43752	37.02449	7.41337	37.787	36.71694	43.79395	36.14335	16.79234	56.74828	30.39905	33.25426	29.94747	38.68254	31.88766	2.558671	47.63196	6.921969	0.5337626	28.05219	14.82674
Day48	17.71584	21.11073	28.77235	27.94205	34.90638	53.44404	38.40549	27.75566	12.96281	31.70126	30.50563	1.135305	20.9667	4.668304	42.61628	35.19444	30.34618	11.56486	12.66966	21.21494	9.345081
	FMT
Day0	0	19.13729	0.2035882	30.80545	6.069475	29.48212	37.44115	0	37.98829	3.327395	0.4199007	0.8270772	1.418756	1.361496	0.5598677	16.92963	0.190864	7.462781	6.782033	11.22533
Day2	12.74971	7.443695	11.01285	2.188574	0.3308309	23.64169	16.54154	24.01705	30.62731	30.50006	20.09798	13.53862	0.6171269	38.83446	4.612546	0.06362133	0.2481232	34.48276	11.57272	12.39485
Day48	28.42601	59.89312	24.596	0.07634559	16.37613	37.08487	13.81219	46.23362	30.41736	43.79056	17.23502	22.28655	30.19468	1.16427	0.1017941	0.6044026	18.97824	46.6726	46.78076	9.20279
Day8	33.27395	48.46037	32.49141	16.31887	47.76053	54.40896	44.04504	32.37053	4.682529	38.11554	6.374857	1.647792	37.58748	35.9206	55.98677	1.838656	51.04975	52.50668	43.82237	0.3085799
Day16	38.55452	39.55338	3.365568	7.341901	8.900623	47.43606	8.773381	32.18603	4.129024	38.56089	14.32116	40.14506	35.19532	45.29839	19.39814	11.37549	43.86691	29.09403	30.74819	2.728852
Day32	33.01947	34.21555	33.4839	26.52373	34.88357	21.7903	48.46037	14.90648	47.16249	70.0089	29.71752	22.5983	45.49561	34.29826	38.47818	23.13271	49.30017	21.25588	21.91755	0.01677064
Day48	33.01311	36.66497	43.34521	45.61013	38.75811	44.01323	32.94312	37.66383	37.07215	43.71421	48.3713	33.10854	40.55859	36.78585	31.67706	35.51979	45.60377	23.858	27.8725	1.829946
