# Supplementary material for: Longitudinal evaluation of fecal microbiota transplantation for ameliorating calf diarrhea and improving growth performance
Source: Nat Commun. 2021 Jan 8;12:161. doi: 10.1038/s41467-020-20389-5 (PMC7794225; doi:10.1038/s41467-020-20389-5)
Supplement: Supplementary file 8 — Source Data [file 41467_2020_20389_MOESM8_ESM.zip › Supplementary Figure 5c.txt]

	CON
Day0	12.81242	20.15368	3.866375	20.51767	37.08647	26.98374	10.27501	10.13751	21.94128	20.0728	21.92025	20.12133	12.06827	10.57429
Day2	14.09852	0.2507482	4.837014	0.04044326	35.59816	30.80159	2.725876	26.28812	23.94241	8.792364	19.39659	0.5176737	9.633584	1.447869
Day48	1.302273	0.7926878	1.1405	8.614414	0.5257624	27.75216	1.666262	35.01577	0.4934078	2.345709	2.361886	6.203996	1.658174	11.71237
Day8	1.156677	22.89088	3.275904	0.8654857	9.795357	11.59104	0.5257624	29.44269	2.483216	0	0.3397234	17.06705	1.876567	5.953248
Day16	0.9463722	0.2911915	0.08897517	5.387042	11.38073	0.2103049	0.6309148	28.48823	6.470922	3.283993	1.553021	0.881663	0.2426596	0.2831028
Day32	0.3963439	0	2.806762	1.884656	0.509585	0.1698617	1.941276	6.284883	0.2345709	19.25908	0.5257624	0.6551808	38.59096
Day48	8.493084	15.11324	15.12133	10.93019	10.2831	10.31546	10.02427	10.1456	11.04344	6.905929	15.81695	2.903826
	ABX
Day0	4.58951	1.448784	4.278573	0.4066763	0.6947386	0.2118106	48.43684	5.778192	39.55859	31.10226	49.39422	28.67915	14.4709	24.93095	1.457257	28.45887	10.77099	8.302974	48.36059	10.25417	42.52309	10.40668	11.82867
Day2	5.871388	0.6947386	9.116326	0.7540456	0.2880624	1.253919	6.60849	0.01694484	3.609252	0.3982038	58.22248	17.85987	6.032365	21.45217	1.304753	7.387952	2.397696	6.600017	31.69533	1.541981	0.02541727	0.09319665	5.450459
Day48	0.3558417	0.321952	0.5252902	0.1863933	0.3643142	0.4490384	18.13946	0.1101415	1.279336	0.7879353	24.37516	4.185377	0.8302974	1.321698	0.8302974	5.532492	0.04236211	1.042108	42.87893	2.355333	0.05083453	0.2626451	5.337358
Day8	1.728374	20.09659	1.499619	3.609252	4.939422	1.270863	0.1779209	4.812336	0.7371007	0.7540456	3.719393	4.829281	1.372532	0.1355588	0.2541727	8.752012	1.92324	5.058036	1.702957	1.414894	0.1863933
Day16	0.9319664	1.381005	2.431585	0.1863933	13.07295	0.6693214	0.1355588	0.4490384	9.946624	0.4744557	27.6794	0.6693214	1.042108	0.160976	17.33458	4.346353	4.185377	0.6269593	34.36414	0.1186139	2.76201
Day32	10.22875	5.186393	0.2626451	20.14403	1.355588	10.2457	10.7371	2.558671	0.1694485	0.9065492	0.6693214	12.5646	11.39795	10.22875	10.12709	24.15488	0.1440312	5.413878	56.55342	1.109887	0.2118106
Day48	21.94866	20.62696	8.209777	1.025163	1.914767	0.09319665	7.506566	10.83623	13.80158	10.22875	14.00847	18.32839	11.33017	8.353808	1.719902	14.75049	8.406676	17.13124	20.22028	12.5646	21.34203
	FMT
Day0	40.90215	36.18145	8.009925	16.82784	8.786105	6.610256	7.920855	7.360987	21.72414	40.69856	7.055605	5.598677	46.41176	51.83866	18.4311	21.78394	25.64576	6.648428	4.962463	11.22533
Day2	2.729355	7.10014	12.95966	40.88943	18.11299	0.3435552	6.591169	12.07533	1.011579	8.328032	0.578954	31.05993	39.51521	7.628197	26.40921	4.688892	2.818425	0.2544853	1.126097	12.39485
Day48	1.584171	0.6425754	8.83064	43.37066	0.1781397	0.4707978	8.429826	0.2990202	6.215804	15.13551	0.146329	30.65276	15.36455	26.18018	38.03283	21.71396	4.377147	0.7825423	0.2099504	9.20279
Day8	12.01807	1.170632	0.9734063	0.2353989	3.63914	1.259702	0.8270772	1.107011	14.16847	0.1336048	10.00763	30.73546	8.270772	1.380583	0.2481232	0.8779743	1.991348	0.6107647	0.4262629	0.3085799
Day16	1.437842	1.297875	0.05725919	1.04339	14.95737	3.314671	0.2990202	0.241761	4.351699	2.20766	0.2926581	0.2099504	0.6616618	0.0381728	11.34368	8.417102	1.972261	0.5344191	0.5216949	2.728852
Day32	0.8652501	1.119735	4.090851	0.5153328	0.4453493	0.2163125	0.02544853	1.386945	0.3181066	0.09543199	5.515969	0.8525258	0.09543199	2.716631	0.09543199	1.654154	0.9797684	1.806846	0.2544853	0.01677064
Day48	0.2353989	0.4771599	0.2544853	1.965899	0.3244688	0.337193	0.1017941	0.1972261	2.513042	0.2990202	2.188574	2.067693	0.3880901	1.024303	0.4135386	1.635068	1.246978	0.2926581	0.3690037	1.829946
