# Supplementary material for: Longitudinal evaluation of fecal microbiota transplantation for ameliorating calf diarrhea and improving growth performance
Source: Nat Commun. 2021 Jan 8;12:161. doi: 10.1038/s41467-020-20389-5 (PMC7794225; doi:10.1038/s41467-020-20389-5)
Supplement: Supplementary file 8 — Source Data [file 41467_2020_20389_MOESM8_ESM.zip › Supplementary Figure 5d.txt]

	CON
Day0	0	0.08088651	0.08897517	0	23.32767	0	0	0	0	0	0.0323546	0	5.354687	0
Day2	0.2103049	0.008088652	0.04853191	0.04044326	0	0	0	0	0	0	0	0	0.1051525	0.04853191
Day48	0.2264822	0	0.04044326	0	1.1405	0	0	0	0.07279786	0	0.02426595	0.02426595	0.4772305	0.09706382
Day8	0.0323546	0.008088652	0.04044326	0.0161773	1.391248	0	0	42.53013	0.2669255	6.632694	0	0.7441559	0.0161773	40.68592
Day16	0.08088651	0.1455957	0.008088652	0	0.02426595	0	0.0161773	42.13379	26.25576	0.08897517	0	4.731861	3.397234	34.57899
Day32	3.413411	0.5904716	0	0	0	48.71795	11.30793	2.644989	8.99458	39.76381	39.04392	0	1.91701
Day48	13.29774	0.1051525	1.229475	8.436463	0	39.05201	0.04044326	15.47359	15.0368	0	0.1051525	3.979617
	ABX
Day0	0	0	0	29.25527	47.48793	15.21647	0.03388969	0.04236211	0.04236211	0	0.02541727	0	0	0	0.6608489	0.0762518	0	0.06777938	0.2965348	0.1270863	0	15.50199	11.82867
Day2	0	0	0.01694484	7.752266	0	0.160976	0.03388969	0.02541727	0	0.02541727	0	0	0	0	0.1016691	0.9404389	0	0.1270863	3.244938	0	0	36.97365	5.450459
Day48	0	0	0.01694484	20.32534	0.01694484	0.01694484	0	0	0.02541727	0	0	0	0	0	0	0.160976	0	0	0	0	0	42.32822	5.337358
Day8	0	0	1.160722	2.067271	31.57672	0	0	0	1.728374	0	0	0	0	0	0	0	0	0.01694484	0	5.430823	40.16776
Day16	0.02541727	0.1270863	0.2711175	4.143014	24.15488	0	0.3050072	0.08472423	43.27713	0	0.01694484	32.43243	0	0	0	0.3727866	2.634923	6.938914	0	33.83886	1.313226
Day32	40.8769	0	0	0	1.075998	0.9065492	10.59646	0	52.53749	0	0.08472423	0	2.389223	0.2033381	0	0.008472422	0	0	0	2.245192	8.574091
Day48	26.80166	0.1440312	0.03388969	3.533	0	0	0	1.338643	0.1525036	0	0.02541727	0.03388969	0.8557147	3.956621	0	0.09319665	0.8302974	0.02541727	0	0.8896043	0.05083453
	FMT
Day0	0	0	0	0	0	5.172414	0.528057	0	2.214022	0	0	0.04453493	0	0	0	0.8588879	0.08906986	0	29.69207	11.22533
Day2	0.0190864	0	0	0	0	25.11134	20.37155	0	0.190864	0	0	0.2926581	0	0	0	1.43148	0	24.11884	32.00789	12.39485
Day48	0	0	0	0.2990202	0	0	46.37358	0	0.5598677	0.01272427	0	0.0190864	0	0	0	0.1145184	0	0	8.91971	9.20279
Day8	0.006362133	0	0	0	0	0	1.151546	0.06998346	0	0	0	0	0	0	0	0	0	0.05725919	0	0.3085799
Day16	2.137676	0	0	1.056114	0.9034228	0.0190864	67.45133	0.3499173	1.768673	0.02544853	0	3.480087	0	0	0	0	0	5.36964	1.507825	2.728852
Day32	0.9415956	9.282351	0	0	0.06362133	36.83675	0.7570938	51.05611	0.190864	0	0	36.69678	1.539636	0.0190864	2.194936	0.0190864	0.8016287	0.09543199	36.2896	0.01677064
Day48	0	1.068838	0.1208805	0	0	0.1336048	0.006362133	0.1526912	0.9861305	0.02544853	0	34.15829	0.8525258	0	0	2.124952	0.06998346	0	0.3244688	1.829946
