# Supplementary material for: Longitudinal evaluation of fecal microbiota transplantation for ameliorating calf diarrhea and improving growth performance
Source: Nat Commun. 2021 Jan 8;12:161. doi: 10.1038/s41467-020-20389-5 (PMC7794225; doi:10.1038/s41467-020-20389-5)
Supplement: Supplementary file 8 — Source Data [file 41467_2020_20389_MOESM8_ESM.zip › Supplementary Figure 5e.txt]

	CON
Day0	4.44067	0.5662056	0.08088651	5.88045	0	0.4206099	0.7279786	2.903826	0.161773	2.87956	0.1375071	0.8412198	0	0.08088651
Day2	4.545822	0.2345709	0.161773	7.425382	0.05662056	0.7360673	0.1213298	6.074577	7.61951	0.6956241	0.1132411	1.091968	0.8897517	0
Day48	0.3154574	0.07279786	0.1455957	2.992801	0.1375071	0.5257624	0.1051525	0.0161773	4.521556	4.327429	0.1051525	1.302273	11.03292	0.02426595
Day8	0.4367872	0	3.583273	0.3235461	1.148589	11.21087	0.2588369	3.631804	0.4610531	1.544932	0.07279786	5.734854	0.09706382	0.02426595
Day16	0.09706382	0.4367872	0.4853191	0.05662056	4.036237	4.481113	0.8088652	3.834021	0.2345709	0.1536844	0.09706382	1.698617	0.05662056	0.1294184
Day32	0.06470922	0.4529645	0.2183936	0.509585	0.2022163	1.067702	0.06470922	0.1132411	0.05662056	0.2831028	0.186039	0	0.06470922
Day48	0.08088651	0.3397234	0.5419397	0.1455957	0.05662056	0.08088651	2.515571	0.71989	0.881663	0.7522446	0	7.174634
	ABX
Day0	0.0762518	0.1186139	0.5845971	0	0.7116835	0.1355588	0.04236211	0.1270863	0.02541727	0.1186139	0.1525036	0.2457002	0.2880624	0.762518	0.1355588	1.745319	4.837753	1.143777	0.1355588	1.804626	0.0762518	0.06777938	11.82867
Day2	0	0.03388969	0.1355588	0.02541727	14.45395	0.3050072	0.1694485	0	0.601542	0.3134796	0.1694485	0.5845971	1.152249	1.482674	0.4490384	0.8811319	25.42574	0.542235	0.1948657	10.17538	0.1101415	0.1101415	5.450459
Day48	0.4659832	0.2287554	0.09319665	0.0762518	3.753283	0.3304245	0	0.008472422	0.9658561	0.3050072	0.321952	0.7540456	0.05930696	4.532746	5.837499	1.440312	16.14844	0.2626451	0.2880624	1.533508	0.3558417	0.04236211	5.337358
Day8	0.05083453	0.08472423	0.160976	0	0.5168177	0.01694484	0.2372278	0.5761247	0.8726595	0.02541727	0.2541727	0.09319665	0.03388969	0.1270863	0.05083453	4.761501	0.03388969	0.2033381	0.6100144	1.152249	0.04236211
Day16	0	0.4829281	0.09319665	0.4914005	0.1186139	0.1186139	0.3050072	3.668559	0.1016691	0.05083453	0.2965348	0.3982038	0.2118106	0.09319665	0.2287554	0.03388969	0.2795899	0.220283	0	0.08472423	0.4659832
Day32	0.01694484	6.107346	1.567398	0.4236211	0.008472422	0.3473693	0.03388969	0.02541727	0.04236211	0	0.1270863	0.1863933	1.584343	0.04236211	0.160976	2.041854	1.313226	6.938914	0.03388969	0.220283	0.2965348
Day48	0.2372278	1.686012	0.5252902	0.2795899	0.01694484	0.04236211	0.1101415	0.2965348	0.08472423	0.01694484	0.02541727	1.592815	1.152249	0.1948657	0.04236211	5.041091	0.2457002	0.1779209	0.06777938	0.1525036	0.2626451
	FMT
Day0	0.6425754	7.386436	3.963609	0.1845018	1.94045	0.0190864	0.5089706	2.710268	0.2481232	0.2099504	1.978623	1.406031	1.304237	0.4898842	6.075837	0.2990202	0.4835221	1.16427	0.8207151	11.22533
Day2	10.47843	13.27777	3.779107	1.107011	7.424609	0	0.1336048	1.0752	0.5089706	0.04453493	1.221529	0.006362133	0.3880901	0.3499173	0.3117445	0.7825423	0.09543199	0.03181066	1.590533	12.39485
Day48	0.1972261	0.909785	0.006362133	1.851381	4.338974	0.9988548	0	0.1081563	0.2799338	0.1017941	1.316961	0.2163125	0.2608474	0.5853162	2.061331	0.3244688	0.7698181	0.8970607	0.09543199	9.20279
Day8	0	0.2926581	0.06998346	1.246978	0.06362133	0.0381728	0.3308309	0.528057	4.599822	0.241761	0.2353989	0.578954	0.1590533	2.748441	3.569156	0.190864	0.2544853	0.146329	0.08906986	0.3085799
Day16	0.1590533	0.0381728	0.4580736	0.1654155	0.4835221	0.2544853	0.286296	0.1590533	4.039954	0.2226746	2.640285	0.1717776	0.1972261	0.2353989	14.30844	0.5598677	0.1781397	0.05089706	0.08906986	2.728852
Day32	0.2735717	0.0381728	0.6552997	0.2290368	0.09543199	0.05089706	0.2672096	0.006362133	0.1654155	0.7443695	0.2226746	0.07634559	0.1590533	0.02544853	0.3244688	0.3244688	0.1336048	0.2226746	0.05725919	0.01677064
Day48	0.2990202	0.05725919	0.06998346	0.2544853	0.1526912	0.2353989	0.2990202	0.1208805	0.02544853	0	0.1781397	0.06362133	0.1845018	0.432625	11.17827	0.1654155	0.06998346	1.336048	1.348772	1.829946
