# Supplementary material for: Longitudinal evaluation of fecal microbiota transplantation for ameliorating calf diarrhea and improving growth performance
Source: Nat Commun. 2021 Jan 8;12:161. doi: 10.1038/s41467-020-20389-5 (PMC7794225; doi:10.1038/s41467-020-20389-5)
Supplement: Supplementary file 8 — Source Data [file 41467_2020_20389_MOESM8_ESM.zip › Supplementary Figure 5f.txt]

	CON
Day0	13.95292	11.76899	27.66319	1.455957	11.46162	6.996684	16.12068	30.86985	0.2022163	32.66198	0.5014964	0.533851	0.6066489	17.80312
Day2	16.20966	21.86362	35.46874	1.19712	24.3064	3.550918	17.16412	14.26029	0.558117	28.99782	8.881339	5.33851	6.220173	24.15271
Day48	22.28424	32.16857	31.87738	0.9544609	17.30972	2.604546	13.27348	16.58982	13.33819	9.965219	24.79981	1.205209	29.2971	20.68268
Day8	18.09431	23.56224	12.34328	29.12724	30.97954	3.753134	26.40945	12.99846	26.40945	2.183936	27.21831	2.062606	39.02774	6.89962
Day16	27.88158	15.36035	9.754914	11.03292	32.72668	55.50433	23.49753	13.09553	18.64434	15.27137	42.74044	38.99539	22.96368	20.28634
Day32	21.89598	34.76503	4.885546	18.49066	31.02807	7.967322	18.40977	17.54428	19.73631	6.042223	16.03171	28.65809	2.661166
Day48	20.72313	30.10952	20.00323	21.91216	30.90043	17.33398	29.7905	21.18418	24.60568	26.9433	17.7465	19.23481
	ABX
Day0	15.49606	18.02084	26.66271	20.86758	20.14742	14.36076	10.7515	23.38389	3.507583	1.347115	0.1948657	0.8557147	1.482674	0.982801	21.68093	0.4490384	29.46581	23.07888	0.1016691	40.1575	7.981022	27.01008
Day2	11.45471	22.6129	25.62908	25.18004	11.92917	25.25629	16.8347	36.43142	46.20859	17.39388	3.60078	1.804626	11.03109	4.86317	19.60518	0.1694485	0.9912734	36.9906	0.7286283	7.41337	23.08735	12.68322
Day48	2.363806	22.24858	36.79573	20.6134	29.70431	26.28993	23.38389	33.69482	11.50555	19.67296	11.59027	8.014912	15.22494	11.04804	14.07269	0.5168177	22.7654	1.796154	24.72253	22.32483	25.5613	22.46039
Day8	24.37516	23.70584	32.5341	18.08015	13.63213	34.18622	32.22062	18.39363	20.45243	16.51275	22.17233	14.88605	15.99593	30.29738	23.32458	13.00517	24.87503	2.592561	39.54079	9.539948	14.41159
Day16	23.47708	27.74718	34.28789	26.73049	9.717869	27.91663	49.73312	30.31433	3.753283	23.37541	5.744302	14.48784	13.55588	27.33204	22.12149	26.04423	20.56257	12.97975	17.08887	15.49606	22.68067
Day32	14.19131	30.68711	30.89892	50.47022	21.85885	17.14818	12.29348	28.64526	13.95408	19.46115	19.82547	9.692451	20.60493	24.95128	24.00237	7.218504	13.23392	21.83343	0.3388969	25.73922	23.1636
Day48	13.20003	27.69508	24.95128	27.89121	30.44989	30.4753	13.40337	20.79132	28.06066	16.30094	22.00288	0.8048801	28.50123	23.00263	22.9179	16.3433	34.73693	20.00339	29.28916	25.18851	30.65322
	FMT
Day0	0.05725919	8.14353	3.333757	17.87123	7.093778	20.67693	20.65784	3.441914	27.54294	14.54383	12.97239	8.932434	0.674386	7.952666	24.8823	20.11706	0.9352335	19.56356	22.33109
Day2	8.887899	11.6936	24.45604	1.927726	2.309454	15.79718	23.27904	40.88943	17.76307	26.83548	16.92963	32.07151	0.3053824	32.58048	31.52437	6.807482	3.486449	22.7828	29.42486
Day48	18.44382	16.24253	28.88408	19.88803	26.43466	19.57628	16.31887	16.06438	31.53073	16.19799	17.33681	13.3732	36.85583	2.290368	0.8525258	3.117445	17.97939	31.0981	18.78102
Day8	17.62947	10.57386	41.95826	28.2097	21.05866	22.12114	22.79552	24.53238	26.86092	30.5446	26.70823	12.10714	18.7492	17.27955	21.07775	20.08525	18.10663	25.27039	25.12406
Day16	24.74233	34.56547	11.36277	22.77643	29.11312	24.86321	10.19214	30.75455	41.98371	26.60008	5.910421	24.90139	30.00382	14.0285	13.86945	25.72846	17.78216	25.13679	19.67808
Day32	15.88624	27.06451	18.48199	32.59957	25.08589	15.97532	25.39127	21.7903	26.82275	14.08576	23.28541	12.91513	20.6324	22.21657	28.76956	18.9846	15.27548	27.75798	15.65721
Day48	27.52258	28.61687	19.4045	28.96679	24.50694	20.60695	42.51177	41.76104	29.8893	21.32587	21.24952	12.81334	22.92913	33.70022	14.37206	10.87288	24.60873	25.06044	21.34496
