# Supplementary material for: Longitudinal evaluation of fecal microbiota transplantation for ameliorating calf diarrhea and improving growth performance
Source: Nat Commun. 2021 Jan 8;12:161. doi: 10.1038/s41467-020-20389-5 (PMC7794225; doi:10.1038/s41467-020-20389-5)
Supplement: Supplementary file 8 — Source Data [file 41467_2020_20389_MOESM8_ESM.zip › Supplementary Figure 5g.txt]

	CON
Day0	1.180943	3.138397	12.16533	0.08897517	4.206099	29.58829	14.19437	6.155464	0.05662056	0.08897517	0.1375071	0.02426595	0.7118014	5.799563
Day2	0.881663	15.01254	14.81032	0.04044326	11.38882	0.1375071	17.14794	3.761223	0.0161773	16.28246	0.06470922	0.2103049	0.1051525	10.98439
Day48	43.53312	17.83548	5.492195	0.0323546	14.00146	0.2345709	18.65243	23.57842	48.58044	14.5434	38.21888	0.5176737	18.64434	5.767209
Day8	31.23028	23.77255	5.791474	32.62962	14.89121	3.437677	9.60123	0.1375071	39.73146	0.1941276	47.69069	8.565882	25.86751	10.22406
Day16	4.028149	22.5916	27.5823	0.5742943	2.240556	9.665938	29.82286	0.2264822	1.035347	12.59403	17.32589	6.333414	42.10143	10.17552
Day32	35.20181	6.115021	49.03341	2.054518	10.30494	4.117124	10.32921	22.20335	7.999676	14.23603	14.72943	18.46639	1.447869
Day48	22.53498	6.737847	11.54251	6.381946	10.57996	14.3517	4.683329	8.99458	13.50805	8.79924	13.17641	21.8798
	ABX
Day0	11.61315	5.803609	7.3117	10.21774	1.474201	3.49911	17.07193	25.61213	6.04931	7.981022	0.0762518	0.1948657	38.35466	0	31.78853	0.1694485	11.08193	0.05083453	0	0.4914005	0.6947386	12.61544	11.82867
Day2	41.15055	27.89969	5.074981	11.12429	8.311446	8.77743	28.45887	22.58748	0.2626451	32.77133	0.321952	0.1948657	5.202067	1.846988	19.13073	0.1016691	0	0.02541727	0	0	56.11285	9.51453	5.450459
Day48	0.9150216	15.18258	3.736338	12.66627	25.06142	15.52148	34.6861	30.67017	4.558163	17.85987	2.601034	1.745319	27.6794	9.30272	3.821062	0.04236211	10.91248	0.008472422	7.176142	0.3388969	32.69508	7.887825	5.337358
Day8	31.89867	4.668304	10.05677	20.92688	7.65907	29.57723	19.24934	11.57333	4.736084	30.37363	17.61417	27.85732	30.30585	14.12353	44.97162	21.2912	23.27374	5.041091	37.54977	3.414386	3.829535
Day16	18.73252	2.287554	33.06786	23.91765	10.599	29.56028	6.998221	20.35076	1.304753	14.86063	0.09319665	3.117851	37.02449	15.39439	16.08066	21.96899	9.184106	1.541981	23.63806	4.481911	13.18309
Day32	11.00568	12.0139	9.217996	2.736592	17.27527	3.956621	21.66398	17.07193	7.803101	28.91638	29.40778	30.30585	16.44497	9.955096	30.02626	2.524782	7.743794	5.405406	0.4066763	16.58053	6.591545
Day48	4.210794	5.159705	7.320173	6.032365	9.378971	10.52046	27.4337	16.76692	7.820046	24.93434	16.28399	0.6862662	6.633907	2.829789	16.64577	33.14412	25.68711	2.948403	20.13768	4.380242	4.015928
	FMT
Day0	0	18.67922	0.2035882	30.13742	4.059041	9.816771	21.30678	0	31.91882	3.327395	0.0190864	0.623489	1.049752	1.196081	0.3626415	15.93714	0.190864	2.214022	6.635705	11.22533
Day2	11.70632	5.204225	10.98104	2.188574	0.2926581	7.857234	13.26505	3.772745	25.20677	30.50006	12.66701	8.550706	0.5471434	38.4082	2.86296	0.04453493	0.2481232	12.3998	11.19099	12.39485
Day48	16.24889	1.711414	22.89732	0.06362133	15.02736	3.740934	7.526403	1.965899	24.63418	40.80036	12.94694	16.21071	29.66026	0.3308309	0.1017941	0.4453493	18.46291	32.70773	9.683166	9.20279
Day8	21.57399	2.557577	28.50235	11.14009	18.81283	24.62782	31.26988	5.076982	3.575519	32.61229	1.227892	0.8716122	34.85812	32.30691	45.2793	1.386945	35.43072	7.634559	8.417102	0.3085799
Day16	12.04352	35.54523	1.138822	2.010434	8.6525	28.59142	2.3858	8.277135	4.039954	26.58099	9.377784	11.04466	24.55783	13.29686	8.582517	8.754294	17.54676	6.877465	26.89273	2.728852
Day32	11.70632	18.82555	24.48149	11.59817	20.24431	9.644993	8.792467	7.799974	9.250541	1.711414	4.797048	11.4073	27.18539	21.42766	4.886118	12.50159	25.95114	12.32981	9.479578	0.01677064
Day48	23.3872	10.59295	8.849727	18.08118	24.58328	12.59702	18.93371	16.35704	19.46813	18.06846	26.92455	15.86716	22.75735	14.03486	4.994274	11.12101	19.42995	14.46749	6.508461	1.829946
