# Supplementary material for: Longitudinal evaluation of fecal microbiota transplantation for ameliorating calf diarrhea and improving growth performance
Source: Nat Commun. 2021 Jan 8;12:161. doi: 10.1038/s41467-020-20389-5 (PMC7794225; doi:10.1038/s41467-020-20389-5)
Supplement: Supplementary file 8 — Source Data [file 41467_2020_20389_MOESM8_ESM.zip › Supplementary Figure 5h.txt]

	CON
Day0	0	2.426595	7.886436	0	2.022163	0	30.68834	0	0	0	0.008088652	0	0.04853191
Day2	0	5.249535	1.641996	0	1.722883	0.06470922	22.85044	0	0	0.1455957	0.008088652	0	0
Day48	0	7.101836	4.553911	0	10.81453	0	21.807	0.04853191	0	1.544932	0	0	0
Day8	2.062606	0.558117	4.246542	0	0.05662056	0	15.63536	0	0	0	0.008088652	0	0
Day16	13.49187	5.807652	0.8654857	2.321443	2.45895	0	3.4215	0	2.523659	17.35016	0	3.59945	0.1698617
Day32	0.1132411	8.129095	0	13.16832	8.015854	0.05662056	34.2878	9.132088	4.659063	0.08088651	0.186039	5.45984	0.0323546
Day48	0.372078	2.644989	1.172855	5.864273	1.278007	4.44067	0	7.393028	1.100057	1.286096	10.8921	11.73663
	ABX
Day0	0.1270863	5.718885	5.066508	11.75972	0.1440312	1.033635	0.03388969	10.03135	0	0.08472423	0	0	2.829789	0	0.3134796	0	3.236465	0	0	0	0	1.042108
Day2	0.008472422	1.60976	2.151995	19.45268	0.5591798	1.575871	0.0762518	10.98026	0	1.965602	0.05083453	0	0.2118106	0.008472422	0.1186139	0	0	0	0	0	0.1948657	0.1355588
Day48	0	1.11836	18.79183	3.507583	0.2118106	0.03388969	2.965348	13.32712	0.008472422	14.0388	0	0	0	0	0	0.008472422	22.13844	0.03388969	0.4490384	0	0	0.6354316
Day8	9.904262	0.6100144	20.15589	6.227231	0	0	0	0	13.60671	5.346098	0	0.1270863	5.625689	14.25909	0	0	23.26527	0	0	0.4659832	0.0762518
Day16	21.54537	0.160976	0	0	0.008472422	0	0.1948657	0.220283	1.67754	0.7455732	0	0.5337626	2.304499	12.60696	11.00568	0	9.921206	0.02541727	0.05083453	1.194612	1.931712
Day32	0.3388969	0	0.3897314	0.8472422	1.779209	27.89121	15.40286	16.3433	0.821825	21.58773	0	0.1355588	15.33508	26.06117	1.109887	0.03388969	37.91409	1.338643	0	3.710921	2.372278
Day48	11.44624	0.7286283	0.4405659	0.3134796	1.389477	26.18826	2.922986	7.616708	1.414894	4.642888	5.812082	0.1355588	3.422858	1.736847	6.625434	10.01694	10.03389	8.43006	0	1.736847	1.592815
	FMT
Day0	0	0.0381728	0	0	1.514188	12.12622	5.814989	0	0	0	0.4008144	0.05725919	0.3435552	0.1654155	0	0.08906986	0	0.05725919	0
Day2	0	0.286296	0	0	0.006362133	0.2544853	0.07634559	19.83713	0	0	2.633923	3.931798	0	0.1717776	0	0.0190864	0	6.769309	0
Day48	3.702761	57.63456	0	0	1.304237	24.63418	2.353989	0.4008144	0	0	0.8525258	5.000636	0	0.8270772	0	0.1081563	0	1.316961	30.2583
Day8	3.658226	6.514824	1.310599	0.3944522	25.63303	18.34203	2.042245	2.869322	0.1336048	0	4.529839	0.3244688	0	3.060186	2.557577	0.06998346	3.664588	28.90953	17.16503
Day16	2.86296	0	0.1654155	0.2290368	0	12.32345	1.444204	8.47436	0.0190864	0.2608474	1.724138	3.085634	4.822496	26.34559	3.193791	1.571447	3.709123	9.778598	0.01272427
Day32	9.644993	3.022013	0.3435552	0.9415956	2.50668	2.188574	28.43873	0	9.269628	5.000636	1.16427	0.5535055	2.284006	5.884973	7.354625	1.584171	9.110574	0.5535055	2.144039
Day48	3.028375	13.11872	25.30856	12.44433	0.9861305	12.25347	1.348772	8.722484	4.396234	17.674	9.594096	4.905204	8.302583	4.014506	0.9543199	7.920855	7.869958	0.4453493	2.067693
