# Supplementary material for: Longitudinal evaluation of fecal microbiota transplantation for ameliorating calf diarrhea and improving growth performance
Source: Nat Commun. 2021 Jan 8;12:161. doi: 10.1038/s41467-020-20389-5 (PMC7794225; doi:10.1038/s41467-020-20389-5)
Supplement: Supplementary file 8 — Source Data [file 41467_2020_20389_MOESM8_ESM.zip › Supplementary Figure 5i.txt]

	CON
Day0	27.9196	30.08048	12.03349	18.84656	8.929872	15.62727	8.363666	17.98107	0.4529645	22.28424	7.482003	30.41479	0.3154574	11.27558
Day2	31.42441	20.80401	13.42716	8.646769	8.04012	7.97541	10.51525	25.60058	0.5823829	20.15692	8.557794	34.37677	12.10062	8.064385
Day48	16.20157	20.61797	19.6716	9.479899	42.54631	1.31845	10.44245	14.65664	11.62339	19.0326	6.875354	42.94265	24.8726	7.49818
Day8	18.58772	14.80223	26.00501	13.83968	14.29265	43.58165	12.31902	7.158457	12.87713	37.82254	6.252528	37.97622	5.09585	2.677344
Day16	15.52212	16.50085	12.6183	20.56944	23.14972	2.604546	20.56135	7.732751	13.77497	14.69708	9.973308	16.37143	10.8307	8.064385
Day32	25.77044	13.52423	2.750142	12.66683	6.349592	13.59702	7.821726	13.86395	16.07215	3.235461	5.856184	19.97897	0.1455957
Day48	11.82561	11.68001	15.23093	10.58805	10.44245	9.002669	30.31384	10.86185	14.55148	11.80134	12.06827	2.475127
	ABX
Day0	8.963822	8.791833	9.421333	8.175887	6.947386	6.125561	4.880115	10.61594	3.965094	2.296026	0.03388969	0.6354316	12.27654	9.141744	14.78438	1.033635	19.70685	24.40058	4.30399	12.45446	18.36821	11.69194
Day2	14.32687	17.70736	24.35821	9.048547	15.75023	3.761755	7.820046	16.5297	13.7931	26.09506	1.813098	7.354063	44.48869	23.02804	15.97899	0.6269593	9.878844	15.19105	0.7032111	14.21672	8.057274	12.05626
Day48	4.37177	28.85707	15.51301	3.660086	9.751758	25.02753	10.42955	11.95459	27.06092	20.46937	7.066	13.20851	42.55698	18.57155	34.49123	16.70762	11.61569	3.304245	18.0632	26.55257	21.39287	6.464458
Day8	15.51301	16.44497	10.9972	8.49784	9.650089	6.777938	16.30094	25.19698	16.16538	12.85266	9.192578	15.78412	16.69067	4.024401	14.57257	26.21367	11.39541	36.11794	6.523765	23.56181	13.5474
Day16	18.27501	25.47657	12.80183	8.133526	11.00568	15.35203	24.37516	11.76819	5.524019	23.70584	17.63958	22.03677	8.531729	7.565873	5.634161	20.76591	9.658562	24.55308	14.43701	19.3849	16.27552
Day32	7.13378	6.320427	9.217996	7.65907	25.6545	9.209523	12.48835	20.04575	8.667288	4.40566	17.5125	10.58206	14.2845	5.269846	20.24909	30.8142	7.718377	29.28069	0.3982038	18.13098	12.75947
Day48	10.81081	9.023129	13.15767	14.2845	6.072185	7.049055	20.52021	16.51275	16.30094	20.41777	9.717869	2.092688	11.8419	12.87808	14.53868	17.5718	5.490129	21.06244	14.81827	15.03008	12.42904
	FMT
Day0	10.58659	21.75213	28.96043	13.15689	22.57921	10.87288	13.80583	18.59015	9.091488	20.74691	21.3704	40.65403	4.370785	6.896552	14.34025	11.89719	26.12292	20.56878	14.76651
Day2	26.93727	34.90266	20.35246	14.32752	26.85456	11.06375	8.639776	9.492302	12.33617	26.39649	18.70467	7.221021	1.596895	14.37206	19.24545	32.58048	9.371421	5.115155	7.558214
Day48	11.01921	8.690673	15.96259	22.05751	21.72668	15.70174	5.713195	16.57972	14.95737	15.17369	16.76422	22.37562	6.222166	16.2298	13.37957	25.42944	8.703398	11.15918	4.746151
Day8	15.75264	12.85787	4.631632	9.263265	6.253976	10.44662	3.060186	16.61153	18.85736	18.90826	17.45769	19.49357	11.90991	18.86372	14.11757	18.74284	11.46456	7.933579	19.48085
Day16	8.277135	6.80112	24.60237	20.45426	15.35819	13.14417	1.196081	7.787251	26.30742	12.82606	23.78801	12.84515	19.25181	8.289859	10.05853	16.36977	8.385291	13.57679	7.672732
Day32	20.47334	18.25296	18.46291	10.66293	10.77745	9.912203	13.09963	7.163761	7.507317	7.208296	13.32867	4.758875	8.951521	9.466853	9.753149	28.73775	8.207151	7.9972	10.29393
Day48	26.12928	14.15574	17.23502	6.794757	11.13373	8.658862	8.671587	9.447767	15.2055	17.05688	11.13373	9.295075	15.59359	12.74335	29.79387	8.887899	9.314162	14.47385	21.12228
