# Supplementary material for: Longitudinal evaluation of fecal microbiota transplantation for ameliorating calf diarrhea and improving growth performance
Source: Nat Commun. 2021 Jan 8;12:161. doi: 10.1038/s41467-020-20389-5 (PMC7794225; doi:10.1038/s41467-020-20389-5)
Supplement: Supplementary file 8 — Source Data [file 41467_2020_20389_MOESM8_ESM.zip › Supplementary Figure 5j.txt]

	CON
Day0	26.97565	15.13387	16.8891	50.20141	0.3559007	14.53531	2.151581	22.6644	34.06455	30.29677	67.96894	8.468819	43.60592	16.11947
Day2	27.8007	7.085659	20.97387	80.06956	1.237564	23.46518	0.04044326	19.29952	56.21613	13.20877	53.39319	27.91394	29.71771	7.837903
Day48	10.13508	4.950255	32.99361	60.63253	0.08897517	1.488312	1.302273	2.75823	7.692307	13.32201	23.68357	41.93157	8.743833	2.232468
Day8	8.452641	1.650085	38.61522	14.95592	1.229475	19.32379	0.7037127	1.043436	5.370865	38.86597	9.342393	16.25819	15.44124	0.2426596
Day16	7.425382	0	19.4613	33.88336	14.67281	2.814851	2.564103	1.31845	17.69797	16.67071	4.950255	2.564103	11.15425	0.6713581
Day32	0.7845992	0	3.097954	10.9763	3.931085	0.0161773	4.230365	4.942166	2.232468	1.043436	0.5985602	11.3322	0.8331311
Day48	0.08897517	0	4.934077	8.848985	0.6794468	2.669255	0.06470922	0.5823829	0.008088652	3.72078	1.658174	0.3559007
	ABX
Day0	1.830043	2.617979	3.058544	0.321952	6.54071	0.1355588	1.075998	1.592815	14.01339	9.734813	0.04236211	21.90968	0.008472422	73.25849	11.97746	53.24917	3.456748	22.69762	19.89325	33.27967	17.24138	3.838007
Day2	1.220029	2.736592	12.66627	1.177667	15.21647	0.4490384	7.387952	10.9379	33.47454	16.91943	0.05083453	21.07091	0.05083453	41.81141	40.54901	69.58401	6.201813	17.50402	15.56384	65.14445	7.455731	10.67525
Day48	19.97797	4.168432	2.092688	3.244938	10.68372	2.058799	0.9319664	3.202576	50.0466	13.55588	38.47327	9.650089	0.05083453	41.12514	25.51894	47.16597	3.092434	67.54215	0.4320935	38.63425	7.913242	6.532238
Day8	0.6100144	4.676777	1.694484	0.6608489	2.151995	0.2626451	9.082437	31.52588	16.39414	18.52072	44.6073	1.694484	6.04931	4.753029	6.769465	11.13276	3.312717	47.39473	1.575871	3.355079	3.109379
Day16	2.058799	0.4320935	0	0.1016691	3.81259	0.4490384	2.075743	6.879607	1.067525	5.913751	18.10557	12.5646	4.312463	8.387698	15.47064	0.8472422	11.19207	36.50767	2.855206	5.312209	0.8557147
Day32	5.125815	0	0.01694484	0	1.008218	0.5930696	2.092688	2.592561	0.1270863	10.9379	15.35203	0.4829281	5.396933	4.498856	5.94764	6.396679	0.220283	20.17284	17.00415	4.117597	6.159451
Day48	1.457257	0	0	0	2.279082	0.5083454	2.050326	0.9912734	0.4490384	9.184106	5.235957	0.6184868	0.2626451	44.7937	2.829789	4.30399	0	14.72507	0.7116835	1.92324	3.00771
	FMT
Day0	43.57425	0.6171269	53.84909	3.855452	50.90342	2.3858	5.865886	56.26034	3.620054	0.286296	51.81957	36.88765	18.6665	29.80023	33.94198	19.20728	0.3944522	16.15345	10.37664
Day2	36.51864	4.822496	25.38491	33.21033	43.6824	4.987912	0.2735717	4.249905	12.84515	1.024303	17.94121	10.05853	46.01094	5.07062	10.80926	50.67439	39.88421	0.2035882	2.837511
Day48	17.47678	2.98384	17.38771	6.794757	12.3489	12.26619	0.03181066	7.106502	4.319888	0.9797684	18.79374	1.266064	5.07062	48.33949	44.90393	44.99936	4.580736	2.780252	5.038809
Day8	2.913857	2.366713	11.57908	25.16224	11.39458	1.386945	1.126097	4.332613	6.044026	1.864105	31.77249	26.48556	2.3858	4.020868	0.1717776	32.04606	1.196081	2.379438	0.1526912
Day16	5.045171	0.578954	41.04212	13.81219	0.05089706	0.2290368	0.6998346	2.175849	3.270136	0.7061967	2.722993	0.07634559	6.769309	19.05459	27.30627	13.38593	9.536837	6.941087	18.851
Day32	3.524621	0.1017941	10.88561	7.927217	3.76002	5.93587	2.653009	0	2.856597	0	8.213513	12.27255	7.291004	12.78789	0.05725919	9.27599	4.472579	6.126734	6.139458
Day48	2.920219	0.241761	6.864741	0	7.214658	3.480087	1.13246	0.2099504	0.674386	1.323324	7.5773	1.005217	12.43161	1.615982	0.1081563	6.820206	1.755949	12.17712	0.03181066
