# Supplementary material for: Longitudinal evaluation of fecal microbiota transplantation for ameliorating calf diarrhea and improving growth performance
Source: Nat Commun. 2021 Jan 8;12:161. doi: 10.1038/s41467-020-20389-5 (PMC7794225; doi:10.1038/s41467-020-20389-5)
Supplement: Supplementary file 8 — Source Data [file 41467_2020_20389_MOESM8_ESM.zip › Supplementary Figure 6.txt]

	CON	ABX	FMT	CON	ABX	FMT	CON	ABX	FMT	CON	ABX	FMT	CON	ABX	FMT	CON	ABX	FMT	CON	ABX	FMT	CON	ABX	FMT	CON	ABX	FMT	CON	ABX	FMT	CON	ABX	FMT	CON	ABX	FMT	CON	ABX	FMT	CON	ABX	FMT	CON	ABX	FMT	CON	ABX	FMT	CON
	Pyruvic acid			Lactic acid			Hexanoic acid			Hydroxyacetic acid			Alanine			Leucine			3-Hydroxyisobutyric acid			Valine			Ocatanoic acid			Glycerol			Isoleucine			Proline			Glycine			Succinic acid			Glyceric acid			Uracil			Nonanoic acid
1	4441	3555	10058	1430617	1308928	1033365	23559	32270	87263	29048	29376	88515	909642	1533355	1625642	72626	210336	101517	2946	3184	4985	341286	645055	821955	14902	9973	30107	421734	420443	434578	268051	529592	824058	32112	40411	461966	411089	474344	843008	8937	8192	21228	8996	4281	6623	98932	78130	127053	10731
2	2196	2993	6994	965865	1638209	1259734	20459	51582	26949	155616	34801	165969	1027273	507888	1838609	41680	57778	180665	15272	3237	5257	424155	186540	832731	7263	19374	9239	210621	419974	348431	267855	138565	689547	46796	17447	238203	245358	190381	799708	8780	3254	16548	4547	3289	7963	74733	59338	66757	5652
3	6491	4659	10058	1390433	1150266	1033365	25874	32399	87263	69077	18004	88515	1363486	1215146	1625642	39760	68085	101517	2225	3429	4985	340073	523868	821955	9812	11382	30107	448283	342109	369903	239946	423965	684461	93823	13542	236200	342218	303830	814822	3821	5022	9532	2569	6046	5903	265604	70203	68489	7033
4	30147	2990	6994	981870	1460198	1259734	7628	28031	26949	181465	64062	165969	1261115	711419	1838609	112465	11847	180665	1412	1858	5257	800456	215148	832731	5322	10017	9239	276843	389560	412510	646881	169467	691853	311210	39898	407139	451793	153826	827465	104192	4918	11039	7331	4720	6052	260524	64601	94271	4556
5	6491	9680	8350	1390433	910676	1446367	25874	29893	32770	69077	41249	26668	1363486	1509554	2204996	39760	103366	231952	2225	1558	18599	340073	781400	1004850	9812	10936	15129	448283	314986	434578	239946	697945	824058	93823	449951	461966	342218	734254	843008	3821	20710	21228	2569	22439	6623	59563	166933	127053	6090
6	18681	16577	6578	1054081	1099222	886593	22357	51629	37923	87074	121504	45027	1543495	1681648	1726240	137966	60121	132816	2847	5351	2928	998506	624085	850079	8679	15286	11858	312529	345655	348431	858484	490019	689547	757423	264380	238203	835343	602286	799708	17135	8723	16548	14498	15190	7963	265604	81758	66757	7033
7	4780	15406	5257	496122	876546	1143565	9681	9640	22608	10326	74763	9980	1538101	1306993	1504947	223195	118738	89742	7956	4526	2308	964522	732016	735454	6441	7678	10228	295400	277749	435436	817380	590043	679617	748930	441076	196711	831510	472953	591780	15150	259373	6095	5430	10782	6686	209194	281304	112945	6034
8	3025	4645	24748	1022152	1211623	1231129	19055	140043	55611	57405	67809	192863	1646249	777574	1495737	27480	49107	59939	3353	2483	3881	656311	278337	741466	6866	37612	17217	363697	335955	371182	558055	216238	621140	112624	141553	194459	505076	250309	612999	61681	66689	6854	8373	5802	8711	125605	230215	91710	9107
9	23148	6422	7405	1443695	1430008	1026585	62432	62009	30443	100185	125944	128629	1079400	1730044	1910913	30648	5367	49387	2424	1869	2889	300773	798029	1067914	20655	17763	9931	367804	446348	368004	194805	657101	982909	171177	170034	359580	401209	721270	963528	9385	5427	6715	34499	3618	16431	202761	60174	49693	17244
10	61260	14122	12348	1221943	1178264	967007	21451	53915	29236	184705	71420	52928	1537513	1142899	2024246	15700	109923	120810	158597	5134	2923	645710	557893	1246225	6303	32356	8759	298683	338245	367285	256343	411213	1125949	488525	158203	453834	607020	375982	1028130	38881	32049	7417	45976	12268	7187	222231	159013	101269	4418
11	79422	17673	7527	860389	948331	1196786	23646	7097	42166	75014	119368	14836	1490813	1190318	1629377	101174	40410	80937	2647	2794	3682	901166	344416	556127	7980	4566	16201	291748	286521	409478	810884	218931	418090	628087	283351	162855	801102	498323	457782	25986	69204	7638	11836	26274	2768	327291	288310	87752	7822
12	19554	6398	4827	1009409	1627574	1462494	11066	46702	39054	112203	54141	4125	1415916	1000058	1309344	42824	46014	71944	6545	2941	5196	403684	326698	625490	6878	13387	24666	307967	455212	451278	266529	238531	473953	246409	61460	187646	379470	330575	568972	14447	6933	6780	10963	5219	3372	171776	45500	63465	6263
13	7850	3697	13186	1100288	986258	911330	39198	5125	43755	182127	32316	24872	1594028	1197914	1821118	18374	100355	83878	2301	5012	1653	858608	782032	894228	11842	2615	14088	326588	270422	343544	734541	577534	693747	48437	717650	414858	791607	545544	691670	12969	226442	5781	26253	10752	3450	133393	148118	75767	6025
14	35633	5904	17166	1043535	1251729	968028	54975	26276	29136	94852	47223	18859	1500418	1479597	2196713	206522	176357	120413	14457	3113	2461	881686	910275	1201530	11079	16884	8668	173811	424198	354541	745362	681590	915761	259734	202146	313508	776540	830407	961000	61707	15709	12628	68177	6045	4501	332308	109612	101777	7692
15		79794	12890		1179899	1160532		36041	28722		214376	21129		1256029	1864157		8328	151477		12627	2750		642266	1050346		10811	9626		344438	407654		624930	903568		291002	345286		619739	938668		281820	8103		10906	5575		161430	115973
16		27578	19550		824665	746932		35860	23994		137005	39141		1321475	1791508		94171	225089		5506	1972		513150	1125331		4924	11301		254574	318552		291251	1020406		485417	563838		658721	946519		32246	10044		28469	11037		272585	89160
17		3484	24269		999982	1016636		29624	31893		14275	108700		844840	1735942		40016	120045		2906	1261		455166	979503		9040	10196		325396	341243		373985	904376		36948	615119		357017	825076		6625	13228		8347	2701		74456	48273
18		17673	32667		948331	984352		7097	17470		119368	225996		1190318	1568216		40410	69055		2794	45379		344416	855162		4566	8344		286521	320298		577534	741924		717650	732539		545544	799494		226442	43765		10752	37136		148118	274572
19		8973	7154		935474	1516258		36352	30336		89269	23498		1515510	1840516		84574	87481		2328	7908		622917	503838		13838	9559		280214	425253		531208	342116		471050	78945		640849	491866		17714	6264		25230	5413		95148	78980
20		4493			1237556			30975			15112			1352236			102064			6613			376188			11941			342138			311588			45100			365346			28355			16174			127135
21		11566			1050679			86589			9523			1405729			84225			2569			773285			24362			303962			722939			495793			673069			34664			12143			239209
Average	21651.35714			1100773.714			26232.5			100583.8571			1376495.357			79298.14286			16086.21429			632643.5			9559.571429			324570.7857			493218.7143			288507.8571			551539.5			27635.14286			18001.21429			196394.2143			7550
1/average	4.61865E-05			9.08452E-07			3.81207E-05			9.94195E-06			7.26483E-07			1.26106E-05			6.2165E-05			1.58067E-06			0.000104607			3.08099E-06			2.0275E-06			3.46611E-06			1.81311E-06			3.61858E-05			5.55518E-05			5.0918E-06			0.00013245
1	0.205114163	0.164192941	0.464543628	1.299646768	1.189098162	0.938762424	0.898084437	1.230153436	3.326522444	0.288793856	0.292054817	0.880011987	0.660839134	1.11395581	1.181000714	0.915860036	2.652470694	1.280193916	0.18313818	0.197933457	0.309892677	0.539460217	1.019618474	1.299238829	1.558856494	1.043247605	3.149408969	1.299359088	1.295381527	1.338931349	0.54347289	1.073746767	1.670776019	0.111303728	0.140068976	1.601225022	0.745348248	0.860036317	1.52846351	0.323392575	0.296434147	0.768152353	0.499744065	0.23781729	0.367919624	0.503741927	0.39782231	0.646928426	1.421324503
2	0.101425513	0.138236138	0.32302825	0.877441919	1.48823412	1.144407778	0.779910416	1.966339464	1.027313447	1.547126989	0.345989913	1.65005603	0.746296015	0.368971822	1.335717546	0.525611301	0.728617316	2.278300519	0.949384344	0.201228203	0.326801565	0.670448681	0.294858005	1.316272118	0.759762093	2.026659892	0.96646592	0.64892162	1.293936542	1.07351313	0.5430755	0.280940273	1.398055224	0.162200089	0.060473223	0.825637826	0.44486025	0.34518108	1.449955987	0.317711403	0.117748622	0.598802767	0.252594071	0.182709897	0.442359047	0.380525466	0.30213721	0.339913272	0.748609272
3	0.29979645	0.215182816	0.464543628	1.263141536	1.044961362	0.938762424	0.986333746	1.235071	3.326522444	0.686760301	0.178994925	0.880011987	0.990548928	0.882782491	1.181000714	0.50139888	0.858595139	1.280193916	0.138317193	0.213163889	0.309892677	0.537542866	0.828061934	1.299238829	1.026405846	1.19063915	3.149408969	1.381156345	1.054035098	1.13966819	0.486490056	0.859588227	1.387743369	0.325200849	0.046938063	0.818695208	0.620477772	0.550876229	1.477359283	0.138265976	0.181725133	0.344923131	0.142712595	0.335866231	0.327922323	1.352402366	0.357459614	0.348732269	0.931523179
4	1.392383849	0.138097579	0.32302825	0.891981692	1.326519684	1.144407778	0.290784332	1.068559992	1.027313447	1.804116537	0.636901406	1.65005603	0.916178172	0.516833563	1.335717546	1.418255156	0.149398202	2.278300519	0.087777023	0.115502626	0.326801565	1.265256025	0.340077785	1.316272118	0.556719518	1.047850322	0.96646592	0.852951073	1.20023125	1.270940017	1.31154999	0.343594018	1.402730634	1.078688127	0.138290861	1.411188603	0.819148946	0.278902962	1.500282391	3.770271807	0.177961808	0.399455145	0.407250305	0.262204534	0.336199542	1.326536023	0.328935352	0.480009049	0.603443709
5	0.29979645	0.447085138	0.385657118	1.263141536	0.827305365	1.313954886	0.986333746	1.139540646	1.249213762	0.686760301	0.410095627	0.265132008	0.990548928	1.096664796	1.601891346	0.50139888	1.303510981	2.925062197	0.138317193	0.096853117	1.1562074	0.537542866	1.235134796	1.588335295	1.026405846	1.143984339	1.582602328	1.381156345	0.970469352	1.338931349	0.486490056	1.415082153	1.670776019	0.325200849	1.559579709	1.601225022	0.620477772	1.331280896	1.52846351	0.138265976	0.749408104	0.768152353	0.142712595	1.24652702	0.367919624	0.303282865	0.849989398	0.646928426	0.806622517
6	0.862809656	0.765633299	0.303814673	0.957581914	0.998590342	0.805427118	0.852263414	1.968131135	1.445649481	0.865685633	1.207987081	0.447656327	1.121322344	1.221688102	1.254083416	1.73983898	0.758164036	1.674894206	0.176983842	0.332645078	0.182019209	1.57830753	0.986471844	1.343693565	0.907885888	1.599025659	1.240432177	0.962899354	1.064960296	1.07351313	1.740574668	0.993512585	1.398055224	2.625311517	0.91637019	0.825637826	1.514566046	1.092008823	1.449955987	0.620043837	0.315648812	0.598802767	0.805390113	0.843831964	0.442359047	1.352402366	0.416295359	0.339913272	0.931523179
7	0.22077138	0.71154893	0.242802332	0.450702986	0.796299901	1.038873826	0.369046031	0.367483084	0.861831697	0.102660609	0.743290247	0.099220693	1.117403696	0.949507743	1.09331789	2.81463086	1.497361675	1.131703679	0.494584982	0.281358928	0.14347689	1.524590073	1.157075035	1.162509375	0.673774975	0.803174081	1.069922441	0.910125042	0.855742452	1.34157484	1.657236387	1.196311054	1.377922168	2.595873843	1.528817982	0.681821986	1.507616408	0.857514285	1.072960323	0.548215006	9.385621827	0.220552506	0.301646318	0.598959594	0.371419388	1.065173945	1.432343621	0.575093316	0.799205298
8	0.139714106	0.214536205	1.143023037	0.928575952	1.100701247	1.11842151	0.726389021	5.338530449	2.119927571	0.570717823	0.674153904	1.917434919	1.195971342	0.564894023	1.086626985	0.346540272	0.619270493	0.7558689	0.208439347	0.15435577	0.241262483	1.037410485	0.439958681	1.172012358	0.718233035	3.934486005	1.801022162	1.120547554	1.035074673	1.143608779	1.131455445	0.438422131	1.259360162	0.390367185	0.490638284	0.674016306	0.915756714	0.453836942	1.111432635	2.231976882	2.413195414	0.248017535	0.465135288	0.32231159	0.4839118	0.6395555	1.172208666	0.46696895	1.206225166
9	1.069124667	0.296609582	0.342010893	1.311527502	1.299093521	0.93260312	2.379948537	2.363823501	1.160507005	0.996034581	1.252129353	1.278823498	0.784165377	1.256846956	1.388245147	0.386490766	0.067681282	0.622801471	0.150688034	0.116186442	0.179594773	0.475422572	1.261419741	1.688018608	2.160661715	1.858137693	1.038854103	1.133201188	1.375194625	1.133817387	0.394966765	1.332271021	1.992846118	0.59331833	0.589356566	1.246343873	0.727434753	1.307739518	1.746979137	0.339603817	0.196380385	0.242987707	1.916481825	0.200986441	0.912771757	1.032418398	0.306393955	0.253026802	2.28397351
10	2.829383839	0.652245488	0.57031067	1.110076471	1.070396199	0.878479371	0.817726103	2.055274945	1.114495378	1.836328465	0.710054297	0.526207699	1.116976524	0.830296299	1.470579606	0.197986982	1.38619892	1.523490912	9.859187325	0.319155266	0.181708384	1.020653812	0.881844198	1.969869287	0.659339181	3.384670562	0.916254464	0.920239939	1.042130145	1.131602153	0.519734942	0.833733571	2.282859444	1.693281441	0.548349017	1.573038615	1.10059207	0.681695509	1.864109461	1.406940438	1.159718991	0.268390145	2.554049925	0.681509581	0.399250844	1.131555738	0.809662345	0.515641463	0.585165563
11	3.668222711	0.816253683	0.347645644	0.781622044	0.861513123	1.087222546	0.901400934	0.270542266	1.607395406	0.745785677	1.186751069	0.147498818	1.083049785	0.86474538	1.183714127	1.275868467	0.509595793	1.020667031	0.164550835	0.173689095	0.228891642	1.424445205	0.544407711	0.879052737	0.834765456	0.477636475	1.694741247	0.898873259	0.882768914	1.261598449	1.644065759	0.443882184	0.847676675	2.1770187	0.982125765	0.564473362	1.452483458	0.903512804	0.830007642	0.940324432	2.504202723	0.276387209	0.6575112	1.459568204	0.153767405	1.666500213	1.468016769	0.446815607	1.03602649
12	0.903130454	0.295501107	0.222942145	0.916999549	1.478572734	1.32860549	0.421843134	1.780310683	1.488763938	1.115516974	0.538267288	0.041010557	1.028638413	0.72652479	0.951215704	0.540037868	0.580265796	0.907259583	0.406870124	0.182827354	0.323009498	0.638090805	0.516401417	0.988692684	0.719488321	1.400376586	2.580241194	0.948843869	1.402504538	1.390383916	0.540387038	0.483621146	0.960938801	0.854080726	0.213027127	0.650401697	0.688019625	0.59936777	1.031606984	0.522776382	0.250876214	0.245339785	0.609014471	0.289924886	0.187320697	0.874648984	0.231676886	0.323151068	0.829536424
13	0.362563878	0.170751421	0.609014941	0.999558752	0.895967979	0.827899493	1.494253312	0.195368341	1.667969122	1.81069811	0.321284159	0.24727626	1.158033692	0.870263742	1.323010638	0.231707822	1.265540357	1.05775491	0.143041735	0.311571132	0.102758795	1.357175092	1.236133778	1.413478523	1.238758462	0.273547828	1.473706233	1.006215021	0.833168023	1.058456322	1.489280473	1.170949081	1.406570716	0.167887975	2.487453919	1.437943507	1.435268009	0.989129518	1.254071558	0.469293756	8.193986952	0.209190162	1.458401616	0.59729304	0.191653738	0.679210436	0.754187187	0.385790387	0.798013245
14	1.645762885	0.272684985	0.792837137	0.94800138	1.13713562	0.8794069	2.095682836	1.001658248	1.110683313	0.943014145	0.469488856	0.187495295	1.09002765	1.074901555	1.59587389	2.604373729	2.2239739	1.51848449	0.898719844	0.19351974	0.15298814	1.393653772	1.438843519	1.899221283	1.158943168	1.766187964	0.906735209	0.535510304	1.306950652	1.092337991	1.51122003	1.381922422	1.856703676	0.900266643	0.700660294	1.086653248	1.407949929	1.505616551	1.742395604	2.232917713	0.568442873	0.456954396	3.787355615	0.335810679	0.250038688	1.692045772	0.558122348	0.518228097	1.018807947
15		3.685404082	0.595343743		1.071881518	1.05428753		1.373906414	1.094901363		2.131316158	0.210063529		0.912483281	1.354277724		0.105021375	1.910221281		0.784957839	0.170953834		1.015209988	1.660249414		1.130908439	1.006948907		1.061210729	1.25597872		1.26704438	1.831982392		1.008644974	1.196799295		1.123652975	1.701905303		10.19788468	0.29321361		0.605848018	0.30970133		0.821969224	0.590511286
16		1.273730779	0.902945708		0.749168507	0.678551813		1.367006576	0.914666921		1.362097298	0.38913799		0.960028665	1.301499486		1.187556185	2.838515404		0.342280657	0.12258944		0.811120323	1.778775882		0.515085853	1.182165967		0.784340462	0.981456169		0.590510846	2.068871214		1.68250877	1.954324591		1.194331503	1.716140004		1.166847596	0.363450265		1.581504422	0.613125305		1.387948219	0.453984861
17		0.160913701	1.120899713		0.908435573	0.923564931		1.129286191	1.21578195		0.141921382	1.080690312		0.613761605	1.261131751		0.504627203	1.513843776		0.180651578	0.078390103		0.719466809	1.548270076		0.945649088	1.066575011		1.002542479	1.051366959		0.758253872	1.833620611		0.128065836	2.132070184		0.647309939	1.495950879		0.239730984	0.478665881		0.463690941	0.150045433		0.379115038	0.245796447
18		0.816253683	1.508773782		0.861513123	0.89423647		0.270542266	0.665967788		1.186751069	2.246841655		0.86474538	1.139281721		0.509595793	0.870827456		0.173689095	2.820986914		0.544407711	1.351728106		0.477636475	0.872842477		0.882768914	0.986835581		1.170949081	1.504249491		2.487453919	2.539060833		0.989129518	1.449567982		8.193986952	1.583671929		0.59729304	2.062971942		0.754187187	1.398065625
19		0.414431296	0.330418087		0.849833156	1.377447499		1.385761937	1.156428095		0.88750822	0.233616016		1.100991727	1.337102948		1.066531913	1.103191031		0.144720191	0.49160106		0.984625622	0.796401133		1.447554433	0.999940224		0.863337097	1.310201099		1.077023204	0.693639536		1.632711167	0.273632063		1.161927659	0.891805573		0.64099542	0.226667907		1.401572116	0.300701937		0.484474557	0.40215034
20		0.20751586			1.124260131			1.180787191			0.150242797			0.982375998			1.287091933			0.411097346			0.594628729			1.249114575			1.054124447			0.631744074			0.156321566			0.662411305			1.026048613			0.898494943			0.647345954
21		0.534192842			0.95449136			3.300829124			0.09467722			1.021237734			1.062130801			0.159701963			1.222307666			2.548440606			0.936504496			1.46575744			1.718473129			1.220345959			1.254344882			0.674565605			1.218004313
	1	0.590047693	0.578609651	1	1.049236797	1.016069627	1	1.52328128	1.451676556	1	0.710569385	0.756749558	1	0.89497626	1.282909942	1	0.967771418	1.499556589	1	0.242242322	0.413148792	1	0.860574941	1.393227906	1	1.441143506	1.456038628	1	1.057017939	1.177616607	1	0.914707597	1.518177763	1	0.915063302	1.215483635	1	0.893133717	1.41281125	1	2.344342435	0.452198818	1	0.658013811	0.456387341	1	0.718014072	0.493560472	1
[truncated: 71 more columns]
