# Supplementary material for: Longitudinal evaluation of fecal microbiota transplantation for ameliorating calf diarrhea and improving growth performance
Source: Nat Commun. 2021 Jan 8;12:161. doi: 10.1038/s41467-020-20389-5 (PMC7794225; doi:10.1038/s41467-020-20389-5)
Supplement: Supplementary file 8 — Source Data [file 41467_2020_20389_MOESM8_ESM.zip › Supplementary Figure 7a.txt]

Female	Female	Female	Male	Male	Male
CON	ABX	FMT	CON	ABX	FMT
165.5	134.5	170.5	156	175	193.5
143	166	168.5	172	153.5	191
161	148	153.5	191	186	181.5
130.5	164.5	173.5	165.5	158	188.5
165	151.5	155	168	181	185
	153.5	153.5	203.5	173.5	185
	145.5	163.5		160.5	194
	142			203	193
					189.5
					214
					195
					198.5
