# Supplementary material for: Longitudinal evaluation of fecal microbiota transplantation for ameliorating calf diarrhea and improving growth performance
Source: Nat Commun. 2021 Jan 8;12:161. doi: 10.1038/s41467-020-20389-5 (PMC7794225; doi:10.1038/s41467-020-20389-5)
Supplement: Supplementary file 8 — Source Data [file 41467_2020_20389_MOESM8_ESM.zip › Supplementary Figure 7b.txt]

Female	Female	Female	Male	Male	Male
CON	ABX	FMT	CON	ABX	FMT
342.1642	235.5138	357.1526	340.004	440.4194	436.3541
314.409	468.9315	334.6526	405.4615	420.5934	358.4937
315.3735	412.8405	343.4114	351.2287	308.1452	474.8967
462.208	335.8228	474.8369	395.5088	465.6042	602.8871
361.3405	369.9662	359.9056	384.7135	462.8137	561.9901
	372.5	457.7422	365.12	558.4991	449.4883
	379.4056	416.574		435.1054	492.2679
	316.4738			357.4165	507.8476
					501.1201
					438.1172
					426.8696
					378.0138
