# Supplementary material for: Longitudinal evaluation of fecal microbiota transplantation for ameliorating calf diarrhea and improving growth performance
Source: Nat Commun. 2021 Jan 8;12:161. doi: 10.1038/s41467-020-20389-5 (PMC7794225; doi:10.1038/s41467-020-20389-5)
Supplement: Supplementary file 8 — Source Data [file 41467_2020_20389_MOESM8_ESM.zip › Supplementary Figure 8ai.txt]

Feature ID	Taxon	Confidence
b4f2c78e7f6dded1315f378aeb0b1265	k__Bacteria; p__Firmicutes; c__Clostridia; o__Clostridiales; f__Ruminococcaceae; g__; s__	0.969976525
4cedc07e8f0e7021f2f79d4a5428bdf1	k__Bacteria; p__Firmicutes; c__Clostridia; o__Clostridiales; f__Ruminococcaceae; g__; s__	0.946504934
4ef33a674ee56fba00a4c2848b3fe30e	k__Bacteria; p__Firmicutes; c__Clostridia; o__Clostridiales	0.999999988
4631cc8959af4ecfc74534e2beded4c7	k__Bacteria; p__Firmicutes; c__Clostridia; o__Clostridiales; f__Peptostreptococcaceae; g__[Clostridium]	0.863683387
a50ea3fe2cf2c55b75e493615e347a38	k__Bacteria; p__Firmicutes; c__Clostridia; o__Clostridiales; f__[Mogibacteriaceae]; g__; s__	0.993119468
8d8c44f3c4de9d7d2d4c94a60685d678	k__Bacteria; p__Firmicutes; c__Clostridia; o__Clostridiales; f__Clostridiaceae; g__Clostridium; s__celatum	0.765317198
aedf1a603c9d0776531fa4fc1cc06ee6	k__Bacteria; p__Firmicutes; c__Clostridia; o__Clostridiales; f__Lachnospiraceae; g__; s__	0.781649941
28c2ae9b7a57928a098a42c157c38806	k__Bacteria; p__Bacteroidetes; c__Bacteroidia; o__Bacteroidales; f__Bacteroidaceae; g__5-7N15; s__	0.999999833
6680b36cbdf80494856ffc2603ece258	k__Bacteria; p__Firmicutes; c__Clostridia; o__Clostridiales; f__Ruminococcaceae; g__; s__	0.917631171
63954ee7f39ee5dfa18085d233f53a53	k__Bacteria; p__Spirochaetes; c__Spirochaetes; o__Spirochaetales; f__Spirochaetaceae; g__Treponema; s__	0.999596526
16b474f03ddfb71dbcab78b338cd5877	k__Bacteria; p__Firmicutes; c__Clostridia; o__Clostridiales; f__Ruminococcaceae; g__; s__	0.885026084
51b310139c3a92535f2cd91c627bf7ea	k__Bacteria; p__Firmicutes; c__Clostridia; o__Clostridiales; f__Ruminococcaceae; g__; s__	0.973854211
8b1013d5de5380e5dfec9a29b9c7a1ea	k__Bacteria; p__Firmicutes; c__Clostridia; o__Clostridiales; f__Ruminococcaceae; g__; s__	0.980320951
4dec3b173fa35e35b3bb35156718bb25	k__Bacteria; p__TM7; c__TM7-3; o__CW040; f__F16; g__; s__	0.999999877
cd1bc2f4d4f769ce2628e5011452c44c	k__Bacteria; p__Bacteroidetes; c__Bacteroidia; o__Bacteroidales; f__Bacteroidaceae; g__5-7N15; s__	0.999999755
9b5f65f1f1191e3621013cd6fe589333	k__Bacteria; p__Firmicutes; c__Clostridia; o__Clostridiales; f__; g__; s__	0.915615203
481002061045444f9898f4f831f99e35	k__Bacteria; p__Bacteroidetes; c__Bacteroidia; o__Bacteroidales; f__S24-7; g__; s__	0.981498515
d2892c5f08ec34add43e62682d841b40	k__Bacteria; p__Verrucomicrobia; c__Verrucomicrobiae; o__Verrucomicrobiales; f__Verrucomicrobiaceae; g__Akkermansia; s__	0.999999991
80d00861726fbdf4fc7f0ca253d34537	k__Bacteria; p__Firmicutes; c__Clostridia; o__Clostridiales; f__Lachnospiraceae	0.999702738
3b134f9513849dc366fbb041faab06a1	k__Bacteria; p__Firmicutes; c__Clostridia; o__Clostridiales; f__; g__; s__	0.946050181
2c3ba0dcb114db446fabbb0c99993147	k__Bacteria; p__Firmicutes; c__Clostridia; o__Clostridiales; f__Lachnospiraceae	0.97068666
fd6ce1609fcb418c6e3003915184e7a5	k__Bacteria; p__Bacteroidetes; c__Bacteroidia; o__Bacteroidales; f__Bacteroidaceae; g__5-7N15; s__	0.99999978
c551af11e65e7c1c3e428a04822e88a9	k__Bacteria; p__Firmicutes; c__Clostridia; o__Clostridiales; f__Ruminococcaceae; g__; s__	0.967913459
910ef3261e189943bf6726bddd17397b	k__Bacteria; p__Firmicutes; c__Clostridia; o__Clostridiales; f__Ruminococcaceae; g__; s__	0.930218706
6e7fe1c2f4286634dc716c8c3f719d16	k__Bacteria; p__Bacteroidetes; c__Bacteroidia; o__Bacteroidales; f__; g__; s__	0.99775787
bd01615bfbd52eb772bf8ba150748b07	k__Bacteria; p__Verrucomicrobia; c__Verrucomicrobiae; o__Verrucomicrobiales; f__Verrucomicrobiaceae; g__Akkermansia; s__	0.999999333
a76544c41d1fb14457c61aeb785c1f71	k__Bacteria; p__Firmicutes; c__Clostridia; o__Clostridiales; f__Lachnospiraceae	0.9704188
4c8c8ef6639423bd5a861d845a8e96ac	k__Bacteria; p__Bacteroidetes; c__Bacteroidia; o__Bacteroidales; f__Bacteroidaceae; g__; s__	0.97876794
b6668eab8869c794bc44ba83fc4708cc	k__Bacteria; p__Bacteroidetes; c__Bacteroidia; o__Bacteroidales; f__S24-7; g__; s__	0.997670116
274a35f36f03e1b537a3d3a44fb9fe5a	k__Bacteria; p__Firmicutes; c__Clostridia; o__Clostridiales; f__Ruminococcaceae; g__; s__	0.952040381
62cd8d3ce727ebc330648506791c2629	k__Bacteria; p__Firmicutes; c__Clostridia; o__Clostridiales; f__Ruminococcaceae; g__; s__	0.960341033
c2494028d671b9e917cfde306aad0aa6	k__Bacteria; p__Firmicutes; c__Clostridia; o__Clostridiales; f__Ruminococcaceae; g__Ruminococcus; s__	0.749375544
746e160209f6ad038b9e4ac3bc562b9c	k__Bacteria; p__Firmicutes; c__Clostridia; o__Clostridiales; f__Ruminococcaceae; g__; s__	0.961992752
314d59a8a2710b1a2ed2a9cf7421569f	k__Bacteria; p__Bacteroidetes; c__Bacteroidia; o__Bacteroidales; f__Bacteroidaceae; g__5-7N15; s__	0.999999728
a0649763dfc99c0a28964e7a67c14e94	k__Bacteria; p__Firmicutes; c__Clostridia; o__Clostridiales	0.998443898
7249981b831cabbb2e96737f1787503c	k__Bacteria; p__Firmicutes; c__Clostridia; o__Clostridiales; f__Ruminococcaceae	0.989223046
143e14278926c1adae78651339b68df2	k__Bacteria; p__Firmicutes; c__Clostridia; o__Clostridiales; f__Christensenellaceae; g__; s__	0.823613539
c26d1b4822687d9f0e720439864b83cb	k__Bacteria; p__Firmicutes; c__Clostridia; o__Clostridiales; f__Lachnospiraceae; g__Butyrivibrio; s__	0.997308872
049444608736b38aa2da92ce6cd76113	k__Bacteria; p__Firmicutes; c__Clostridia; o__Clostridiales; f__; g__; s__	0.953603915
d408b53c7477bbf5a6d3e6db889b3381	k__Bacteria; p__Firmicutes; c__Bacilli; o__Turicibacterales; f__Turicibacteraceae; g__Turicibacter; s__	0.999999935
5b209b2290f7755386d1c5c490b5a9c8	k__Bacteria; p__Bacteroidetes; c__Bacteroidia; o__Bacteroidales; f__[Paraprevotellaceae]; g__CF231; s__	0.999989125
5f1377ce21d86f073b4335f63649d93c	k__Bacteria; p__Firmicutes; c__Clostridia; o__Clostridiales; f__Ruminococcaceae; g__; s__	0.950672404
19acee2ffe1a507dd1ff3d402ac0aaa5	k__Bacteria; p__Firmicutes; c__Clostridia; o__Clostridiales; f__Ruminococcaceae; g__; s__	0.969825974
5d7569dd1a0451511036634fb30f4c61	k__Bacteria; p__Firmicutes; c__Clostridia; o__Clostridiales; f__; g__; s__	0.917030776
2ac60f2d2e813336932c1424fe4e8c17	k__Bacteria; p__Firmicutes; c__Clostridia; o__Clostridiales	0.995737891
6c48198bd7bd285c413141ca6750c037	k__Bacteria; p__Bacteroidetes; c__Bacteroidia; o__Bacteroidales; f__; g__; s__	0.997247193
0ebcb847035507220331a12f33e7e66b	k__Bacteria; p__Bacteroidetes; c__Bacteroidia; o__Bacteroidales; f__; g__; s__	0.992869714
4397579b10ce8c92308a9abbc2f288a0	k__Bacteria; p__Firmicutes; c__Clostridia; o__Clostridiales; f__Ruminococcaceae; g__; s__	0.892176208
f6d749b6e98d45faffce03f352771444	k__Bacteria; p__Firmicutes; c__Clostridia; o__Clostridiales; f__Lachnospiraceae	0.997521057
fc5a8521999adddd19953d933dc9c858	k__Bacteria; p__Firmicutes; c__Clostridia; o__Clostridiales	0.999999964
6b4bbc42ccd927490cb029595fd96909	k__Bacteria; p__Firmicutes; c__Clostridia; o__Clostridiales	0.999055037
f432626ef2d67988b44a1b0c7fe3e073	k__Bacteria; p__Firmicutes; c__Clostridia; o__Clostridiales; f__Ruminococcaceae; g__; s__	0.958027339
589ed614166899a4dd92fdb7a90fc71d	k__Bacteria; p__Bacteroidetes; c__Bacteroidia; o__Bacteroidales; f__Rikenellaceae; g__; s__	0.996116139
423f142a054c4756d62268a6579e1bab	k__Bacteria; p__Bacteroidetes; c__Bacteroidia; o__Bacteroidales; f__[Paraprevotellaceae]; g__CF231; s__	0.999574766
1322ef403ad72be000946a7fc3696701	k__Bacteria; p__Firmicutes; c__Clostridia; o__Clostridiales; f__Lachnospiraceae; g__; s__	0.732322753
0dfb7086b461d732e6fe7de49fbdc6cf	k__Bacteria; p__Bacteroidetes; c__Bacteroidia; o__Bacteroidales; f__; g__; s__	0.998198772
d247dc4fb488e55bfc72526de8fb99db	k__Bacteria; p__Firmicutes; c__Clostridia; o__Clostridiales; f__[Mogibacteriaceae]; g__; s__	0.99756036
6bd1ef59641bfa46a2cb941a8b994ddd	k__Bacteria; p__Firmicutes; c__Clostridia; o__Clostridiales; f__Ruminococcaceae	0.979628189
961b8719c3520b4ed2473843e12bf2bd	k__Bacteria; p__Bacteroidetes; c__Bacteroidia; o__Bacteroidales; f__; g__; s__	0.997292375
38baa2b849ff68e5f508a39e1e478035	k__Bacteria; p__Firmicutes; c__Clostridia; o__Clostridiales; f__Ruminococcaceae; g__; s__	0.950948411
2254347be9416c36045a8baca5c12ee9	k__Bacteria; p__Firmicutes; c__Clostridia; o__Clostridiales; f__Ruminococcaceae; g__Ruminococcus; s__albus	0.985056352
7c4bbcb06f6d9f86657e08505feb7d38	k__Bacteria; p__Firmicutes; c__Clostridia; o__Clostridiales; f__Ruminococcaceae	0.952172544
8265142346116cee647304becc32a9ff	k__Bacteria; p__Firmicutes; c__Clostridia; o__Clostridiales; f__Ruminococcaceae	0.99068128
65078d9262eb6c2876a01a699103af7d	k__Bacteria; p__Firmicutes; c__Clostridia; o__Clostridiales; f__Ruminococcaceae; g__; s__	0.976123838
2db67491b65f922500f53ff62843f8d2	k__Bacteria; p__Firmicutes; c__Clostridia; o__Clostridiales; f__Ruminococcaceae; g__; s__	0.963174387
d21d81437dbeed782efe1e5b81aa05b2	k__Bacteria; p__Firmicutes; c__Clostridia; o__Clostridiales; f__Ruminococcaceae; g__; s__	0.92111546
ce53adeef3a035cb65fa5d8011453390	k__Bacteria; p__Bacteroidetes; c__Bacteroidia; o__Bacteroidales; f__S24-7; g__; s__	0.999048991
a5e064a459f230d6e48435f0e95a887a	k__Bacteria; p__Firmicutes; c__Clostridia; o__Clostridiales; f__; g__; s__	0.973942507
a5045353ba3d464a46fd7a297ff48eaf	k__Bacteria; p__Firmicutes; c__Clostridia; o__Clostridiales; f__Lachnospiraceae; g__Coprococcus; s__	0.797554063
6a4762488bd288706d1e86de99485fa0	k__Bacteria; p__Firmicutes; c__Clostridia; o__Clostridiales; f__Ruminococcaceae; g__; s__	0.93223926
5592726fb6d5cdac1792936de66cb342	k__Bacteria; p__Firmicutes; c__Clostridia; o__Clostridiales; f__Ruminococcaceae; g__; s__	0.947131876
7f32764df5248f5651a4819e2772b789	k__Bacteria; p__Firmicutes; c__Clostridia; o__Clostridiales; f__Ruminococcaceae; g__; s__	0.874241293
6fbe1fa9fde2203ae288277baeea7328	k__Bacteria; p__Firmicutes; c__Clostridia; o__Clostridiales; f__Christensenellaceae; g__; s__	0.896934939
e569add5d11c9980111ad8a32568b851	k__Bacteria; p__Bacteroidetes; c__Bacteroidia; o__Bacteroidales; f__S24-7; g__; s__	0.998773609
e245fa5f37b97afdc133efc3b25a8e59	k__Bacteria; p__Bacteroidetes; c__Bacteroidia; o__Bacteroidales; f__[Paraprevotellaceae]; g__CF231; s__	0.999989134
7a21d5522d39937594867a934ddf872a	k__Bacteria; p__Firmicutes; c__Clostridia; o__Clostridiales; f__Peptostreptococcaceae	0.882381905
b5739b133a83f48bd1caceb3e104495f	k__Bacteria; p__Firmicutes; c__Clostridia; o__Clostridiales; f__Clostridiaceae; g__Clostridium; s__	0.941240055
30399cf677265ae8e295fb81e663dd4d	k__Bacteria; p__Firmicutes; c__Clostridia; o__Clostridiales; f__Ruminococcaceae; g__; s__	0.982365514
cc587560512d1cf7c3d5b55082db6515	k__Bacteria; p__Firmicutes; c__Clostridia; o__Clostridiales; f__Ruminococcaceae	0.985840019
23d8cd3c1c42cfb4e90ecf30e39ee67a	k__Bacteria; p__TM7; c__TM7-3; o__CW040; f__F16; g__; s__	0.999999838
1c2de7bd400ca44e9554a0c9926eef66	k__Bacteria; p__Firmicutes; c__Clostridia; o__Clostridiales; f__Ruminococcaceae	0.98959798
a45dfe1173b15ec19f84379846da2840	k__Bacteria; p__Firmicutes; c__Clostridia; o__Clostridiales; f__Ruminococcaceae	0.984354899
d9f3cef771436ae83f2fddf26258884d	k__Bacteria; p__Bacteroidetes; c__Bacteroidia; o__Bacteroidales; f__[Paraprevotellaceae]; g__CF231; s__	0.999990366
74c7f87c690d81b843fe3a756bbfb267	k__Bacteria; p__Actinobacteria; c__Actinobacteria; o__Bifidobacteriales; f__Bifidobacteriaceae; g__Bifidobacterium; s__pseudolongum	0.987860691
a42175b3e9680f61b17471c5d14b89d7	k__Bacteria; p__Firmicutes; c__Clostridia; o__Clostridiales; f__Lachnospiraceae; g__Dorea	0.872822514
4c2681af2d51aa465f9848eddfc59c1d	k__Bacteria; p__Firmicutes; c__Clostridia; o__Clostridiales; f__; g__; s__	0.973768979
ce0aa0d715c5f1618f68ac984e9a2361	k__Bacteria; p__Firmicutes; c__Clostridia; o__Clostridiales; f__; g__; s__	0.808715861
b743ed5327eb68c13b2d7c31886b8036	k__Bacteria; p__Firmicutes; c__Clostridia; o__Clostridiales; f__Ruminococcaceae; g__; s__	0.728582072
2441374ac642c330f5d077c7325f202e	k__Bacteria; p__Firmicutes; c__Clostridia; o__Clostridiales; f__Ruminococcaceae; g__; s__	0.964804624
3094a9934421d577cf7ea67d11ea5e5b	k__Bacteria; p__Firmicutes; c__Clostridia; o__Clostridiales; f__Ruminococcaceae; g__; s__	0.914159508
77471d1c320334544e35af08f38acc90	k__Bacteria; p__Bacteroidetes; c__Bacteroidia; o__Bacteroidales; f__S24-7; g__; s__	0.998404528
d714126bad86e03bfdd0db11bec3a5dc	k__Bacteria; p__Firmicutes; c__Clostridia; o__Clostridiales	0.999890611
aeb5622ceec39f7f3cade4b3b926f036	k__Bacteria; p__Firmicutes; c__Clostridia; o__Clostridiales; f__Ruminococcaceae; g__; s__	0.965502459
dc290217edf79aa5b2d4e586805ac7dc	k__Bacteria; p__Bacteroidetes; c__Bacteroidia; o__Bacteroidales; f__; g__; s__	0.996638912
1c6001e728260208b12b928f05025210	k__Bacteria; p__Firmicutes; c__Clostridia; o__Clostridiales; f__; g__; s__	0.969471321
5c9d7091509c20d585af68dcb6d48e8a	k__Bacteria; p__Bacteroidetes; c__Bacteroidia; o__Bacteroidales; f__Prevotellaceae; g__Prevotella; s__	0.968781792
e796fa2e569aff6b7af66206a4202f1e	k__Bacteria; p__Bacteroidetes; c__Bacteroidia; o__Bacteroidales; f__; g__; s__	0.996336676
27efd157c496ee4f335f091e925401f2	k__Bacteria; p__Firmicutes; c__Clostridia; o__Clostridiales; f__Christensenellaceae; g__; s__	0.760620822
5f136b8ed957bd1caaf326b235f183c1	k__Bacteria; p__Firmicutes; c__Clostridia; o__Clostridiales; f__Ruminococcaceae; g__; s__	0.952590151
1be62b32ea13cc8a3807d2f169e0000f	k__Bacteria; p__Firmicutes; c__Clostridia; o__Clostridiales; f__Lachnospiraceae	0.998846528
32e8c7eda550bc346d1929a6804fccb3	k__Bacteria; p__Bacteroidetes; c__Bacteroidia; o__Bacteroidales; f__Bacteroidaceae; g__; s__	0.973808883
bd76bbe41adffa8557e4c16bd086026d	k__Bacteria; p__Firmicutes; c__Clostridia; o__Clostridiales; f__Christensenellaceae; g__; s__	0.859651331
13a14f2b92ba2b1100feb8f6db8cbc3e	k__Bacteria; p__Bacteroidetes; c__Bacteroidia; o__Bacteroidales; f__; g__; s__	0.997364614
cd5c1c870fa56d5b78ae9ee3e43df8c7	k__Bacteria; p__Bacteroidetes; c__Bacteroidia; o__Bacteroidales; f__[Paraprevotellaceae]; g__CF231; s__	0.999741752
9803a77814d0020492c17cb2f90ca2ae	k__Bacteria; p__Firmicutes; c__Clostridia; o__Clostridiales; f__Ruminococcaceae; g__Oscillospira; s__	0.993644139
e28e651da260e55df6152946d140d34a	k__Bacteria; p__Bacteroidetes; c__Bacteroidia; o__Bacteroidales; f__Rikenellaceae; g__; s__	0.99536417
4ff83610deda9ee9e316c6887fd1d9d9	k__Bacteria; p__Bacteroidetes; c__Bacteroidia; o__Bacteroidales; f__Rikenellaceae; g__; s__	0.991649651
0156615248ff3094bc235577c78dc599	k__Bacteria; p__Firmicutes; c__Clostridia; o__Clostridiales; f__Clostridiaceae; g__Clostridium; s__	0.772087231
fa49f02ae397cc3c88620f253c9346df	k__Bacteria; p__Firmicutes; c__Clostridia; o__Clostridiales; f__Ruminococcaceae; g__; s__	0.816379599
cd5362beb74c99f82a6de4955c78c9ff	k__Bacteria; p__Bacteroidetes; c__Bacteroidia; o__Bacteroidales; f__Bacteroidaceae; g__5-7N15; s__	0.999999655
da45a33ea54e6fad7acbf628ab88cef4	k__Bacteria; p__Firmicutes; c__Clostridia; o__Clostridiales; f__Lachnospiraceae; g__Blautia; s__	0.988319724
2adc8070447e7caacba22911f45e6ee1	k__Bacteria; p__Firmicutes; c__Clostridia; o__Clostridiales; f__Ruminococcaceae; g__; s__	0.904739707
35340fd50d0a3f5219b3a34c25a1cda1	k__Bacteria; p__Firmicutes; c__Clostridia; o__Clostridiales; f__Christensenellaceae; g__; s__	0.839727756
75f0206f749c404959533a19417e5fe2	k__Bacteria; p__Bacteroidetes; c__Bacteroidia; o__Bacteroidales; f__S24-7; g__; s__	0.999360694
d949280be55bda50d6daf601d6048168	k__Bacteria; p__Firmicutes; c__Erysipelotrichi; o__Erysipelotrichales; f__Erysipelotrichaceae; g__L7A_E11; s__	0.999981048
dc08f6f342107269ab1112274809d2da	k__Bacteria; p__Firmicutes; c__Clostridia; o__Clostridiales; f__Lachnospiraceae	0.96207402
6f25dd4ff2472af9bd24899ff8dabd26	k__Bacteria; p__Bacteroidetes; c__Bacteroidia; o__Bacteroidales; f__Bacteroidaceae; g__; s__	0.962918013
036dabe386aaf1a0ae03ecdb5e08fbee	k__Bacteria; p__Firmicutes; c__Clostridia; o__Clostridiales; f__Ruminococcaceae	0.990176374
2a3c3f6a55c8a543ff4e21f869266d99	k__Bacteria; p__Firmicutes; c__Clostridia; o__Clostridiales; f__Ruminococcaceae; g__; s__	0.960777544
f6cbcc682a483cfe4c8677034fd17fd1	k__Bacteria; p__Firmicutes; c__Clostridia; o__Clostridiales	0.998225647
220c269fec05ac03b6e53eef38ce574d	k__Bacteria; p__Verrucomicrobia; c__Verrucomicrobiae; o__Verrucomicrobiales; f__Verrucomicrobiaceae; g__Akkermansia; s__	0.999999988
1c3d9afc529dc61a348bba7496742bef	k__Bacteria; p__Firmicutes; c__Clostridia; o__Clostridiales; f__Ruminococcaceae; g__; s__	0.96050696
70844df06e201d0e995c6d0068141e86	k__Bacteria; p__Firmicutes; c__Clostridia; o__Clostridiales; f__; g__; s__	0.975920341
90d46d0af9b7e12b31f3f3383d5ac104	k__Bacteria; p__Bacteroidetes; c__Bacteroidia; o__Bacteroidales; f__Bacteroidaceae; g__5-7N15; s__	0.999999709
68291872ef7b30561fab0b94cf738a3a	k__Bacteria; p__Bacteroidetes; c__Bacteroidia; o__Bacteroidales; f__[Paraprevotellaceae]; g__; s__	0.949957068
f5513cc8bdf46fa8dfb8447e6bf9b690	k__Bacteria; p__Firmicutes; c__Clostridia; o__Clostridiales; f__Ruminococcaceae	0.979066838
a3203984956de218fb81edc3c66e8892	k__Bacteria; p__Firmicutes; c__Clostridia; o__Clostridiales; f__Ruminococcaceae	0.93387807
e87c4556ec828cffb16f291304628d36	k__Bacteria; p__Firmicutes; c__Clostridia; o__Clostridiales; f__Ruminococcaceae; g__; s__	0.94333696
7c4bddf05ddfa37388c874d7a948d757	k__Bacteria; p__Firmicutes; c__Clostridia; o__Clostridiales; f__Ruminococcaceae; g__Oscillospira	0.996089049
86d964b3fb3272bbf59d647bb0ff370a	k__Bacteria; p__Bacteroidetes; c__Bacteroidia; o__Bacteroidales; f__Bacteroidaceae; g__5-7N15; s__	0.99999689
4c5eab55168f580a1e5d5b9db2d163b5	k__Bacteria; p__Firmicutes; c__Clostridia; o__Clostridiales; f__Ruminococcaceae; g__; s__	0.925725276
09228805075a90407d0a687ebd1c9b39	k__Bacteria; p__Bacteroidetes; c__Bacteroidia; o__Bacteroidales; f__S24-7; g__; s__	0.99857347
131d1aa738439ad273542e28ef1f52aa	k__Bacteria; p__Firmicutes; c__Clostridia; o__Clostridiales; f__Christensenellaceae; g__; s__	0.793472371
337f6961c5dd61c5a736c68f41acf913	k__Bacteria; p__Verrucomicrobia; c__Verrucomicrobiae; o__Verrucomicrobiales; f__Verrucomicrobiaceae; g__Akkermansia; s__	0.999999923
8b6599fcfc42cb94bc143237e5a5bb1e	k__Bacteria; p__Firmicutes; c__Clostridia; o__Clostridiales	0.972841871
01bd8d6ac85e7746b1460bd6b397ab42	k__Bacteria; p__Firmicutes; c__Clostridia; o__Clostridiales; f__Ruminococcaceae; g__; s__	0.82918688
b2f6432bb163b48fc7ae980fc7ec3fd3	k__Bacteria; p__Firmicutes; c__Clostridia; o__Clostridiales; f__Ruminococcaceae	0.981755164
00d1cc3cd35b85f2a0475034f6c80bcf	k__Bacteria; p__Bacteroidetes; c__Bacteroidia; o__Bacteroidales; f__Bacteroidaceae; g__5-7N15; s__	0.99953649
09462698e688315be3dc216d8be36a88	k__Bacteria; p__Firmicutes; c__Clostridia; o__Clostridiales; f__Ruminococcaceae; g__; s__	0.897068077
e6f6474969ec3941ba3ad15514492453	k__Bacteria; p__Firmicutes; c__Clostridia; o__Clostridiales	0.992253305
73a30956e38e88cca29cca3420d719c1	k__Bacteria; p__Firmicutes; c__Clostridia; o__Clostridiales; f__Ruminococcaceae; g__Oscillospira; s__	0.977000335
3d456179acea5b12128eda8e6a4bedfb	k__Bacteria; p__Firmicutes; c__Clostridia; o__Clostridiales; f__Lachnospiraceae; g__Roseburia; s__	0.787460221
2a5aad173a75bc4be24ed2dd5fa437b4	k__Bacteria; p__Firmicutes; c__Clostridia; o__Clostridiales; f__Ruminococcaceae	0.970036702
fddc724cd7aa87be6eae97445e604173	k__Bacteria; p__Firmicutes; c__Clostridia; o__Clostridiales; f__[Mogibacteriaceae]; g__; s__	0.999561769
2037b274a2d8812ab25be34693dcb239	k__Bacteria; p__Firmicutes; c__Clostridia; o__Clostridiales; f__Ruminococcaceae	0.982849195
59328c692ff992c69b439dfcde5ed903	k__Bacteria; p__Bacteroidetes; c__Bacteroidia; o__Bacteroidales; f__; g__; s__	0.992835552
83a73feee5f182b719cbe58dffe42021	k__Bacteria; p__Firmicutes; c__Clostridia; o__Clostridiales; f__Ruminococcaceae; g__; s__	0.785925207
7527e8a8e2bd3e985872c5c85bb924ac	k__Bacteria; p__Firmicutes; c__Clostridia; o__Clostridiales; f__; g__; s__	0.86848227
f481f99b1d93ce68c621fab930703d26	k__Bacteria; p__Firmicutes; c__Clostridia; o__Clostridiales; f__Lachnospiraceae; g__Blautia; s__	0.939843171
ed2930bfe42e6b9bb323f3e7fb8ede42	k__Bacteria; p__Firmicutes; c__Clostridia; o__Clostridiales; f__[Mogibacteriaceae]; g__Mogibacterium; s__	0.9999925
9788db049caf0a31135d65a76ce28c23	k__Bacteria; p__Firmicutes; c__Clostridia; o__Clostridiales; f__Ruminococcaceae; g__; s__	0.940841472
eabd471d2be2ecaa4d994fc748010c26	k__Bacteria; p__Firmicutes; c__Clostridia; o__Clostridiales; f__Ruminococcaceae	0.978502719
29cda6c1759b9e8689a967a7df545014	k__Bacteria; p__Firmicutes; c__Clostridia; o__Clostridiales; f__Lachnospiraceae	0.890011732
18a7860303b44146330500ac16be30ae	k__Bacteria; p__Firmicutes; c__Clostridia; o__Clostridiales; f__Ruminococcaceae; g__; s__	0.945677289
5d4643d6e22f50c7828d8aa1b311bc08	k__Bacteria; p__Firmicutes; c__Clostridia; o__Clostridiales; f__Ruminococcaceae; g__; s__	0.971467079
dcfb43cc3f053b6144a21fba0aae5c77	k__Bacteria; p__Bacteroidetes; c__Bacteroidia; o__Bacteroidales; f__[Paraprevotellaceae]; g__YRC22; s__	0.989996521
b73bbfcbc69499ab3f32f6f1044a22d9	k__Bacteria; p__Verrucomicrobia; c__Verrucomicrobiae; o__Verrucomicrobiales; f__Verrucomicrobiaceae; g__Akkermansia; s__	0.999999852
d4efb882d2809be4837f225cc741db59	k__Bacteria; p__Firmicutes; c__Clostridia; o__Clostridiales; f__Lachnospiraceae	0.973619685
31f2bf274a3c7ba15193faf7d96f01e2	k__Bacteria; p__Firmicutes; c__Clostridia; o__Clostridiales; f__Ruminococcaceae	0.982776777
c55f69eedb4b741a5614d67322876188	k__Bacteria; p__Bacteroidetes; c__Bacteroidia; o__Bacteroidales; f__; g__; s__	0.998461955
6101f9241c676acfec61e82d0d386af0	k__Bacteria; p__Firmicutes; c__Clostridia; o__Clostridiales; f__Ruminococcaceae	0.98900444
9e03ac2a5b429c288d9da84bc0257e90	k__Bacteria; p__Firmicutes; c__Erysipelotrichi; o__Erysipelotrichales; f__Erysipelotrichaceae	0.999663791
9a42ee4e1b850e544db79219f2e81984	k__Bacteria; p__Spirochaetes; c__Spirochaetes; o__Spirochaetales; f__Spirochaetaceae; g__Treponema; s__	0.999870098
464e6de15f63c92ada96357e65586fb6	k__Archaea; p__Euryarchaeota; c__Methanobacteria; o__Methanobacteriales; f__Methanobacteriaceae; g__Methanobrevibacter; s__	0.999997582
cc1855567c5e48b66199a3469f80cddc	k__Bacteria; p__Bacteroidetes; c__Bacteroidia; o__Bacteroidales; f__Bacteroidaceae; g__5-7N15; s__	0.999976496
f5a2948711fc0f28ff450aa2b2bbdb70	k__Bacteria; p__Firmicutes; c__Clostridia; o__Clostridiales; f__Christensenellaceae; g__; s__	0.734164384
6089a53e42cd975c06a450b742c3607e	k__Bacteria; p__Bacteroidetes; c__Bacteroidia; o__Bacteroidales; f__S24-7; g__; s__	0.998297262
d9e95892380c3cf3a5530a6caf156910	k__Bacteria; p__Bacteroidetes; c__Bacteroidia; o__Bacteroidales; f__Bacteroidaceae; g__5-7N15; s__	0.999999846
936e43a4cad0023123840168460b9846	k__Bacteria; p__Firmicutes; c__Clostridia; o__Clostridiales; f__Ruminococcaceae; g__; s__	0.924002561
47b9a6358388fe8570796a0234caa8e2	k__Bacteria; p__Firmicutes; c__Clostridia; o__Clostridiales; f__Ruminococcaceae; g__Oscillospira; s__	0.99606281
58ffb2d6584f92b52204c18ffdb80965	k__Bacteria; p__Bacteroidetes; c__Bacteroidia; o__Bacteroidales; f__Rikenellaceae; g__; s__	0.994810669
94327543a992d34351b1cd0db97adada	k__Bacteria; p__Bacteroidetes; c__Bacteroidia; o__Bacteroidales; f__Bacteroidaceae; g__5-7N15; s__	0.999999334
7c221df466e8ec10c2f70c38f1c44318	k__Bacteria; p__Firmicutes; c__Clostridia; o__Clostridiales; f__Ruminococcaceae; g__; s__	0.710987047
5ffe04b655d94753398979b2a644191c	k__Bacteria; p__Firmicutes; c__Clostridia; o__Clostridiales; f__Christensenellaceae; g__; s__	0.910075212
e0e8d3ec3c55feba3cef745ff1da44a0	k__Bacteria; p__Bacteroidetes; c__Bacteroidia; o__Bacteroidales; f__Bacteroidaceae; g__5-7N15; s__	0.999999648
7a5b960f31ffc86d25ed4eed03cb905f	k__Bacteria; p__Firmicutes; c__Clostridia; o__Clostridiales; f__Ruminococcaceae; g__; s__	0.93013147
de4f7f29ef53cdf3678bad96bc08face	k__Bacteria; p__Firmicutes; c__Clostridia; o__Clostridiales; f__Ruminococcaceae; g__Oscillospira; s__	0.995950148
e6702d3a6d3898d6a42d16f30b46803e	k__Bacteria; p__TM7; c__TM7-3; o__CW040; f__F16; g__; s__	0.999999966
bca889343619afe1067d5a931f3ab43f	k__Bacteria; p__Firmicutes; c__Clostridia; o__Clostridiales; f__Ruminococcaceae; g__; s__	0.732240907
046089db5b9c58c6af4568e37766403c	k__Bacteria; p__Firmicutes; c__Clostridia; o__Clostridiales; f__Ruminococcaceae	0.953394316
699543b0600cd5f46ca2af7e430e9cae	k__Bacteria; p__Bacteroidetes; c__Bacteroidia; o__Bacteroidales; f__S24-7; g__; s__	0.997614651
f09bc4c399be9f2fd52c124435c275c5	k__Bacteria; p__Firmicutes; c__Clostridia; o__Clostridiales; f__Ruminococcaceae	0.992045147
4fcb790e695c029f10891a4546cd62ed	k__Bacteria; p__Bacteroidetes; c__Bacteroidia; o__Bacteroidales; f__[Paraprevotellaceae]; g__CF231; s__	0.999559549
9cca57f1d52d7617ec2dbba38b71d8e2	k__Bacteria; p__Verrucomicrobia; c__Verrucomicrobiae; o__Verrucomicrobiales; f__Verrucomicrobiaceae; g__Akkermansia; s__	0.999999834
5f4008236cfacc89630584dfe352579e	k__Bacteria; p__Bacteroidetes; c__Bacteroidia; o__Bacteroidales; f__; g__; s__	0.994538659
0741329516154c715d1beb33b4acc182	k__Bacteria; p__Bacteroidetes; c__Bacteroidia; o__Bacteroidales; f__; g__; s__	0.997964266
abe804468729defc9ded20e635a80f8a	k__Bacteria; p__Bacteroidetes; c__Bacteroidia; o__Bacteroidales; f__Bacteroidaceae; g__; s__	0.9832928
40f271821cf6a75af1b410f029d5f996	k__Bacteria; p__Firmicutes; c__Clostridia; o__Clostridiales	0.988057085
b38c9127798fc9004e11ec359ede429e	k__Bacteria; p__Bacteroidetes; c__Bacteroidia; o__Bacteroidales; f__; g__; s__	0.993890441
618ee825bb2f531a4d3b4bfa24a07455	k__Bacteria; p__Firmicutes; c__Clostridia; o__Clostridiales; f__; g__; s__	0.869602488
8c40ec5515c310cf8643878f51bc3a8d	k__Bacteria; p__Bacteroidetes; c__Bacteroidia; o__Bacteroidales; f__; g__; s__	0.996033725
69e49427f4a55fbf66e1a6fb8ee1be35	k__Bacteria; p__Bacteroidetes; c__Bacteroidia; o__Bacteroidales; f__[Paraprevotellaceae]; g__CF231; s__	0.999987189
d7a4371086d72e2a49a5220db17cc743	k__Bacteria; p__Bacteroidetes; c__Bacteroidia; o__Bacteroidales; f__S24-7; g__; s__	0.998424439
2e6abc52efeef729e0cf6d32e8ae71d2	k__Archaea; p__Euryarchaeota; c__Methanobacteria; o__Methanobacteriales; f__Methanobacteriaceae; g__Methanobrevibacter; s__	0.99994693
669572727788462df578c2a1f1abcb3c	k__Bacteria; p__Firmicutes; c__Clostridia; o__Clostridiales; f__Lachnospiraceae; g__Roseburia	0.978379662
34439f5a2c4735dc839f9b16cad45d2a	k__Bacteria; p__Firmicutes; c__Clostridia; o__Clostridiales; f__Lachnospiraceae	0.95410035
afd5bff61d923ddfb38b69017c5900e0	k__Bacteria; p__Firmicutes; c__Clostridia; o__Clostridiales; f__Ruminococcaceae	0.985131906
b3279e334f7e1413c923da2b77d21d51	k__Bacteria; p__Firmicutes; c__Erysipelotrichi; o__Erysipelotrichales; f__Erysipelotrichaceae; g__Bulleidia	0.974059189
be9ef81bdac54d5ae6ea3794b8595a24	k__Bacteria; p__Bacteroidetes; c__Bacteroidia; o__Bacteroidales; f__Bacteroidaceae; g__5-7N15; s__	0.999997739
4a15cff40f7fe16f6fb76c6659e8aa8e	k__Bacteria; p__Firmicutes; c__Clostridia; o__Clostridiales; f__Lachnospiraceae	0.968913279
64952a4bfe7eda331d9d00600d077eee	k__Bacteria; p__Firmicutes; c__Clostridia; o__Clostridiales; f__Ruminococcaceae; g__; s__	0.942662723
be8cab6ca4dce26b7793baf395c06c64	k__Bacteria; p__Cyanobacteria; c__4C0d-2; o__YS2; f__; g__; s__	0.999998289
5eb0d79054c19f8c685312587f8816cc	k__Bacteria; p__Firmicutes; c__Clostridia; o__Clostridiales; f__Christensenellaceae; g__; s__	0.857968475
03b3c55fa3e577ea9eb7c77715cb26b0	k__Bacteria; p__Firmicutes; c__Clostridia; o__Clostridiales; f__Christensenellaceae; g__; s__	0.823864414
23f5641c5be8438bc6451610ea1a50ba	k__Bacteria; p__Bacteroidetes; c__Bacteroidia; o__Bacteroidales; f__; g__; s__	0.996922549
b3911da136a2676d091b5c2394118abf	k__Bacteria; p__Firmicutes; c__Clostridia; o__Clostridiales; f__Ruminococcaceae; g__Oscillospira; s__	0.972475859
10d4d36a0908754282b9c95bb1128bd7	k__Bacteria; p__Bacteroidetes; c__Bacteroidia; o__Bacteroidales; f__[Paraprevotellaceae]; g__CF231; s__	0.999991088
fc8b0423a2ce4f81cfdc047fc99aaf86	k__Bacteria; p__Firmicutes; c__Clostridia; o__Clostridiales; f__Ruminococcaceae; g__; s__	0.910053213
ac4f7e7e3264e902eae8218ddf8b52c9	k__Bacteria; p__Firmicutes; c__Clostridia; o__Clostridiales	0.998570656
c719f3b65aa964330729af46b367e6d7	k__Bacteria; p__Firmicutes; c__Clostridia; o__Clostridiales; f__Lachnospiraceae; g__Coprococcus; s__	0.772915086
09639d8cb49974a2834c3157bedef673	k__Bacteria; p__Firmicutes; c__Clostridia; o__Clostridiales	0.997743478
3de76f2e0f6ecbb4b0b6bf354babca90	k__Bacteria; p__Bacteroidetes; c__Bacteroidia; o__Bacteroidales; f__Bacteroidaceae; g__5-7N15; s__	0.99999975
752883320d528a35480de081ff301607	k__Bacteria; p__Bacteroidetes; c__Bacteroidia; o__Bacteroidales; f__Rikenellaceae; g__; s__	0.988388985
3514e335b781c33a3d552546f54ae41f	k__Bacteria; p__Bacteroidetes; c__Bacteroidia; o__Bacteroidales; f__S24-7; g__; s__	0.803052386
80a73735e9610f1342aed932e76658bc	k__Bacteria; p__Firmicutes; c__Clostridia; o__Clostridiales	0.998348292
6147c1e9ae8ff6b4212b3f1ea408013a	k__Bacteria; p__Firmicutes; c__Clostridia; o__Clostridiales; f__Ruminococcaceae; g__Ruminococcus; s__	0.743737783
9e21ae9d6481e62b16ba4a7124da1dc8	k__Bacteria; p__Bacteroidetes; c__Bacteroidia; o__Bacteroidales; f__; g__; s__	0.993975654
5ecd72f37e37393b8f00fce9a8e4027a	k__Bacteria; p__Firmicutes; c__Clostridia; o__Clostridiales; f__Ruminococcaceae; g__; s__	0.869998816
37052370676d60524e0df8814dd55c7f	k__Bacteria; p__TM7; c__TM7-3; o__CW040; f__F16; g__; s__	0.999999884
fbda07111915c34a7e30fb820bcad962	k__Bacteria; p__Firmicutes; c__Clostridia; o__Clostridiales; f__Ruminococcaceae; g__; s__	0.932935809
d05dfaa43f41f4b97414c6a0ab8a702f	k__Bacteria; p__Bacteroidetes; c__Bacteroidia; o__Bacteroidales; f__Porphyromonadaceae; g__Parabacteroides; s__	0.998955391
ddc80106d00623930499874b9be58f2b	k__Bacteria; p__Firmicutes; c__Clostridia; o__Clostridiales; f__Ruminococcaceae; g__; s__	0.909952914
c700146b71c8304898e47230ef9f65f1	k__Bacteria; p__Firmicutes; c__Clostridia; o__Clostridiales; f__Lachnospiraceae; g__Roseburia	0.990609221
7d4db83f05ff7b0b457488ab9e23a161	k__Bacteria; p__Verrucomicrobia; c__Verrucomicrobiae; o__Verrucomicrobiales; f__Verrucomicrobiaceae; g__Akkermansia; s__	0.999999806
de1b90bad2a28cf34aed38bfc7aeba32	k__Bacteria; p__Firmicutes; c__Clostridia; o__Clostridiales; f__Christensenellaceae; g__; s__	0.725215213
4b0af85875db14e00f41cd3d65fc6f6a	k__Bacteria; p__Firmicutes; c__Clostridia; o__Clostridiales; f__Veillonellaceae; g__Phascolarctobacterium; s__	0.999974712
5cd09cbc3406213b3c53c2203791f1c6	k__Bacteria; p__Firmicutes; c__Clostridia; o__Clostridiales; f__Ruminococcaceae; g__; s__	0.960318751
9ec665f98ac9afa39609179fa5d97c01	k__Bacteria; p__Firmicutes; c__Clostridia; o__Clostridiales; f__Christensenellaceae; g__; s__	0.878695918
a0cc56362d70f8cb451745a6f4448875	k__Bacteria; p__Firmicutes; c__Clostridia; o__Clostridiales; f__[Mogibacteriaceae]; g__; s__	0.946275038
b75ca3f7e724ae0bdfdc49fac5ff8643	k__Bacteria; p__Firmicutes; c__Clostridia; o__Clostridiales; f__Ruminococcaceae; g__Ruminococcus; s__	0.70213855
e3ec2f6680b06d173a13244048f8dceb	k__Bacteria; p__Bacteroidetes; c__Bacteroidia; o__Bacteroidales; f__S24-7; g__; s__	0.997344718
0654d19eeb0c063e4b45ad295becf0d2	k__Bacteria; p__Firmicutes; c__Clostridia; o__Clostridiales; f__Ruminococcaceae; g__; s__	0.917260282
0a8927bbb35e60db6d43a8544973195a	k__Bacteria; p__Firmicutes; c__Clostridia; o__Clostridiales; f__Lachnospiraceae; g__Dorea; s__	0.816526768
a7145a77af35809d80d644e3477495f6	k__Bacteria; p__Firmicutes; c__Clostridia; o__Clostridiales; f__Ruminococcaceae; g__; s__	0.878037489
ac8adba31daeda137b4c0e8ae38d1dcc	k__Bacteria; p__Firmicutes; c__Clostridia; o__Clostridiales; f__Christensenellaceae; g__; s__	0.999482024
8cd08b0d0e7c0be4fd7acc056aa54e5c	k__Bacteria; p__Firmicutes; c__Clostridia; o__Clostridiales; f__Clostridiaceae; g__Clostridium; s__	0.742279322
9a2831360461ca3aeaf1fda4f35e927f	k__Bacteria; p__Verrucomicrobia; c__Verrucomicrobiae; o__Verrucomicrobiales; f__Verrucomicrobiaceae; g__Akkermansia; s__	0.999999835
461c43d9c1aa47f231c2833c0a08765f	k__Bacteria; p__Firmicutes; c__Clostridia; o__Clostridiales; f__Lachnospiraceae	0.968911804
1f5b66bf67b78c8f1e92700b824e618d	k__Bacteria; p__Firmicutes; c__Clostridia; o__Clostridiales; f__Christensenellaceae; g__; s__	0.863081509
d4f6e8495f87eba7bba2e6e50fe5a13c	k__Bacteria; p__Bacteroidetes; c__Bacteroidia; o__Bacteroidales; f__Bacteroidaceae; g__5-7N15; s__	0.999993122
63498972bd7d208f761b5d4ffc92603f	k__Bacteria; p__Bacteroidetes; c__Bacteroidia; o__Bacteroidales; f__; g__; s__	0.993989954
8744659e7e87aa668d3998bdc768de82	k__Bacteria; p__Bacteroidetes; c__Bacteroidia; o__Bacteroidales; f__Bacteroidaceae; g__5-7N15; s__	0.999989311
4f3a0ed3371dcd555ed0b015af0a63da	k__Bacteria; p__Bacteroidetes; c__Bacteroidia; o__Bacteroidales; f__Bacteroidaceae; g__5-7N15; s__	0.99999968
62855f042bf34ab4453af713cf748204	k__Bacteria; p__Bacteroidetes; c__Bacteroidia; o__Bacteroidales; f__; g__; s__	0.994915397
cca82bdb88ed1222be625ff6b6de6e9f	k__Bacteria; p__Firmicutes; c__Clostridia; o__Clostridiales; f__Lachnospiraceae; g__Dorea; s__	0.794825963
0910ce91f0ef6e96650f9c5f83df9ebe	k__Bacteria; p__Firmicutes; c__Clostridia; o__Clostridiales; f__[Mogibacteriaceae]; g__; s__	0.951650396
a8ec5c16c30e820430528aa0384019a3	k__Bacteria; p__Bacteroidetes; c__Bacteroidia; o__Bacteroidales; f__[Paraprevotellaceae]; g__[Prevotella]; s__	0.998880772
88ed86615cb0086b5f4dfb867522a7ea	k__Bacteria; p__Firmicutes; c__Clostridia; o__Clostridiales; f__Ruminococcaceae; g__Ruminococcus	0.998959964
d02fa5012f37929dafb808b5071a47fc	k__Bacteria; p__Bacteroidetes; c__Bacteroidia; o__Bacteroidales; f__; g__; s__	0.994992961
076f800371271e281cae4f0c54b6726b	k__Bacteria; p__Firmicutes; c__Clostridia; o__Clostridiales; f__Ruminococcaceae; g__; s__	0.780687093
48a8a819ce61e5d5e70fa78a7891b1ba	k__Bacteria; p__Bacteroidetes; c__Bacteroidia; o__Bacteroidales; f__S24-7; g__; s__	0.995105048
1d84069a7af22e91e32c460c3d970c0b	k__Bacteria; p__Bacteroidetes; c__Bacteroidia; o__Bacteroidales; f__RF16; g__; s__	0.999987709
eeac7a2096197df6d665fd7fc77dac23	k__Bacteria; p__Bacteroidetes; c__Bacteroidia; o__Bacteroidales; f__Bacteroidaceae; g__5-7N15; s__	0.999999723
f07ceb458693552d992caa33b2d395e4	k__Bacteria; p__Firmicutes; c__Clostridia; o__Clostridiales; f__Lachnospiraceae; g__Roseburia; s__	0.811081216
09d6b1e3a6dc8adc6e559d8a4369658c	k__Bacteria; p__Spirochaetes; c__Spirochaetes; o__Spirochaetales; f__Spirochaetaceae; g__Treponema; s__	0.999133697
71e6890a50dcb8bfe664d2e4642f13a2	k__Bacteria; p__Firmicutes; c__Clostridia; o__Clostridiales; f__; g__; s__	0.92112161
78f47785dc9b3f3f16a9581ccdc70861	k__Bacteria; p__Bacteroidetes; c__Bacteroidia; o__Bacteroidales; f__S24-7; g__; s__	0.994386243
28dd6a6cd0d70a1f700456f05c9711d2	k__Bacteria; p__Firmicutes; c__Clostridia; o__Clostridiales; f__Lachnospiraceae; g__Roseburia; s__	0.936995462
c273877ecb002ac58f6046c39071a9e8	k__Bacteria; p__Firmicutes; c__Clostridia; o__Clostridiales	0.999775917
fbd00d0911b5cdb3fab653772ba0f4cb	k__Bacteria; p__Firmicutes; c__Clostridia; o__Clostridiales; f__; g__; s__	0.921828792
a9ec88bf18633e7c5f23c7d47ca4ebe4	k__Bacteria; p__Spirochaetes; c__Spirochaetes; o__Spirochaetales; f__Spirochaetaceae; g__Treponema; s__	0.999711274
8d330c3de4e29431f4dac6349733b429	k__Bacteria; p__Firmicutes; c__Clostridia; o__Clostridiales; f__Ruminococcaceae; g__; s__	0.935297315
82325c6cb1831e7f48e8a59d5a418d3a	k__Bacteria; p__Firmicutes; c__Clostridia; o__Clostridiales; f__Ruminococcaceae	0.808216229
011143bd3ec7d386a44cf38edb1f7d5b	k__Bacteria; p__Bacteroidetes; c__Bacteroidia; o__Bacteroidales; f__S24-7; g__; s__	0.997648616
e8a742a97dea223f1678f45d08badbc5	k__Bacteria; p__Firmicutes; c__Clostridia; o__Clostridiales; f__; g__; s__	0.973054399
db5b56966f13977262048e1b0338e164	k__Bacteria; p__Firmicutes; c__Clostridia; o__Clostridiales; f__Ruminococcaceae; g__; s__	0.92792187
a2f82cfaf9297b286a628c4092c29451	k__Bacteria; p__Firmicutes; c__Clostridia; o__Clostridiales; f__; g__; s__	0.743458335
cfc0e397b31ac358eed7accc048efee0	k__Bacteria; p__Bacteroidetes; c__Bacteroidia; o__Bacteroidales; f__S24-7; g__; s__	0.999013073
471aeb5e012a812f13dc8305366dc3b9	k__Bacteria; p__Firmicutes; c__Clostridia; o__Clostridiales; f__Ruminococcaceae; g__; s__	0.892785351
85cc1978564cc93c4315242c4b22e044	k__Bacteria; p__Firmicutes; c__Clostridia; o__Clostridiales; f__Lachnospiraceae; g__; s__	0.746860834
1107f1a2ef388ac4c46f999f196f1a92	k__Bacteria; p__Firmicutes; c__Clostridia; o__Clostridiales; f__Ruminococcaceae	0.988505311
43fcfbf0073b1e213c69e76db4572adb	k__Bacteria; p__Firmicutes; c__Clostridia; o__Clostridiales	0.974108836
2c3575863365fdb0d04a2d0f552c8970	k__Bacteria; p__Firmicutes; c__Clostridia; o__Clostridiales; f__Ruminococcaceae	0.99090663
8e0141001357ab41879372129b059b68	k__Bacteria; p__Bacteroidetes; c__Bacteroidia; o__Bacteroidales; f__Rikenellaceae; g__; s__	0.984792032
1186ff9075bce89840c8ba1db4204189	k__Bacteria; p__Proteobacteria; c__Gammaproteobacteria; o__Enterobacteriales; f__Enterobacteriaceae	0.999999961
faaa4dbbbae71c18f02218a738a2815c	k__Bacteria; p__Firmicutes; c__Clostridia; o__Clostridiales; f__Lachnospiraceae; g__Epulopiscium; s__	0.995938915
0eb323f0f1f5ccb06183790675e9f6eb	k__Bacteria; p__Firmicutes; c__Clostridia; o__Clostridiales; f__Christensenellaceae; g__; s__	0.886124019
71e0f09d0fac581b7ccd3a1d45a83cb1	k__Bacteria; p__Firmicutes; c__Clostridia; o__Clostridiales; f__Lachnospiraceae; g__Butyrivibrio; s__	0.89021155
95cf5dc8d4726370265279aabecbd5fc	k__Bacteria; p__Firmicutes; c__Clostridia; o__Clostridiales; f__Ruminococcaceae	0.970138026
1026d411670ba9259b7264210e0a64e2	k__Bacteria; p__Firmicutes; c__Clostridia; o__Clostridiales; f__Ruminococcaceae; g__Oscillospira; s__	0.964916832
96181dd45714eeea716b1c259180a9ca	k__Bacteria; p__Firmicutes; c__Clostridia; o__Clostridiales; f__; g__; s__	0.979431225
3962f4976303d38c2fbc6906608025fb	k__Bacteria; p__Bacteroidetes; c__Bacteroidia; o__Bacteroidales; f__Bacteroidaceae; g__Bacteroides; s__	0.920923043
9d6236de0018c7d032e281fdeff4dd61	k__Bacteria; p__Bacteroidetes; c__Bacteroidia; o__Bacteroidales; f__; g__; s__	0.992849695
d06b603c467d96d4f45aa5a08a4dd5f4	k__Bacteria; p__Firmicutes; c__Clostridia; o__Clostridiales; f__Ruminococcaceae; g__; s__	0.836056243
6486b4cb0d5b9becce9f8b622ff207e6	k__Bacteria; p__Firmicutes; c__Clostridia; o__Clostridiales; f__Ruminococcaceae	0.947775765
999b1b02ba9184c2a32c1bfca08016ee	k__Bacteria; p__Bacteroidetes; c__Bacteroidia; o__Bacteroidales; f__Prevotellaceae; g__Prevotella; s__	0.957039223
2804347ef7a151f4f0be470890a27135	k__Bacteria; p__Firmicutes; c__Clostridia; o__Clostridiales; f__Ruminococcaceae; g__Oscillospira; s__	0.810916743
258125e38887b7f7b533dbea5e694088	k__Bacteria; p__Firmicutes; c__Clostridia; o__Clostridiales	0.992389461
f63a93813df51547712a88b5576034a1	k__Bacteria; p__Firmicutes; c__Erysipelotrichi; o__Erysipelotrichales; f__Erysipelotrichaceae; g__; s__	0.996012131
c5013989dfd69f1114dc89c2290ca641	k__Bacteria; p__Firmicutes; c__Clostridia; o__Clostridiales; f__Ruminococcaceae; g__; s__	0.890268442
e6e6d2ec8d2e6a46d2b2cc83ecf85fe0	k__Bacteria; p__Bacteroidetes; c__Bacteroidia; o__Bacteroidales; f__; g__; s__	0.997039906
d4648f849c1b632efe149b66faed90c5	k__Bacteria; p__Bacteroidetes; c__Bacteroidia; o__Bacteroidales; f__S24-7; g__; s__	0.995215163
0fa6caff3f44712d7efe25a904d6ef83	k__Bacteria; p__Firmicutes; c__Clostridia; o__Clostridiales; f__Ruminococcaceae; g__; s__	0.831507521
e1c3857a8b9ad4053eae4b75f97672cb	k__Bacteria; p__Bacteroidetes; c__Bacteroidia; o__Bacteroidales; f__; g__; s__	0.994806226
1af35c3016c7dd83acd4293e610e014c	k__Bacteria; p__Firmicutes; c__Clostridia; o__Clostridiales; f__Lachnospiraceae; g__; s__	0.76414747
600e2e66b7fbecc78e9452c1d031a180	k__Bacteria; p__Verrucomicrobia; c__Verrucomicrobiae; o__Verrucomicrobiales; f__Verrucomicrobiaceae; g__Akkermansia; s__	0.999999164
4783ac9489b8870abaf4e5ed136c4c85	k__Bacteria; p__Firmicutes; c__Clostridia; o__Clostridiales; f__Ruminococcaceae	0.989686896
3488c5697424252ce921c4fbf6be2683	k__Bacteria; p__Bacteroidetes; c__Bacteroidia; o__Bacteroidales; f__[Paraprevotellaceae]; g__CF231; s__	0.999630239
918392a88409eebd49e47eaadc60a35b	k__Bacteria; p__Firmicutes; c__Erysipelotrichi; o__Erysipelotrichales; f__Erysipelotrichaceae; g__; s__	0.9956914
668a62c46a96c7789c8675195040eac2	k__Bacteria; p__Firmicutes; c__Clostridia; o__Clostridiales; f__Eubacteriaceae; g__Anaerofustis; s__	0.999999095
963336ee380790929f608246f77854e0	k__Bacteria; p__Firmicutes; c__Clostridia; o__Clostridiales; f__; g__; s__	0.867067422
1ac81c2c996defce96c66d943722af34	k__Bacteria; p__Firmicutes; c__Clostridia; o__Clostridiales; f__Clostridiaceae; g__Clostridium; s__	0.759690769
2927fbe7dcd3dfa1caf5b6d636a4b08b	k__Bacteria; p__Firmicutes; c__Clostridia; o__Clostridiales; f__Ruminococcaceae	0.952082449
382732ee92aaef36a3de7d4f7fac53c9	k__Bacteria; p__Bacteroidetes; c__Bacteroidia; o__Bacteroidales; f__Rikenellaceae; g__; s__	0.995278238
fa1fb8fa9fec62c8938ba4c3784f71ec	k__Bacteria; p__Firmicutes; c__Clostridia; o__Clostridiales; f__Ruminococcaceae; g__; s__	0.972404245
5228fcc69c72c6c83d175f5856ae6c2a	k__Bacteria; p__Firmicutes; c__Clostridia; o__Clostridiales; f__Ruminococcaceae; g__; s__	0.776308242
fb7efbf75d7810e22887aa53a4be8d92	k__Bacteria; p__Bacteroidetes; c__Bacteroidia; o__Bacteroidales; f__Bacteroidaceae; g__5-7N15; s__	0.999974174
c80bb473f4a99ff3d9c723b66de0ba56	k__Bacteria; p__Firmicutes; c__Clostridia; o__Clostridiales; f__Lachnospiraceae; g__Butyrivibrio; s__	0.916078857
fd5cb9c76b1c58270cb4f3e269c087ad	k__Bacteria; p__Firmicutes; c__Bacilli; o__Lactobacillales; f__Streptococcaceae; g__Streptococcus; s__luteciae	0.808383842
771130eac07091f3d5db58cf2f11e348	k__Bacteria; p__Firmicutes; c__Clostridia; o__Clostridiales	0.982266452
7a6ed134d644cc594f3df6dd00f57ea1	k__Bacteria; p__Firmicutes; c__Clostridia; o__Clostridiales; f__Ruminococcaceae	0.989106541
fd6d376de7e6e3ef0f0095b49cc6b146	k__Bacteria; p__Bacteroidetes; c__Bacteroidia; o__Bacteroidales; f__Rikenellaceae; g__; s__	0.99162395
75fb6d06c699ed9c9f93d9146f0db72c	k__Bacteria; p__Bacteroidetes; c__Bacteroidia; o__Bacteroidales; f__; g__; s__	0.991924252
c2c59d1024681c6ca08a3cd9c6791662	k__Bacteria; p__Bacteroidetes; c__Bacteroidia; o__Bacteroidales; f__; g__; s__	0.996047573
5e613e3912c8ca6a89ff00379e1b4bbb	k__Bacteria; p__Bacteroidetes; c__Bacteroidia; o__Bacteroidales; f__Bacteroidaceae; g__5-7N15; s__	0.999999684
f46faeb1d434568425375512368ccbf8	k__Bacteria; p__Firmicutes; c__Clostridia; o__Clostridiales	0.966354801
2e126e6e80388a47b6050824e02d9923	k__Bacteria; p__TM7; c__TM7-3; o__CW040; f__F16; g__; s__	0.999999691
9c01007d95736388bf17a151185ad59f	k__Bacteria; p__Firmicutes; c__Clostridia; o__Clostridiales; f__Lachnospiraceae	0.998322635
c2465d938ae38a42f3ac28ac7ebaf256	k__Bacteria; p__Firmicutes; c__Clostridia; o__Clostridiales; f__Ruminococcaceae; g__; s__	0.872337261
9b39b7f500026c6657ba34795a6ce03e	k__Bacteria; p__Verrucomicrobia; c__Verrucomicrobiae; o__Verrucomicrobiales; f__Verrucomicrobiaceae; g__Akkermansia; s__	0.99999987
f44b411cff898c8030aaeecc45887449	k__Bacteria; p__Firmicutes; c__Clostridia; o__Clostridiales; f__Clostridiaceae; g__Clostridium; s__butyricum	0.99930406
dfa00c0d0351f85148f7c9b312c8883b	k__Bacteria; p__Firmicutes; c__Clostridia; o__Clostridiales; f__Ruminococcaceae; g__; s__	0.920814334
2680b346c094d3022201b39d4f370c5f	k__Bacteria; p__Firmicutes; c__Clostridia; o__Clostridiales; f__Christensenellaceae; g__; s__	0.739732093
bc6ac4f9e23ef4425b31efe62bce2e6b	k__Bacteria; p__Bacteroidetes; c__Bacteroidia; o__Bacteroidales; f__S24-7; g__; s__	0.997836268
916d684b604c08cae2da2a6692c1312f	k__Bacteria; p__Firmicutes; c__Clostridia; o__Clostridiales; f__Ruminococcaceae; g__; s__	0.954154842
e9973a35a8f7d570eff07cd8c9a87255	k__Bacteria; p__TM7; c__TM7-3; o__CW040; f__F16; g__; s__	0.999999993
062aef07d9028ff969e9950b6e9c168c	k__Bacteria; p__Firmicutes; c__Clostridia; o__Clostridiales; f__Lachnospiraceae	0.882555058
478835676a6f2a6d53c0d1ce2f2b3f14	k__Bacteria; p__Bacteroidetes; c__Bacteroidia; o__Bacteroidales; f__Rikenellaceae; g__; s__	0.985512726
9a4ad570d36ffeeddb2c3c1dcbd53bcb	k__Bacteria; p__Firmicutes; c__Clostridia; o__Clostridiales; f__Veillonellaceae; g__Phascolarctobacterium; s__	0.999977221
f5eea970333e6c25a1aec33f97ad0df3	k__Bacteria; p__Bacteroidetes; c__Bacteroidia; o__Bacteroidales; f__Bacteroidaceae; g__; s__	0.988749801
2fd70a3a0e9ceba1ac95335d32cf603e	k__Bacteria; p__Firmicutes; c__Clostridia; o__Clostridiales; f__Clostridiaceae; g__Clostridium; s__	0.70889547
f201249015436acd5f3345412748da19	k__Bacteria; p__Firmicutes; c__Clostridia; o__Clostridiales; f__Lachnospiraceae	0.821434661
58636988ef6d1563fe0c678527ffbd52	k__Bacteria; p__Firmicutes; c__Clostridia; o__Clostridiales; f__Ruminococcaceae; g__; s__	0.737109565
f67207e67bb5942a184b16f0319463d3	k__Bacteria; p__Firmicutes; c__Clostridia; o__Clostridiales; f__; g__; s__	0.934763633
3a4533ff1910674194baa7bd3eb2044c	k__Bacteria; p__Firmicutes; c__Clostridia; o__Clostridiales	0.993264092
051e0cab03f101d82290f230ae5fab45	k__Bacteria; p__Firmicutes; c__Clostridia; o__Clostridiales; f__Lachnospiraceae	0.846807774
6ba68f530424d96adb3e2aef962d81a3	k__Bacteria; p__Bacteroidetes; c__Bacteroidia; o__Bacteroidales; f__; g__; s__	0.998473788
b48e40e82994c8926941a4ecad93250c	k__Bacteria; p__Firmicutes; c__Clostridia; o__Clostridiales; f__Lachnospiraceae	0.999267325
7a284fcd927ea14b2188eaf4c4d19742	k__Bacteria; p__Bacteroidetes; c__Bacteroidia; o__Bacteroidales; f__; g__; s__	0.99601897
9a64dee012b4cde999726e9b399386e2	k__Bacteria; p__Tenericutes; c__Mollicutes; o__RF39; f__; g__; s__	0.999998862
9516f083a526701f30e1327b5d5a8655	k__Bacteria; p__Bacteroidetes; c__Bacteroidia; o__Bacteroidales; f__Bacteroidaceae; g__5-7N15; s__	0.999993361
b017f7fb38cc1f624da2a3a511b2fc27	k__Bacteria; p__Bacteroidetes; c__Bacteroidia; o__Bacteroidales; f__Rikenellaceae; g__; s__	0.991456352
a87c6ccdfc6e424c1e6b6a1611f29500	k__Bacteria; p__Firmicutes; c__Clostridia; o__Clostridiales	0.763390026
e9971f28613ce996a02de5ff8b089c51	k__Bacteria; p__Firmicutes; c__Clostridia; o__Clostridiales; f__Ruminococcaceae; g__Oscillospira; s__	0.987047029
90613c55ddfab0a52abe036b42ba04a5	k__Bacteria; p__Bacteroidetes; c__Bacteroidia; o__Bacteroidales; f__[Paraprevotellaceae]; g__[Prevotella]; s__	0.99976847
63a1e0d854925909cd18c7b88371174f	k__Bacteria; p__Firmicutes; c__Clostridia; o__Clostridiales; f__Ruminococcaceae	0.990176414
2941531af7169e726e393f256e7e1025	k__Bacteria; p__Bacteroidetes; c__Bacteroidia; o__Bacteroidales; f__; g__; s__	0.996937186
2e690390f97a5d27e0fd2519a4288259	k__Bacteria; p__Firmicutes; c__Clostridia; o__Clostridiales; f__[Mogibacteriaceae]; g__; s__	0.826730137
372bfad1e1ebbac781edb97536ede689	k__Bacteria; p__Verrucomicrobia; c__Verrucomicrobiae; o__Verrucomicrobiales; f__Verrucomicrobiaceae; g__Akkermansia; s__	0.999999003
9bcc4312cad7ccc6d65956e11aa303e8	k__Bacteria; p__Bacteroidetes; c__Bacteroidia; o__Bacteroidales; f__; g__; s__	0.996382152
320d297f6ea37b81ae1427fcc2f8ce57	k__Bacteria; p__Firmicutes; c__Clostridia; o__Clostridiales	0.993313327
ad2e0fad335c2f812b862557663f213f	k__Bacteria; p__Firmicutes; c__Clostridia; o__Clostridiales; f__Lachnospiraceae	0.9287111
f0e6f5ea70f9de5c4687eb967975b7e9	k__Bacteria; p__Firmicutes; c__Clostridia; o__Clostridiales	0.991166157
294e7d207ab55b4dc5009f5997f85984	k__Bacteria; p__Verrucomicrobia; c__Verrucomicrobiae; o__Verrucomicrobiales; f__Verrucomicrobiaceae; g__Akkermansia; s__	0.999999461
359a743d8972790bffa070355ca22664	k__Bacteria; p__Firmicutes; c__Clostridia; o__Clostridiales; f__Christensenellaceae; g__; s__	0.881009798
5bacd9cb5adc97a48734dbd285a12b86	k__Bacteria; p__Bacteroidetes; c__Bacteroidia; o__Bacteroidales; f__; g__; s__	0.99314251
6c75e1129553769176f88cae2131a15d	k__Bacteria; p__Firmicutes; c__Clostridia; o__Clostridiales; f__Ruminococcaceae	0.989110635
01ba8e77fa82281e714dcec8194fe188	k__Bacteria; p__Firmicutes; c__Clostridia; o__Clostridiales; f__Ruminococcaceae; g__; s__	0.790767278
c9b18d7dcee23512e457e61ab4123978	k__Bacteria; p__Firmicutes; c__Clostridia; o__Clostridiales; f__Veillonellaceae; g__Anaerovibrio; s__	0.999995645
6e60784f09d15aceda7ce71bc27d06f1	k__Bacteria; p__Firmicutes; c__Clostridia; o__Clostridiales; f__Ruminococcaceae	0.989905415
0263b1ef019b7647cd89720af58bc50c	k__Bacteria; p__Bacteroidetes; c__Bacteroidia; o__Bacteroidales; f__Bacteroidaceae; g__5-7N15; s__	0.999972431
51aa4979a02e0d62dd120b19a3eaba5b	k__Bacteria; p__Bacteroidetes; c__Bacteroidia; o__Bacteroidales; f__Rikenellaceae; g__; s__	0.993570698
045a5945523ee1302e7a74d7e29862f6	k__Bacteria; p__Firmicutes; c__Clostridia; o__Clostridiales; f__Ruminococcaceae; g__; s__	0.872527975
a4cd100ab603b7832acabd07dc0efa46	k__Bacteria; p__Firmicutes; c__Clostridia; o__Clostridiales; f__Ruminococcaceae; g__; s__	0.978247248
22bf67b6252423e9c5d2e2d4f9874e25	k__Bacteria; p__Bacteroidetes; c__Bacteroidia; o__Bacteroidales; f__Bacteroidaceae; g__5-7N15; s__	0.999999607
092ca24cc51b65ed0fb222e2b5602efb	k__Bacteria; p__Bacteroidetes; c__Bacteroidia; o__Bacteroidales; f__; g__; s__	0.995239181
586fc152d037b5347d279736c6ba4c96	k__Bacteria; p__Firmicutes; c__Clostridia; o__Clostridiales; f__Ruminococcaceae; g__; s__	0.816213401
0d14964ab5c6200ba96db06da78fb53f	k__Bacteria; p__Firmicutes; c__Erysipelotrichi; o__Erysipelotrichales; f__Erysipelotrichaceae; g__Bulleidia; s__	0.999839878
cd1571072d1b481b64e810ce5492ed2b	k__Bacteria; p__Bacteroidetes; c__Bacteroidia; o__Bacteroidales; f__[Paraprevotellaceae]; g__CF231; s__	0.999387847
62ebd432da3df0963e7bb2f263ea0658	k__Bacteria; p__Firmicutes; c__Clostridia; o__Clostridiales; f__Ruminococcaceae; g__; s__	0.904609629
cb53af6f7b67ca008c3e00cb8e31f91a	k__Bacteria; p__Firmicutes; c__Clostridia; o__Clostridiales; f__; g__; s__	0.975877186
b2e5df0320f624d7f542d7659ef5b9d4	k__Bacteria; p__Firmicutes; c__Clostridia; o__Clostridiales; f__Ruminococcaceae; g__; s__	0.899294211
ad6471b355934b2e10f5b03a1b5833c5	k__Bacteria; p__Firmicutes; c__Clostridia; o__Clostridiales; f__Ruminococcaceae	0.989453387
707f0011b4b807c22d1cf958dc8c4c38	k__Bacteria; p__Bacteroidetes; c__Bacteroidia; o__Bacteroidales; f__Bacteroidaceae; g__5-7N15; s__	0.999999872
ab19dfe71c7d60d2e45b11364fd5f2c5	k__Bacteria; p__Firmicutes; c__Clostridia; o__Clostridiales; f__; g__; s__	0.976861771
740da07a09fbbb555d6b946d6a0b1e87	k__Bacteria; p__Firmicutes; c__Clostridia; o__Clostridiales; f__Ruminococcaceae	0.97691993
f97ce41c8346f8271a9b639ce79f82d6	k__Bacteria; p__Firmicutes; c__Clostridia; o__Clostridiales; f__Ruminococcaceae	0.981791087
7afd6aa24fe96aa23adb135755def2a7	k__Bacteria; p__Firmicutes; c__Clostridia; o__Clostridiales; f__Ruminococcaceae; g__; s__	0.947320374
c42cd2ca4a1d40697b6c126c75ef8274	k__Bacteria; p__Spirochaetes; c__Spirochaetes; o__Spirochaetales; f__Spirochaetaceae; g__Treponema; s__	0.99991924
f6e31217c6f692c0fd315199aa4eb0c9	k__Bacteria; p__Bacteroidetes; c__Bacteroidia; o__Bacteroidales; f__[Barnesiellaceae]; g__; s__	0.866873784
f71c37312825b4d870b11cdc56184085	k__Bacteria; p__Bacteroidetes; c__Bacteroidia; o__Bacteroidales; f__[Paraprevotellaceae]; g__[Prevotella]; s__	0.998511182
ae0ac88aa1f02b41e5eb0803a996398c	k__Bacteria; p__Firmicutes; c__Clostridia; o__Clostridiales; f__Clostridiaceae; g__Clostridium; s__	0.949533556
63b841e137d7bdb6b125658c89873573	k__Bacteria; p__Bacteroidetes; c__Bacteroidia; o__Bacteroidales; f__S24-7; g__; s__	0.998873689
57b98890e653ac98e8db1d134f4f52fd	k__Bacteria; p__Actinobacteria; c__Actinobacteria; o__Bifidobacteriales; f__Bifidobacteriaceae; g__; s__	0.934811765
ad50211c5507daf9640a16621ca7195e	k__Bacteria; p__Firmicutes; c__Clostridia; o__Clostridiales; f__Ruminococcaceae; g__; s__	0.965120138
1d89fa5963f20bbfac8eb0481257b97c	k__Bacteria; p__Bacteroidetes; c__Bacteroidia; o__Bacteroidales; f__; g__; s__	0.998240765
e87f8770bb860969d450e45eb46ece65	k__Bacteria; p__Bacteroidetes; c__Bacteroidia; o__Bacteroidales; f__S24-7; g__; s__	0.998617583
5f1709667dceb291d1f97ab317886c62	k__Bacteria; p__Firmicutes; c__Clostridia; o__Clostridiales; f__Lachnospiraceae	0.966276796
544dc96971c3d47ea28be8ed64d6e42a	k__Bacteria; p__Firmicutes; c__Clostridia; o__Clostridiales; f__Ruminococcaceae; g__; s__	0.829967153
943c082073127416a931cf9247e7aa90	k__Bacteria; p__Firmicutes; c__Clostridia; o__Clostridiales; f__Ruminococcaceae; g__Ruminococcus; s__	0.929418463
deef95230e7b3804ca0eff22a09145d2	k__Bacteria; p__Firmicutes; c__Clostridia; o__Clostridiales; f__Clostridiaceae; g__Clostridium; s__	0.776002767
3c271edfdddd37c2b7707624bceaffa9	k__Bacteria; p__Firmicutes; c__Clostridia; o__Clostridiales; f__Ruminococcaceae	0.975912019
eac3f756edc2c3809d12fcb84978b7d4	k__Bacteria; p__Bacteroidetes; c__Bacteroidia; o__Bacteroidales; f__Bacteroidaceae; g__; s__	0.987748652
2c870a2e8f133ce14f44aa1d9fd18820	k__Bacteria; p__Verrucomicrobia; c__Verrucomicrobiae; o__Verrucomicrobiales; f__Verrucomicrobiaceae; g__Akkermansia; s__	0.999999985
f207b4eae1309befd36bb0b7378d5ab9	k__Bacteria; p__Firmicutes; c__Clostridia; o__Clostridiales	0.993748632
9be3fab2b92ddcfd508198e33a09d3df	k__Bacteria; p__Firmicutes; c__Clostridia; o__Clostridiales	0.996988493
4f0b20706f18b599c31628949385ec6e	k__Bacteria; p__Firmicutes; c__Clostridia; o__Clostridiales; f__Lachnospiraceae	0.990892064
5bcc3bbd3bc177881318e9f9fdf042c7	k__Bacteria; p__Firmicutes; c__Clostridia; o__Clostridiales; f__Ruminococcaceae; g__Oscillospira; s__	0.996307892
e64249b6e0b8b195297408a8565e633b	k__Bacteria; p__Bacteroidetes; c__Bacteroidia; o__Bacteroidales; f__; g__; s__	0.998200597
9ac1e9788e86a9b324e27745bd0f301c	k__Bacteria; p__Bacteroidetes; c__Bacteroidia; o__Bacteroidales; f__; g__; s__	0.979811387
036bb124944831066fae2901a14cff8a	k__Bacteria; p__Firmicutes; c__Clostridia; o__Clostridiales; f__Ruminococcaceae; g__; s__	0.944336687
c152dfc8a6daa3b47e456f65e267e3e3	k__Bacteria; p__Bacteroidetes; c__Bacteroidia; o__Bacteroidales; f__; g__; s__	0.992329677
a729375969ea29c9306a7dcf975a621c	k__Bacteria; p__Firmicutes; c__Clostridia; o__Clostridiales; f__Ruminococcaceae; g__; s__	0.875098021
79bb4913082c35db634080f3267d7b6c	k__Bacteria; p__Firmicutes; c__Clostridia; o__Clostridiales; f__Christensenellaceae; g__; s__	0.933706349
bb95e2c79c7adaa525fdacd519f0ff96	k__Bacteria; p__Firmicutes; c__Clostridia; o__Clostridiales; f__; g__; s__	0.778590016
c0d85fd76a8201e2fb59ada962de5f1f	k__Bacteria; p__Bacteroidetes; c__Bacteroidia; o__Bacteroidales; f__Prevotellaceae; g__Prevotella; s__	0.994930022
a27ae33d215f26c58685fd85c7c07bc0	k__Bacteria; p__Firmicutes; c__Clostridia; o__Clostridiales; f__Ruminococcaceae; g__; s__	0.865779567
ff29e0ff7c47e278a32894873eeb88ec	k__Bacteria; p__Firmicutes; c__Clostridia; o__Clostridiales; f__[Mogibacteriaceae]; g__; s__	0.998347429
40f10709a5545d09dbe797f1d98fcad1	k__Bacteria; p__Firmicutes; c__Clostridia; o__Clostridiales; f__Lachnospiraceae	0.934166744
298020e7b7890996bc1ec59c57c35c86	k__Bacteria; p__Firmicutes; c__Clostridia; o__Clostridiales; f__Ruminococcaceae	0.982375269
cfab51eadec6702e91de5092039dbaf6	k__Bacteria; p__Firmicutes; c__Clostridia; o__Clostridiales; f__Ruminococcaceae	0.971939669
22aa01b17d060677bb20c818b6487396	k__Bacteria; p__Bacteroidetes; c__Bacteroidia; o__Bacteroidales; f__S24-7; g__; s__	0.996412403
2de7d4e26f22b3e70f9df77c1f4bd679	k__Bacteria; p__Firmicutes; c__Clostridia; o__Clostridiales; f__Ruminococcaceae	0.989031266
219e045c3ba10a8d2dade343dfa1f05d	k__Bacteria; p__Firmicutes; c__Clostridia; o__Clostridiales; f__Ruminococcaceae; g__; s__	0.758270326
58f4363baa850ae71013712a22e71feb	k__Bacteria; p__Firmicutes; c__Clostridia; o__Clostridiales; f__Clostridiaceae	0.999998536
d83b0e7f016487f15f760af7f0b81b55	k__Bacteria; p__Firmicutes; c__Clostridia; o__Clostridiales; f__Lachnospiraceae; g__Coprococcus; s__	0.911305696
631b1b1c96d94f5cc6ee6012e0c97c7d	k__Bacteria; p__Bacteroidetes; c__Bacteroidia; o__Bacteroidales; f__; g__; s__	0.994179003
6a719bda7c696c81fa3879340a22525e	k__Bacteria; p__Firmicutes; c__Clostridia; o__Clostridiales; f__Ruminococcaceae; g__; s__	0.738424734
3b8035044b594ec79ee04668c4e736e3	k__Bacteria; p__Firmicutes; c__Clostridia; o__Clostridiales; f__[Mogibacteriaceae]; g__; s__	0.999729354
9a2a6a48c26e59c545be2d89f760177c	k__Bacteria; p__Firmicutes; c__Clostridia; o__Clostridiales; f__Lachnospiraceae	0.974190664
16151614d46daf2e5ad023ecbe959606	k__Bacteria; p__Firmicutes; c__Clostridia; o__Clostridiales; f__Ruminococcaceae; g__Oscillospira; s__	0.999304277
81936af441fafc45a6791acedef0cea0	k__Bacteria; p__Bacteroidetes; c__Bacteroidia; o__Bacteroidales; f__Bacteroidaceae; g__5-7N15; s__	0.999973281
4d69bebf79a3b15f329015c1bbc37cf2	k__Bacteria; p__Firmicutes; c__Clostridia; o__Clostridiales; f__Ruminococcaceae; g__; s__	0.71703326
9364760ccb8a9a1190424bf3ead214df	k__Bacteria; p__Firmicutes; c__Clostridia; o__Clostridiales; f__Ruminococcaceae; g__; s__	0.87985051
91d85e05c13b3aabe0040d0e8ce8a1e9	k__Bacteria; p__Bacteroidetes; c__Bacteroidia; o__Bacteroidales; f__; g__; s__	0.997156094
0ad0ae36c3b4b54ef7d6f00ddbeed7c7	k__Bacteria; p__Firmicutes; c__Clostridia; o__Clostridiales; f__[Mogibacteriaceae]; g__; s__	0.984167106
4ca2e5b2d94dd0a92da2d316dd5affc7	k__Bacteria; p__Firmicutes; c__Clostridia; o__Clostridiales; f__Ruminococcaceae; g__; s__	0.943922684
d2d8d2bc4d04175fe3584e77f90c5078	k__Bacteria; p__Firmicutes; c__Erysipelotrichi; o__Erysipelotrichales; f__Erysipelotrichaceae; g__; s__	0.894379799
a0e5804f05f15afceb2fcce652a66292	k__Bacteria; p__Firmicutes; c__Clostridia; o__Clostridiales; f__; g__; s__	0.93963432
16a8b2fb5c7846ebf55d5adef1c5a36e	k__Bacteria; p__Firmicutes; c__Clostridia; o__Clostridiales; f__Lachnospiraceae	0.999002445
943b8ecce9fcc3c94516b7075973227d	k__Bacteria; p__Firmicutes; c__Clostridia; o__Clostridiales	0.978395247
d87e370cb6874c1049f3d3fa66dd4464	k__Bacteria; p__Firmicutes; c__Clostridia; o__Clostridiales; f__Ruminococcaceae	0.923424332
d3d5606f55ea3ae64af60b102dedcb35	k__Bacteria; p__Firmicutes; c__Clostridia; o__Clostridiales; f__Ruminococcaceae; g__Ruminococcus; s__	0.977682115
7d177bac8505e38054bef73b1df2eefd	k__Bacteria; p__Firmicutes; c__Clostridia; o__Clostridiales; f__Lachnospiraceae	0.987012843
4676e1566c6e78e26020788fc9e8ea2b	k__Bacteria; p__Firmicutes; c__Clostridia; o__Clostridiales	0.994711903
50940e0bd591a22512c90a896d337b27	k__Bacteria; p__Firmicutes; c__Clostridia; o__Clostridiales	0.985036058
0507be7f00af0ce2880d35ddb0299bf5	k__Bacteria; p__Firmicutes; c__Clostridia; o__Clostridiales; f__Christensenellaceae; g__; s__	0.790183897
74deb712513b3937388db01ae2a0b7ee	k__Bacteria; p__Firmicutes; c__Clostridia; o__Clostridiales; f__Ruminococcaceae	0.987147319
16628f2e391f4f8f5e40f608091066d1	k__Bacteria; p__Firmicutes; c__Clostridia; o__Clostridiales; f__Lachnospiraceae; g__Coprococcus; s__	0.981238212
8f2f209eb123687c29e18bbe0c12ae09	k__Bacteria; p__Bacteroidetes; c__Bacteroidia; o__Bacteroidales; f__; g__; s__	0.995588253
391088e11c3eeec043299e20f3aa5d85	k__Bacteria; p__Bacteroidetes; c__Bacteroidia; o__Bacteroidales; f__; g__; s__	0.995216687
0b56554ea19590559c11fdf33795f72d	k__Bacteria; p__Firmicutes; c__Clostridia; o__Clostridiales; f__Lachnospiraceae	0.970392564
5bc3e9c693bcd2e008e104c4929658c1	k__Bacteria; p__Firmicutes; c__Clostridia; o__Clostridiales; f__; g__; s__	0.889771715
ddddcc8e5a5b9610eb26e218adf8c639	k__Bacteria; p__Firmicutes; c__Clostridia; o__Clostridiales; f__Ruminococcaceae	0.946421553
713296dd87dbc943c0869c92d9ae1e33	k__Bacteria; p__Firmicutes; c__Clostridia; o__Clostridiales; f__; g__; s__	0.870053812
9efd4c99fe31c3cbdfc7601fcd7ef0ee	k__Bacteria; p__Bacteroidetes; c__Bacteroidia; o__Bacteroidales; f__Rikenellaceae; g__; s__	0.989304895
83a8e58659841f6d2e7c472840bc8087	k__Bacteria; p__Verrucomicrobia; c__Verrucomicrobiae; o__Verrucomicrobiales; f__Verrucomicrobiaceae; g__Akkermansia; s__	0.999999837
463a261a9c06538cbe84e47039c52aa8	k__Bacteria; p__Bacteroidetes; c__Bacteroidia; o__Bacteroidales; f__Bacteroidaceae; g__; s__	0.969069094
fc57ef9ee1bd202d887cf53956ab774f	k__Bacteria; p__Firmicutes; c__Erysipelotrichi; o__Erysipelotrichales; f__Erysipelotrichaceae; g__; s__	0.940019458
24367356e210e164d2900a835ff7df88	k__Bacteria; p__Bacteroidetes; c__Bacteroidia; o__Bacteroidales; f__Prevotellaceae; g__Prevotella; s__	0.986920008
6923b8824770ce25f9bfa40070c79608	k__Bacteria; p__Firmicutes; c__Clostridia; o__Clostridiales; f__Ruminococcaceae; g__Ruminococcus; s__	0.994419989
e13c35fbb99790057eabf34f0a3f8b45	k__Bacteria; p__Bacteroidetes; c__Bacteroidia; o__Bacteroidales; f__; g__; s__	0.995148715
6fefabc30ec631c174714a001c46fd5f	k__Bacteria; p__Firmicutes; c__Clostridia; o__Clostridiales; f__Ruminococcaceae; g__; s__	0.887080223
aee49483004789f2d7c0e3853bcb9ac0	k__Bacteria; p__Verrucomicrobia; c__Verrucomicrobiae; o__Verrucomicrobiales; f__Verrucomicrobiaceae; g__Akkermansia; s__	0.999999874
1762f6a814d1b407097162a40dde48b0	k__Bacteria; p__Bacteroidetes; c__Bacteroidia; o__Bacteroidales; f__; g__; s__	0.993821677
d63423867ebf1286703ff9138ff01b63	k__Bacteria; p__Firmicutes; c__Clostridia; o__Clostridiales; f__Lachnospiraceae; g__; s__	0.716609893
3342f6cf105f27a0960578571c964285	k__Bacteria; p__Firmicutes; c__Clostridia; o__Clostridiales; f__Lachnospiraceae; g__Roseburia; s__	0.722928936
ba7f9cb02d4cdb4a7ccd87f0a4b3a58e	k__Bacteria; p__Firmicutes; c__Clostridia; o__Clostridiales; f__Ruminococcaceae; g__Ruminococcus; s__	0.913535905
ade4a44cd1f8e3df94c9c36da2a0d3c3	k__Bacteria; p__Firmicutes; c__Clostridia; o__Clostridiales; f__Lachnospiraceae; g__Butyrivibrio; s__	0.997092423
d3386f5055a22460410e3ca41f21bcd8	k__Bacteria; p__Bacteroidetes; c__Bacteroidia; o__Bacteroidales; f__S24-7; g__; s__	0.998643575
3e1fb508a6667c57007e8caf6a1596c1	k__Bacteria; p__Firmicutes; c__Clostridia; o__Clostridiales; f__Ruminococcaceae; g__; s__	0.907935483
e747097d0a56ab2a908c3af8fb125b2b	k__Bacteria; p__Bacteroidetes; c__Bacteroidia; o__Bacteroidales; f__Porphyromonadaceae; g__Paludibacter; s__	0.847985637
7bec49fab9fdd936d7bbe23e21527e28	k__Bacteria; p__Firmicutes; c__Clostridia; o__Clostridiales; f__Lachnospiraceae; g__Dorea; s__	0.903196093
0f06759af534edf83a9da0915cb393b9	k__Bacteria; p__Bacteroidetes; c__Bacteroidia; o__Bacteroidales; f__; g__; s__	0.998272249
ce95eb7b1e580d0a77741647e8efaff7	k__Bacteria; p__Verrucomicrobia; c__Verrucomicrobiae; o__Verrucomicrobiales; f__Verrucomicrobiaceae; g__Akkermansia; s__	0.99999843
6ee111122158dfe261193c3dde545604	k__Bacteria; p__Verrucomicrobia; c__Verrucomicrobiae; o__Verrucomicrobiales; f__Verrucomicrobiaceae; g__Akkermansia; s__	0.999999701
5bf660b858ad8942c63039f2561d0314	k__Bacteria; p__Bacteroidetes; c__Bacteroidia; o__Bacteroidales; f__; g__; s__	0.997003651
ee55b1cdd9d2746764316a9daa1527ed	k__Bacteria; p__Firmicutes; c__Clostridia; o__Clostridiales; f__Clostridiaceae; g__Clostridium	0.964679737
0670855e214e326115c6c061eaffe634	k__Bacteria; p__Bacteroidetes; c__Bacteroidia; o__Bacteroidales; f__Rikenellaceae; g__; s__	0.996341999
a7a6921d46550b0e79153b0b1300c80a	k__Bacteria; p__Firmicutes; c__Clostridia; o__Clostridiales; f__; g__; s__	0.963142347
462f11005758f19cecc8651c934d7bda	k__Bacteria; p__Firmicutes; c__Clostridia; o__Clostridiales; f__Lachnospiraceae; g__Coprococcus; s__	0.889903119
fe750d38e342cbfd800b5a9980f3bbf0	k__Bacteria; p__Firmicutes; c__Clostridia; o__Clostridiales; f__; g__; s__	0.95272533
0656ad97ebced90961684b5747384280	k__Bacteria; p__Firmicutes; c__Clostridia; o__Clostridiales; f__Lachnospiraceae; g__Butyrivibrio; s__	0.928911846
81ebb85bc4427d196e57af617e738aa2	k__Bacteria; p__Spirochaetes; c__Spirochaetes; o__Spirochaetales; f__Spirochaetaceae; g__Treponema; s__	0.999514235
12cd29684bd95aa92f9d8282809f940b	k__Bacteria; p__Firmicutes; c__Clostridia; o__Clostridiales; f__Ruminococcaceae; g__; s__	0.909972686
58b2027314bec46142d3da28ceb56486	k__Bacteria; p__Bacteroidetes; c__Bacteroidia; o__Bacteroidales; f__Rikenellaceae; g__; s__	0.996749649
e3a5e3dc1e4da981e2f84c4e6b31e929	k__Bacteria; p__Firmicutes; c__Clostridia; o__Clostridiales; f__; g__; s__	0.893342259
532841aa3e4bda1f69347e8f63ef21cd	k__Bacteria; p__Firmicutes; c__Clostridia; o__Clostridiales; f__Ruminococcaceae	0.992335159
26d8610651bcf72f8926dcbf62ab8090	k__Bacteria; p__Bacteroidetes; c__Bacteroidia; o__Bacteroidales; f__Bacteroidaceae; g__; s__	0.988977628
a0916ba6b3771e7e0c5d4a54f7f72b42	k__Bacteria; p__Firmicutes; c__Clostridia; o__Clostridiales; f__Lachnospiraceae	0.976066455
b6e6cca89ac673a8d355fab7222bafb2	k__Bacteria; p__Firmicutes; c__Clostridia; o__Clostridiales; f__Ruminococcaceae; g__; s__	0.935514311
cf6af28cb33a41384732faee1834cbc4	k__Bacteria; p__Bacteroidetes; c__Bacteroidia; o__Bacteroidales; f__; g__; s__	0.998106097
ebd674e0ee48f785ed128fbd5b04034b	k__Bacteria; p__Firmicutes; c__Clostridia; o__Clostridiales; f__Lachnospiraceae	0.971021956
7f732cb2ae52b370f5bfdc795b91b6c7	k__Bacteria; p__Firmicutes; c__Clostridia; o__Clostridiales; f__Ruminococcaceae; g__; s__	0.838112044
f86d95378b8d0603128c1d68ee867008	k__Bacteria; p__Bacteroidetes; c__Bacteroidia; o__Bacteroidales; f__; g__; s__	0.994862016
3a0184297fd344e207740fbebac8e0e4	k__Bacteria; p__Firmicutes; c__Clostridia; o__Clostridiales; f__Ruminococcaceae; g__Ruminococcus; s__	0.951369623
5cc6cb5c5b3f0597f3693239390317d9	k__Bacteria; p__Firmicutes; c__Clostridia; o__Clostridiales; f__Ruminococcaceae	0.994255246
60675122a08554286ebcfb98427d1759	k__Bacteria; p__Firmicutes; c__Clostridia; o__Clostridiales; f__Lachnospiraceae; g__Roseburia	0.974519062
9b1d552fd5ca3aec94017d9db80678d1	k__Bacteria; p__Firmicutes; c__Clostridia; o__Clostridiales; f__Ruminococcaceae	0.994014851
ee1e5fb8567f499d99a299f2db4df523	k__Bacteria; p__Firmicutes; c__Clostridia; o__Clostridiales; f__Ruminococcaceae; g__Oscillospira; s__	0.909092762
4669f5597b27d5717467f9be33b8ae60	k__Bacteria; p__Bacteroidetes; c__Bacteroidia; o__Bacteroidales; f__; g__; s__	0.997164118
cb2a67a02f79d3da985942f1701ec14f	k__Bacteria; p__Firmicutes; c__Clostridia; o__Clostridiales; f__; g__; s__	0.91989503
6b72494924038e3b0738de0f7aa868a1	k__Bacteria; p__Bacteroidetes; c__Bacteroidia; o__Bacteroidales; f__; g__; s__	0.997324284
c9e5f6758287395ff00baa5cdac59dfd	k__Bacteria; p__Bacteroidetes; c__Bacteroidia; o__Bacteroidales; f__S24-7; g__; s__	0.99698058
5e51386577adb64859005d88600564c6	k__Bacteria; p__Firmicutes; c__Erysipelotrichi; o__Erysipelotrichales; f__Erysipelotrichaceae; g__p-75-a5; s__	0.99982139
1e0fb46e984f3932787e0ca7ea28e062	k__Bacteria; p__Firmicutes; c__Clostridia; o__Clostridiales	0.990704635
f5f4e05fc1371f7091d6b049fe78e58f	k__Bacteria; p__Bacteroidetes; c__Bacteroidia; o__Bacteroidales; f__[Odoribacteraceae]; g__Odoribacter; s__	0.99994556
431f72ecc985adba8643b52e5ccbebb7	k__Bacteria; p__Firmicutes; c__Clostridia; o__Clostridiales	0.994847189
8bfbf47026404fdd431957eed93645bc	k__Bacteria; p__Firmicutes; c__Clostridia; o__Clostridiales; f__; g__; s__	0.980670129
8210067ef61a8e107a4ae3af7788650c	k__Bacteria; p__Bacteroidetes; c__Bacteroidia; o__Bacteroidales; f__; g__; s__	0.995067627
63850b0772766887ddc449bc747edccc	k__Bacteria; p__Firmicutes; c__Clostridia; o__Clostridiales; f__; g__; s__	0.916667206
112751cf44570ca82bf40f8d712de353	k__Bacteria; p__Firmicutes; c__Clostridia; o__Clostridiales; f__Ruminococcaceae; g__; s__	0.94182624
c21d9ef4667379294daea98078f6d053	k__Bacteria; p__Firmicutes; c__Clostridia; o__Clostridiales	0.995385909
a2af566be10ecb34409e60bc49bf070c	k__Bacteria; p__Firmicutes; c__Clostridia; o__Clostridiales; f__Lachnospiraceae	0.870090454
160b3dfb87340cdd8d982ea3ff5e9b06	k__Bacteria; p__Actinobacteria; c__Actinobacteria; o__Bifidobacteriales; f__Bifidobacteriaceae; g__Bifidobacterium; s__	0.971146673
a8a54b1e1f920afa4c7fd5dc8e2fa801	k__Bacteria; p__Bacteroidetes; c__Bacteroidia; o__Bacteroidales; f__S24-7; g__; s__	0.805305094
23e1cdb2bd3bb6db573e50ab0b3ee505	k__Bacteria; p__Firmicutes; c__Clostridia; o__Clostridiales; f__Ruminococcaceae	0.989459949
8207556a8e77833e2a9fddc627a3694f	k__Bacteria; p__Bacteroidetes; c__Bacteroidia; o__Bacteroidales; f__; g__; s__	0.997762213
28cb67ea9996e5a20aac3b643198d2a9	k__Bacteria; p__Firmicutes; c__Clostridia; o__Clostridiales	0.942753914
a6fd9761ff8580c73b4cda37a10d54bd	k__Bacteria; p__Firmicutes; c__Clostridia; o__Clostridiales; f__Ruminococcaceae; g__; s__	0.903335017
18d5bbb60d02b536cb5545fe2c195b48	k__Bacteria; p__Firmicutes; c__Clostridia; o__Clostridiales; f__Lachnospiraceae; g__Roseburia; s__	0.85528158
52a5caae730e417d5b5603d1a7e95c19	k__Bacteria; p__Bacteroidetes; c__Bacteroidia; o__Bacteroidales; f__; g__; s__	0.997702782
ba723ad4f0167a989c3242961a800e84	k__Bacteria; p__Firmicutes; c__Clostridia; o__Clostridiales; f__; g__; s__	0.970643266
da27829017508823a865328256811aa0	k__Bacteria; p__Firmicutes; c__Clostridia; o__Clostridiales; f__Lachnospiraceae; g__Roseburia; s__	0.712887863
3a789b314f638235c08881d3f5ca213e	k__Bacteria; p__Firmicutes; c__Clostridia; o__Clostridiales	0.997585951
fcf0f156d009bfac3988021a20bf5ac8	k__Bacteria; p__Firmicutes; c__Clostridia; o__Clostridiales; f__; g__; s__	0.894537562
8ea3b783c5eeaa871de6872d7218f4a1	k__Bacteria; p__Firmicutes; c__Clostridia; o__Clostridiales	0.987470271
0a8f85a1959bbaf83b6bc35906be3144	k__Bacteria; p__Firmicutes; c__Clostridia; o__Clostridiales; f__Ruminococcaceae; g__; s__	0.862565763
f09b04652194e7fcf74e89e09f58e459	k__Bacteria; p__Bacteroidetes; c__Bacteroidia; o__Bacteroidales; f__Prevotellaceae; g__Prevotella; s__	0.993835031
e84db27b22e063f4fdcc77f8c745aa47	k__Bacteria; p__Firmicutes; c__Clostridia; o__Clostridiales; f__Ruminococcaceae; g__Ruminococcus; s__	0.993869474
880490faae351cc5dec5423b7a3894cf	k__Bacteria; p__Verrucomicrobia; c__Verrucomicrobiae; o__Verrucomicrobiales; f__Verrucomicrobiaceae; g__Akkermansia; s__	0.999990081
7f84a804a106eaca016c95b1d6cb9172	k__Bacteria; p__Firmicutes; c__Clostridia; o__Clostridiales; f__Ruminococcaceae; g__Oscillospira; s__	0.955880687
ba06c53984bf1d647b2b2c89b957957b	k__Bacteria; p__TM7; c__TM7-3; o__CW040; f__F16; g__; s__	0.999995295
a97397ed185a468b576569a193f31c88	k__Bacteria; p__Bacteroidetes; c__Bacteroidia; o__Bacteroidales; f__Rikenellaceae; g__; s__	0.99007726
49300e6db1d7ea4e66daaddcde7d8595	k__Bacteria; p__Bacteroidetes; c__Bacteroidia; o__Bacteroidales; f__Bacteroidaceae; g__5-7N15; s__	0.999987636
53562f053ffdf89af55c39f3538e833a	k__Bacteria; p__Firmicutes; c__Clostridia; o__Clostridiales; f__Ruminococcaceae	0.992923351
4cd68bde3da2d85d98db59074a6b1e72	k__Bacteria; p__Firmicutes; c__Clostridia; o__Clostridiales; f__Ruminococcaceae; g__Oscillospira; s__	0.985868175
b4ab65feb8ef07d7d9e33504352d6b3d	k__Bacteria; p__Firmicutes; c__Clostridia; o__Clostridiales; f__Lachnospiraceae; g__Blautia; s__	0.980678533
497c25c2f68fd002bf5f5cb234456e33	k__Bacteria; p__Bacteroidetes; c__Bacteroidia; o__Bacteroidales; f__Rikenellaceae; g__; s__	0.994030375
436868a16fe7ce6b7b3509735b90b623	k__Bacteria; p__Verrucomicrobia; c__Verrucomicrobiae; o__Verrucomicrobiales; f__Verrucomicrobiaceae; g__Akkermansia; s__	0.999999819
e51b3435f72235dc2be8e61b8ece077f	k__Bacteria; p__TM7; c__TM7-3; o__CW040; f__F16; g__; s__	0.99999992
cac627a12c5a0b9f7aa8a6358e531880	k__Bacteria; p__Spirochaetes; c__Spirochaetes; o__Spirochaetales; f__Spirochaetaceae; g__Treponema; s__	0.999731157
082009caa3513d49ed4ffee679d6e04f	k__Bacteria; p__Tenericutes; c__Mollicutes; o__RF39; f__; g__; s__	0.999998377
e4c3916d177f6ff144a0a071f2b5d82d	k__Bacteria; p__Firmicutes; c__Clostridia; o__Clostridiales; f__Ruminococcaceae; g__; s__	0.815533478
4559fd773769ef95e7b1176f485a7502	k__Bacteria; p__Firmicutes; c__Clostridia; o__Clostridiales; f__; g__; s__	0.973557864
b4b9bde60baea26c0602ca51565a7472	k__Bacteria; p__Firmicutes; c__Clostridia; o__Clostridiales; f__Ruminococcaceae; g__Ruminococcus; s__	0.904174953
d4f72ffc0844a700ff72d4e5cbd632ab	k__Bacteria; p__Bacteroidetes; c__Bacteroidia; o__Bacteroidales; f__[Paraprevotellaceae]; g__CF231; s__	0.999990869
d5c85331f8816dddce92ed07e7c55497	k__Bacteria; p__Firmicutes; c__Erysipelotrichi; o__Erysipelotrichales; f__Erysipelotrichaceae; g__; s__	0.907073189
fdff15d5620fa71ed35d1fa11f4b5363	k__Bacteria; p__Firmicutes; c__Clostridia; o__Clostridiales; f__Ruminococcaceae; g__; s__	0.786142555
1ae5120bfe8e413db16048163e1811e0	k__Bacteria; p__Bacteroidetes; c__Bacteroidia; o__Bacteroidales; f__; g__; s__	0.99888989
02eda09e752040b940b8558555ddb716	k__Bacteria; p__Firmicutes; c__Clostridia; o__Clostridiales; f__; g__; s__	0.788053907
c9ffc78936c0466ba07801cdad0d0349	k__Bacteria; p__Firmicutes; c__Clostridia; o__Clostridiales; f__Ruminococcaceae; g__; s__	0.911593534
d5adc369897c40b7135708bb0c011c81	k__Bacteria; p__Firmicutes; c__Clostridia; o__Clostridiales; f__Ruminococcaceae; g__; s__	0.948305915
715047e54d56efdca9495aa5da9c7571	k__Bacteria; p__Firmicutes; c__Clostridia; o__Clostridiales; f__Christensenellaceae; g__; s__	0.76345618
0cc57a57c1bd33fc3f8c485643f27077	k__Bacteria; p__Firmicutes; c__Clostridia; o__Clostridiales	0.998536459
f786ebb3fd6c938dde8aafb9d77b52be	k__Bacteria; p__Tenericutes; c__Mollicutes; o__RF39; f__; g__; s__	0.999999256
04fe6150f9c68cca1f64ee8328ea00b7	k__Bacteria; p__Firmicutes; c__Clostridia; o__Clostridiales; f__Ruminococcaceae; g__; s__	0.884838883
a850b304f53df1b053697ac182eedd4d	k__Bacteria; p__Firmicutes; c__Clostridia; o__Clostridiales; f__Ruminococcaceae; g__Ruminococcus; s__	0.902850773
8e4f09985a91f8df3cf2129bb95567e8	k__Bacteria; p__Bacteroidetes; c__Bacteroidia; o__Bacteroidales; f__; g__; s__	0.997357911
343d0737a2e420b491cd2362b5d1992c	k__Bacteria; p__TM7; c__TM7-3; o__CW040; f__F16; g__; s__	0.999997822
4039dc1b4c714146bbf3b32bfe3d1e9e	k__Bacteria; p__Firmicutes; c__Clostridia; o__Clostridiales	0.912547481
ff94ee27e2560532b7343f0c027c65ea	k__Bacteria; p__Bacteroidetes; c__Bacteroidia; o__Bacteroidales; f__Bacteroidaceae; g__Bacteroides; s__	0.856261267
dd10c678a53942320806ce8a950b4fe7	k__Bacteria; p__Firmicutes; c__Clostridia; o__Clostridiales; f__Lachnospiraceae; g__Coprococcus; s__	0.978951568
e7a2bee2967a37375e12cc921d7abad9	k__Bacteria; p__Bacteroidetes; c__Bacteroidia; o__Bacteroidales; f__[Paraprevotellaceae]; g__CF231; s__	0.999793508
9b59ec564daba1c6476fb301cdc8a182	k__Bacteria; p__Firmicutes; c__Clostridia; o__Clostridiales; f__Ruminococcaceae; g__Oscillospira; s__	0.967501754
a659b87842a41bc15720bfa3438b5011	k__Bacteria; p__Spirochaetes; c__Spirochaetes; o__Spirochaetales; f__Spirochaetaceae; g__Treponema; s__	0.999110193
7e3137004f06dbf128a348dbc2a6a3d0	k__Bacteria; p__Firmicutes; c__Clostridia; o__Clostridiales; f__Christensenellaceae; g__; s__	0.825564113
65502f4d311102fb935379359a1bdee2	k__Bacteria; p__Firmicutes; c__Clostridia; o__Clostridiales; f__Lachnospiraceae	0.974514172
d7e437e64b1b6d0be70b6e8e7de3317f	k__Bacteria; p__Bacteroidetes; c__Bacteroidia; o__Bacteroidales; f__S24-7; g__; s__	0.99853001
b016332d315e43d1e8149ed5372a267b	k__Bacteria; p__Firmicutes; c__Clostridia; o__Clostridiales; f__Ruminococcaceae; g__; s__	0.789732981
8e711034181f7c5c436a63baef67689d	k__Bacteria; p__Bacteroidetes; c__Bacteroidia; o__Bacteroidales; f__Bacteroidaceae; g__; s__	0.993751117
a9f75e22182666f759796b34cec5dc90	k__Bacteria; p__Bacteroidetes; c__Bacteroidia; o__Bacteroidales	0.999761187
1e3bbc05a71989c87cb98c518d7c7c1a	k__Bacteria; p__Firmicutes; c__Clostridia; o__Clostridiales; f__Ruminococcaceae	0.927813909
9092531aebde028dd2770bfdcf8353de	k__Bacteria; p__Firmicutes; c__Clostridia; o__Clostridiales; f__Ruminococcaceae; g__; s__	0.928168131
fe3b6445567bd10187e39a8aafcb9e84	k__Bacteria; p__Firmicutes; c__Clostridia; o__Clostridiales; f__Ruminococcaceae; g__; s__	0.842474839
6284d8cacf588f5cf8557daaa49ccc0c	k__Bacteria; p__Firmicutes; c__Clostridia; o__Clostridiales; f__Lachnospiraceae; g__Dorea; s__	0.849109542
9d4781a274f7de202786281284cdbaf4	k__Bacteria; p__Bacteroidetes; c__Bacteroidia; o__Bacteroidales; f__; g__; s__	0.997552932
2d19d0b5cd85a576bfa0cc00c8e51c43	k__Bacteria; p__Bacteroidetes; c__Bacteroidia; o__Bacteroidales; f__Porphyromonadaceae; g__Paludibacter; s__	0.855073153
602d78f4366d577d993f6daeccfab496	k__Bacteria; p__Bacteroidetes; c__Bacteroidia; o__Bacteroidales; f__S24-7; g__; s__	0.999774492
3fc3627fe049294f65fdc70c7c56a133	k__Bacteria; p__Bacteroidetes; c__Bacteroidia; o__Bacteroidales; f__S24-7; g__; s__	0.997164559
2cf5280b8446b5b8346d8959ce7f3134	k__Bacteria; p__Bacteroidetes; c__Bacteroidia; o__Bacteroidales; f__; g__; s__	0.995446134
eea8263691849479d2d1149f1cce035a	k__Bacteria; p__Firmicutes; c__Clostridia; o__Clostridiales; f__Lachnospiraceae	0.874726772
c3c1f704d52e571c85525a420e1458c3	k__Bacteria; p__Bacteroidetes; c__Bacteroidia; o__Bacteroidales; f__Bacteroidaceae; g__5-7N15; s__	0.999997241
8c673c12e8c36a3d6b5ae81d52e6626f	k__Bacteria; p__Firmicutes; c__Clostridia; o__Clostridiales; f__Ruminococcaceae; g__; s__	0.949818543
fcacdc251f97d2dac93d2b79c7270158	k__Bacteria; p__Bacteroidetes; c__Bacteroidia; o__Bacteroidales; f__; g__; s__	0.99487024
ba7e2abfdb7b3cc13c0db89ef05ff59c	k__Bacteria; p__Bacteroidetes; c__Bacteroidia; o__Bacteroidales; f__S24-7; g__; s__	0.999180211
46f1e3ef25fa73e0d67f28555e8dad12	k__Bacteria; p__Firmicutes; c__Clostridia; o__Clostridiales; f__Ruminococcaceae; g__; s__	0.786716323
d402425498c4c4c6a24b4af7574660c7	k__Bacteria; p__TM7; c__TM7-3; o__CW040; f__F16; g__; s__	0.999999804
36daac0a62bd2b0d5c48754648242e03	k__Bacteria; p__Bacteroidetes; c__Bacteroidia; o__Bacteroidales; f__S24-7; g__; s__	0.996067235
ee5aea8cdeac78119e052ab0f35e9c2d	k__Bacteria; p__Firmicutes; c__Clostridia; o__Clostridiales	0.996129683
9912550b9225896737e591a64577ccdf	k__Bacteria; p__Firmicutes; c__Clostridia; o__Clostridiales; f__Christensenellaceae; g__; s__	0.878099961
ea663541f33f922317a0f15d26b4012d	k__Bacteria; p__Firmicutes; c__Clostridia; o__Clostridiales	0.996641039
76036bc828f148ecd438011c3ed03095	k__Bacteria; p__Firmicutes; c__Clostridia; o__Clostridiales; f__Lachnospiraceae	0.997683878
df26a8c3dab605e384552c6b5983333e	k__Bacteria; p__Firmicutes; c__Clostridia; o__Clostridiales; f__Ruminococcaceae	0.982302267
b2660b85552f48fb4216d470a75dcec8	k__Bacteria; p__Firmicutes; c__Clostridia; o__Clostridiales	0.914875466
462e8ba98ab1192024cddca28e6759a8	k__Bacteria; p__Bacteroidetes; c__Bacteroidia; o__Bacteroidales; f__; g__; s__	0.997774128
f34c60df0de721d77ca824b93cf5c1e3	k__Bacteria; p__Firmicutes; c__Clostridia; o__Clostridiales; f__[Mogibacteriaceae]; g__; s__	0.998143072
fb8f41f30c9cd510a197c85c38428247	k__Bacteria; p__Firmicutes; c__Clostridia; o__Clostridiales; f__Ruminococcaceae	0.919774799
b87b7f2ae18cacb8ee60d997fce30e2b	k__Bacteria; p__Firmicutes; c__Clostridia; o__Clostridiales; f__Lachnospiraceae; g__; s__	0.722195008
88ace6bc9bbd33cd116f6fbf867fe445	k__Bacteria; p__Firmicutes; c__Clostridia; o__Clostridiales; f__Ruminococcaceae; g__Oscillospira; s__	0.998205186
4d736f3474b7ed9f6ae75a54c2913eaf	k__Bacteria; p__Bacteroidetes; c__Bacteroidia; o__Bacteroidales; f__[Paraprevotellaceae]; g__CF231; s__	0.999971941
0cc3d17f228805dc608d339870682939	k__Bacteria; p__Bacteroidetes; c__Bacteroidia; o__Bacteroidales; f__; g__; s__	0.998718216
5f2c5b1d6d3520a7dba05c6d152ace6d	k__Bacteria; p__Bacteroidetes; c__Bacteroidia; o__Bacteroidales; f__Bacteroidaceae; g__5-7N15; s__	0.99872074
5e86a203a84c008518f7223d24189e2a	k__Bacteria; p__Firmicutes; c__Clostridia; o__Clostridiales; f__Ruminococcaceae	0.988192581
7a39fab6680b42264f4daef6ca585955	k__Bacteria; p__Firmicutes; c__Clostridia; o__Clostridiales; f__Ruminococcaceae	0.984818206
fd464af830400c68a5c3f7ba59e11bdd	k__Bacteria; p__Spirochaetes; c__Spirochaetes; o__Spirochaetales; f__Spirochaetaceae; g__Treponema; s__	0.998956322
0f376d5d7902b726b4a899e84911db14	k__Bacteria; p__Bacteroidetes; c__Bacteroidia; o__Bacteroidales; f__; g__; s__	0.994984881
9d2635b09396c1919d911ba279ac01b5	k__Bacteria; p__Firmicutes; c__Clostridia; o__Clostridiales	0.996360611
0249c319f96bbd6494a1f87452b0872f	k__Bacteria; p__Firmicutes; c__Clostridia; o__Clostridiales; f__; g__; s__	0.981298703
ff8fffae3956901924bf5b54a8fa67a7	k__Bacteria; p__TM7; c__TM7-3; o__CW040; f__F16; g__; s__	0.999999877
2ca9ea7de86962798072d388cd5fabcd	k__Bacteria; p__Firmicutes; c__Clostridia; o__Clostridiales; f__Clostridiaceae; g__Clostridium; s__	0.736698134
826323f2e48cc2a76843067f72482da7	k__Bacteria; p__Bacteroidetes; c__Bacteroidia; o__Bacteroidales; f__Rikenellaceae; g__; s__	0.993969079
98aa19769918c343bd7d4bab7709d36d	k__Bacteria; p__Firmicutes; c__Clostridia; o__Clostridiales	0.982472691
14d411a5f321a6a94fe1095e3140e9a9	k__Bacteria; p__Firmicutes; c__Clostridia; o__Clostridiales; f__[Mogibacteriaceae]; g__; s__	0.999471685
094636473d0093da6621953431353c54	k__Bacteria; p__Firmicutes; c__Clostridia; o__Clostridiales; f__Lachnospiraceae	0.933342933
c318fc6ca5611daba2fb61da74b5efae	k__Bacteria; p__Firmicutes; c__Clostridia; o__Clostridiales; f__Ruminococcaceae; g__Ruminococcus; s__bromii	0.991835252
3566c827339ca2bc553b0a03245131a0	k__Bacteria; p__Verrucomicrobia; c__Verrucomicrobiae; o__Verrucomicrobiales; f__Verrucomicrobiaceae; g__Akkermansia; s__	0.999999911
27a9bb779cc46ca2b5970f16bd4cb4c1	k__Archaea; p__Euryarchaeota; c__Methanobacteria; o__Methanobacteriales; f__Methanobacteriaceae; g__Methanobrevibacter; s__	0.999993
1721b12b6926b93213caa4fd5e37b87d	k__Bacteria; p__Bacteroidetes; c__Bacteroidia; o__Bacteroidales; f__Rikenellaceae; g__; s__	0.995210764
cf4e44c7c5f1604a7875af7fa09d5b5a	k__Bacteria; p__Bacteroidetes; c__Bacteroidia; o__Bacteroidales; f__; g__; s__	0.995949343
e2cdfa0d8ee5272fdc590c63694ab1a4	k__Bacteria; p__Firmicutes; c__Clostridia; o__Clostridiales; f__Ruminococcaceae; g__; s__	0.968207972
52b38c9be4e541af9448d8611a001de5	k__Bacteria; p__Firmicutes; c__Clostridia; o__Clostridiales	0.997683167
07a104c1aac69651df5354fd2dd6f3e6	k__Bacteria; p__Firmicutes; c__Clostridia; o__Clostridiales; f__Lachnospiraceae	0.97052755
0d1434eaf114416cb98d1877b9a2a9eb	k__Bacteria; p__Bacteroidetes; c__Bacteroidia; o__Bacteroidales; f__; g__; s__	0.99737186
0d66aa3a9398796c6f0d8dc25e3d5935	k__Bacteria; p__Bacteroidetes; c__Bacteroidia; o__Bacteroidales; f__[Paraprevotellaceae]; g__; s__	0.821515959
5d5cbd8b22d43bca64ec98b902e94f0b	k__Bacteria; p__Bacteroidetes; c__Bacteroidia; o__Bacteroidales; f__RF16; g__; s__	0.999993486
a29be1e8ffd7c30b88c04ebb20a7647b	k__Bacteria; p__Bacteroidetes; c__Bacteroidia; o__Bacteroidales; f__; g__; s__	0.997953164
2fa91476ed8b159226604dff8f3eafe6	k__Bacteria; p__Firmicutes; c__Clostridia; o__Clostridiales	0.981447741
056d48b338400b422cb32117a1cac96a	k__Bacteria; p__Firmicutes; c__Clostridia; o__Clostridiales; f__Christensenellaceae; g__; s__	0.896198743
7185908ae06bf8b0997bc22b56008485	k__Bacteria; p__Bacteroidetes; c__Bacteroidia; o__Bacteroidales; f__; g__; s__	0.997634155
2c388d54396dce972d8833ef8f2b7575	k__Bacteria; p__Spirochaetes; c__Spirochaetes; o__M2PT2-76; f__; g__; s__	0.999913597
990f1c75c16af305304c8a7bbb930576	k__Bacteria; p__Firmicutes; c__Clostridia; o__Clostridiales; f__Ruminococcaceae	0.95489123
8eaf10e80839efaa34276219065ed22b	k__Bacteria; p__Bacteroidetes; c__Bacteroidia; o__Bacteroidales; f__S24-7; g__; s__	0.999033208
bd83ab73f4fdfc620c6f11df2d02e90a	k__Bacteria; p__Bacteroidetes; c__Bacteroidia; o__Bacteroidales; f__Bacteroidaceae; g__5-7N15; s__	0.999481375
c1ba0331239205fe49700b627d70b0c9	k__Bacteria; p__Firmicutes; c__Clostridia; o__Clostridiales	0.999909305
ea4830332e15bcd8cd6cd537b608a417	k__Bacteria; p__Firmicutes; c__Clostridia; o__Clostridiales; f__Lachnospiraceae	0.95128126
b2ce909dfe94f44cea8609fcb984f881	k__Bacteria; p__Firmicutes; c__Clostridia; o__Clostridiales; f__Ruminococcaceae	0.980686222
6db9d00886ae8916791ee8c5b82b027f	k__Bacteria; p__Firmicutes; c__Clostridia; o__Clostridiales; f__Ruminococcaceae	0.988724391
902891998ad8fdab5e070bc062a453c8	k__Bacteria; p__Firmicutes; c__Clostridia; o__Clostridiales; f__Ruminococcaceae; g__Ruminococcus; s__	0.994608512
fbeab4352230903030ca67fc8708d91f	k__Bacteria; p__Firmicutes; c__Clostridia; o__Clostridiales; f__Lachnospiraceae	0.946415925
6c557e60b746ac53c2b6b5cf5b397527	k__Bacteria; p__Bacteroidetes; c__Bacteroidia; o__Bacteroidales; f__Bacteroidaceae; g__5-7N15; s__	0.999976108
3a457de4b55ee1f06f07df1f2964d297	k__Bacteria; p__Firmicutes; c__Clostridia; o__Clostridiales; f__Ruminococcaceae	0.951927566
89b6bd6ef964af02e523e42f2221e0c6	k__Bacteria; p__Firmicutes; c__Clostridia; o__Clostridiales; f__Ruminococcaceae; g__; s__	0.843581626
2ccf5786f0b43356090f9563bf8b2540	k__Bacteria; p__Bacteroidetes; c__Bacteroidia; o__Bacteroidales; f__Rikenellaceae; g__; s__	0.998261536
ca155c7824d3cbd8105e1ded830f6a53	k__Bacteria; p__Firmicutes; c__Clostridia; o__Clostridiales; f__Clostridiaceae; g__Clostridium; s__	0.793073961
0074436d7bd2e7978171d1f90fb8754f	k__Bacteria; p__Firmicutes; c__Clostridia; o__Clostridiales; f__Lachnospiraceae; g__; s__	0.732405014
ae2323639538c5d08bbf572c199bfd75	k__Bacteria; p__Bacteroidetes; c__Bacteroidia; o__Bacteroidales; f__[Paraprevotellaceae]; g__; s__	0.794376816
b2df8fe9c75c24c5c629ee7f3167f09b	k__Bacteria; p__Cyanobacteria; c__4C0d-2; o__YS2; f__; g__; s__	0.99999817
56d877b5ac8f11c3fb94fe5aa1190494	k__Bacteria; p__Firmicutes; c__Clostridia; o__Clostridiales; f__Lachnospiraceae	0.954338313
40ba5cfd10c5b6e29d47a06ff2bf2cfd	k__Bacteria; p__Firmicutes; c__Clostridia; o__Clostridiales	0.990875803
5517788015e76cf78e59e91b45c1aa90	k__Bacteria; p__Firmicutes; c__Clostridia; o__Clostridiales; f__Ruminococcaceae; g__; s__	0.850566741
a2fcf8ccaf6e5e2f5a2a1f6fdfd4b8a2	k__Bacteria; p__Firmicutes; c__Clostridia; o__Clostridiales; f__Lachnospiraceae	0.969615307
bf3e685cb645b7fb15cce7e604537e05	k__Bacteria; p__Firmicutes; c__Clostridia; o__Clostridiales; f__Ruminococcaceae; g__Ruminococcus; s__	0.99437987
6f549f4a1a4f181a506607998e743f9d	k__Bacteria; p__Firmicutes; c__Clostridia; o__Clostridiales	0.985034128
6aa71e8ea92bbb639e1fac9894679c92	k__Bacteria; p__Bacteroidetes; c__Bacteroidia; o__Bacteroidales; f__Rikenellaceae; g__; s__	0.99287548
a1fd0d08281d6bb4380bb35f9fae3215	k__Bacteria; p__Bacteroidetes; c__Bacteroidia; o__Bacteroidales; f__S24-7; g__; s__	0.999655003
1fe4e967c13615315f7d07ac895eaeed	k__Bacteria; p__Bacteroidetes; c__Bacteroidia; o__Bacteroidales; f__S24-7; g__; s__	0.999059875
b7f29d53fd5b7ec44fd91389ad93450c	k__Bacteria; p__Firmicutes; c__Clostridia; o__Clostridiales; f__Ruminococcaceae; g__Ruminococcus; s__flavefaciens	0.930460916
fa15255a43bfcf6a17f5187c18fb2934	k__Bacteria; p__Firmicutes; c__Clostridia; o__Clostridiales; f__Ruminococcaceae	0.986985322
b4c197ef0e797e2a095fa3ab17d60fd2	k__Bacteria; p__Bacteroidetes; c__Bacteroidia; o__Bacteroidales; f__; g__; s__	0.997027154
7a07fb00f1edcbc96619ed49a5412db6	k__Bacteria; p__Bacteroidetes; c__Bacteroidia; o__Bacteroidales; f__; g__; s__	0.997550473
e046a9e16b273a241cd57fe3051a1b54	k__Bacteria; p__Bacteroidetes; c__Bacteroidia; o__Bacteroidales; f__Rikenellaceae; g__; s__	0.998437097
1fba33474df36120d387c19dd118bd48	k__Bacteria; p__Firmicutes; c__Clostridia; o__Clostridiales; f__; g__; s__	0.978688654
7bc60c5e609b1d6a7b70576b0f01bb0f	k__Bacteria; p__Firmicutes; c__Clostridia; o__Clostridiales; f__Ruminococcaceae; g__; s__	0.881876645
61876fc26cc5bc991dfe5a95301fd52c	k__Bacteria; p__Firmicutes; c__Clostridia; o__Clostridiales; f__Ruminococcaceae; g__Ruminococcus; s__	0.915302497
13304b63df0219cd51a11c5bbc217f33	k__Bacteria; p__Firmicutes; c__Clostridia; o__Clostridiales; f__; g__; s__	0.96329151
f1018b1e64e9b09c300b03d12a40e479	k__Bacteria; p__Firmicutes; c__Clostridia; o__Clostridiales; f__Ruminococcaceae; g__; s__	0.963622012
f5ff34cc877158fcf11ccde22a6e96ff	k__Bacteria; p__Firmicutes; c__Clostridia; o__Clostridiales; f__Lachnospiraceae	0.932937315
f8d9263df3ab75dc2018dfbea99c6805	k__Bacteria; p__Firmicutes; c__Clostridia; o__Clostridiales; f__Ruminococcaceae; g__; s__	0.777062784
47fc2eab16b1b71a14b8a389527ed971	k__Bacteria; p__Firmicutes; c__Clostridia; o__Clostridiales; f__Ruminococcaceae; g__; s__	0.882429915
d9cdbac443da55f7170c1614c3aa0bc6	k__Bacteria; p__Firmicutes; c__Clostridia; o__Clostridiales; f__Clostridiaceae; g__Clostridium; s__	0.759608962
be824f4ebfc0a6bbb8724e94964392d0	k__Bacteria; p__Bacteroidetes; c__Bacteroidia; o__Bacteroidales; f__[Paraprevotellaceae]; g__Paraprevotella; s__	0.886744286
870baaa689c2f7ed711748499dab5b5d	k__Bacteria; p__Firmicutes; c__Clostridia; o__Clostridiales; f__Lachnospiraceae	0.942263232
a678a04c73ba760a429c1077ed5a0438	k__Bacteria; p__TM7; c__TM7-3; o__CW040; f__F16; g__; s__	0.99999761
125c188b6f0ab67c096ffd0ec4403855	k__Bacteria; p__Bacteroidetes; c__Bacteroidia; o__Bacteroidales; f__; g__; s__	0.988402457
9c66794bd31ad15a6f864b0115b93be1	k__Bacteria; p__Firmicutes; c__Clostridia; o__Clostridiales; f__Ruminococcaceae; g__; s__	0.946781764
65d40ff918fb8035ab773c5d6811b003	k__Bacteria; p__Bacteroidetes; c__Bacteroidia; o__Bacteroidales; f__Bacteroidaceae; g__5-7N15; s__	0.999999826
7fed99ea0184c11560ec9cff5e4a69f3	k__Bacteria; p__Firmicutes; c__Clostridia; o__Clostridiales; f__Lachnospiraceae	0.998937487
101dea1ddf45fef66c72d09186e03806	k__Bacteria; p__Firmicutes; c__Clostridia; o__Clostridiales; f__Lachnospiraceae; g__Roseburia	0.992255824
435f9f022ab390cc4e0816b9fada1d31	k__Bacteria; p__Firmicutes; c__Clostridia; o__Clostridiales; f__Ruminococcaceae; g__; s__	0.751293364
33924a334f42db34aae48d45130d329e	k__Bacteria; p__Bacteroidetes; c__Bacteroidia; o__Bacteroidales; f__S24-7; g__; s__	0.99785317
11d2ffd98da0fbb0d63612313058a4de	k__Bacteria; p__Firmicutes; c__Clostridia; o__Clostridiales	0.981951836
c98a3aa553b9c29af02247c7587d4822	k__Bacteria; p__Bacteroidetes; c__Bacteroidia; o__Bacteroidales; f__; g__; s__	0.997019619
f50e60db7cd238d2bfc0e458c88e9ce7	k__Bacteria; p__Firmicutes; c__Clostridia; o__Clostridiales; f__Ruminococcaceae; g__; s__	0.913022466
7bc71b8301f0fac403480801ee52a550	k__Bacteria; p__Firmicutes; c__Clostridia; o__Clostridiales; f__Lachnospiraceae	0.9885797
b23dda56d8e2312e61bfbdf6f3694d46	k__Bacteria; p__Firmicutes; c__Clostridia; o__Clostridiales; f__; g__; s__	0.944902588
b4d89c55531783d53dc70c334402b225	k__Bacteria; p__Bacteroidetes; c__Bacteroidia; o__Bacteroidales; f__RF16; g__; s__	0.999989758
abb9627d8b9c5ca93e93e2147f52ef61	k__Bacteria; p__Firmicutes; c__Clostridia; o__Clostridiales; f__Ruminococcaceae; g__; s__	0.936017352
0fa7c06aca31046358f9124d44b866de	k__Bacteria; p__Bacteroidetes; c__Bacteroidia; o__Bacteroidales	0.99850108
59b84f7383cfcbd13e3863f71575a939	k__Bacteria; p__Firmicutes; c__Clostridia; o__Clostridiales; f__; g__; s__	0.959874975
af8df13f5f4517858edbf02d6e9ab83b	k__Bacteria; p__Firmicutes; c__Clostridia; o__Clostridiales; f__; g__; s__	0.974213414
238d1a9b7e587df963e1024fc5e4a4e4	k__Bacteria; p__Tenericutes; c__Mollicutes; o__RF39; f__; g__; s__	0.999991631
8ae1b5160a46cf0bab454694e05516aa	k__Bacteria; p__Firmicutes; c__Clostridia; o__Clostridiales; f__Ruminococcaceae; g__Ruminococcus; s__	0.872273408
0711b95b075e0468123d179a0de6d9de	k__Archaea; p__Euryarchaeota; c__Methanobacteria; o__Methanobacteriales; f__Methanobacteriaceae; g__Methanobrevibacter; s__	0.99999833
a59d28af13dbf217ce70b80e70798fa8	k__Bacteria; p__Firmicutes; c__Clostridia; o__Clostridiales; f__Lachnospiraceae; g__; s__	0.763204171
ed03dbd41f0f8fa1f85da6171cf485c8	k__Bacteria; p__Firmicutes; c__Clostridia; o__Clostridiales; f__Ruminococcaceae; g__Ruminococcus; s__	0.911949539
83d229c6eaa54c5a1ae25372955e4d49	k__Bacteria; p__Bacteroidetes; c__Bacteroidia; o__Bacteroidales; f__; g__; s__	0.946858253
5d6e5ddb5fcb1096a62b28dbbbb986fd	k__Bacteria; p__Bacteroidetes; c__Bacteroidia; o__Bacteroidales; f__[Paraprevotellaceae]; g__CF231; s__	0.999707677
e8d3713f5e1db35735ceca5e60dba4cc	k__Bacteria; p__Firmicutes; c__Clostridia; o__Clostridiales; f__Lachnospiraceae; g__Epulopiscium; s__	0.995700172
41b5116cd4a1e7fde5ff62dbe1876a63	k__Bacteria; p__Firmicutes; c__Clostridia; o__Clostridiales; f__Lachnospiraceae	0.998469648
1ea029875f93d062913edfd5b295fc5c	k__Bacteria; p__Bacteroidetes; c__Bacteroidia; o__Bacteroidales	0.997461233
f881946daf91ea7f24181f9976ec576c	k__Bacteria; p__Bacteroidetes; c__Bacteroidia; o__Bacteroidales; f__; g__; s__	0.990501231
cb5ffad3b361d9d7bb14ca866c3cece7	k__Bacteria; p__Firmicutes; c__Clostridia; o__Clostridiales; f__; g__; s__	0.919807346
5e6ab8930f101ac0465af56365cf07b4	k__Bacteria; p__Firmicutes; c__Clostridia; o__Clostridiales; f__Ruminococcaceae; g__; s__	0.807315188
c49b0f7d33d1a8114626f75642c9f381	k__Bacteria; p__Firmicutes; c__Clostridia; o__Clostridiales; f__Ruminococcaceae; g__; s__	0.841277888
06f0cf687a8feeb82d077c103c1b7a3f	k__Bacteria; p__Verrucomicrobia; c__Verrucomicrobiae; o__Verrucomicrobiales; f__Verrucomicrobiaceae; g__Akkermansia; s__	0.999998377
618b0b0f733b2624975d3a9891153c37	k__Bacteria; p__Bacteroidetes; c__Bacteroidia; o__Bacteroidales; f__Bacteroidaceae; g__; s__	0.997777997
92409a72286c6fcee0b38a88f263ca5d	k__Bacteria; p__Firmicutes; c__Clostridia; o__Clostridiales	0.997820188
31caaa88819024476eb11e84a5ef0fc5	k__Bacteria; p__Firmicutes; c__Clostridia; o__Clostridiales; f__Ruminococcaceae	0.982503189
80520c607c9490ec2f52d8a714f937d0	k__Bacteria; p__Firmicutes; c__Clostridia; o__Clostridiales; f__Ruminococcaceae	0.988207495
959a66b39cd43f96552fe8e97685c0a4	k__Bacteria; p__Bacteroidetes; c__Bacteroidia; o__Bacteroidales; f__Bacteroidaceae; g__5-7N15; s__	0.999999842
28e586c6295ca9f39fb6d103830f4bae	k__Bacteria; p__Firmicutes; c__Clostridia; o__Clostridiales; f__Ruminococcaceae; g__Oscillospira; s__	0.986541078
372ce8ed409e3f95fdd9ae1a147fda27	k__Bacteria; p__Firmicutes; c__Clostridia; o__Clostridiales; f__Lachnospiraceae; g__Roseburia	0.96457561
5fd38b17c23994153881040d016e39a2	k__Bacteria; p__Firmicutes; c__Clostridia; o__Clostridiales; f__Ruminococcaceae; g__; s__	0.916522785
f7794757b71ffc0819e69c13d83d6dc9	k__Bacteria; p__Bacteroidetes; c__Bacteroidia; o__Bacteroidales; f__; g__; s__	0.997612073
78a62ed528aba742f5003aceacd5701e	k__Bacteria; p__Firmicutes; c__Clostridia; o__Clostridiales; f__; g__; s__	0.825002245
ef4a1574380fb618f874228d1a7f4d17	k__Bacteria; p__Firmicutes; c__Clostridia; o__Clostridiales; f__Ruminococcaceae; g__Oscillospira; s__	0.997138448
27d6860e3ca85de0b1c233ad0edea03d	k__Bacteria; p__Firmicutes; c__Clostridia; o__Clostridiales; f__; g__; s__	0.927018313
a776c409be686f3862e5f90281146e89	k__Bacteria; p__Bacteroidetes; c__Bacteroidia; o__Bacteroidales; f__; g__; s__	0.99848413
27a0bf768ed7a0f1071e336a14df7c25	k__Bacteria; p__Firmicutes; c__Clostridia; o__Clostridiales; f__Ruminococcaceae; g__; s__	0.79043656
00b24ccdb9372d0aaa843b3e9ef2876e	k__Bacteria; p__Firmicutes; c__Clostridia; o__Clostridiales	0.994850028
512074640f0602109203ae1e7e0a6473	k__Bacteria; p__Bacteroidetes; c__Bacteroidia; o__Bacteroidales; f__; g__; s__	0.997644992
0597c78d80a7d96328480eb6f025ac00	k__Bacteria; p__Bacteroidetes; c__Bacteroidia; o__Bacteroidales; f__Bacteroidaceae; g__5-7N15; s__	0.999999626
cff3ec2d42f52b75b69966fa169117e4	k__Bacteria; p__Firmicutes; c__Clostridia; o__Clostridiales	0.99578935
9ed21325238efcbab6e97e3319e1a02d	k__Bacteria; p__Bacteroidetes; c__Bacteroidia; o__Bacteroidales; f__; g__; s__	0.995862535
1d640eca56173a72c7f8274909970a21	k__Bacteria; p__Spirochaetes; c__Spirochaetes; o__Spirochaetales; f__Spirochaetaceae; g__Treponema; s__	0.998781646
ee4d09775893e665fc20782af8b26507	k__Bacteria; p__Bacteroidetes; c__Bacteroidia; o__Bacteroidales; f__; g__; s__	0.99584832
9d10fbd25fc7641eb82703925b030c79	k__Bacteria; p__Firmicutes; c__Clostridia; o__Clostridiales; f__Ruminococcaceae; g__; s__	0.892000286
b158e1295fda179ce875d6bdb2e501b1	k__Bacteria; p__Firmicutes; c__Clostridia; o__Clostridiales; f__Ruminococcaceae	0.801376991
ab4d60ec90d2e8007797e0e46806d532	k__Bacteria; p__Bacteroidetes; c__Bacteroidia; o__Bacteroidales; f__[Paraprevotellaceae]; g__Paraprevotella; s__	0.907806993
f6afe27d3e1547d555767cb5aae57179	k__Bacteria; p__Actinobacteria; c__Coriobacteriia; o__Coriobacteriales; f__Coriobacteriaceae; g__Adlercreutzia; s__	0.986098135
0d13e8acb5a7bb14b24ea95268f6063f	k__Bacteria; p__Firmicutes; c__Clostridia; o__Clostridiales; f__Christensenellaceae; g__; s__	0.81966211
31fd7a28b3311f64d58e9ebe526dd348	k__Bacteria; p__Firmicutes; c__Erysipelotrichi; o__Erysipelotrichales; f__Erysipelotrichaceae; g__[Eubacterium]; s__dolichum	0.999857627
49edaf33fde60f1a16bc739e21bb79f0	k__Bacteria; p__Bacteroidetes; c__Bacteroidia; o__Bacteroidales; f__Bacteroidaceae; g__; s__	0.971411912
729394939bb71985be5efbc3f6c6320a	k__Bacteria; p__Bacteroidetes; c__Bacteroidia; o__Bacteroidales	0.991364501
e02692aa85757a83604cec9a3e074e96	k__Bacteria; p__Bacteroidetes; c__Bacteroidia; o__Bacteroidales; f__; g__; s__	0.996904539
d963b1a65aab67d44feed8ce52f56cfd	k__Bacteria; p__Firmicutes; c__Clostridia; o__Clostridiales	0.985350384
f7d78fe4ba9a28938ec46819e237a71d	k__Bacteria; p__Firmicutes; c__Clostridia; o__Clostridiales	0.992878445
17e53cb833f9a972ef8b33d310f435c3	k__Bacteria; p__Bacteroidetes; c__Bacteroidia; o__Bacteroidales; f__; g__; s__	0.995669202
99868590914fc81e71c25177f8885139	k__Bacteria; p__Firmicutes; c__Clostridia; o__Clostridiales; f__Ruminococcaceae; g__; s__	0.862269578
2d8ecb4d870f084dc9179de2abffd09b	k__Bacteria; p__Firmicutes; c__Clostridia; o__Clostridiales	0.984768416
1f9bcf0c825444641a77202d9939cb2b	k__Bacteria; p__Bacteroidetes; c__Bacteroidia; o__Bacteroidales; f__; g__; s__	0.993065166
baffbc10955cffa9d5cd0b7d3d31ef6c	k__Bacteria; p__Firmicutes; c__Clostridia; o__Clostridiales	0.998445236
d2710ff75c8ea5a4895b03f4ef103a94	k__Bacteria; p__Bacteroidetes; c__Bacteroidia; o__Bacteroidales; f__RF16; g__; s__	0.999994661
b3be1854f46cb10eb7e9c11792cfa3aa	k__Bacteria; p__Firmicutes; c__Clostridia; o__Clostridiales; f__Ruminococcaceae; g__; s__	0.970338907
248171573476c39e8a1ec84b27f7f8e0	k__Bacteria; p__Bacteroidetes; c__Bacteroidia; o__Bacteroidales; f__; g__; s__	0.998630742
7a6315da5713491cc317999a1d40602f	k__Bacteria; p__Firmicutes; c__Clostridia; o__Clostridiales; f__Ruminococcaceae	0.996743836
b640ac8a2486035a1a5b1253aae76ff6	k__Bacteria; p__Bacteroidetes; c__Bacteroidia; o__Bacteroidales; f__; g__; s__	0.998088929
f79571afbe8e68a7ef429b2fbb8f8efc	k__Bacteria; p__Firmicutes; c__Clostridia; o__Clostridiales; f__Lachnospiraceae	0.893070733
c3801a869018c0b9e1c038dd6c1eaf67	k__Bacteria; p__Bacteroidetes; c__Bacteroidia; o__Bacteroidales; f__; g__; s__	0.997836305
27734ebde1d16bc19f5a8897c2031d10	k__Bacteria; p__Firmicutes; c__Clostridia; o__Clostridiales; f__Ruminococcaceae; g__Ruminococcus; s__flavefaciens	0.999858756
f6b346a0f4fbdfcee23007fb12ed6057	k__Bacteria; p__Bacteroidetes; c__Bacteroidia; o__Bacteroidales; f__[Paraprevotellaceae]; g__YRC22; s__	0.985389324
2b0ea156a39e1e4cbcc23573c50c3289	k__Bacteria; p__Verrucomicrobia; c__Verrucomicrobiae; o__Verrucomicrobiales; f__Verrucomicrobiaceae; g__Akkermansia; s__	0.999999895
cacb8ae058a698ff144e160c50bdb12a	k__Bacteria; p__Firmicutes; c__Clostridia; o__Clostridiales; f__Ruminococcaceae; g__Oscillospira; s__	0.978931959
8a181b345778226395b916b874740cf9	k__Bacteria; p__Bacteroidetes; c__Bacteroidia; o__Bacteroidales; f__; g__; s__	0.993274585
7841c35ab59280b729debb55ff8a2e4c	k__Bacteria; p__Firmicutes; c__Clostridia; o__Clostridiales; f__Ruminococcaceae; g__; s__	0.830581188
3c971a867316c4a7389b2e373bf92eb5	k__Bacteria; p__Firmicutes; c__Clostridia; o__Clostridiales; f__Ruminococcaceae; g__; s__	0.902466315
591445fd4971783e00853a8f583f9d86	k__Bacteria; p__Firmicutes; c__Clostridia; o__Clostridiales; f__Lachnospiraceae	0.771186157
beb10f260fbad35a6de0cf1dd8da4508	k__Bacteria; p__Firmicutes; c__Clostridia; o__Clostridiales; f__Ruminococcaceae	0.989130231
12e033f85315c7856994dc4d25d7d42b	k__Bacteria; p__Bacteroidetes; c__Bacteroidia; o__Bacteroidales; f__; g__; s__	0.994488969
767ff9cecbb35c54758682315c72d419	k__Bacteria; p__Firmicutes; c__Clostridia; o__Clostridiales; f__Ruminococcaceae	0.975741775
39dfd348b6ff6c5270ea9cac5410ee81	k__Bacteria; p__Bacteroidetes; c__Bacteroidia; o__Bacteroidales; f__S24-7; g__; s__	0.996600967
0080bd202f3e8fa294cdd21d1c9e432c	k__Bacteria; p__Firmicutes; c__Clostridia; o__Clostridiales; f__Ruminococcaceae	0.967946051
7d1609be764c40f107f5b9a762d9a44c	k__Bacteria; p__Firmicutes; c__Clostridia; o__Clostridiales; f__Lachnospiraceae	0.974447792
3aefb3ee69c7496770ec8a0eb4d6a0bc	k__Bacteria; p__Firmicutes; c__Clostridia; o__Clostridiales; f__Ruminococcaceae; g__; s__	0.791607274
c1e6f8c57f90d6846d6d125580d10160	k__Archaea; p__Euryarchaeota; c__Methanobacteria; o__Methanobacteriales; f__Methanobacteriaceae; g__Methanobrevibacter; s__	0.999985888
3b38847c556c66d5095edac1e2c69f3b	k__Bacteria; p__Firmicutes; c__Clostridia; o__Clostridiales; f__Ruminococcaceae; g__Oscillospira; s__	0.976567024
82f83363ce62c0a587b206c3d73857a1	k__Bacteria; p__Bacteroidetes; c__Bacteroidia; o__Bacteroidales; f__; g__; s__	0.993628037
43b9e317945faaff5b2db481bfca3003	k__Bacteria; p__Bacteroidetes; c__Bacteroidia; o__Bacteroidales; f__Bacteroidaceae; g__5-7N15; s__	0.999990279
984c4a72d9175980ab2153ebf969505e	k__Bacteria; p__Firmicutes; c__Clostridia; o__Clostridiales; f__Ruminococcaceae; g__Oscillospira; s__	0.996556838
d45f3cb2af71a7c899154f0b8db6f8f2	k__Bacteria; p__Firmicutes; c__Clostridia; o__Clostridiales	0.997466225
069270423aefaa3e8f1191725ade6018	k__Bacteria; p__Firmicutes; c__Clostridia; o__Clostridiales; f__Ruminococcaceae; g__; s__	0.782881077
2cfc47ef34f607bef653fc41c9f6c6fe	k__Bacteria; p__Firmicutes; c__Clostridia; o__Clostridiales; f__; g__; s__	0.922422365
6563507cd39ab482e60e89b6358c2de0	k__Bacteria; p__Firmicutes; c__Clostridia; o__Clostridiales; f__Lachnospiraceae; g__Coprococcus; s__	0.983327641
61cd164a9972d355809ae0a6941fab31	k__Bacteria; p__Firmicutes; c__Clostridia; o__Clostridiales; f__Lachnospiraceae; g__Butyrivibrio; s__	0.836662234
e82a6cb1633a0c483b3a9e502b21b6a9	k__Bacteria; p__Firmicutes; c__Clostridia; o__Clostridiales; f__Ruminococcaceae; g__; s__	0.907802791
e006ec9e0207c28fde05f06e476d7a88	k__Bacteria; p__Bacteroidetes; c__Bacteroidia; o__Bacteroidales; f__S24-7; g__; s__	0.998882752
42d60b67c06473aad1611717fd74e48d	k__Bacteria; p__Firmicutes; c__Clostridia; o__Clostridiales; f__Lachnospiraceae	0.999525637
0f24a624db33f1fb6363fe327a1fa243	k__Bacteria; p__Firmicutes; c__Clostridia; o__Clostridiales; f__Ruminococcaceae; g__; s__	0.875149519
cdbde4d271cece784a644a2df51962b1	k__Bacteria; p__Firmicutes; c__Clostridia; o__Clostridiales; f__Ruminococcaceae	0.984188454
80923f436bb55495b5e978320173ab27	k__Bacteria; p__Bacteroidetes; c__Bacteroidia; o__Bacteroidales; f__Bacteroidaceae; g__5-7N15; s__	0.999990116
df95bb762c5933542e460788a98df678	k__Bacteria; p__Firmicutes; c__Clostridia; o__Clostridiales; f__Ruminococcaceae	0.981130527
aa97773ffc87e2eb275fe2a55e126a8d	k__Bacteria; p__Firmicutes; c__Clostridia; o__Clostridiales; f__Lachnospiraceae	0.998595778
b8a3354e6576b8b2d93862b462feeb71	k__Bacteria; p__Bacteroidetes; c__Bacteroidia; o__Bacteroidales; f__Bacteroidaceae; g__5-7N15; s__	0.999168923
ef74ee719b2dd688aa644ef8b2d13e88	k__Bacteria; p__Bacteroidetes; c__Bacteroidia; o__Bacteroidales; f__Rikenellaceae; g__; s__	0.989089833
f0d876f2cd47b86bcc6a29f2c97b43c4	k__Bacteria; p__Firmicutes; c__Clostridia; o__Clostridiales; f__Lachnospiraceae	0.966392649
165c3885ed901849e5eb93c1ecf225ad	k__Bacteria; p__Cyanobacteria; c__4C0d-2; o__YS2; f__; g__; s__	0.999997686
95e46581e75fa01ab6a1939c31927b1e	k__Bacteria; p__Firmicutes; c__Clostridia; o__Clostridiales	0.976892471
615d9df303870f1104d47ca0a970bf91	k__Bacteria; p__Firmicutes; c__Clostridia; o__Clostridiales; f__Ruminococcaceae; g__Ruminococcus; s__	0.791870828
5399056b3134bbeef262358e2c105dd3	k__Bacteria; p__Firmicutes; c__Clostridia; o__Clostridiales; f__Lachnospiraceae	0.973814786
c955fb9cddca2f8a7093a89aeb96356b	k__Bacteria; p__Bacteroidetes; c__Bacteroidia; o__Bacteroidales; f__Bacteroidaceae; g__; s__	0.979477144
f76f29d8fb46718d3d2de5aa5d30d823	k__Bacteria; p__Firmicutes; c__Clostridia; o__Clostridiales; f__Lachnospiraceae	0.991138955
515d1db432aa603a3035a8ffc5b65eed	k__Bacteria; p__Firmicutes; c__Clostridia; o__Clostridiales	0.994840774
15c6ae64cf64fcb2726cb1798ae5c761	k__Bacteria; p__Firmicutes; c__Clostridia; o__Clostridiales; f__; g__; s__	0.884681981
94df680643d53c192caff4629519c540	k__Bacteria; p__Firmicutes; c__Clostridia; o__Clostridiales; f__Ruminococcaceae; g__; s__	0.924560743
3099084af26b06dfd4ad6e95999a5415	k__Bacteria; p__Firmicutes; c__Clostridia; o__Clostridiales; f__Ruminococcaceae; g__; s__	0.744797951
3f79b46b0c7802e0b936b8052139140a	k__Bacteria; p__Firmicutes; c__Clostridia; o__Clostridiales	0.992805022
d019afc922ee644364520ad9c5c0b382	k__Bacteria; p__Firmicutes; c__Clostridia; o__Clostridiales; f__; g__; s__	0.971255734
837d44b018af8972e1f03f70ba888913	k__Bacteria; p__Firmicutes; c__Clostridia; o__Clostridiales; f__Ruminococcaceae; g__Faecalibacterium	0.708123774
02cd2b780526939798d5715ce8b206fa	k__Bacteria; p__Firmicutes; c__Clostridia; o__Clostridiales; f__Ruminococcaceae	0.988061106
a1ca87ccb0695bfb09e997982182035e	k__Bacteria; p__Firmicutes; c__Clostridia; o__Clostridiales	0.974284931
2ac6a9ca17b423ca2a6762d05ab2a1c7	k__Bacteria; p__Bacteroidetes; c__Bacteroidia; o__Bacteroidales; f__Prevotellaceae; g__Prevotella; s__	0.993219266
f4f038088833ecd7ac9d82832ca4cb77	k__Bacteria; p__Firmicutes; c__Clostridia; o__Clostridiales; f__[Mogibacteriaceae]; g__; s__	0.994077413
1479c4d140f1ca64aad551a51972f274	k__Bacteria; p__Firmicutes; c__Clostridia; o__Clostridiales	0.989636475
76b7fc9814a92614adbab5e0c9691748	k__Bacteria; p__Firmicutes; c__Clostridia; o__Clostridiales; f__Ruminococcaceae; g__; s__	0.957606176
17b18bebe6722029caff445be749e7fc	k__Bacteria; p__Firmicutes; c__Clostridia; o__Clostridiales; f__Ruminococcaceae; g__; s__	0.938304529
b95f12649775a7e43dd50f12335e319a	k__Bacteria; p__Firmicutes; c__Clostridia; o__Clostridiales; f__Ruminococcaceae; g__; s__	0.962896507
cbbbb874cbf79e31a77476ba9c1b3ced	k__Bacteria; p__Bacteroidetes; c__Bacteroidia; o__Bacteroidales; f__[Paraprevotellaceae]; g__CF231; s__	0.999550498
003581b4aaa70eac3cf656af5916701b	k__Bacteria; p__Bacteroidetes; c__Bacteroidia; o__Bacteroidales; f__[Paraprevotellaceae]; g__YRC22; s__	0.999853713
d76ce4135669a7eb3b66d9a34a59703e	k__Bacteria; p__Bacteroidetes; c__Bacteroidia; o__Bacteroidales; f__; g__; s__	0.995986893
106df8fbc2a12344f2fda0cdf82e615d	k__Bacteria; p__Bacteroidetes; c__Bacteroidia; o__Bacteroidales; f__S24-7; g__; s__	0.999104795
f2896cb8ca20308ad195095ad6f4174d	k__Bacteria; p__Firmicutes; c__Clostridia; o__Clostridiales; f__Lachnospiraceae; g__Coprococcus; s__	0.781696154
738a6d9d782db6bafe592434dbda4b40	k__Bacteria; p__Firmicutes; c__Clostridia; o__Clostridiales; f__Lachnospiraceae	0.962577221
a97de6fcd13aeeebe96f740fbc5da943	k__Bacteria; p__Firmicutes; c__Clostridia; o__Clostridiales; f__Ruminococcaceae; g__; s__	0.948813759
8edea7993a1285bcea33d49a26ee80e9	k__Bacteria; p__Firmicutes; c__Clostridia; o__Clostridiales; f__Ruminococcaceae; g__; s__	0.809783156
cf7a3da65c2dc56c6136623a2650a28b	k__Bacteria; p__Firmicutes; c__Clostridia; o__Clostridiales; f__; g__; s__	0.934681021
7722fc3b0949887bdef9411512af3499	k__Bacteria; p__Firmicutes; c__Clostridia; o__Clostridiales; f__Ruminococcaceae; g__; s__	0.775190418
460413ca56940a7b295b3f7e423abba0	k__Bacteria; p__Firmicutes; c__Clostridia; o__Clostridiales; f__; g__; s__	0.976288245
545855e32c043c688e6716a36d387811	k__Bacteria; p__Firmicutes; c__Clostridia; o__Clostridiales; f__Ruminococcaceae; g__; s__	0.895015531
df3efe7929010c953c4173179804cdc3	k__Bacteria; p__Bacteroidetes; c__Bacteroidia; o__Bacteroidales; f__Rikenellaceae; g__; s__	0.995540832
97e3ae01e1e1ac66d406a8fd30c96bff	k__Bacteria; p__Firmicutes; c__Clostridia; o__Clostridiales; f__Ruminococcaceae; g__Ruminococcus	0.962151201
fc5f57ced537d72b1d2d935ffcbe2e36	k__Archaea; p__Euryarchaeota; c__Methanobacteria; o__Methanobacteriales; f__Methanobacteriaceae; g__Methanobrevibacter; s__	0.999995661
f1717f2c68f4530529dd4d621b9ffb11	k__Bacteria; p__Firmicutes; c__Clostridia; o__Clostridiales	0.990144848
41a57fc0013829cfe1e6762d5838ea95	k__Bacteria; p__TM7; c__TM7-3; o__CW040; f__F16; g__; s__	0.999995593
0f5eef6922bc47ab0d80fee371f9367a	k__Bacteria; p__Verrucomicrobia; c__Verrucomicrobiae; o__Verrucomicrobiales; f__Verrucomicrobiaceae; g__Akkermansia; s__	0.999999993
a87ca9fff6c1f60f444097ddeb6050a7	k__Bacteria; p__Firmicutes; c__Clostridia; o__Clostridiales; f__Ruminococcaceae; g__; s__	0.863602564
1c89985b36073c185f3dcec83bbdb5ed	k__Bacteria; p__Firmicutes; c__Clostridia; o__Clostridiales; f__Ruminococcaceae	0.977553272
c2e82db41b8709c42dc0dd1ac6ae6dc4	k__Bacteria; p__Bacteroidetes; c__Bacteroidia; o__Bacteroidales; f__Rikenellaceae; g__; s__	0.997339262
2139db288ef763e8389dd4a02d3fc4aa	k__Bacteria; p__Firmicutes; c__Clostridia; o__Clostridiales; f__Ruminococcaceae; g__; s__	0.880827436
43d621fa3d16248e0dcc62ac7137a5b4	k__Bacteria; p__Firmicutes; c__Clostridia; o__Clostridiales; f__Ruminococcaceae	0.982325283
4f48f7adaa51bf662446d2ffd509146d	k__Bacteria; p__Firmicutes; c__Clostridia; o__Clostridiales; f__Ruminococcaceae; g__; s__	0.892629811
3e14411cf52404b78c03499fb936b487	k__Bacteria; p__Firmicutes; c__Clostridia; o__Clostridiales; f__Clostridiaceae; g__Clostridium; s__	0.912120462
897a8dfe2e03cccd54531675fce30189	k__Bacteria; p__Firmicutes; c__Clostridia; o__Clostridiales	0.998526608
98801756f5645475ad1131813ad0269a	k__Bacteria; p__Firmicutes; c__Clostridia; o__Clostridiales; f__Lachnospiraceae; g__; s__	0.710332875
1c1c61c2273c6bc2676919fd5aed382f	k__Bacteria; p__Firmicutes; c__Clostridia; o__Clostridiales; f__Ruminococcaceae; g__; s__	0.927550292
50524390e5d790da5bfa0c09b5eea4c3	k__Bacteria; p__Bacteroidetes; c__Bacteroidia; o__Bacteroidales; f__; g__; s__	0.994657734
04c135734f3c5d99010a6fc79bf7012e	k__Bacteria; p__Bacteroidetes; c__Bacteroidia; o__Bacteroidales; f__Bacteroidaceae; g__; s__	0.99871515
a39e91e3e32dd42b52559c31380d4614	k__Bacteria; p__Firmicutes; c__Clostridia; o__Clostridiales; f__; g__; s__	0.911119757
e40b9bf8a218322234116ff9ca9703ae	k__Bacteria; p__Firmicutes; c__Clostridia; o__Clostridiales; f__; g__; s__	0.968104275
604f1945676e28a1029f52ae58da6553	k__Bacteria; p__Firmicutes; c__Clostridia; o__Clostridiales; f__[Mogibacteriaceae]; g__; s__	0.934167041
227a46b76e6598ed001ab791d6c29114	k__Bacteria; p__Firmicutes; c__Clostridia; o__Clostridiales; f__Lachnospiraceae	0.847033708
073067b18d7d23ef19cc1415c6aae7ed	k__Bacteria; p__Firmicutes; c__Clostridia; o__Clostridiales; f__; g__; s__	0.960781085
9d3f5ff5c0ba251e1900c2edac97ec81	k__Bacteria; p__Firmicutes; c__Clostridia; o__Clostridiales; f__Ruminococcaceae; g__Oscillospira; s__	0.999257387
090df48655d82471b5e2b584db3f2b66	k__Bacteria; p__Bacteroidetes; c__Bacteroidia; o__Bacteroidales; f__Rikenellaceae; g__; s__	0.997905872
f87c509689f410d74a385739aaae861c	k__Bacteria; p__Spirochaetes; c__Spirochaetes; o__M2PT2-76; f__; g__; s__	0.999934945
a4a8ddaf260c7fc155c64cf1b2e8cc4d	k__Bacteria; p__Firmicutes; c__Clostridia; o__Clostridiales	0.991581209
106bd1232f98b3b7ef8d81d548b6e055	k__Bacteria; p__Firmicutes; c__Clostridia; o__Clostridiales; f__Ruminococcaceae; g__; s__	0.965914369
86e0f4f08cf78bf1a3f58a1bcdceaef3	k__Bacteria; p__Bacteroidetes; c__Bacteroidia; o__Bacteroidales; f__Bacteroidaceae; g__; s__	0.947133442
19c05f0f7811d6735dd6daafa2cde3a6	k__Bacteria; p__Firmicutes; c__Clostridia; o__Clostridiales; f__Ruminococcaceae; g__; s__	0.704800525
deb967adab15f5055d5dfcc11fe34f38	k__Bacteria; p__Firmicutes; c__Clostridia; o__Clostridiales; f__Lachnospiraceae; g__; s__	0.760038848
01136f10c85392a248fcbb99c35995e3	k__Bacteria; p__Bacteroidetes; c__Bacteroidia; o__Bacteroidales; f__[Paraprevotellaceae]; g__CF231; s__	0.999781051
564df6f1a07e352ff191d4c761668e61	k__Bacteria; p__Firmicutes; c__Clostridia; o__Clostridiales; f__; g__; s__	0.963895827
f9bc490f8fb350412607fb39216ede2f	k__Bacteria; p__Firmicutes; c__Clostridia; o__Clostridiales	0.995456989
d252e8c8d9f3983d72c51a89614699f8	k__Bacteria; p__Firmicutes; c__Clostridia; o__Clostridiales; f__Ruminococcaceae; g__; s__	0.931313446
68636c94eed9f26a1549c68c71ae83bb	k__Bacteria; p__Bacteroidetes; c__Bacteroidia; o__Bacteroidales; f__S24-7; g__; s__	0.998501047
a9f9b653ccc504e5386bb0072aa03343	k__Bacteria; p__Bacteroidetes; c__Bacteroidia; o__Bacteroidales; f__S24-7; g__; s__	0.995550509
e173adca93942eb53a7a99d42d9eb956	k__Bacteria; p__Proteobacteria; c__Gammaproteobacteria; o__Aeromonadales; f__Succinivibrionaceae; g__Succinivibrio; s__	0.999999082
768e82b59d13539a4f5a3a8b8e2da649	k__Bacteria; p__Bacteroidetes; c__Bacteroidia; o__Bacteroidales; f__; g__; s__	0.996312664
a13a20db952cde99e0a61b732439df2c	k__Bacteria; p__Firmicutes; c__Clostridia; o__Clostridiales; f__Ruminococcaceae	0.976986051
a22144979698aedd22fb4193f1f5196e	k__Bacteria; p__Bacteroidetes; c__Bacteroidia; o__Bacteroidales; f__; g__; s__	0.996920204
4179351e65ae671d5da61938d4ef6143	k__Bacteria; p__Bacteroidetes; c__Bacteroidia; o__Bacteroidales; f__; g__; s__	0.997353946
7b50860cda2a2f256bbe7fe8599c725b	k__Bacteria; p__Firmicutes; c__Clostridia; o__Clostridiales; f__Ruminococcaceae	0.977455017
f384e3d35914ce0006b78d15be63da5d	k__Bacteria; p__Bacteroidetes; c__Bacteroidia; o__Bacteroidales; f__; g__; s__	0.987481743
cea1af41484b4a520bf958ab53d51aca	k__Bacteria; p__Firmicutes; c__Clostridia; o__Clostridiales; f__Ruminococcaceae	0.956001719
08e7379011f70ac0c8649e312cf67736	k__Bacteria; p__Firmicutes; c__Clostridia; o__Clostridiales; f__Ruminococcaceae; g__; s__	0.740450262
8981c2099832169ecb9794068b006d0d	k__Bacteria; p__Firmicutes; c__Clostridia; o__Clostridiales; f__; g__; s__	0.976904075
d725107d729790f2b0cb48bf100fb6dc	k__Bacteria; p__Firmicutes; c__Clostridia; o__Clostridiales; f__Ruminococcaceae; g__; s__	0.879408949
2f9f709f549d9cf0a172d141a25f3028	k__Bacteria; p__Firmicutes; c__Clostridia; o__Clostridiales; f__Ruminococcaceae	0.934633178
67a55ffdf42e8c121bc231cdfba9a8fe	k__Bacteria; p__Bacteroidetes; c__Bacteroidia; o__Bacteroidales; f__; g__; s__	0.996218923
61cc71651507f37ce7f43a8f12eb3652	k__Bacteria; p__Firmicutes; c__Clostridia; o__Clostridiales; f__Ruminococcaceae	0.982075965
a664330167e46d9c2fc7b19664c8cb95	k__Bacteria; p__Firmicutes; c__Clostridia; o__Clostridiales; f__Lachnospiraceae	0.975198048
63435afe1e8b8f28e787d9c66400c1ed	k__Bacteria; p__Firmicutes; c__Clostridia; o__Clostridiales; f__Ruminococcaceae; g__; s__	0.940127846
7df7eed7c5a6af60ee20877b3b45cd38	k__Bacteria; p__Firmicutes; c__Clostridia; o__Clostridiales	0.999022525
368e550313db0096cc7cd80f6c742f0a	k__Bacteria; p__Firmicutes; c__Clostridia; o__Clostridiales; f__; g__; s__	0.837274295
9cc867c6d08e3f5807181df5dcbbc5f0	k__Bacteria; p__Firmicutes; c__Clostridia; o__Clostridiales	0.993326722
72c0b308d9ceca73a4287cc2cbe0e716	k__Bacteria; p__Firmicutes; c__Clostridia; o__Clostridiales; f__Ruminococcaceae; g__; s__	0.934335068
29e36c7a4fb86973d62fc555bc89507d	k__Bacteria; p__Bacteroidetes; c__Bacteroidia; o__Bacteroidales; f__; g__; s__	0.996948625
f76753c7fc035e53483f63582a6c3368	k__Bacteria; p__Firmicutes; c__Clostridia; o__Clostridiales; f__Lachnospiraceae; g__Butyrivibrio; s__	0.996432785
3fb4ae3f5dc6c9adcbcfadeac61d14e6	k__Bacteria; p__Firmicutes; c__Clostridia; o__Clostridiales; f__Ruminococcaceae	0.996326072
4a83f2844bba9c65699cf714921ca20b	k__Bacteria; p__Firmicutes; c__Clostridia; o__Clostridiales; f__Ruminococcaceae; g__; s__	0.940359296
09f54693f70c47ebcc0375617486a0ec	k__Bacteria; p__Firmicutes; c__Erysipelotrichi; o__Erysipelotrichales; f__Erysipelotrichaceae; g__p-75-a5; s__	0.999935094
7691fbbe675cadc48f17e3d58ee43c76	k__Bacteria; p__Firmicutes; c__Clostridia; o__Clostridiales	0.98804652
3cc6b344a56128ec82fc4bfe9e66161a	k__Bacteria; p__Firmicutes; c__Clostridia; o__Clostridiales; f__Ruminococcaceae; g__Ruminococcus; s__	0.754247027
4031a77f67e86f08f3f2f1043737bd9e	k__Bacteria; p__Bacteroidetes; c__Bacteroidia; o__Bacteroidales; f__; g__; s__	0.996480321
3f98a76a7884b9748fb8f18035b25651	k__Bacteria; p__Firmicutes; c__Clostridia; o__Clostridiales	0.914850524
c9201e70627d5867443a162f0afbb1a0	k__Bacteria; p__Firmicutes; c__Clostridia; o__Clostridiales; f__Christensenellaceae; g__; s__	0.911052993
187f1fc355d8d693297cf97206483f0e	k__Bacteria; p__Firmicutes; c__Clostridia; o__Clostridiales; f__Peptococcaceae; g__rc4-4; s__	0.999998524
f12a2ed5931f8b54406689442ec6963c	k__Bacteria; p__Firmicutes; c__Clostridia; o__Clostridiales	0.998008842
9c1cfba3bc33201c00e594300e7bfb19	k__Bacteria; p__Bacteroidetes; c__Bacteroidia; o__Bacteroidales; f__[Paraprevotellaceae]; g__[Prevotella]; s__	0.998620694
a36859413cd3e420d460232dac652c1c	k__Bacteria; p__Bacteroidetes; c__Bacteroidia; o__Bacteroidales; f__; g__; s__	0.996187059
1d40e17e33a8d31d6963a20ce17253ad	k__Bacteria; p__Bacteroidetes; c__Bacteroidia; o__Bacteroidales; f__; g__; s__	0.996266919
fcf01dc3eb200abb6c765c27e841cc81	k__Bacteria; p__Verrucomicrobia; c__Verrucomicrobiae; o__Verrucomicrobiales; f__Verrucomicrobiaceae; g__Akkermansia; s__	0.999999931
51844c67d7509922b536f554a686768a	k__Bacteria; p__Firmicutes; c__Clostridia; o__Clostridiales; f__; g__; s__	0.904803462
b9e99c9518c8df26b57be3ca6b020f59	k__Bacteria; p__Firmicutes; c__Clostridia; o__Clostridiales	0.96343926
a9ed7c52555004425caa6be6395d5ac5	k__Bacteria; p__Bacteroidetes; c__Bacteroidia; o__Bacteroidales; f__Bacteroidaceae; g__5-7N15; s__	0.997861062
5a8e64f2676144c0c70c3eff28ecfd04	k__Bacteria; p__Firmicutes; c__Clostridia; o__Clostridiales; f__Clostridiaceae	0.706008768
b226f6d0aa9e5a65c31b420f3d052231	k__Bacteria; p__Firmicutes; c__Clostridia; o__Clostridiales; f__Ruminococcaceae; g__; s__	0.963772638
f0f87f65e0f0b3671704e2016e630915	k__Bacteria; p__Firmicutes; c__Clostridia; o__Clostridiales	0.94941294
068d22f50e23b2a12b020cb31bb42931	k__Bacteria; p__Bacteroidetes; c__Bacteroidia; o__Bacteroidales; f__S24-7; g__; s__	0.997874575
3990783b784d9cea6d0e51bec920e4e5	k__Bacteria; p__Firmicutes; c__Clostridia; o__Clostridiales; f__Ruminococcaceae; g__Ruminococcus	0.984274728
a9a7490b46528b9176c2509e71589d3b	k__Bacteria; p__Firmicutes; c__Clostridia; o__Clostridiales; f__Lachnospiraceae; g__Dorea; s__	0.979876724
d7fe87aa632bf16f42bcf903d117542d	k__Bacteria; p__Firmicutes; c__Clostridia; o__Clostridiales; f__; g__; s__	0.972635099
7ac964a964be47065cc69fb4cce07597	k__Bacteria; p__Bacteroidetes; c__Bacteroidia; o__Bacteroidales; f__Bacteroidaceae; g__; s__	0.984634324
a79225ef01e11045d6bc2dffe26c13ee	k__Bacteria; p__Firmicutes; c__Clostridia; o__Clostridiales; f__Lachnospiraceae	0.941823246
ea9476ebe56396fd3ddc064352088398	k__Bacteria; p__Firmicutes; c__Clostridia; o__Clostridiales; f__Lachnospiraceae	0.988556246
4808c38a8c18a852a33801c4a0d286af	k__Bacteria; p__Tenericutes; c__Mollicutes; o__RF39; f__; g__; s__	0.999997831
21c6a40582ffb5f671c9684f9e8459f0	k__Bacteria; p__Bacteroidetes; c__Bacteroidia; o__Bacteroidales; f__[Paraprevotellaceae]; g__YRC22; s__	0.991173374
942ca920d50f8eda18e1b5adc1760007	k__Bacteria; p__Bacteroidetes; c__Bacteroidia; o__Bacteroidales; f__Bacteroidaceae; g__; s__	0.912502145
5656b6f4826ac7e62af43953c92aa511	k__Bacteria; p__Tenericutes; c__Mollicutes; o__RF39; f__; g__; s__	0.999999147
a31bcc160ff3159bc880b8f308f593dc	k__Bacteria; p__Firmicutes; c__Clostridia; o__Clostridiales; f__Ruminococcaceae; g__; s__	0.884497971
6354106160b8c3969e7fb2fe0c60ebb9	k__Bacteria; p__Bacteroidetes; c__Bacteroidia; o__Bacteroidales; f__Rikenellaceae; g__; s__	0.992530464
0f9471111c197001314f5bb12138b60a	k__Bacteria; p__Firmicutes; c__Clostridia; o__Clostridiales; f__Lachnospiraceae; g__Epulopiscium; s__	0.999471685
2bbca626736f57c962631210ce551e55	k__Bacteria; p__Firmicutes; c__Clostridia; o__Clostridiales	0.99374482
75862e0eeb725c891d11dc6a03e942b8	k__Bacteria; p__Bacteroidetes; c__Bacteroidia; o__Bacteroidales; f__; g__; s__	0.99272582
e114c1486741296e08d96f35d8f9af13	k__Bacteria; p__Firmicutes; c__Clostridia; o__Clostridiales; f__Ruminococcaceae; g__; s__	0.797697395
c1fc24837f77a1a8657345b9c3ea039d	k__Bacteria; p__Firmicutes; c__Clostridia; o__Clostridiales; f__; g__; s__	0.976160845
6f07e7264ba1dfa59d50e809925f8d70	k__Bacteria; p__Firmicutes; c__Clostridia; o__Clostridiales; f__Ruminococcaceae	0.986274556
7e7879e8e3b3d802d8661e70258cd21a	k__Bacteria; p__Firmicutes; c__Clostridia; o__Clostridiales; f__Ruminococcaceae	0.985088002
939390bfe866df1bb01161393517bad9	k__Bacteria; p__Firmicutes; c__Clostridia; o__Clostridiales; f__Ruminococcaceae; g__; s__	0.876341916
97a5435073377e55b0211ac1f3e419c1	k__Bacteria; p__Firmicutes; c__Bacilli; o__Turicibacterales; f__Turicibacteraceae; g__Turicibacter; s__	0.999999976
a9264f1f8dcb347990ed2d161aeca68f	k__Bacteria; p__Bacteroidetes; c__Bacteroidia; o__Bacteroidales; f__S24-7; g__; s__	0.999120398
d705f6ed5e1712c17f560a09bbc8d807	k__Bacteria; p__Bacteroidetes; c__Bacteroidia; o__Bacteroidales; f__RF16; g__; s__	0.999991836
bdadfd43506953eb5b60405f6980016b	k__Bacteria; p__Firmicutes; c__Clostridia; o__Clostridiales; f__Lachnospiraceae	0.958961635
1cb67ec9d28dad2659a20289d8cc2964	k__Bacteria; p__Bacteroidetes; c__Bacteroidia; o__Bacteroidales; f__[Paraprevotellaceae]; g__CF231; s__	0.999637469
5dadd850864601149f3ecf32f91490fd	k__Bacteria; p__Bacteroidetes; c__Bacteroidia; o__Bacteroidales; f__; g__; s__	0.993561266
dd5e34aa971f9b9de44332eea364a552	k__Bacteria; p__Bacteroidetes; c__Bacteroidia; o__Bacteroidales; f__Bacteroidaceae; g__; s__	0.998316253
4b3d2828cebb4a452332d9effc222052	k__Bacteria; p__Firmicutes; c__Clostridia; o__Clostridiales; f__Ruminococcaceae; g__; s__	0.935180634
3b788a1a3e80194af36b5eb5b93b7af5	k__Bacteria; p__Firmicutes; c__Clostridia; o__Clostridiales; f__Ruminococcaceae; g__Ruminococcus; s__	0.851646773
aeb8ef493a8cd022e733cffb1ce4361c	k__Bacteria; p__Firmicutes; c__Clostridia; o__Clostridiales	0.997012906
87c81f2796b78188bfee396f2ec171e9	k__Bacteria; p__Firmicutes; c__Clostridia; o__Clostridiales; f__[Mogibacteriaceae]; g__; s__	0.995851753
9dfd3db9a1349dc9f7a161b56ae48228	k__Bacteria; p__Firmicutes; c__Bacilli; o__Turicibacterales; f__Turicibacteraceae; g__Turicibacter; s__	0.999999952
d8d35b5c83acc222e7b1124e0c35fcbd	k__Bacteria; p__Firmicutes; c__Clostridia; o__Clostridiales; f__Ruminococcaceae; g__; s__	0.930711415
c40bbfed631c051c77f62a438d456994	k__Bacteria; p__Verrucomicrobia; c__Verrucomicrobiae; o__Verrucomicrobiales; f__Verrucomicrobiaceae; g__Akkermansia; s__	0.999999881
d950e711b0f03622269ebffa419af223	k__Bacteria	0.999938911
e61a1fdd4ad43d058b13aa400893e29d	k__Bacteria; p__Firmicutes; c__Clostridia; o__Clostridiales; f__Ruminococcaceae; g__Ruminococcus; s__	0.749854299
76350d2ae86a34e259912f12f25a7961	k__Bacteria; p__Firmicutes; c__Clostridia; o__Clostridiales; f__; g__; s__	0.934947798
7629a870a7070d2b1e455bb34c5ea7e6	k__Bacteria; p__Bacteroidetes; c__Bacteroidia; o__Bacteroidales; f__; g__; s__	0.951323343
fc5b80a8c0d3c1a2dbcb186411f81924	k__Bacteria; p__Firmicutes; c__Clostridia; o__Clostridiales; f__Ruminococcaceae; g__; s__	0.817138225
8df88da917c06f756b8ea9fb55e18e06	k__Bacteria; p__Firmicutes; c__Clostridia; o__Clostridiales; f__Ruminococcaceae; g__; s__	0.77340919
07709a6659e3b4eb7f6c0a59177c9462	k__Bacteria; p__Firmicutes; c__Clostridia; o__Clostridiales; f__Ruminococcaceae; g__Ruminococcus; s__	0.995174058
a7c2b3373b3317b9f086089ec6076cd8	k__Bacteria; p__Firmicutes; c__Clostridia; o__Clostridiales; f__Lachnospiraceae; g__Coprococcus; s__	0.963375556
023a18372a6aa0c513ff2698000ddf63	k__Bacteria; p__Bacteroidetes; c__Bacteroidia; o__Bacteroidales; f__Rikenellaceae; g__; s__	0.820426098
1ec7a880b76e91023e7205c86161556e	k__Bacteria; p__Firmicutes; c__Clostridia; o__Clostridiales; f__; g__; s__	0.925440357
7b9cb266f624f66ff0031f2edb28c479	k__Bacteria; p__Firmicutes; c__Clostridia; o__Clostridiales	0.988873689
51254f020db327ec48deb00c83914247	k__Bacteria; p__Bacteroidetes; c__Bacteroidia; o__Bacteroidales; f__Rikenellaceae; g__; s__	0.991767809
e642ae2b5168f622dda066c503aa625b	k__Bacteria; p__Firmicutes; c__Clostridia; o__Clostridiales; f__Ruminococcaceae	0.987728278
0133f1c61eb8ba69242c85390ada678f	k__Bacteria; p__Firmicutes; c__Clostridia; o__Clostridiales; f__Christensenellaceae; g__; s__	0.733084776
2eb55a2b3a1d5a3fbecb863b15039a42	k__Bacteria; p__Firmicutes; c__Clostridia; o__Clostridiales; f__Ruminococcaceae	0.990271341
2c3e8f501266f88eff483b113d1fd77b	k__Bacteria; p__Firmicutes; c__Clostridia; o__Clostridiales; f__Ruminococcaceae	0.987721981
48f69a6214ce8923874798b7a22e8c0d	k__Bacteria; p__Firmicutes; c__Clostridia; o__Clostridiales; f__Ruminococcaceae; g__; s__	0.853492786
5e4000494f728929fa3b34d7e9927f97	k__Bacteria; p__Firmicutes; c__Clostridia; o__Clostridiales; f__Christensenellaceae; g__; s__	0.999734838
47fc8d5a8c2e4af2bed4279c4d83a376	k__Bacteria; p__TM7; c__TM7-3; o__CW040; f__F16; g__; s__	0.999998603
154294f1a1ad9ce8dc04b3dde5b8a28a	k__Bacteria; p__Firmicutes; c__Erysipelotrichi; o__Erysipelotrichales; f__Erysipelotrichaceae; g__Bulleidia; s__	0.985023694
46b0660ead2a5e10289716963ae3e9bd	k__Bacteria; p__Bacteroidetes; c__Bacteroidia; o__Bacteroidales; f__Prevotellaceae; g__Prevotella; s__	0.988469724
f13f639e16d61dbb0264d1cba1d16c62	k__Bacteria; p__Bacteroidetes; c__Bacteroidia; o__Bacteroidales; f__; g__; s__	0.997489626
cfa0e37cd9c883eda01c68973007ba1a	k__Bacteria; p__Firmicutes; c__Clostridia; o__Clostridiales; f__[Mogibacteriaceae]; g__; s__	0.89976661
22a824b5262a41865bda40bf06da3a6c	k__Bacteria; p__Bacteroidetes; c__Bacteroidia; o__Bacteroidales; f__; g__; s__	0.914459008
907ec8313c119c457e97b8bcac4a5104	k__Bacteria; p__Bacteroidetes; c__Bacteroidia; o__Bacteroidales; f__S24-7; g__; s__	0.99980241
7d2ac6260f0f80135f4b25d66f1fe5bb	k__Bacteria; p__Firmicutes; c__Clostridia; o__Clostridiales; f__Clostridiaceae; g__Clostridium; s__	0.745314804
4829f7b5f239e54fedb06248662ad821	k__Bacteria; p__Firmicutes; c__Clostridia; o__Clostridiales	0.989689831
47106017d75571520ecd53c711f547f2	k__Bacteria; p__Firmicutes; c__Clostridia; o__Clostridiales; f__Ruminococcaceae	0.924270743
d2a135c7040989998c215c65df886e9c	k__Bacteria; p__Firmicutes; c__Clostridia; o__Clostridiales	0.995245856
6b9cca9cb0b66ce5e9af2da3c987f415	k__Bacteria; p__Firmicutes; c__Clostridia; o__Clostridiales; f__Ruminococcaceae	0.974826204
7ee38da31646a65df5eb49e44cdb2306	k__Bacteria; p__Firmicutes; c__Clostridia; o__Clostridiales; f__; g__; s__	0.868714461
9c665550c079dd23c709e661688afc2e	k__Bacteria; p__Firmicutes; c__Clostridia; o__Clostridiales; f__Lachnospiraceae	0.99331411
7e6efb8c0b6d52837740861b9cabba83	k__Bacteria; p__Firmicutes; c__Clostridia; o__Clostridiales; f__; g__; s__	0.80254542
f40ecc16a45f78a4fee6521aae8895f7	k__Bacteria; p__Firmicutes; c__Clostridia; o__Clostridiales; f__Ruminococcaceae; g__Ruminococcus; s__	0.899507171
0b8990c4ed3aec08f02cc6d9fa52c161	k__Bacteria; p__Firmicutes; c__Clostridia; o__Clostridiales; f__[Mogibacteriaceae]; g__; s__	0.998106301
3680397d0252fa727d48e033c4837148	k__Bacteria; p__Firmicutes; c__Clostridia; o__Clostridiales	0.993535793
b25dc190edf05788cf41f278b10cd51d	k__Bacteria; p__Firmicutes; c__Clostridia; o__Clostridiales; f__; g__; s__	0.921612253
8f8a847a4b99ab809a04eb352ad0040b	k__Bacteria; p__Firmicutes; c__Clostridia; o__Clostridiales; f__; g__; s__	0.725618358
3fcbb41420771231e3f7d5cf9c84233b	k__Bacteria; p__Bacteroidetes; c__Bacteroidia; o__Bacteroidales; f__Prevotellaceae; g__Prevotella; s__	0.991295962
2cd68810f0855a9c64c144f89ddbe8a5	k__Bacteria; p__Firmicutes; c__Clostridia; o__Clostridiales; f__Ruminococcaceae; g__; s__	0.94351797
f70a242d57d04e6ea403523fa90494e6	k__Bacteria; p__Firmicutes; c__Clostridia; o__Clostridiales; f__Ruminococcaceae	0.99105607
5b5cd1bd0ff978ec383851497620bcee	k__Bacteria; p__Firmicutes; c__Clostridia; o__Clostridiales; f__Ruminococcaceae; g__; s__	0.94574519
4c39012e36637e2a7d036d6ae8da59f9	k__Bacteria; p__Firmicutes; c__Clostridia; o__Clostridiales	0.995449854
417796a1f41975746ac99b8510757144	k__Bacteria; p__Firmicutes; c__Clostridia; o__Clostridiales; f__Lachnospiraceae	0.98284878
088468f2dfc3c632f20366934aa58d30	k__Bacteria; p__Firmicutes; c__Clostridia; o__Clostridiales; f__Ruminococcaceae; g__; s__	0.887679912
6c08d14a19d8f254c44d15ae740274f8	k__Bacteria; p__Firmicutes; c__Clostridia; o__Clostridiales	0.99395356
d77cab35b12ed4b26ee0ce3a959f9a29	k__Bacteria; p__Bacteroidetes; c__Bacteroidia; o__Bacteroidales; f__; g__; s__	0.951110724
1d87c35cfb939ca60e3ff3087b381c55	k__Bacteria; p__Firmicutes; c__Clostridia; o__Clostridiales; f__Lachnospiraceae; g__Epulopiscium; s__	0.994709658
26307e5fcdbe6c3296ff616cfbdace7e	k__Bacteria; p__Firmicutes; c__Clostridia; o__Clostridiales; f__Lachnospiraceae; g__Dorea; s__	0.924047078
50694c433f3753b2865537b763aa1ca0	k__Bacteria; p__Verrucomicrobia; c__Verrucomicrobiae; o__Verrucomicrobiales; f__Verrucomicrobiaceae; g__Akkermansia; s__	0.99999743
6cd8e09fea996e17b14b613f3897c8f8	k__Bacteria; p__Cyanobacteria; c__4C0d-2; o__YS2; f__; g__; s__	0.999979314
15020cccf4efac190d8aaa3989eac187	k__Bacteria; p__Firmicutes; c__Clostridia; o__Clostridiales; f__Lachnospiraceae	0.998289667
a072b51fa8777f8159bc3711ef85a8e1	k__Bacteria; p__Firmicutes; c__Erysipelotrichi; o__Erysipelotrichales; f__Erysipelotrichaceae; g__L7A_E11; s__	0.99999989
12dee70cb55fa5ca99628f9d4d35c77d	k__Bacteria; p__Firmicutes; c__Clostridia; o__Clostridiales; f__Ruminococcaceae; g__; s__	0.951709772
c18980753e04dff9422b3f37dea1d269	k__Bacteria; p__Firmicutes; c__Clostridia; o__Clostridiales; f__Ruminococcaceae; g__Ruminococcus; s__	0.733204535
ec4fc103c89353041c70e865debcd203	k__Bacteria; p__Firmicutes; c__Clostridia; o__Clostridiales; f__Ruminococcaceae; g__Ruminococcus; s__	0.931230001
7064e9da6d5ea57c6b44445500866da6	k__Bacteria; p__Firmicutes; c__Clostridia; o__Clostridiales; f__Ruminococcaceae; g__Oscillospira; s__	0.93353043
fafe41ac81c89b7a3de75cc769d5d0b2	k__Bacteria; p__Bacteroidetes; c__Bacteroidia; o__Bacteroidales; f__Rikenellaceae; g__; s__	0.984559208
49822227989e710a53bdaf7dc0a72c0c	k__Bacteria; p__Bacteroidetes; c__Bacteroidia; o__Bacteroidales; f__Bacteroidaceae; g__5-7N15; s__	0.999999667
78a1cf0bd909d78c14f944c3bf7972de	k__Bacteria; p__Firmicutes; c__Clostridia; o__Clostridiales; f__Ruminococcaceae; g__; s__	0.718578983
53d97ec891163157233ce1f6419baa4e	k__Bacteria; p__Firmicutes; c__Clostridia; o__Clostridiales; f__Ruminococcaceae	0.943066507
6b7ca998a87c279637bf4682ed67feaf	k__Bacteria; p__Firmicutes; c__Clostridia; o__Clostridiales; f__Ruminococcaceae	0.977543828
7c889f66622b87c38d3240db4299b109	k__Bacteria; p__Firmicutes; c__Clostridia; o__Clostridiales; f__Ruminococcaceae; g__; s__	0.794990683
9fcae46b377596e760baf49e39392807	k__Bacteria; p__Bacteroidetes; c__Bacteroidia; o__Bacteroidales; f__; g__; s__	0.979372082
ef1717b7029e500fed6f19bb81f38a6c	k__Bacteria; p__Verrucomicrobia; c__Verrucomicrobiae; o__Verrucomicrobiales; f__Verrucomicrobiaceae; g__Akkermansia; s__	0.999999904
05f553ebdd279fad80642082f3ae1069	k__Bacteria; p__Firmicutes; c__Erysipelotrichi; o__Erysipelotrichales; f__Erysipelotrichaceae; g__; s__	0.952793946
61c3e3c69b3010543bd2eb13016f7007	k__Bacteria; p__Bacteroidetes; c__Bacteroidia; o__Bacteroidales; f__[Paraprevotellaceae]; g__CF231; s__	0.999988558
e4b15e7182f3d886c485742343cfbd77	k__Bacteria; p__Firmicutes; c__Erysipelotrichi; o__Erysipelotrichales; f__Erysipelotrichaceae; g__Coprobacillus; s__	0.893367493
64ef0d759cc5285967d620c2e742c80a	k__Bacteria; p__Firmicutes; c__Clostridia; o__Clostridiales; f__Ruminococcaceae; g__; s__	0.947968003
0aa3e5e0849615614bc0e09c3e91152a	k__Bacteria; p__Firmicutes; c__Clostridia; o__Clostridiales; f__Clostridiaceae; g__Clostridium; s__	0.864117459
db460110e36fa70fbbbc9af20f45100f	k__Bacteria; p__Bacteroidetes; c__Bacteroidia; o__Bacteroidales; f__S24-7; g__; s__	0.998571059
79b4ff2dfe81e8c4d1dbbbf1f9b520a9	k__Bacteria; p__TM7; c__TM7-3; o__CW040; f__F16; g__; s__	0.999999463
eeb94fc1f6c40662455fe6a3f23758df	k__Bacteria; p__Firmicutes; c__Erysipelotrichi; o__Erysipelotrichales; f__Erysipelotrichaceae; g__Coprobacillus; s__	0.999995511
e1f2742ef354b34cdfc2126ba1a14747	k__Bacteria; p__Firmicutes; c__Clostridia; o__Clostridiales; f__Ruminococcaceae; g__Oscillospira; s__	0.889098307
c27b002ec2ff64959b15b3e150ecd893	k__Bacteria; p__Firmicutes; c__Clostridia; o__Clostridiales; f__Ruminococcaceae; g__; s__	0.91495218
5f098e3d298fe05c684f4918e8ba95e4	k__Bacteria; p__Firmicutes; c__Clostridia; o__Clostridiales; f__; g__; s__	0.910839732
16e04bae00502e8d554b5bcb0cead972	k__Bacteria; p__Bacteroidetes; c__Bacteroidia; o__Bacteroidales; f__Bacteroidaceae; g__; s__	0.88278328
d271692d856cdc1ba8094705726b3cbe	k__Bacteria; p__Firmicutes; c__Clostridia; o__Clostridiales; f__Lachnospiraceae	0.999350086
20166784635da42625510243578e8d9e	k__Bacteria; p__Firmicutes; c__Clostridia; o__Clostridiales; f__Ruminococcaceae; g__; s__	0.811663497
1b474a4bbeae00531ccbf1009d7bb255	k__Bacteria; p__Firmicutes; c__Clostridia; o__Clostridiales; f__[Mogibacteriaceae]; g__; s__	0.954482602
fa55e3ed91ed70611b71ca2612fe0946	k__Bacteria; p__Bacteroidetes; c__Bacteroidia; o__Bacteroidales; f__[Paraprevotellaceae]; g__[Prevotella]; s__	0.999375757
679bd3ebb652cd53347eadee49375c6c	k__Bacteria; p__Bacteroidetes; c__Bacteroidia; o__Bacteroidales; f__; g__; s__	0.997932458
8f45d99dbde2691cb2c6576a1c41279a	k__Bacteria; p__Firmicutes; c__Clostridia; o__Clostridiales; f__Ruminococcaceae; g__Oscillospira; s__	0.985749931
9a908ddcccb31a2c0aabdad5b616d325	k__Bacteria; p__Firmicutes; c__Clostridia; o__Clostridiales; f__Lachnospiraceae	0.941915065
60051e4b5153053a3bf1588eb4012ebc	k__Bacteria; p__Bacteroidetes; c__Bacteroidia; o__Bacteroidales; f__Rikenellaceae; g__; s__	0.998570544
c15bac4bc690795b06af1b2189ba6506	k__Bacteria; p__Firmicutes; c__Clostridia; o__Clostridiales; f__Lachnospiraceae	0.998165987
479084b060fc922eb7012ace5426eba7	k__Bacteria; p__Firmicutes; c__Clostridia; o__Clostridiales; f__Ruminococcaceae	0.812300267
66374a58cb92e89c117f4210a1f1a3dc	k__Bacteria; p__Firmicutes; c__Clostridia; o__Clostridiales; f__Ruminococcaceae; g__; s__	0.96204307
5d4ab7e3b5f49e2086d7e70e84193ed9	k__Bacteria; p__Bacteroidetes; c__Bacteroidia; o__Bacteroidales; f__; g__; s__	0.996866103
4b49af761ebea994d7adb2780b23c71f	k__Bacteria; p__Bacteroidetes; c__Bacteroidia; o__Bacteroidales; f__Bacteroidaceae; g__5-7N15; s__	0.999999596
d3b37a0a41981b3c908ee2e3d7708444	k__Bacteria; p__Firmicutes; c__Clostridia; o__Clostridiales; f__; g__; s__	0.727113409
df897fc8e40d516c192bcf4bcd61b135	k__Bacteria; p__Firmicutes; c__Clostridia; o__Clostridiales; f__Ruminococcaceae	0.977102076
7c5a405a4e0e6a179496f689d9341143	k__Bacteria; p__Firmicutes; c__Clostridia; o__Clostridiales	0.99675648
cfcac19810c5525eb5191df40ae9cc72	k__Bacteria; p__Cyanobacteria; c__4C0d-2; o__YS2; f__; g__; s__	0.999997907
180c8c6174a2a74801caf36741aee8a4	k__Bacteria; p__Firmicutes; c__Clostridia; o__Clostridiales; f__Ruminococcaceae; g__; s__	0.851424763
1dbe11e8a61974b6710a636d4793151a	k__Bacteria; p__Firmicutes; c__Clostridia; o__Clostridiales	0.973963379
a8657b49d00ce70e2397eebe865651f1	k__Bacteria; p__Bacteroidetes; c__Bacteroidia; o__Bacteroidales; f__; g__; s__	0.997434757
6c9a44333581035114c0956dcc26a12a	k__Bacteria; p__Bacteroidetes; c__Bacteroidia; o__Bacteroidales; f__[Paraprevotellaceae]; g__CF231; s__	0.999579053
aa59be6cd874356863e65e89a470a971	k__Bacteria; p__Bacteroidetes; c__Bacteroidia; o__Bacteroidales; f__Prevotellaceae; g__Prevotella; s__	0.994922627
511816f18af532e5ebaadeedabf63a85	k__Bacteria; p__Firmicutes; c__Clostridia; o__Clostridiales; f__Ruminococcaceae	0.981521201
0055ddcfe5f1d6fd4ee07c054e723f05	k__Bacteria; p__Firmicutes; c__Clostridia; o__Clostridiales; f__Lachnospiraceae; g__Butyrivibrio; s__	0.914056004
beb966aeeb0a0f93959bf6c918ed1a8f	k__Bacteria; p__Firmicutes; c__Clostridia; o__Clostridiales; f__Ruminococcaceae; g__Ruminococcus; s__	0.99714666
b26f6be23bdcc988986cf24ee74c21a6	k__Bacteria; p__Firmicutes; c__Clostridia; o__Clostridiales	0.998727865
bc0bf16723932ec34b0357dd4280c60d	k__Bacteria; p__Firmicutes; c__Clostridia; o__Clostridiales	0.9891912
30ef3fd7d92f6c9cd1749cb8d78edb5b	k__Bacteria; p__Firmicutes; c__Clostridia; o__Clostridiales; f__Ruminococcaceae; g__; s__	0.955550524
348b4eb42ddb1ed91fe27151115f6030	k__Bacteria; p__Bacteroidetes; c__Bacteroidia; o__Bacteroidales; f__; g__; s__	0.997458682
70431c61d914778ea682271828f9a8a2	k__Bacteria; p__TM7; c__TM7-3; o__CW040; f__F16; g__; s__	0.999998649
5fb81130b5a0877d34f4b567c353028f	k__Bacteria; p__Spirochaetes; c__Spirochaetes; o__Spirochaetales; f__Spirochaetaceae; g__Treponema; s__	0.9998231
ab3e023f1c60fc18f71afe21f925f82a	k__Bacteria; p__Firmicutes; c__Clostridia; o__Clostridiales	0.977949641
a16148c859771eeb04d5d8f013b27594	k__Bacteria; p__Firmicutes; c__Clostridia; o__Clostridiales; f__Clostridiaceae; g__Clostridium; s__	0.740680411
42c42a3f385367e3f7463715fae593a3	k__Bacteria; p__Bacteroidetes; c__Bacteroidia; o__Bacteroidales; f__BS11; g__; s__	0.901686739
61423778e6dc6434a8ba51aaf2b4ba87	k__Bacteria; p__Firmicutes; c__Clostridia; o__Clostridiales; f__Lachnospiraceae	0.96431422
16c63ebeee1cca1e5dc180030163d1da	k__Bacteria; p__Firmicutes; c__Clostridia; o__Clostridiales; f__; g__; s__	0.916823482
8244638320957138655ef2da0d7d463a	k__Bacteria; p__Firmicutes; c__Clostridia; o__Clostridiales; f__Lachnospiraceae; g__Roseburia; s__	0.787146808
89bd8513aa8f28cde11d0ba561f959d5	k__Bacteria; p__Spirochaetes; c__Spirochaetes; o__Spirochaetales; f__Spirochaetaceae; g__Treponema; s__	0.999878352
20537ba64558f750a770f0f2f5aa0fce	k__Bacteria; p__Firmicutes; c__Clostridia; o__Clostridiales; f__Ruminococcaceae	0.989775313
86c6136b50a5bb8002b376575cb0f142	k__Bacteria; p__Firmicutes; c__Clostridia; o__Clostridiales; f__Lachnospiraceae	0.797199184
94fc41713ae252c0b6744133b0561cae	k__Bacteria; p__Firmicutes; c__Clostridia; o__Clostridiales; f__Ruminococcaceae	0.959092585
38c8c2b24e72ecb5c63a67fd2620e952	k__Bacteria; p__Bacteroidetes; c__Bacteroidia; o__Bacteroidales; f__[Barnesiellaceae]; g__; s__	0.846521657
09d185c3e4c046cc45a54db3aad08092	k__Bacteria; p__Firmicutes; c__Clostridia; o__Clostridiales; f__Ruminococcaceae; g__; s__	0.941893928
88a7e6933947c15567b517ceef2abb64	k__Bacteria; p__Firmicutes; c__Clostridia; o__Clostridiales	0.995021196
ec9a52d0877f5b1b6625964ac9e4f8d8	k__Bacteria; p__Firmicutes; c__Clostridia; o__Clostridiales; f__Ruminococcaceae; g__Ruminococcus; s__	0.994918131
9e13ea43d9cb463c211f77e95225c43c	k__Bacteria; p__Bacteroidetes; c__Bacteroidia; o__Bacteroidales; f__Bacteroidaceae; g__5-7N15; s__	0.999347136
453914c5337e3ff56bffac3f5b61e0a2	k__Bacteria; p__Bacteroidetes; c__Bacteroidia; o__Bacteroidales; f__; g__; s__	0.994994765
517738d0095da476d37bcc4a7a21b3d3	k__Bacteria; p__Firmicutes; c__Clostridia; o__Clostridiales; f__; g__; s__	0.85051956
4bfc8803a3396caa74b51028fe301d7a	k__Bacteria; p__Firmicutes; c__Erysipelotrichi; o__Erysipelotrichales; f__Erysipelotrichaceae; g__L7A_E11; s__	0.99999985
8174331ed8b86116e29a5d7599472dce	k__Bacteria; p__Firmicutes; c__Clostridia; o__Clostridiales; f__Ruminococcaceae	0.981645625
3eaae4bf15c1c3d62b3687d03c10dfff	k__Bacteria; p__Firmicutes; c__Clostridia; o__Clostridiales; f__Clostridiaceae; g__Clostridium; s__	0.764697352
024295f933e43197881c0bd524caf511	k__Bacteria; p__Firmicutes; c__Clostridia; o__Clostridiales; f__; g__; s__	0.955901088
3658bd8025bd4bb2174c40fc8caafd17	k__Bacteria; p__Firmicutes; c__Clostridia; o__Clostridiales; f__Ruminococcaceae	0.967452409
e9c25e16064405e5a0a4cf2ec2225313	k__Bacteria; p__Firmicutes; c__Clostridia; o__Clostridiales; f__; g__; s__	0.896032634
a2ce9a9ff8be5abe61ae0d221fa59045	k__Bacteria; p__Firmicutes; c__Clostridia; o__Clostridiales; f__; g__; s__	0.887045511
5aa1d5432d3c31d959320fd54bfbf1e3	k__Bacteria; p__Bacteroidetes; c__Bacteroidia; o__Bacteroidales; f__Bacteroidaceae; g__; s__	0.963208765
2dd422fa8ceefb40a109b96d0add016c	k__Bacteria; p__Firmicutes; c__Clostridia; o__Clostridiales; f__; g__; s__	0.92513294
e6b329138659b26acaa01a6468810cfa	k__Bacteria; p__Bacteroidetes; c__Bacteroidia; o__Bacteroidales; f__; g__; s__	0.99354694
ab813c689055d5331c96cc5e3231b604	k__Bacteria; p__Spirochaetes; c__Spirochaetes; o__Spirochaetales; f__Spirochaetaceae; g__Treponema; s__	0.999668958
70899fd00cba5941732f951a0298350e	k__Bacteria; p__Firmicutes; c__Clostridia; o__Clostridiales; f__; g__; s__	0.958460451
e5e4b5ec23b4316b66b0476be28b3912	k__Bacteria; p__Firmicutes; c__Clostridia; o__Clostridiales; f__; g__; s__	0.910590605
0efd4d379024411fce0c5885d92796f5	k__Bacteria; p__Firmicutes; c__Clostridia; o__Clostridiales; f__Lachnospiraceae; g__Coprococcus; s__	0.973198935
2269e801f424cffa49f7bbdad3ffe3b0	k__Bacteria; p__Bacteroidetes; c__Bacteroidia; o__Bacteroidales; f__Porphyromonadaceae; g__Paludibacter; s__	0.999080894
650add4c81827c3f72badd91f4e74c9e	k__Bacteria; p__Bacteroidetes; c__Bacteroidia; o__Bacteroidales; f__Rikenellaceae; g__; s__	0.997331613
50a0250b2a91ffb2879c7231bde408ed	k__Bacteria; p__Firmicutes; c__Clostridia; o__Clostridiales	0.987964379
082fec488688f6c8c2ac9ce0f343bdc0	k__Bacteria; p__Firmicutes; c__Clostridia; o__Clostridiales	0.988768624
46b23b33a98bf4033d548a90d029fb02	k__Bacteria; p__Bacteroidetes; c__Bacteroidia; o__Bacteroidales; f__; g__; s__	0.997014341
42156a614f837622ac65a16c644fecf4	k__Bacteria; p__Firmicutes; c__Clostridia; o__Clostridiales	0.998325962
f46f31427fb74c6bdd6541a2642b296c	k__Bacteria; p__Firmicutes; c__Clostridia; o__Clostridiales; f__Ruminococcaceae	0.98130644
07d2f4a0b0bbc0547f78a295f20e23f3	k__Bacteria; p__Bacteroidetes; c__Bacteroidia; o__Bacteroidales; f__; g__; s__	0.99699403
9199098e7af585f883cf650a135739fb	k__Bacteria; p__TM7; c__TM7-3; o__CW040; f__F16; g__; s__	0.999999747
95af4175e63f4f50d4dc5c1bb4d09b60	k__Bacteria; p__Firmicutes; c__Erysipelotrichi; o__Erysipelotrichales; f__Erysipelotrichaceae; g__Coprobacillus; s__	0.715707859
030dd9eeadf055dd556c496d0aa92a54	k__Bacteria; p__Firmicutes; c__Clostridia; o__Clostridiales; f__Lachnospiraceae	0.999341258
39e4b2e6d94a1ee1ec60932bc6a2d221	k__Bacteria; p__Firmicutes; c__Clostridia; o__Clostridiales; f__Ruminococcaceae; g__Ruminococcus; s__	0.836481959
2bca832d78e3ebdde6c0993cd12341cd	k__Bacteria; p__Firmicutes; c__Clostridia; o__Clostridiales; f__Ruminococcaceae; g__; s__	0.878050839
1d8f26a15f00ce24b5e60c01a240d3b8	k__Bacteria; p__Firmicutes; c__Clostridia; o__Clostridiales; f__Ruminococcaceae; g__; s__	0.964610369
f4c74f4cb64ad376538281e4da2726b5	k__Bacteria; p__Firmicutes; c__Clostridia; o__Clostridiales	0.998096183
9a3e94409b51a18c3c211372180ea224	k__Bacteria; p__Firmicutes; c__Clostridia; o__Clostridiales; f__Lachnospiraceae; g__Coprococcus; s__	0.983029084
73e8b671be2b8a037c35be4fd7dd0d39	k__Bacteria; p__Bacteroidetes; c__Bacteroidia; o__Bacteroidales; f__; g__; s__	0.998361945
f7fbdf10b45176f605620fae8a42874d	k__Bacteria; p__Firmicutes; c__Clostridia; o__Clostridiales; f__Ruminococcaceae; g__; s__	0.74188794
a8bb4f0eb9fbc55b943cd45a4368f13c	k__Bacteria; p__Bacteroidetes; c__Bacteroidia; o__Bacteroidales; f__Rikenellaceae; g__; s__	0.988502334
dc05a756475d42b76e1ecd72766e131a	k__Bacteria; p__Firmicutes; c__Clostridia; o__Clostridiales; f__Ruminococcaceae	0.990431835
cc6ef555d50f0ac73055afe1809c585e	k__Bacteria; p__Firmicutes; c__Clostridia; o__Clostridiales; f__Ruminococcaceae; g__Ruminococcus; s__	0.747473606
4d0f263788594685735dae726d17a2e3	k__Bacteria; p__Firmicutes; c__Clostridia; o__Clostridiales; f__Ruminococcaceae; g__; s__	0.968098619
eea780eb4647253d327d6425dc4a2a16	k__Bacteria; p__Firmicutes; c__Clostridia; o__Clostridiales; f__Clostridiaceae; g__Clostridium; s__	0.803752795
0a1c622beadcbdcce9d6ae10326dee4b	k__Bacteria; p__Bacteroidetes; c__Bacteroidia; o__Bacteroidales; f__[Paraprevotellaceae]; g__CF231; s__	0.967265115
1bfdcdc86ebfc55d7dfaf8097116482c	k__Bacteria; p__Bacteroidetes; c__Bacteroidia; o__Bacteroidales; f__; g__; s__	0.996742204
4c059beb2bcc4fa1e080da2249a459a4	k__Bacteria; p__Firmicutes; c__Clostridia; o__Clostridiales; f__Ruminococcaceae; g__; s__	0.913094586
01c1b3dbaaf371a6be01c7ce1a4ac983	k__Bacteria; p__Bacteroidetes; c__Bacteroidia; o__Bacteroidales; f__Bacteroidaceae; g__; s__	0.95809759
f38023958d5753492bb5d7af62e08f46	k__Bacteria; p__Firmicutes; c__Clostridia; o__Clostridiales; f__Ruminococcaceae; g__Ruminococcus; s__	0.800007656
54e6b3233bc3b94a91ed4dbe43003130	k__Bacteria; p__Bacteroidetes; c__Bacteroidia; o__Bacteroidales; f__S24-7; g__; s__	0.998346478
8cfe673c8059132ebb24832468ddf53b	k__Bacteria; p__Bacteroidetes; c__Bacteroidia; o__Bacteroidales; f__; g__; s__	0.997780033
9c53c1142f2e3168b42e4c8f1cf1dc2d	k__Bacteria; p__Firmicutes; c__Clostridia; o__Clostridiales; f__Clostridiaceae; g__Clostridium; s__	0.750295147
9aca870ab6ba60349724e255724bfaba	k__Bacteria; p__Bacteroidetes; c__Bacteroidia; o__Bacteroidales; f__; g__; s__	0.996242381
19954de955725da91de7573de38f3b8d	k__Bacteria; p__Spirochaetes; c__Spirochaetes; o__Spirochaetales; f__Spirochaetaceae; g__Treponema; s__	0.999886109
d0f5181ac05064e52585f8ef94df01ae	k__Bacteria; p__Bacteroidetes; c__Bacteroidia; o__Bacteroidales; f__S24-7; g__; s__	0.996462227
b39e6c293a7298eee28250413dee364a	k__Bacteria; p__Bacteroidetes; c__Bacteroidia; o__Bacteroidales; f__; g__; s__	0.997160292
6041dbd90d95c202da78baa16d0c5486	k__Bacteria; p__Firmicutes; c__Clostridia; o__Clostridiales	0.99816277
a1bbd6409c84bcdc88a621bd455d52bb	k__Bacteria; p__Bacteroidetes; c__Bacteroidia; o__Bacteroidales; f__Bacteroidaceae; g__5-7N15; s__	0.99999963
49ceaeb6073b3e2edde212ce8c66162c	k__Bacteria; p__Firmicutes; c__Clostridia; o__Clostridiales	0.998150805
1d6f9972fb2505863bddd04467f98a4c	k__Bacteria; p__Firmicutes; c__Clostridia; o__Clostridiales; f__; g__; s__	0.978923567
10c63413b67c9814f130f52fc40852a4	k__Bacteria; p__Firmicutes; c__Clostridia; o__Clostridiales; f__Ruminococcaceae; g__; s__	0.807296742
bea75273e392c4a4a54db4347b61f9fb	k__Bacteria; p__Firmicutes; c__Clostridia; o__Clostridiales; f__Ruminococcaceae; g__; s__	0.769058422
c104e487aad7ffa33b523324ada07b86	k__Bacteria; p__Firmicutes; c__Clostridia; o__Clostridiales	0.999062829
671b51e7415eda07bfdf3a81c73b5e74	k__Bacteria; p__Firmicutes; c__Clostridia; o__Clostridiales; f__Ruminococcaceae; g__; s__	0.78556701
7f6411bd7d935d5c19e7f306974831d9	k__Bacteria; p__Firmicutes; c__Clostridia; o__Clostridiales; f__Clostridiaceae	0.997622023
2ea192cb3410cc7eb3fa46d03219a40a	k__Bacteria; p__Bacteroidetes; c__Bacteroidia; o__Bacteroidales; f__; g__; s__	0.99516925
527fab5391758ffc3e64924801724f1e	k__Bacteria; p__Bacteroidetes; c__Bacteroidia; o__Bacteroidales; f__S24-7; g__; s__	0.996238136
ddd4444cb6caafbe781a2661ba8df550	k__Bacteria; p__Bacteroidetes; c__Bacteroidia; o__Bacteroidales; f__S24-7; g__; s__	0.999702238
53f9e74962dc68d6d277f7a4857d0a62	k__Bacteria; p__Firmicutes; c__Clostridia; o__Clostridiales; f__Ruminococcaceae	0.989194034
f5117599bd80c4291ea9bddb6046b867	k__Bacteria; p__Firmicutes; c__Clostridia; o__Clostridiales; f__Ruminococcaceae	0.979644559
09e21fa2f1789c9f97c7abab6489d0cc	k__Bacteria; p__Firmicutes; c__Clostridia; o__Clostridiales	0.905191611
f0f007dab51902109acd18025a3d78a4	k__Bacteria; p__Firmicutes; c__Clostridia; o__Clostridiales; f__Ruminococcaceae; g__Ruminococcus; s__	0.927570539
fb9aaa9774de7c2a683650287878b5db	k__Bacteria; p__Firmicutes; c__Clostridia; o__Clostridiales; f__Ruminococcaceae; g__Oscillospira; s__	0.997641902
c8450fc3150b6d79b4529326401e3f91	k__Bacteria; p__Bacteroidetes; c__Bacteroidia; o__Bacteroidales; f__S24-7; g__; s__	0.997353966
f05f307ff5a9aa245c6266702dc9a182	k__Bacteria; p__Firmicutes; c__Clostridia; o__Clostridiales; f__Ruminococcaceae; g__; s__	0.799094098
50212b7904d3a33bffab7acd4a26eae6	k__Bacteria; p__Bacteroidetes; c__Bacteroidia; o__Bacteroidales; f__Bacteroidaceae; g__5-7N15; s__	0.999985913
b888860a3d9758342fe9088be62bce12	k__Bacteria; p__Firmicutes; c__Clostridia; o__Clostridiales; f__Ruminococcaceae; g__; s__	0.941117419
2af251c00aec2f5f4b1add498d1541fa	k__Bacteria; p__Bacteroidetes; c__Bacteroidia; o__Bacteroidales; f__[Paraprevotellaceae]; g__YRC22; s__	0.988611299
2d7fe00c38941025bc0c053234298f5b	k__Bacteria; p__Bacteroidetes; c__Bacteroidia; o__Bacteroidales; f__Rikenellaceae; g__; s__	0.996546068
221c7edb4949c5e827017e01ec81b0ce	k__Bacteria; p__Firmicutes; c__Clostridia; o__Clostridiales; f__Ruminococcaceae; g__; s__	0.836319533
71f548ad6ff3e4957a01901e434f2386	k__Bacteria; p__Firmicutes; c__Clostridia; o__Clostridiales	0.926326746
51aa605b8018a86f65182d11f7ec0c6c	k__Bacteria; p__TM7; c__TM7-3; o__CW040; f__F16; g__; s__	0.99999993
602d7b82ef987a0040b8a20beb8ced08	k__Bacteria; p__Firmicutes; c__Clostridia; o__Clostridiales; f__Lachnospiraceae; g__Anaerostipes; s__	0.990785932
9d27ed35ca10c139dd2093f62bc9acf1	k__Bacteria; p__Firmicutes; c__Clostridia; o__Clostridiales; f__Ruminococcaceae; g__; s__	0.875591337
985f9266f7fc5758bf78c46fe4741351	k__Bacteria; p__Firmicutes; c__Clostridia; o__Clostridiales; f__Ruminococcaceae; g__; s__	0.920262836
0fa3296a0d258e168c4c79d03c07eac4	k__Bacteria; p__Firmicutes; c__Clostridia; o__Clostridiales; f__Ruminococcaceae; g__Ruminococcus; s__	0.987838062
0bbdf22df12819a6ec2aa4f22e66ecae	k__Bacteria; p__Firmicutes; c__Clostridia; o__Clostridiales; f__Christensenellaceae; g__; s__	0.996659078
43170ecd898a81119d29e747ffb8a321	k__Bacteria; p__Firmicutes; c__Clostridia; o__Clostridiales; f__Ruminococcaceae; g__; s__	0.96146578
fd2c9f7801d70c04172120680be5c96a	k__Bacteria; p__Firmicutes; c__Clostridia; o__Clostridiales; f__Ruminococcaceae	0.982768968
8118b3456f9b7f1c3ddab98817ca8e08	k__Bacteria; p__Bacteroidetes; c__Bacteroidia; o__Bacteroidales; f__[Paraprevotellaceae]; g__CF231; s__	0.999682458
7f0964c770fbe5fa45f75188b1565196	k__Bacteria; p__Firmicutes; c__Clostridia; o__Clostridiales; f__Ruminococcaceae; g__Ruminococcus; s__	0.979523562
8b8b8d35dcfccc0b2767b647c69c1094	k__Bacteria; p__Bacteroidetes; c__Bacteroidia; o__Bacteroidales; f__; g__; s__	0.997263194
30dc91320fd8e9ebe116f645f8df07ce	k__Bacteria; p__Bacteroidetes; c__Bacteroidia; o__Bacteroidales; f__RF16; g__; s__	0.999868605
e885177daab8cf5ee00fcf9636f47624	k__Bacteria; p__Firmicutes; c__Clostridia; o__Clostridiales; f__[Mogibacteriaceae]; g__; s__	0.978028726
693128cb91b3c617a5fd83a5dfc21a76	k__Bacteria; p__Firmicutes; c__Clostridia; o__Clostridiales; f__; g__; s__	0.95728798
2304d0357b777bdfa35e9c2811aca7c3	k__Bacteria; p__Firmicutes; c__Clostridia; o__Clostridiales; f__Veillonellaceae; g__Anaerovibrio; s__	0.999965426
d61e9016038472100a945d7d2e6899be	k__Bacteria; p__Firmicutes; c__Clostridia; o__Clostridiales; f__; g__; s__	0.969945593
1461a43b7bcb718aea4304ded0745c3f	k__Bacteria; p__Firmicutes; c__Clostridia; o__Clostridiales; f__Ruminococcaceae; g__Ruminococcus; s__	0.938468618
03e188eb38c530f2fc8c3d14406026fc	k__Bacteria; p__Firmicutes; c__Clostridia; o__Clostridiales; f__Lachnospiraceae; g__; s__	0.73508727
32398f660589789591b78316837b1986	k__Bacteria; p__Firmicutes; c__Clostridia; o__Clostridiales	0.992949252
d1d32ac1425db856c64a74bf030be168	k__Bacteria; p__Spirochaetes; c__Spirochaetes; o__Spirochaetales; f__Spirochaetaceae; g__Treponema; s__	0.999107994
8732f96a012213f18d09aae14806ad22	k__Bacteria; p__Firmicutes; c__Clostridia; o__Clostridiales; f__Lachnospiraceae	0.906974716
d7ced017ef3cefed9d343736f07fbed9	k__Bacteria; p__Bacteroidetes; c__Bacteroidia; o__Bacteroidales; f__; g__; s__	0.993390237
dad15753421413efa02d9f9809a6a36b	k__Bacteria; p__Firmicutes; c__Clostridia; o__Clostridiales; f__Lachnospiraceae; g__Blautia	0.99011456
d3c84b12c823a02ba763e17b86746975	k__Bacteria; p__Firmicutes; c__Clostridia; o__Clostridiales; f__Ruminococcaceae; g__; s__	0.873085058
a9f2312a49d03883974e3f4448c67c43	k__Bacteria; p__Bacteroidetes; c__Bacteroidia; o__Bacteroidales; f__; g__; s__	0.99735121
af978ac78c9c19339646b66d78fd37a2	k__Bacteria; p__Firmicutes; c__Clostridia; o__Clostridiales	0.999019202
c4eb717113387d7b02004818f30feaf6	k__Bacteria; p__Firmicutes; c__Clostridia; o__Clostridiales; f__; g__; s__	0.965767795
bd437ecd4eccb7c73c4b93074eaad319	k__Bacteria; p__Firmicutes; c__Clostridia; o__Clostridiales; f__Ruminococcaceae; g__; s__	0.967167807
cab39be43629073665726573c503e6ce	k__Bacteria; p__Firmicutes; c__Clostridia; o__Clostridiales; f__Ruminococcaceae	0.989395212
fd714d3bd1c30d027c0d06504baac6d4	k__Bacteria; p__Firmicutes; c__Clostridia; o__Clostridiales; f__; g__; s__	0.844008494
a46ecee00ff3489affd5226fa41878dd	k__Bacteria; p__Bacteroidetes; c__Bacteroidia; o__Bacteroidales; f__[Paraprevotellaceae]; g__; s__	0.964840674
a6f5f0e03ba4530731027380938589cb	k__Bacteria; p__Firmicutes; c__Clostridia; o__Clostridiales; f__Lachnospiraceae; g__Butyrivibrio; s__	0.99773378
6c8725c4d084829bc3d11a75dc2328e8	k__Bacteria; p__Bacteroidetes; c__Bacteroidia; o__Bacteroidales; f__[Paraprevotellaceae]; g__CF231; s__	0.999987529
e3e854722e14998f17cc313c517aaf4b	k__Bacteria; p__Bacteroidetes; c__Bacteroidia; o__Bacteroidales; f__; g__; s__	0.992440893
74735d92ea9c207747c0f54faf941514	k__Bacteria; p__Firmicutes; c__Clostridia; o__Clostridiales; f__Ruminococcaceae; g__; s__	0.881405422
e171be1bf3cbb2bb74bbc1422347af30	k__Bacteria; p__Firmicutes; c__Clostridia; o__Clostridiales; f__Clostridiaceae; g__Clostridium; s__	0.74397587
694d719afa65fa0f16db7d7e1a734cdf	k__Bacteria; p__Bacteroidetes; c__Bacteroidia; o__Bacteroidales; f__; g__; s__	0.997976311
5067e4a367844d4c0dd01a81059084bb	k__Bacteria; p__Bacteroidetes; c__Bacteroidia; o__Bacteroidales; f__Rikenellaceae; g__; s__	0.99760291
d7fc1473f45c5e87964332f03eea1630	k__Bacteria; p__Bacteroidetes; c__Bacteroidia; o__Bacteroidales; f__Rikenellaceae; g__; s__	0.923357431
bc01a53e65b198af422c21bc84b765b3	k__Bacteria; p__Firmicutes; c__Clostridia; o__Clostridiales	0.98321282
cb79e2fdee841878230d49b29045a2ca	k__Bacteria; p__Firmicutes; c__Clostridia; o__Clostridiales; f__Lachnospiraceae	0.989417509
8d29d55380cebaae5f47b0c8d01089c1	k__Bacteria; p__Firmicutes; c__Clostridia; o__Clostridiales; f__Ruminococcaceae; g__Oscillospira; s__	0.979888549
d32c0de37d6662601d1b68458bc2081f	k__Bacteria; p__Bacteroidetes; c__Bacteroidia; o__Bacteroidales; f__; g__; s__	0.9964141
65f55fc18ceed9a6822b678ad229329c	k__Bacteria; p__Firmicutes; c__Clostridia; o__Clostridiales	0.994969882
dab922dbe7668d95de1d97204929bb54	k__Bacteria; p__Firmicutes; c__Clostridia; o__Clostridiales	0.986096306
84564eaf9034158e3b5aa15f391576d2	k__Bacteria; p__Bacteroidetes; c__Bacteroidia; o__Bacteroidales; f__Bacteroidaceae; g__; s__	0.99482059
5046c66dbc9b424fe933aca31eb234e3	k__Bacteria; p__Firmicutes; c__Clostridia; o__Clostridiales	0.989353772
bd8c52837247c0c0ccdcc007ebf3c839	k__Bacteria; p__Actinobacteria; c__Coriobacteriia; o__Coriobacteriales; f__Coriobacteriaceae; g__Atopobium; s__	0.979654191
97cef9412fe9908023ae0bb82fbfe31c	k__Bacteria; p__Verrucomicrobia; c__Verrucomicrobiae; o__Verrucomicrobiales; f__Verrucomicrobiaceae; g__Akkermansia; s__	0.999999987
d1a1e403b6b4ab83fc5ca208519950d2	k__Bacteria; p__Bacteroidetes; c__Bacteroidia; o__Bacteroidales; f__[Paraprevotellaceae]; g__YRC22; s__	0.989603523
f4f102c63fabc338c741379b12c02a5a	k__Bacteria; p__Bacteroidetes; c__Bacteroidia; o__Bacteroidales; f__; g__; s__	0.994755509
1cdddb91cd9cf4f131a835716e6386be	k__Bacteria; p__Bacteroidetes; c__Bacteroidia; o__Bacteroidales; f__; g__; s__	0.99751386
fe1df51f40a0cac9623ea64227abace6	k__Bacteria; p__Bacteroidetes; c__Bacteroidia; o__Bacteroidales; f__S24-7; g__; s__	0.999086915
43272fd2b5c25f43054b179e578ee0ec	k__Bacteria; p__Firmicutes; c__Clostridia; o__Clostridiales; f__Ruminococcaceae; g__; s__	0.938258269
d7f738698d4710c14e14c375311f0624	k__Bacteria; p__Bacteroidetes; c__Bacteroidia; o__Bacteroidales; f__Rikenellaceae; g__; s__	0.98657328
7c314c5d3b27fee5b4fb254c335f2b39	k__Bacteria; p__Verrucomicrobia; c__Verrucomicrobiae; o__Verrucomicrobiales; f__Verrucomicrobiaceae; g__Akkermansia; s__	0.999999093
56754871b255e723e469bd64c59cd3da	k__Bacteria; p__Firmicutes; c__Clostridia; o__Clostridiales; f__Ruminococcaceae; g__; s__	0.858735188
843e5656b69789d4664ad935b68fcecd	k__Bacteria; p__Bacteroidetes; c__Bacteroidia; o__Bacteroidales; f__Rikenellaceae; g__; s__	0.987150425
8feec924f1657fa47d14680c77ddf5cd	k__Bacteria; p__Bacteroidetes; c__Bacteroidia; o__Bacteroidales; f__; g__; s__	0.997665262
e76fcb9803103815da59065d50ec02d8	k__Bacteria; p__Bacteroidetes; c__Bacteroidia; o__Bacteroidales; f__; g__; s__	0.99790255
12b42577cf342a048ab74e758004fe1c	k__Bacteria; p__Firmicutes; c__Clostridia; o__Clostridiales; f__Ruminococcaceae; g__; s__	0.954265214
590dccdf939b9bb51b6d8e598fcb1a68	k__Bacteria; p__Firmicutes; c__Clostridia; o__Clostridiales	0.996360563
8821c09f42b1b6ff1c57746872c65d91	k__Bacteria; p__Fibrobacteres; c__Fibrobacteria; o__Fibrobacterales; f__Fibrobacteraceae; g__Fibrobacter; s__succinogenes	0.981612974
886756617e7395edf121461ebd44c78c	k__Bacteria; p__Firmicutes; c__Clostridia; o__Clostridiales; f__Lachnospiraceae; g__Epulopiscium; s__	0.995648823
0f45ed4b5b629404a669a2a72c790e08	k__Bacteria; p__Bacteroidetes; c__Bacteroidia; o__Bacteroidales; f__Rikenellaceae; g__; s__	0.997203853
7c07d2c0429c132564473d007e1f8f69	k__Bacteria; p__Firmicutes; c__Clostridia; o__Clostridiales; f__Lachnospiraceae	0.81062904
2396b9084e376b33060c4bf529b6041d	k__Bacteria; p__Firmicutes; c__Clostridia; o__Clostridiales; f__Ruminococcaceae; g__; s__	0.800553572
e1e09b976e0d14f565a3268be163efa3	k__Bacteria; p__Firmicutes; c__Clostridia; o__Clostridiales; f__Dehalobacteriaceae; g__; s__	0.999995304
24a7aa3187ead6c882b1cbe3de4a5d8d	k__Bacteria; p__Firmicutes; c__Clostridia; o__Clostridiales	0.984926417
7c353a4ef503b1b6e7fb877b5a8d01ce	k__Bacteria; p__Bacteroidetes; c__Bacteroidia; o__Bacteroidales; f__S24-7; g__; s__	0.999284783
1b2bfa51b64347f830744297d6f09755	k__Bacteria; p__Firmicutes; c__Clostridia; o__Clostridiales; f__Ruminococcaceae; g__; s__	0.977668733
4b0f0755964440b888bbfc5e8098049b	k__Bacteria; p__Firmicutes; c__Clostridia; o__Clostridiales; f__; g__; s__	0.976746966
b6305c3bbcf125fc33db2713ef41b925	k__Bacteria; p__Firmicutes; c__Clostridia; o__Clostridiales; f__Christensenellaceae; g__; s__	0.954633919
ed26685395cd8d99a5d2fd543fdf486e	k__Bacteria; p__Tenericutes; c__Mollicutes; o__RF39; f__; g__; s__	0.999997454
a937796394f673d519efcc9750bb113f	k__Bacteria; p__Firmicutes; c__Clostridia; o__Clostridiales; f__Christensenellaceae; g__; s__	0.739593227
56a9d7f2165d3ff081c908c757dee69c	k__Bacteria; p__Firmicutes; c__Clostridia; o__Clostridiales; f__Ruminococcaceae; g__Ruminococcus; s__	0.897070326
a0f893def710ed4611a30234371015fc	k__Bacteria; p__Firmicutes; c__Clostridia; o__Clostridiales; f__Ruminococcaceae; g__; s__	0.773412541
db266c946929f152345718b947c2518a	k__Bacteria; p__Firmicutes; c__Clostridia; o__Clostridiales; f__Ruminococcaceae	0.987895958
d120dd121b6b0a78bd04a9a27b623d86	k__Bacteria; p__Firmicutes; c__Clostridia; o__Clostridiales; f__Lachnospiraceae; g__Roseburia; s__	0.837774423
9ee5f9b1319afc5cabeb3c69f94d0135	k__Bacteria; p__Bacteroidetes; c__Bacteroidia; o__Bacteroidales; f__; g__; s__	0.956681241
3dc50f5c0d776d8c5318fc5b30d21fae	k__Bacteria; p__Spirochaetes; c__Spirochaetes; o__Spirochaetales; f__Spirochaetaceae; g__Treponema; s__	0.999621225
55b63c6f30bd7fa8075a67ebc4ff4e71	k__Bacteria; p__Bacteroidetes; c__Bacteroidia; o__Bacteroidales; f__BS11; g__; s__	0.853042993
1d31efa4541e6f3d6387a97403d44049	k__Bacteria; p__Bacteroidetes; c__Bacteroidia; o__Bacteroidales; f__; g__; s__	0.997030547
9b405291640bd2ec8759c0b2188fe709	k__Bacteria; p__Firmicutes; c__Clostridia; o__Clostridiales	0.963539604
0e9a405c4af3511d04157216fd209b8a	k__Bacteria; p__Firmicutes; c__Erysipelotrichi; o__Erysipelotrichales; f__Erysipelotrichaceae; g__; s__	0.981401839
473621cb7bcb36666b340675b892fd42	k__Bacteria; p__Firmicutes; c__Clostridia; o__Clostridiales; f__Ruminococcaceae	0.97769314
2d66e9dee84e4b361b996153451ffb9f	k__Bacteria; p__Bacteroidetes; c__Bacteroidia; o__Bacteroidales; f__Rikenellaceae; g__; s__	0.995134893
e062c5d1ee2065c2e60f360979ea2fcb	k__Bacteria; p__Firmicutes; c__Clostridia; o__Clostridiales; f__Lachnospiraceae	0.952352808
c5e0554e25044a8f7cf349e0b10608a3	k__Bacteria; p__Firmicutes; c__Clostridia; o__Clostridiales; f__Ruminococcaceae; g__Ruminococcus	0.972959053
712b75e885138372006777279a14dca1	k__Bacteria; p__Firmicutes; c__Clostridia; o__Clostridiales; f__; g__; s__	0.932479958
c4f1d85171ec84ca6d80ea4638767429	k__Bacteria; p__Spirochaetes; c__Spirochaetes; o__Spirochaetales; f__Spirochaetaceae; g__Treponema; s__	0.999532417
72bce99f5088e6bc1e1f16dec31c0110	k__Bacteria; p__TM7; c__TM7-3; o__CW040; f__F16; g__; s__	0.999999839
b3181820b69eb4f9849314fc6f6da1f7	k__Bacteria; p__Bacteroidetes; c__Bacteroidia; o__Bacteroidales; f__; g__; s__	0.993888903
df0d8227506cfc0e2b9dced22b3ff689	k__Bacteria; p__Firmicutes; c__Clostridia; o__Clostridiales; f__; g__; s__	0.972542497
5ab42bafa71d0ffa7486c767f4134fdf	k__Bacteria; p__Firmicutes; c__Erysipelotrichi; o__Erysipelotrichales; f__Erysipelotrichaceae; g__Bulleidia; s__	0.913796129
e546d7d052fb86721d7bd0053d6a0d1a	k__Bacteria; p__Firmicutes; c__Clostridia; o__Clostridiales; f__; g__; s__	0.918495852
a62274094e45d71284e7c56b05f556d5	k__Bacteria; p__Firmicutes; c__Clostridia; o__Clostridiales	0.997674569
3546a192e383c08b5f2298622dc715a9	k__Bacteria; p__Firmicutes; c__Clostridia; o__Clostridiales; f__Ruminococcaceae; g__Oscillospira; s__	0.984168803
96b19e61fd3940cd718bd9a61e98ef12	k__Bacteria; p__Spirochaetes; c__Spirochaetes; o__Spirochaetales; f__Spirochaetaceae; g__Treponema; s__	0.999167662
db4e23711bc019fc33f885c02ca3733b	k__Bacteria; p__TM7; c__TM7-3; o__CW040; f__F16; g__; s__	0.969097984
cb4d9913182df3ea7cb2acef6407a873	k__Bacteria; p__Bacteroidetes; c__Bacteroidia; o__Bacteroidales; f__; g__; s__	0.996620127
ed54a4e7098145691aca583e7603e724	k__Bacteria; p__Firmicutes; c__Clostridia; o__Clostridiales; f__; g__; s__	0.895942524
7902ba6864de250a73f40a5ade0e10d8	k__Bacteria; p__Bacteroidetes; c__Bacteroidia; o__Bacteroidales; f__S24-7; g__; s__	0.999211531
1d36ac9ef1c0bbdd877c6938decc4ef3	k__Bacteria; p__Bacteroidetes; c__Bacteroidia; o__Bacteroidales; f__; g__; s__	0.997270115
a942b5f1475c0d6e5e39b9a97f2fcff0	k__Bacteria; p__Bacteroidetes; c__Bacteroidia; o__Bacteroidales; f__Bacteroidaceae; g__5-7N15; s__	0.999999451
92dde3ce30fb830d92b34d97ac130b52	k__Bacteria; p__Bacteroidetes; c__Bacteroidia; o__Bacteroidales	0.989334659
8152de066f35c16c49cb95e14392c98e	k__Bacteria; p__Bacteroidetes; c__Bacteroidia; o__Bacteroidales; f__BS11; g__; s__	0.906611902
9f90f86f4db66626d163debe4c30ca4d	k__Bacteria; p__Firmicutes; c__Clostridia; o__Clostridiales; f__Ruminococcaceae; g__; s__	0.883461354
b377830548b6cf6fe876e71ff9d6e147	k__Bacteria; p__Firmicutes; c__Clostridia; o__Clostridiales; f__Ruminococcaceae	0.976618032
f2eb317cb15b99d7d48d50ae0d2eb4da	k__Bacteria; p__Firmicutes; c__Clostridia; o__Clostridiales	0.998534683
10a9c547a0803f264823d4da176f7997	k__Bacteria; p__Firmicutes; c__Clostridia; o__Clostridiales; f__Christensenellaceae; g__; s__	0.929778598
e2fae8df92645fe68200bd5066c5a4f1	k__Bacteria; p__Bacteroidetes; c__Bacteroidia; o__Bacteroidales; f__; g__; s__	0.996990101
123dcf4d7688b75bd050cc66cd9ae1c8	k__Bacteria; p__Firmicutes; c__Clostridia; o__Clostridiales; f__; g__; s__	0.94919938
1be9711395eb488462624f5591a0933a	k__Bacteria; p__Firmicutes; c__Clostridia; o__Clostridiales	0.911046216
848bfe12e69a148af90bb10dd9e2f18b	k__Bacteria; p__Firmicutes; c__Clostridia; o__Clostridiales; f__[Mogibacteriaceae]; g__; s__	0.998170382
35f3353edecdbeb618c20cc5fcee21c7	k__Bacteria; p__Firmicutes; c__Clostridia; o__Clostridiales; f__Ruminococcaceae; g__Ruminococcus; s__	0.90948602
09bfa2fa348a5891e05ac9d3bf03fdbe	k__Bacteria; p__Firmicutes; c__Clostridia; o__Clostridiales; f__Clostridiaceae; g__Clostridium; s__	0.764148058
8700f8705adeba54346c8ab93806f121	k__Bacteria; p__Bacteroidetes; c__Bacteroidia; o__Bacteroidales; f__[Paraprevotellaceae]; g__YRC22; s__	0.990804888
3cbe1df7a9cd6e1719dfc35c6d93fc92	k__Bacteria; p__Bacteroidetes; c__Bacteroidia; o__Bacteroidales; f__Porphyromonadaceae; g__Paludibacter; s__	0.904850713
3ce72b665d744aaed0af02e9e76be244	k__Bacteria; p__Firmicutes; c__Clostridia; o__Clostridiales; f__Lachnospiraceae; g__Butyrivibrio; s__	0.997045693
0d1d634be16e3dfaad34b571e1770b92	k__Bacteria; p__Firmicutes; c__Clostridia; o__Clostridiales; f__Lachnospiraceae; g__Roseburia; s__	0.934371205
c971578cdd0cc3853710945f62b9c2d7	k__Bacteria; p__TM7; c__TM7-3; o__CW040; f__F16; g__; s__	0.999996499
0b0931ea41c0284b0a03189fb1c470ac	k__Bacteria; p__Firmicutes; c__Clostridia; o__Clostridiales; f__Lachnospiraceae	0.999092271
49a46e5a0179a33bf6141b346556b1bb	k__Bacteria; p__Bacteroidetes; c__Bacteroidia; o__Bacteroidales; f__S24-7; g__; s__	0.998854659
04b8aecc1ff3a5a5337940465ea90dc6	k__Bacteria; p__Bacteroidetes; c__Bacteroidia; o__Bacteroidales; f__; g__; s__	0.998343614
333015d97d6b16cf8efa0c5527706353	k__Bacteria; p__Firmicutes; c__Clostridia; o__Clostridiales	0.981826194
8a82c16bdb24c2cfb83668bdbec66120	k__Bacteria; p__Bacteroidetes; c__Bacteroidia; o__Bacteroidales; f__; g__; s__	0.994597517
a6c070514a276f6a3574c728d07fd6b1	k__Bacteria; p__Bacteroidetes; c__Bacteroidia; o__Bacteroidales; f__Bacteroidaceae; g__; s__	0.953640185
3bfb2e4177d7d4304c061af93337a13a	k__Bacteria; p__Firmicutes; c__Clostridia; o__Clostridiales; f__Ruminococcaceae; g__; s__	0.742798625
4746ba5adcafdceda932d73a663cf72a	k__Bacteria; p__Firmicutes; c__Clostridia; o__Clostridiales; f__Ruminococcaceae; g__; s__	0.793348507
73ab43d8517c1c820c38fac6e076b7b3	k__Bacteria; p__Bacteroidetes; c__Bacteroidia; o__Bacteroidales; f__Bacteroidaceae; g__5-7N15; s__	0.999965726
3dcf882d62f8eb28dfcc15c09f79723c	k__Bacteria; p__Bacteroidetes; c__Bacteroidia; o__Bacteroidales; f__Bacteroidaceae; g__; s__	0.973392903
aaf5266e1fbe1d121a84f316af978057	k__Bacteria; p__Firmicutes; c__Clostridia; o__Clostridiales; f__Ruminococcaceae	0.986789337
240a27de9bb14931e9a16df3ab8e12f1	k__Bacteria; p__Verrucomicrobia; c__Verrucomicrobiae; o__Verrucomicrobiales; f__Verrucomicrobiaceae; g__Akkermansia; s__	0.999999894
4f9aebd49f96382659652fc614e08dba	k__Bacteria; p__Firmicutes; c__Clostridia; o__Clostridiales; f__Ruminococcaceae; g__Ruminococcus; s__	0.741295812
b051c79e8ca5f0250ea2da1bf15951e3	k__Bacteria; p__Firmicutes; c__Clostridia; o__Clostridiales; f__Ruminococcaceae; g__; s__	0.826558592
1095b26342a4fdf4b02fe9d837cd5886	k__Bacteria; p__Firmicutes; c__Clostridia; o__Clostridiales; f__; g__; s__	0.902821644
c0ac0c52c66068587f1eb0fa7dddbf8d	k__Bacteria; p__Firmicutes; c__Clostridia; o__Clostridiales; f__Ruminococcaceae; g__Oscillospira; s__	0.991348606
bc7c17732d90da462dda0da7e33ece7a	k__Bacteria; p__Firmicutes; c__Clostridia; o__Clostridiales; f__Lachnospiraceae; g__Butyrivibrio; s__	0.994664768
448b5bb1cd5583204d042380a21427da	k__Bacteria; p__Bacteroidetes; c__Bacteroidia; o__Bacteroidales; f__S24-7; g__; s__	0.99908388
367e615d3432c90793087619f9a5cabf	k__Bacteria; p__Firmicutes; c__Clostridia; o__Clostridiales; f__; g__; s__	0.970659107
a0c53e0a9e328494bdfe89ef8dd093ae	k__Bacteria; p__Firmicutes; c__Clostridia; o__Clostridiales; f__[Mogibacteriaceae]; g__; s__	0.937805212
d4914819cbe98a03cb9a473c2dd4affa	k__Bacteria; p__Spirochaetes; c__Spirochaetes; o__Spirochaetales; f__Spirochaetaceae; g__Treponema; s__	0.999828006
86f6570471d417e78f518508d007fe2b	k__Bacteria; p__Firmicutes; c__Clostridia; o__Clostridiales	0.99471153
47316ec3f6cec480f2ac7c638e1e8778	k__Bacteria; p__Verrucomicrobia; c__Verrucomicrobiae; o__Verrucomicrobiales; f__Verrucomicrobiaceae; g__Akkermansia; s__	0.999999172
ad1e995457b789b1c809c2fdffeb823b	k__Bacteria; p__Firmicutes; c__Clostridia; o__Clostridiales; f__Ruminococcaceae	0.985100162
16256832b9b3fa757b086b72891c0c17	k__Bacteria; p__Firmicutes; c__Clostridia; o__Clostridiales; f__Ruminococcaceae; g__; s__	0.83080836
84f925ef1282cf0d3ddfca96dc1c3d1d	k__Bacteria; p__TM7; c__TM7-3; o__CW040; f__F16; g__; s__	0.999999852
7968ed70d94037a7abea874a9befaf75	k__Bacteria; p__Bacteroidetes; c__Bacteroidia; o__Bacteroidales; f__Bacteroidaceae; g__; s__	0.870549873
1c11132467fc6ab812f0aa2c0d2fa7e5	k__Bacteria; p__Firmicutes; c__Clostridia; o__Clostridiales; f__[Mogibacteriaceae]; g__; s__	0.988221951
5c92a77a259aa49d3f577519c0a56602	k__Bacteria; p__Firmicutes; c__Clostridia; o__Clostridiales; f__Ruminococcaceae; g__; s__	0.95365537
1c4800bf9808ead22da8e56e98a0782a	k__Bacteria; p__Firmicutes; c__Clostridia; o__Clostridiales; f__Ruminococcaceae; g__; s__	0.800253269
c3c342c5b12c1baa17690ec4e2cee8f2	k__Bacteria; p__Firmicutes; c__Clostridia; o__Clostridiales; f__Ruminococcaceae; g__; s__	0.783061409
d2ead410b4f5e097be9060c4caae8dc0	k__Bacteria; p__Bacteroidetes; c__Bacteroidia; o__Bacteroidales; f__; g__; s__	0.989336769
b9422a725417a3fbe098ddbda0897628	k__Bacteria; p__Firmicutes; c__Clostridia; o__Clostridiales; f__Ruminococcaceae; g__; s__	0.94373931
f8064f7b8db0b42fe09682f9181d0ee4	k__Bacteria; p__Bacteroidetes; c__Bacteroidia; o__Bacteroidales; f__Bacteroidaceae; g__5-7N15; s__	0.999999571
c8183f2bbe0ec330e6c8106ae2c6468b	k__Bacteria; p__Bacteroidetes; c__Bacteroidia; o__Bacteroidales; f__; g__; s__	0.997440584
a32dd7fdfae94169d655a581c384577b	k__Bacteria; p__Bacteroidetes; c__Bacteroidia; o__Bacteroidales; f__Bacteroidaceae; g__; s__	0.964982382
3900a9ccf297930c7f2f94cf3b0c4598	k__Bacteria; p__Firmicutes; c__Clostridia; o__Clostridiales; f__; g__; s__	0.721618607
e7d90c3d1e6a94edc6196036bdfd93ff	k__Bacteria; p__Firmicutes; c__Clostridia; o__Clostridiales; f__Ruminococcaceae	0.990937588
da8f4050c54a9e1c667ff8f80d1c654a	k__Bacteria; p__Firmicutes; c__Clostridia; o__Clostridiales; f__Ruminococcaceae; g__; s__	0.963085059
209a6668658a361d3efd2816aed347bb	k__Bacteria; p__Bacteroidetes; c__Bacteroidia; o__Bacteroidales; f__Rikenellaceae; g__; s__	0.994225504
679685488044594cf08c2dc1cf41b842	k__Bacteria; p__Firmicutes; c__Clostridia; o__Clostridiales; f__Lachnospiraceae	0.777733743
e67ca259ca2827566396a5661f2f2f3d	k__Bacteria; p__Firmicutes; c__Clostridia; o__Clostridiales; f__Ruminococcaceae; g__; s__	0.944669569
d522860a975cf5454bfd2f695b359574	k__Bacteria; p__Firmicutes; c__Clostridia; o__Clostridiales	0.936962716
53f7227dee828146114c0ec72ebf3985	k__Bacteria; p__Bacteroidetes; c__Bacteroidia; o__Bacteroidales; f__BS11; g__; s__	0.867411696
55ac13c7ec5f0dd26c7213f71d99289d	k__Bacteria; p__Firmicutes; c__Clostridia; o__Clostridiales; f__; g__; s__	0.957569509
009a7152cc8612fe344d0e809d4f35b5	k__Bacteria; p__Firmicutes; c__Clostridia; o__Clostridiales; f__Ruminococcaceae; g__; s__	0.934375897
a9b83c3bf197dc9681326f175865a421	k__Bacteria; p__Verrucomicrobia; c__Verrucomicrobiae; o__Verrucomicrobiales; f__Verrucomicrobiaceae; g__Akkermansia; s__	0.999999987
bf6cced8d8699d09e00a3a2231821491	k__Bacteria; p__Firmicutes; c__Clostridia; o__Clostridiales; f__Ruminococcaceae; g__; s__	0.951059166
9ad06b808447f0b1415b5d90362f0ead	k__Bacteria; p__Firmicutes; c__Clostridia; o__Clostridiales; f__Lachnospiraceae	0.997436047
0d9ef1a50529cf0eb67ba97e32451a0b	k__Bacteria; p__Firmicutes; c__Clostridia; o__Clostridiales; f__Ruminococcaceae; g__; s__	0.799704196
2401760bfaef976267390257ac900711	k__Bacteria; p__Firmicutes; c__Clostridia; o__Clostridiales; f__; g__; s__	0.970689085
05bc28d386a28efb108311cb6eac560b	k__Bacteria; p__Firmicutes; c__Clostridia; o__Clostridiales	0.991110289
6eadf694677fae0f573184caa87430e6	k__Bacteria; p__Bacteroidetes; c__Bacteroidia; o__Bacteroidales; f__[Paraprevotellaceae]; g__CF231; s__	0.999703798
0458b98ac0ac154727e68d89e7c6ebc2	k__Bacteria; p__Firmicutes; c__Clostridia; o__Clostridiales	0.994860234
b19743115533cfe3e1e523e761d6c5b2	k__Bacteria; p__Firmicutes; c__Clostridia; o__Clostridiales; f__; g__; s__	0.791407088
d25e5025c6627fefb2d1548b86e3d630	k__Bacteria; p__Firmicutes; c__Clostridia; o__Clostridiales; f__; g__; s__	0.857091343
93c3354d27be27b78f9e985169ffd484	k__Bacteria; p__Bacteroidetes; c__Bacteroidia; o__Bacteroidales; f__Bacteroidaceae; g__5-7N15; s__	0.999999665
1fcd1a5f8327766aa13a0a06469b9b42	k__Bacteria; p__Firmicutes; c__Clostridia; o__Clostridiales; f__Lachnospiraceae	0.960839414
d8e4bf5c7b483c366976eb7ddafd79b1	k__Bacteria; p__Firmicutes; c__Clostridia; o__Clostridiales; f__Lachnospiraceae	0.850414195
b0b674e1ce0f9bfcbc815c19459fa881	k__Bacteria; p__Firmicutes; c__Clostridia; o__Clostridiales; f__Ruminococcaceae; g__; s__	0.920566197
de299e6b76bc7af3f40f1fc97b264d4d	k__Bacteria; p__Bacteroidetes; c__Bacteroidia; o__Bacteroidales; f__[Paraprevotellaceae]; g__CF231; s__	0.981319556
9fe9202fa5b288c2cedbdeeaf8da6f15	k__Bacteria; p__Bacteroidetes; c__Bacteroidia; o__Bacteroidales; f__BS11; g__; s__	0.918024798
6be6c9459e4012ef66062d8f2ad3c13b	k__Bacteria; p__Bacteroidetes; c__Bacteroidia; o__Bacteroidales; f__Bacteroidaceae; g__5-7N15; s__	0.999999469
b44aa9f4ac44a71a660aa7c8f7dc8b6e	k__Bacteria; p__Firmicutes; c__Clostridia; o__Clostridiales; f__Ruminococcaceae	0.993329191
41d33b0673d46055dc9b02f6a642e2cc	k__Bacteria; p__Bacteroidetes; c__Bacteroidia; o__Bacteroidales; f__[Paraprevotellaceae]; g__CF231; s__	0.998314237
ce8573280551f28e3c10c82d385264c0	k__Bacteria; p__Bacteroidetes; c__Bacteroidia; o__Bacteroidales; f__Rikenellaceae; g__; s__	0.994309945
31c0a53c05377ba2b9f267d560394931	k__Bacteria; p__Bacteroidetes; c__Bacteroidia; o__Bacteroidales; f__BS11; g__; s__	0.8666876
926507adaff0a58395d1b97efb5c7496	k__Bacteria; p__Firmicutes; c__Clostridia; o__Clostridiales	0.990806774
db34926bfbaa106c1fd8c05bd8e513e4	k__Bacteria; p__Firmicutes; c__Clostridia; o__Clostridiales; f__Ruminococcaceae	0.989214133
cacdd9055aa4c82167b2dd88564d4a27	k__Bacteria; p__Cyanobacteria; c__4C0d-2; o__YS2; f__; g__; s__	0.999999398
70b37c80b8b3d3e9712375b700d670c0	k__Bacteria; p__Firmicutes; c__Clostridia; o__Clostridiales	0.996749783
783023b3488c56bed81d50db08cb3609	k__Bacteria; p__Firmicutes; c__Clostridia; o__Clostridiales; f__Ruminococcaceae; g__; s__	0.846133243
7f719f3779aa2c90f56ad6af39355ac9	k__Bacteria; p__Firmicutes; c__Clostridia; o__Clostridiales; f__Ruminococcaceae	0.990197377
9e7d40e92eba94bfc948b9478c8dc966	k__Bacteria; p__Firmicutes; c__Clostridia; o__Clostridiales; f__Ruminococcaceae; g__Ruminococcus; s__	0.770004438
5dcc62765e7faff577a847423e9cd4fc	k__Bacteria; p__Firmicutes; c__Clostridia; o__Clostridiales	0.994879834
a200ff57507db9c2ff4f4d89492c7014	k__Bacteria; p__Firmicutes; c__Clostridia; o__Clostridiales	0.996428091
acfff5557db7467d983a8347472a12af	k__Bacteria; p__Bacteroidetes; c__Bacteroidia; o__Bacteroidales; f__Bacteroidaceae; g__; s__	0.965350011
ce729519f79a0c924aa443467e986856	k__Bacteria; p__Firmicutes; c__Clostridia; o__Clostridiales	0.973661091
4affcd5d334a65aa63d1225a98c02f0e	k__Bacteria; p__Firmicutes; c__Clostridia; o__Clostridiales; f__Ruminococcaceae; g__; s__	0.900995063
5f87573c7e6f95ed27b6d83c8e5d95f7	k__Bacteria; p__Firmicutes; c__Clostridia; o__Clostridiales; f__Ruminococcaceae; g__; s__	0.886749505
ca3b98670bb2236348bc819e6427dc49	k__Bacteria; p__Firmicutes; c__Clostridia; o__Clostridiales; f__Ruminococcaceae; g__Ruminococcus; s__	0.992965145
1c6a8d6170f4f27f2d59376651d9c48e	k__Bacteria; p__Firmicutes; c__Clostridia; o__Clostridiales	0.994378985
8a5975213d926bb083bd2674263f90d5	k__Bacteria; p__Firmicutes; c__Clostridia; o__Clostridiales; f__Clostridiaceae; g__Clostridium; s__	0.718671119
f45aab0376f94809a94cbebda52e5c94	k__Bacteria; p__Firmicutes; c__Clostridia; o__Clostridiales; f__Christensenellaceae; g__; s__	0.971915515
bdd9e177a0b54128c9c4761df74e9043	k__Bacteria; p__Firmicutes; c__Clostridia; o__Clostridiales; f__; g__; s__	0.842728274
67ef9efb4e70865f022e5a3e75f4b07a	k__Bacteria; p__Firmicutes; c__Clostridia; o__Clostridiales; f__Ruminococcaceae; g__; s__	0.793280332
9827600eadc534a994aefa3186bd02d3	k__Bacteria; p__Bacteroidetes; c__Bacteroidia; o__Bacteroidales; f__; g__; s__	0.975693533
2e2a4798877395daec8b92765fcdf077	k__Archaea; p__Euryarchaeota; c__Methanobacteria; o__Methanobacteriales; f__Methanobacteriaceae; g__Methanobrevibacter; s__	0.999968834
0251f4d4dbfa45686149b8f3433c0034	k__Bacteria; p__Firmicutes; c__Clostridia; o__Clostridiales; f__Lachnospiraceae	0.915305901
e83577713660c303fd2a733d6598d827	k__Bacteria; p__Firmicutes; c__Clostridia; o__Clostridiales; f__Ruminococcaceae; g__Oscillospira; s__	0.988419701
aa41fc5634be6e9f2631dd028e75d118	k__Bacteria; p__Firmicutes; c__Clostridia; o__Clostridiales; f__; g__; s__	0.981626797
99811b10c669df8e9758cf654a42fad9	k__Bacteria; p__Firmicutes; c__Clostridia; o__Clostridiales; f__Lachnospiraceae	0.976267288
be104278cb6fa2dabfe80c0cb6d92895	k__Bacteria; p__Firmicutes; c__Clostridia; o__Clostridiales; f__Lachnospiraceae	0.75820946
f58306aa80eed1265764854beea6a4f0	k__Bacteria; p__Firmicutes; c__Clostridia; o__Clostridiales; f__Lachnospiraceae; g__Butyrivibrio; s__	0.89440442
fcb2e7a7ae3fb50bbfc61fefcb2cc2f2	k__Bacteria; p__Firmicutes; c__Clostridia; o__Clostridiales; f__Ruminococcaceae; g__; s__	0.932483394
e6f37118df802f79377e8065be930320	k__Bacteria; p__Firmicutes; c__Erysipelotrichi; o__Erysipelotrichales; f__Erysipelotrichaceae; g__Bulleidia	0.982704171
b1040a47a0276551f1a0722d71a07f11	k__Bacteria; p__Bacteroidetes; c__Bacteroidia; o__Bacteroidales; f__; g__; s__	0.989821021
a4b11d418e6bdcd4d02f751f11a48054	k__Bacteria; p__Firmicutes; c__Clostridia; o__Clostridiales; f__; g__; s__	0.969160518
b9e8dfbde66176f46d5dfb3d94b02862	k__Bacteria; p__Firmicutes; c__Clostridia; o__Clostridiales; f__Ruminococcaceae	0.777100811
cb989c5ec59716cc89aa94a7eaa41ce5	k__Bacteria; p__Bacteroidetes; c__Bacteroidia; o__Bacteroidales; f__Bacteroidaceae; g__5-7N15; s__	0.999942865
5d3e91e10154760fd74c7d6f5419bcd2	k__Bacteria; p__Firmicutes; c__Clostridia; o__Clostridiales; f__Ruminococcaceae; g__Ruminococcus; s__	0.711957036
8da737506a969c11aa873bf9d1d2746c	k__Bacteria; p__Firmicutes; c__Clostridia; o__Clostridiales; f__Ruminococcaceae	0.990598231
2e80dd59621f3822a0c9b745a838bc89	k__Bacteria; p__Firmicutes; c__Clostridia; o__Clostridiales; f__Ruminococcaceae; g__Ruminococcus; s__	0.926141036
57995958d08db49bf2d441f26e4a4f30	k__Bacteria; p__Firmicutes; c__Clostridia; o__Clostridiales; f__; g__; s__	0.953831076
4cb00dc5b18aa4aacab4a625cc6384ba	k__Bacteria; p__Firmicutes; c__Clostridia; o__Clostridiales; f__Ruminococcaceae	0.987459874
622d497f17f4f89917b5275af10374cd	k__Bacteria; p__Bacteroidetes; c__Bacteroidia; o__Bacteroidales; f__; g__; s__	0.998564103
a233bfbb63da17c22c35bd0ff6c34348	k__Bacteria; p__Firmicutes; c__Clostridia; o__Clostridiales	0.998699767
decf8036f218436e11ca3a72005cd9ab	k__Bacteria; p__Firmicutes; c__Clostridia; o__Clostridiales; f__Lachnospiraceae	0.831934287
7554dfedfab921e578d7614b10dfe42c	k__Bacteria; p__Firmicutes; c__Clostridia; o__Clostridiales; f__Ruminococcaceae; g__; s__	0.969223795
291f9cad519e851804932ca092aaf91d	k__Bacteria; p__Bacteroidetes; c__Bacteroidia; o__Bacteroidales; f__; g__; s__	0.989864186
dd3ee71d8935dd0c6e225076baaa6712	k__Bacteria; p__Firmicutes; c__Clostridia; o__Clostridiales; f__Clostridiaceae; g__Clostridium; s__	0.796462714
a9cfc02e5ff9742c7ee0a174e716cf89	k__Bacteria; p__Firmicutes; c__Clostridia; o__Clostridiales; f__Ruminococcaceae; g__; s__	0.881438272
22aacf56b6fe9ed0820a17aebe34c614	k__Bacteria; p__Tenericutes; c__Mollicutes; o__RF39; f__; g__; s__	0.999981499
01f9395ee76e05b6e0dbe2592ba7b1a8	k__Bacteria; p__Planctomycetes; c__Planctomycetia; o__Pirellulales; f__Pirellulaceae; g__; s__	0.961093126
b647356d64a1c2c7fd7658a4baa90dd1	k__Bacteria; p__Firmicutes; c__Clostridia; o__Clostridiales; f__Ruminococcaceae	0.856905172
d568788c60ca06e77a9b7e19b6b3b903	k__Bacteria; p__Firmicutes; c__Clostridia; o__Clostridiales; f__Lachnospiraceae	0.960440299
d7617005914a6ad0dacb4734d102714d	k__Bacteria; p__Firmicutes; c__Clostridia; o__Clostridiales; f__Clostridiaceae; g__Clostridium; s__	0.787250371
832e7c01a7910586042f09fdc34be195	k__Bacteria; p__Firmicutes; c__Clostridia; o__Clostridiales; f__Lachnospiraceae; g__Coprococcus; s__	0.884340507
33533ce677dae932330379a76e4fe227	k__Bacteria; p__Bacteroidetes; c__Bacteroidia; o__Bacteroidales; f__; g__; s__	0.996694587
3e6f0d567e505bb3be832fa227defcd4	k__Bacteria; p__Firmicutes; c__Clostridia; o__Clostridiales; f__Ruminococcaceae; g__Ruminococcus; s__	0.994745376
c3421a8ad81a57f53e922c02e194ff6f	k__Bacteria; p__Tenericutes; c__Mollicutes; o__RF39; f__; g__; s__	0.999999539
84d0990d7666c245b205037fc0c3ef54	k__Bacteria; p__Bacteroidetes; c__Bacteroidia; o__Bacteroidales; f__; g__; s__	0.996466081
89f63772a8a8087e12d4a4b1aa91b201	k__Bacteria; p__Firmicutes; c__Clostridia; o__Clostridiales; f__Ruminococcaceae; g__Ruminococcus; s__	0.743310507
be5a08610c8a724beb8dbd4c3d7f31bc	k__Bacteria; p__Firmicutes; c__Clostridia; o__Clostridiales; f__Ruminococcaceae; g__; s__	0.851940503
31dd76c5ec3e581585f5635aba7a65fe	k__Bacteria; p__Bacteroidetes; c__Bacteroidia; o__Bacteroidales; f__Prevotellaceae; g__Prevotella; s__	0.992458548
4043f7ecb3a5b1cadad0cd57f8c0605c	k__Bacteria; p__Firmicutes; c__Clostridia; o__Clostridiales; f__[Mogibacteriaceae]; g__; s__	0.998883743
a538eda2b3f4dad58d4a209af9eee8c3	k__Bacteria; p__Firmicutes; c__Clostridia; o__Clostridiales; f__Ruminococcaceae; g__; s__	0.853813431
3bb322cfef5f5b7ab0f851318be66d37	k__Bacteria; p__Firmicutes; c__Clostridia; o__Clostridiales; f__Ruminococcaceae; g__; s__	0.882089368
30eab9789d0be20bb85c594313c38a81	k__Bacteria; p__Bacteroidetes; c__Bacteroidia; o__Bacteroidales; f__; g__; s__	0.996295728
2987c4db0d951ff2754824eb9c65c8a9	k__Bacteria; p__Firmicutes; c__Clostridia; o__Clostridiales; f__Lachnospiraceae; g__Clostridium	0.70467191
ad74a1c85716fe04f1b3c983905527d3	k__Bacteria; p__Bacteroidetes; c__Bacteroidia; o__Bacteroidales; f__[Paraprevotellaceae]; g__CF231; s__	0.999270581
148dfb508ffa2d4de9a43497b99da611	k__Bacteria; p__Bacteroidetes; c__Bacteroidia; o__Bacteroidales; f__Bacteroidaceae; g__5-7N15; s__	0.999999642
0db35dba4056184c42586528b0974295	k__Bacteria; p__Bacteroidetes; c__Bacteroidia; o__Bacteroidales; f__Bacteroidaceae; g__5-7N15; s__	0.999925163
cf1bebfb7827bf64f247dcff7da5ae02	k__Bacteria; p__Firmicutes; c__Clostridia; o__Clostridiales	0.846014815
d9f5add027e4ed9faddd4b63c6eb8a3c	k__Bacteria; p__Firmicutes; c__Clostridia; o__Clostridiales; f__Ruminococcaceae; g__; s__	0.809187386
2f44fbf8a7d5fcfdcc18dae93543996c	k__Bacteria; p__Bacteroidetes; c__Bacteroidia; o__Bacteroidales; f__; g__; s__	0.997709118
1a0041f04e638f4be9526fd50253b94f	k__Bacteria; p__Firmicutes; c__Clostridia; o__Clostridiales; f__Ruminococcaceae; g__; s__	0.901249997
46b6c88a741b8834f9a91c0491458ecf	k__Bacteria; p__Firmicutes; c__Clostridia; o__Clostridiales; f__Ruminococcaceae; g__; s__	0.949303321
7134196c774572d3c367ede5f8979666	k__Bacteria; p__Firmicutes; c__Clostridia; o__Clostridiales; f__Ruminococcaceae; g__; s__	0.900971646
7e2080160ceff7043d8f7020ac4a67d9	k__Bacteria; p__Firmicutes; c__Clostridia; o__Clostridiales; f__Lachnospiraceae; g__Butyrivibrio; s__	0.806925777
26623fbe4217e3d89bfd2b60e5e3825d	k__Bacteria; p__Firmicutes; c__Clostridia; o__Clostridiales	0.992652037
1e5ccc82b05d1ae7262cfd4adbe0368d	k__Bacteria; p__Firmicutes; c__Clostridia; o__Clostridiales; f__Ruminococcaceae; g__; s__	0.807922825
ee862cf3815c7ea540d0e9a268d172b4	k__Bacteria; p__Firmicutes; c__Clostridia; o__Clostridiales; f__Ruminococcaceae; g__Ruminococcus; s__	0.707669601
24d242754099bc28005de0fdcfd45298	k__Bacteria; p__Bacteroidetes; c__Bacteroidia; o__Bacteroidales; f__Porphyromonadaceae; g__Paludibacter; s__	0.832571728
bc572fad65f50013818b5c23a9f371bd	k__Bacteria; p__Firmicutes; c__Clostridia; o__Clostridiales; f__Christensenellaceae; g__; s__	0.716845808
8a725bf472be44cb8850e66e8f73861d	k__Bacteria; p__Firmicutes; c__Clostridia; o__Clostridiales; f__Ruminococcaceae	0.991327263
0a4f214c40ed74419acdfacdaa15e7ea	k__Bacteria; p__Firmicutes; c__Clostridia; o__Clostridiales; f__Ruminococcaceae; g__Oscillospira; s__	0.994916484
7eaa5b39cd0ba9835b5dd24e80df354e	k__Bacteria; p__Firmicutes; c__Clostridia; o__Clostridiales; f__Ruminococcaceae; g__; s__	0.80599559
629fd7cc4770a69abb2459d07c85c3f9	k__Bacteria; p__Firmicutes; c__Erysipelotrichi; o__Erysipelotrichales; f__Erysipelotrichaceae	0.999685347
05f7e2b9164707b679f385dce559418a	k__Bacteria; p__Firmicutes; c__Clostridia; o__Clostridiales; f__; g__; s__	0.969609038
b6d6f8fae73529c8aa7297f4573bb412	k__Bacteria; p__Firmicutes; c__Clostridia; o__Clostridiales; f__Ruminococcaceae; g__Ruminococcus; s__	0.716760612
78aaf9f089fd54b221cbe3695176ec07	k__Bacteria; p__Bacteroidetes; c__Bacteroidia; o__Bacteroidales; f__[Paraprevotellaceae]; g__CF231; s__	0.99998969
a5ee3e3e63fc873f7f1d7a3c601bc6c6	k__Bacteria; p__Bacteroidetes; c__Bacteroidia; o__Bacteroidales; f__; g__; s__	0.994859585
ed707e9820b0a9140b71283b2be80d44	k__Bacteria; p__Firmicutes; c__Clostridia; o__Clostridiales; f__Ruminococcaceae; g__Ruminococcus	0.819281735
7181cac183cf1f5342bd046781cf5c1b	k__Bacteria; p__Firmicutes; c__Clostridia; o__Clostridiales; f__; g__; s__	0.893106686
5ed31df4134df7ad311e73ff6972d397	k__Bacteria; p__Firmicutes; c__Clostridia; o__Clostridiales; f__Ruminococcaceae; g__Ruminococcus; s__	0.996674918
b5125fdfea610ccf31f158991f2d4a25	k__Bacteria; p__Firmicutes; c__Clostridia; o__Clostridiales; f__Ruminococcaceae; g__; s__	0.921457093
293c8d9048cbb9cc3612415cd0e254c9	k__Bacteria; p__Firmicutes; c__Clostridia; o__Clostridiales; f__Christensenellaceae; g__; s__	0.973168087
0232b1f45193a40320f32b111c0fdc49	k__Bacteria; p__Firmicutes; c__Clostridia; o__Clostridiales; f__Ruminococcaceae; g__; s__	0.887146574
b546bddd5a10230d8534612b2730cfea	k__Bacteria; p__Firmicutes; c__Clostridia; o__Clostridiales; f__Ruminococcaceae; g__; s__	0.877076178
34fbbe096f9d4731019a5821212a68b9	k__Bacteria; p__Firmicutes; c__Clostridia; o__Clostridiales	0.991426223
fe48f510cb749f3b93db6cc28ae30cc0	k__Bacteria; p__Firmicutes; c__Clostridia; o__Clostridiales; f__Ruminococcaceae	0.989090684
5f90f58646ec4053106b4beaff4793f3	k__Bacteria; p__Firmicutes; c__Clostridia; o__Clostridiales; f__Ruminococcaceae; g__; s__	0.812096824
c712b02942e793da01c6d529fc92f1ed	k__Bacteria; p__Firmicutes; c__Erysipelotrichi; o__Erysipelotrichales; f__Erysipelotrichaceae; g__; s__	0.833468695
1e3a30e6f15db78e31bdb00b34542126	k__Bacteria; p__Firmicutes; c__Clostridia; o__Clostridiales; f__Ruminococcaceae; g__; s__	0.963384021
7afbc7ef9c6028527c97b376e535810c	k__Bacteria; p__Firmicutes; c__Clostridia; o__Clostridiales; f__Ruminococcaceae; g__; s__	0.866761274
5a257144d880d3f4fa541ce2ffe4f057	k__Bacteria; p__Firmicutes; c__Clostridia; o__Clostridiales; f__Clostridiaceae	0.996026735
1b77f2006eef34dd02fef1ee4ab0ad57	k__Bacteria; p__Bacteroidetes; c__Bacteroidia; o__Bacteroidales; f__; g__; s__	0.997028277
ed0b6dace15496259f105b109bd51f90	k__Bacteria; p__Firmicutes; c__Clostridia; o__Clostridiales; f__Clostridiaceae; g__Clostridium; s__	0.776765346
93d1f979890addc90952d5726c955ac8	k__Bacteria; p__Bacteroidetes; c__Bacteroidia; o__Bacteroidales; f__; g__; s__	0.997568947
2e27236e599e02c7d7b7a7748313545e	k__Bacteria; p__Firmicutes; c__Clostridia; o__Clostridiales; f__; g__; s__	0.813488395
076302d4c75b2a721066a53fd23584c6	k__Bacteria; p__Firmicutes; c__Clostridia; o__Clostridiales; f__Ruminococcaceae; g__; s__	0.870945279
0ce68d2ddcc0c7476540b9310d05ba7d	k__Bacteria; p__Firmicutes; c__Clostridia; o__Clostridiales; f__Lachnospiraceae	0.970342354
f98926a167f87ed0cb30bab084f45c4e	k__Bacteria; p__Firmicutes; c__Clostridia; o__Clostridiales; f__Lachnospiraceae; g__Dorea; s__	0.917513349
952ca1142c3e28539d4f7d8d75789d76	k__Bacteria; p__Firmicutes; c__Clostridia; o__Clostridiales; f__; g__; s__	0.777947988
238f808711a3007c0a9c1ac9fc48a58a	k__Bacteria; p__Firmicutes; c__Clostridia; o__Clostridiales; f__Ruminococcaceae; g__; s__	0.841038285
67645a0d4353c36dce92ab2d8b07e9ef	k__Bacteria; p__Bacteroidetes; c__Bacteroidia; o__Bacteroidales; f__Bacteroidaceae; g__; s__	0.914303028
5413dd9d2d473bbf6533ea7c01b9fd28	k__Bacteria; p__Firmicutes; c__Clostridia; o__Clostridiales; f__Ruminococcaceae; g__Ruminococcus; s__	0.993788954
6465b5dfb2984ac3317b8b487048e0bf	k__Bacteria; p__Firmicutes; c__Clostridia; o__Clostridiales; f__Lachnospiraceae	0.977658002
1ebeb92aff4bf901566068e9ddc9f3e2	k__Bacteria; p__Firmicutes; c__Clostridia; o__Clostridiales; f__Ruminococcaceae	0.983407889
531559c57cb3a667e102db2719c378bb	k__Bacteria; p__Firmicutes; c__Clostridia; o__Clostridiales; f__Ruminococcaceae	0.977638609
04a187a1e223dbb2181c774d05535b88	k__Bacteria; p__Firmicutes; c__Clostridia; o__Clostridiales; f__Lachnospiraceae; g__Butyrivibrio; s__	0.998003548
3ef57c369f668ba93c506111dbb7831c	k__Bacteria; p__Firmicutes; c__Clostridia; o__Clostridiales; f__Ruminococcaceae	0.987176597
1a7f21abf67a78ea60aab67e17df0e9c	k__Bacteria; p__Firmicutes; c__Clostridia; o__Clostridiales; f__Ruminococcaceae; g__Ruminococcus; s__	0.74501171
a545d1be46e9a9aeb2e863e5e27a11b9	k__Bacteria; p__Bacteroidetes; c__Bacteroidia; o__Bacteroidales; f__; g__; s__	0.996379128
c5ce347cbb67d49ad1ccc50035e35009	k__Bacteria; p__Firmicutes; c__Clostridia; o__Clostridiales	0.996547901
c02f30f28a6629a85d8f6c1d29e295c6	k__Bacteria; p__Firmicutes; c__Clostridia; o__Clostridiales; f__Ruminococcaceae; g__Ruminococcus; s__	0.994392613
2dc2fe862feb523253f44a267ea1b53a	k__Bacteria; p__Bacteroidetes; c__Bacteroidia; o__Bacteroidales; f__; g__; s__	0.996799134
9d050401415d866b10872e1ac4b244db	k__Bacteria; p__Firmicutes; c__Clostridia; o__Clostridiales; f__Ruminococcaceae; g__; s__	0.88005792
e4373159942d543af052d14d8df5eb61	k__Bacteria; p__Firmicutes; c__Clostridia; o__Clostridiales	0.97263419
1e8ab086d27f8983c30c43c3d2d5c6d5	k__Bacteria; p__Firmicutes; c__Clostridia; o__Clostridiales; f__Ruminococcaceae; g__Ruminococcus	0.999283709
cc7acb2c9b68cf9129a8f32aef0ededc	k__Bacteria; p__Bacteroidetes; c__Bacteroidia; o__Bacteroidales; f__S24-7; g__; s__	0.9996846
1bdfde9b709a0d10c97140f29ef4ff92	k__Bacteria; p__Bacteroidetes; c__Bacteroidia; o__Bacteroidales; f__Bacteroidaceae; g__; s__	0.832504948
3abb98e58617dd719d759d1c68f8ee5a	k__Bacteria; p__Firmicutes; c__Clostridia; o__Clostridiales; f__Ruminococcaceae; g__; s__	0.885122577
253e11cb800d8e1df3f85224fb3dcbd7	k__Bacteria; p__Firmicutes; c__Clostridia; o__Clostridiales; f__[Mogibacteriaceae]; g__; s__	0.999081041
4623f32ba9f5a2609e058384c4f8d932	k__Bacteria; p__Firmicutes; c__Clostridia; o__Clostridiales; f__Lachnospiraceae	0.999351915
2b3038f005297d489b11883238c12625	k__Bacteria; p__Firmicutes; c__Clostridia; o__Clostridiales; f__Ruminococcaceae; g__Ruminococcus; s__	0.72899634
1a900212595edfdd65f7b04e10f52414	k__Bacteria; p__Firmicutes; c__Clostridia; o__Clostridiales; f__Ruminococcaceae; g__; s__	0.81046117
00caf47d229c1dfa7c2f2c7d63aa00ac	k__Bacteria; p__Firmicutes; c__Clostridia; o__Clostridiales; f__; g__; s__	0.971526122
e3709cc0523074f806a879167a41f9a8	k__Bacteria; p__Firmicutes; c__Clostridia; o__Clostridiales	0.932597587
96a44645d3797632315c3e21cca664b6	k__Bacteria; p__Firmicutes; c__Clostridia; o__Clostridiales; f__Ruminococcaceae; g__; s__	0.908293131
4873de877565d49255162cb9003a1226	k__Bacteria; p__Bacteroidetes; c__Bacteroidia; o__Bacteroidales; f__Rikenellaceae; g__; s__	0.997982225
fef8ee6179712de10d6ca3e9852ea7ee	k__Bacteria; p__Bacteroidetes; c__Bacteroidia; o__Bacteroidales; f__; g__; s__	0.99654254
015cb91da9f13340ef906db898de65f9	k__Bacteria; p__Firmicutes; c__Clostridia; o__Clostridiales	0.989053041
d71c0e10ffebf8ae0216f2736d3da211	k__Bacteria; p__Firmicutes; c__Clostridia; o__Clostridiales; f__Christensenellaceae; g__; s__	0.761483751
be4919dd3b564d24000ac379611951a1	k__Bacteria; p__Firmicutes; c__Clostridia; o__Clostridiales; f__Lachnospiraceae; g__Butyrivibrio; s__	0.997586266
2b3a30c791007b4b6804ef2effc895d1	k__Bacteria; p__Firmicutes; c__Clostridia; o__Clostridiales; f__Ruminococcaceae; g__; s__	0.724856045
01cb13845b5e1e496e949ffde47b7d10	k__Bacteria; p__Firmicutes; c__Clostridia; o__Clostridiales; f__Lachnospiraceae	0.994036175
48a88243e29d8ab6a5941f04ef1b40d6	k__Bacteria; p__Bacteroidetes; c__Bacteroidia; o__Bacteroidales; f__[Paraprevotellaceae]; g__YRC22; s__	0.995208802
335d49a74714eabcc038576ec7b44974	k__Bacteria; p__Bacteroidetes; c__Bacteroidia; o__Bacteroidales; f__RF16; g__; s__	0.999995554
a43ea05c58fd6f067d3724b8b4023ba0	k__Bacteria; p__Firmicutes; c__Clostridia; o__Clostridiales; f__Ruminococcaceae; g__; s__	0.8722686
d1704ecd20ad21b0d09d50d287305ec5	k__Bacteria; p__Bacteroidetes; c__Bacteroidia; o__Bacteroidales; f__; g__; s__	0.99537331
72ad418236f2c0efd4c187d174fbdf38	k__Bacteria; p__Firmicutes; c__Clostridia; o__Clostridiales; f__Ruminococcaceae; g__Ruminococcus; s__	0.829728511
a6e11e6ec4fc3b9d7a6e9a7eb01e8a6e	k__Bacteria; p__Bacteroidetes; c__Bacteroidia; o__Bacteroidales; f__Rikenellaceae; g__; s__	0.995982491
9ef3460da74a4673656452eda722c31d	k__Bacteria; p__Firmicutes; c__Clostridia; o__Clostridiales; f__Clostridiaceae; g__Clostridium; s__	0.75239415
a18232d838beef7d2c9f655d317becb1	k__Bacteria; p__Firmicutes; c__Erysipelotrichi; o__Erysipelotrichales; f__Erysipelotrichaceae; g__L7A_E11; s__	0.999999903
49038b8ad9cc6ab35c2d81db32b06a91	k__Bacteria; p__Firmicutes; c__Clostridia; o__Clostridiales; f__Ruminococcaceae	0.738985307
54c2f8bdcf264d9c67b320cfe92258f1	k__Bacteria; p__Firmicutes; c__Clostridia; o__Clostridiales; f__Ruminococcaceae; g__Ruminococcus; s__	0.919732315
59c35ba7aa063b1603254a3ba1733d2d	k__Bacteria; p__TM7; c__TM7-3; o__CW040; f__F16; g__; s__	0.999999138
3b7ec2988fae8d1e09154c8dc6e40a2a	k__Bacteria; p__Firmicutes; c__Clostridia; o__Clostridiales; f__; g__; s__	0.960944502
15969285f831c1108e78aeae4ca4fb16	k__Bacteria; p__Firmicutes; c__Clostridia; o__Clostridiales; f__; g__; s__	0.953033325
b1559d0093c577ffa2b97e57c3f046e9	k__Bacteria; p__Firmicutes; c__Clostridia; o__Clostridiales; f__Clostridiaceae; g__Clostridium; s__	0.701721239
20a442521ad9b09a0afd254d57ecd4f2	k__Bacteria; p__Bacteroidetes; c__Bacteroidia; o__Bacteroidales; f__S24-7; g__; s__	0.999167603
b575897500fd24273240c63273c76641	k__Bacteria; p__Bacteroidetes; c__Bacteroidia; o__Bacteroidales; f__S24-7; g__; s__	0.993580788
a726edfc5a82efb5227309c9669ae336	k__Bacteria; p__Firmicutes; c__Clostridia; o__Clostridiales; f__Ruminococcaceae; g__; s__	0.812736468
853197fa359717c9a74291e697d75365	k__Bacteria; p__Firmicutes; c__Clostridia; o__Clostridiales; f__Lachnospiraceae	0.946044772
b1625f87a73bd2d8ffa0e596605ea84d	k__Bacteria; p__Firmicutes; c__Clostridia; o__Clostridiales; f__Ruminococcaceae; g__; s__	0.835169224
fca433a5b0261985715479cab646b8ae	k__Bacteria; p__Bacteroidetes; c__Bacteroidia; o__Bacteroidales; f__S24-7; g__; s__	0.99915519
bf690ac835b4ac8889af1ed77e3db199	k__Bacteria; p__Firmicutes; c__Clostridia; o__Clostridiales	0.975505713
db9483c6fd63a8013acad01c3f8674b9	k__Bacteria; p__Firmicutes; c__Clostridia; o__Clostridiales; f__Clostridiaceae; g__Clostridium; s__	0.797772226
3081a5635f4de3045a4cbabdcd263a87	k__Bacteria; p__Firmicutes; c__Clostridia; o__Clostridiales	0.99756787
b965b33f27a9e68a1cfd83d30885a9ce	k__Bacteria; p__Firmicutes; c__Clostridia; o__Clostridiales; f__Ruminococcaceae	0.971490524
7060747599de35ef68fcfe549a39e0cc	k__Bacteria; p__Firmicutes; c__Clostridia; o__Clostridiales; f__Ruminococcaceae	0.973638315
8fd90804698258ca9b3202a0cbef3aaf	k__Bacteria; p__Firmicutes; c__Clostridia; o__Clostridiales; f__Lachnospiraceae; g__Roseburia; s__	0.917875839
49721098ca6cc6dab312fc4a376959c3	k__Bacteria; p__Firmicutes; c__Erysipelotrichi; o__Erysipelotrichales; f__Erysipelotrichaceae; g__[Eubacterium]; s__dolichum	0.999904785
69a827dcc37e04253fce77d0907d918b	k__Bacteria; p__Bacteroidetes; c__Bacteroidia; o__Bacteroidales; f__Rikenellaceae; g__; s__	0.990017896
e57f9b92ac0de560781277964acaefb9	k__Bacteria; p__Bacteroidetes; c__Bacteroidia; o__Bacteroidales; f__S24-7; g__; s__	0.998885279
9c506411cc6a40028e31de9a4e55f9ec	k__Bacteria; p__Firmicutes; c__Clostridia; o__Clostridiales	0.98407952
72d446a826ba0ab17b96492b780b9279	k__Bacteria; p__Bacteroidetes; c__Bacteroidia; o__Bacteroidales; f__Rikenellaceae; g__; s__	0.985286517
0cbd99ea512d20c687d547b6f30c3f2f	k__Bacteria; p__Bacteroidetes; c__Bacteroidia; o__Bacteroidales; f__; g__; s__	0.996025061
540c1c3c2fb6bb803f6420402f767803	k__Bacteria; p__Firmicutes; c__Clostridia; o__Clostridiales; f__Ruminococcaceae; g__; s__	0.775106957
29f58e566e0affa0af2d3fb616bf7b80	k__Bacteria; p__Firmicutes; c__Clostridia; o__Clostridiales; f__Ruminococcaceae; g__Ruminococcus; s__flavefaciens	0.999878825
c28b937f3be634074bdf8e485657592b	k__Bacteria; p__TM7; c__TM7-3; o__CW040; f__F16; g__; s__	0.999997042
d59304ae465e033cf779409cf4a4250b	k__Bacteria; p__Tenericutes; c__RF3; o__ML615J-28; f__; g__; s__	0.972500106
82bf6d9258b78efe1b3c8242b98094d8	k__Bacteria; p__Firmicutes; c__Clostridia; o__Clostridiales	0.995924361
590ba708e88263ffb8d0634477a5c6dd	k__Bacteria; p__Firmicutes; c__Clostridia; o__Clostridiales; f__Ruminococcaceae	0.99036265
b8ad456aa8f712002215501bc95c003b	k__Bacteria; p__Firmicutes; c__Clostridia; o__Clostridiales; f__Ruminococcaceae; g__; s__	0.959984213
117345468cc82b95da6b89e567e7deb9	k__Bacteria; p__Firmicutes; c__Clostridia; o__Clostridiales; f__; g__; s__	0.774657739
47d1aa44f803330ed99d5447980ffc06	k__Bacteria; p__Firmicutes; c__Clostridia; o__Clostridiales; f__Lachnospiraceae	0.96787494
2556a91585376e2e78019988c717a3da	k__Bacteria; p__Bacteroidetes; c__Bacteroidia; o__Bacteroidales; f__Rikenellaceae; g__; s__	0.994765775
a6e9b36f6763551c406f64c01ad6ef00	k__Bacteria; p__Firmicutes; c__Clostridia; o__Clostridiales; f__Christensenellaceae; g__; s__	0.900959488
98df4a31f88a1f5faa29845229693639	k__Bacteria; p__Spirochaetes; c__Spirochaetes; o__Spirochaetales; f__Spirochaetaceae; g__Treponema; s__	0.999847028
7f40c74aa05c1ea4850074eecbbd45f1	k__Bacteria; p__Firmicutes; c__Clostridia; o__Clostridiales; f__Ruminococcaceae; g__; s__	0.973484726
7c95e2578720f2ef471d33492670040b	k__Bacteria; p__Bacteroidetes; c__Bacteroidia; o__Bacteroidales; f__Bacteroidaceae; g__5-7N15; s__	0.999987707
8f4e103ef292fb14a8056b633bfd2ec6	k__Bacteria; p__Firmicutes; c__Clostridia; o__Clostridiales	0.996980931
961e270690d267ee446b3e64d2a4f127	k__Bacteria; p__Firmicutes; c__Clostridia; o__Clostridiales; f__; g__; s__	0.869385217
3427e0868b706db6dbf0f572e931fa94	k__Bacteria; p__Firmicutes; c__Clostridia; o__Clostridiales; f__; g__; s__	0.927880092
3b2dfea6778458ff1f70e2bab1e5d5ff	k__Bacteria; p__Bacteroidetes; c__Bacteroidia; o__Bacteroidales; f__[Paraprevotellaceae]; g__[Prevotella]; s__	0.99981638
74e31bc99d226b2220b436a61908d0ad	k__Bacteria; p__Firmicutes; c__Clostridia; o__Clostridiales; f__Ruminococcaceae	0.96067216
d32ee4973bec8c558ad6c919dd017619	k__Bacteria; p__Firmicutes; c__Clostridia; o__Clostridiales	0.994000586
83b8f52d2479324972a2b02d9650575d	k__Bacteria; p__Bacteroidetes; c__Bacteroidia; o__Bacteroidales; f__; g__; s__	0.996744281
756b278221fd2a0e46d230b7718982a3	k__Bacteria; p__Firmicutes; c__Clostridia; o__Clostridiales; f__Ruminococcaceae	0.991067376
a2ceae7f8d3b65372337b26b9307e191	k__Bacteria; p__Firmicutes; c__Clostridia; o__Clostridiales; f__; g__; s__	0.953709807
cbc0b67c47937d5a6ea9118e7d57177c	k__Bacteria; p__Bacteroidetes; c__Bacteroidia; o__Bacteroidales; f__Rikenellaceae; g__; s__	0.918247884
9420dff7261949ba47a5cf9a53f054dc	k__Bacteria; p__Firmicutes; c__Clostridia; o__Clostridiales; f__Ruminococcaceae; g__Ruminococcus; s__albus	0.990291931
70612a223e867231ce52490c8941cb72	k__Bacteria; p__Actinobacteria; c__Coriobacteriia; o__Coriobacteriales; f__Coriobacteriaceae; g__; s__	0.715313142
60091ba97e39efe7d708af3ae9972408	k__Bacteria; p__Firmicutes; c__Clostridia; o__Clostridiales; f__Lachnospiraceae	0.956225095
aac010f8e8c9c1d5bbd745c683555028	k__Bacteria; p__Bacteroidetes; c__Bacteroidia; o__Bacteroidales; f__; g__; s__	0.99728108
2d2fabc64b341e554068f0f75e239379	k__Bacteria; p__Bacteroidetes; c__Bacteroidia; o__Bacteroidales; f__; g__; s__	0.996966568
fad95ba6d2dc012dee47ba653c757e0b	k__Bacteria; p__Firmicutes; c__Clostridia; o__Clostridiales; f__Ruminococcaceae; g__; s__	0.900424564
ad37c157ac79c83b07a254d53eb83d12	k__Bacteria; p__Firmicutes; c__Erysipelotrichi; o__Erysipelotrichales; f__Erysipelotrichaceae; g__; s__	0.971351273
40dd4543233b703c357592861868b00d	k__Bacteria; p__Bacteroidetes; c__Bacteroidia; o__Bacteroidales; f__[Paraprevotellaceae]; g__CF231; s__	0.999464051
36d01720a05ad42568d17dcb7697715f	k__Bacteria; p__Firmicutes; c__Clostridia; o__Clostridiales; f__Lachnospiraceae; g__; s__	0.739922047
f795d7c72d240c1dce99bb6bfebb0a5f	k__Bacteria; p__Firmicutes; c__Clostridia; o__Clostridiales; f__Lachnospiraceae; g__Dorea; s__	0.779103852
cc32ac2bf1ad20b16096b0369997d3a9	k__Bacteria; p__Firmicutes; c__Clostridia; o__Clostridiales; f__Clostridiaceae; g__Clostridium; s__	0.924770967
a70a8cfe255043a9ff88ddc781beb3b6	k__Bacteria; p__Firmicutes; c__Clostridia; o__Clostridiales; f__Clostridiaceae; g__Clostridium; s__celatum	0.712709592
fa85d1271ca0f5592a8b8f9cf74eb93e	k__Bacteria; p__Bacteroidetes; c__Bacteroidia; o__Bacteroidales; f__; g__; s__	0.996057083
195c2d8821e3355e8fdfdc622343691f	k__Bacteria; p__Firmicutes; c__Clostridia; o__Clostridiales; f__Ruminococcaceae	0.981670185
854fffd7ce6228440513f5c7f27e85f1	k__Bacteria; p__Firmicutes; c__Clostridia; o__Clostridiales; f__Ruminococcaceae; g__; s__	0.744059134
c2866cb5f4bc8b6248a27c11c92b0e94	k__Bacteria; p__Firmicutes; c__Clostridia; o__Clostridiales; f__Ruminococcaceae; g__; s__	0.850868188
7192d0a90fcab72ac5f2be383383f907	k__Bacteria; p__Bacteroidetes; c__Bacteroidia; o__Bacteroidales; f__; g__; s__	0.996520405
be683f764618526de8c647963ae49c93	k__Bacteria; p__Firmicutes; c__Clostridia; o__Clostridiales	0.9959119
4fb5ed804a7dcb78603545fba6e0f61b	k__Bacteria; p__Firmicutes; c__Clostridia; o__Clostridiales; f__; g__; s__	0.959389677
0f54f7f70303ceb2b3cf173a107c32d3	k__Bacteria; p__Firmicutes; c__Clostridia; o__Clostridiales; f__Ruminococcaceae; g__; s__	0.899744298
f761f234a0d776d7f0526c0a1858742e	k__Bacteria; p__Firmicutes; c__Clostridia; o__Clostridiales; f__Clostridiaceae; g__Clostridium; s__	0.713388861
683754e522abc04526ff694b2087186a	k__Bacteria; p__Bacteroidetes; c__Bacteroidia; o__Bacteroidales; f__; g__; s__	0.995598095
e0e809806e5b0eb451be71238705aea4	k__Bacteria; p__Firmicutes; c__Clostridia; o__Clostridiales; f__Ruminococcaceae; g__; s__	0.874507604
6fc6cab1bc20b09203c96f57b4d522f0	k__Bacteria; p__Firmicutes; c__Clostridia; o__Clostridiales; f__Ruminococcaceae; g__; s__	0.939818681
85e8e35eb1313fab250140585e01be39	k__Bacteria; p__Firmicutes; c__Clostridia; o__Clostridiales; f__; g__; s__	0.954516483
cfb10f47473c55a7625686d0e7d63ce8	k__Bacteria; p__Firmicutes; c__Clostridia; o__Clostridiales; f__Ruminococcaceae; g__; s__	0.877282524
3b98784e7b2ebab77d5d347e48e4e449	k__Bacteria; p__Firmicutes; c__Clostridia; o__Clostridiales	0.996137914
ddc176c25597a8558cf7dc7546f00a6c	k__Bacteria; p__Firmicutes; c__Clostridia; o__Clostridiales; f__; g__; s__	0.721625911
7bac86eb71d594511903d198bb2747da	k__Bacteria; p__Firmicutes; c__Clostridia; o__Clostridiales; f__Ruminococcaceae; g__Ruminococcus; s__	0.846098007
4b0e67adc264719d772003c6f5c8aae2	k__Bacteria; p__Bacteroidetes; c__Bacteroidia; o__Bacteroidales; f__BS11; g__; s__	0.912555278
ba66b2d6b52155e2be06fc6285fa544b	k__Bacteria; p__Firmicutes; c__Clostridia; o__Clostridiales; f__Clostridiaceae; g__Clostridium; s__	0.770359903
7f9f72d8849ba80673a5006ec5775985	k__Bacteria; p__Tenericutes; c__RF3; o__ML615J-28; f__; g__; s__	0.971251039
bb48dee574c4f0d88013a1673fe8bae3	k__Bacteria; p__Firmicutes; c__Clostridia; o__Clostridiales; f__Ruminococcaceae; g__Ruminococcus; s__	0.982881983
b93244cf7385e9fd4b436e6bf8ef6ebe	k__Bacteria; p__Bacteroidetes; c__Bacteroidia; o__Bacteroidales; f__; g__; s__	0.997333467
a87fcd419dc3105dd2d4ac23d4a4698e	k__Bacteria; p__Firmicutes; c__Clostridia; o__Clostridiales; f__Clostridiaceae; g__Clostridium; s__	0.747815553
2bbbb519365b4fae4f78b55d5c55a264	k__Bacteria; p__Firmicutes; c__Clostridia; o__Clostridiales; f__Lachnospiraceae; g__Butyrivibrio; s__	0.998412499
9c0bf7787a54880f18599e69bfa513ac	k__Bacteria; p__Firmicutes; c__Clostridia; o__Clostridiales; f__Lachnospiraceae; g__Butyrivibrio; s__	0.996027142
fcbd96eb130746e61b738de515c89ddf	k__Bacteria; p__Firmicutes; c__Clostridia; o__Clostridiales; f__Ruminococcaceae	0.849849888
19a3a698a64fa873df4f9987fd9a0b10	k__Bacteria; p__Bacteroidetes; c__Bacteroidia; o__Bacteroidales; f__Rikenellaceae; g__; s__	0.961529725
febc013a1cb1a9a495ae5c7b5592e821	k__Bacteria; p__Firmicutes; c__Clostridia; o__Clostridiales; f__Ruminococcaceae; g__; s__	0.889554551
a8bdefa38912bc660aa58dc4cb7269b0	k__Bacteria; p__Firmicutes; c__Clostridia; o__Clostridiales	0.998026531
ffb27fc2e51bbf39241c49fc9c747c92	k__Bacteria; p__Bacteroidetes; c__Bacteroidia; o__Bacteroidales; f__; g__; s__	0.997684508
8c4e37fb33b9c61a1475e33f0dbe2d78	k__Bacteria; p__Firmicutes; c__Clostridia; o__Clostridiales; f__Ruminococcaceae; g__Oscillospira; s__	0.754474916
0301724520c3ac6c35f945ee3cd8be3c	k__Bacteria; p__Firmicutes; c__Clostridia; o__Clostridiales; f__Ruminococcaceae; g__; s__	0.875210621
394e6d08e59dc3d4bc15579884d435f2	k__Bacteria; p__Firmicutes; c__Clostridia; o__Clostridiales; f__Ruminococcaceae; g__Oscillospira; s__	0.99216235
f395725e4a73c0de0be67ebeefe49639	k__Bacteria; p__Firmicutes; c__Clostridia; o__Clostridiales; f__Ruminococcaceae; g__; s__	0.799171965
428bcfb30a73249fef2be767f5bb678f	k__Bacteria; p__Firmicutes; c__Clostridia; o__Clostridiales; f__Ruminococcaceae; g__; s__	0.818020262
f2e5458b6936f251fa08ae3f27360092	k__Bacteria; p__Firmicutes; c__Clostridia; o__Clostridiales; f__Ruminococcaceae	0.98965079
7746ba95c6781c4fec199314d3347db2	k__Bacteria; p__Firmicutes; c__Clostridia; o__Clostridiales; f__; g__; s__	0.875307332
bf83d463abfe86df7a90ba6213de8ded	k__Bacteria; p__Bacteroidetes; c__Bacteroidia; o__Bacteroidales; f__Bacteroidaceae; g__5-7N15; s__	0.999970498
941c8863c982ab27e48b3a5381b6d798	k__Bacteria; p__Bacteroidetes; c__Bacteroidia; o__Bacteroidales; f__; g__; s__	0.995985029
50f07d1fa17b33b87b8064c090c6a7ef	k__Bacteria; p__Firmicutes; c__Clostridia; o__Clostridiales; f__Ruminococcaceae	0.986447505
4995790d2a73423d515bf59840c0d3a2	k__Bacteria; p__Firmicutes; c__Clostridia; o__Clostridiales; f__Ruminococcaceae; g__Ruminococcus; s__	0.99180552
859d532d65780ccf7010c9cc948a7d61	k__Bacteria; p__Firmicutes; c__Clostridia; o__Clostridiales; f__Ruminococcaceae; g__; s__	0.952172106
a0f6af35a50c51b1ce4603b269e8ae43	k__Bacteria; p__Bacteroidetes; c__Bacteroidia; o__Bacteroidales; f__S24-7; g__; s__	0.995390791
0511d55fa750ea5f7f53815642fcae01	k__Bacteria; p__Bacteroidetes; c__Bacteroidia; o__Bacteroidales; f__; g__; s__	0.996184511
15ce787dd0351a0aad89528779707931	k__Bacteria; p__Firmicutes; c__Clostridia; o__Clostridiales; f__Lachnospiraceae; g__Coprococcus; s__	0.780353328
84b739979b765cafe0c1b3a1a078e5a5	k__Bacteria; p__Firmicutes; c__Clostridia; o__Clostridiales; f__Ruminococcaceae; g__; s__	0.952660258
1cc6aa7b660d34bf5d7171b833f69090	k__Bacteria; p__Bacteroidetes; c__Bacteroidia; o__Bacteroidales; f__Prevotellaceae; g__Prevotella; s__	0.994329806
f8aeab46e940c6834e4bb7c1424b4eca	k__Bacteria; p__Spirochaetes; c__Spirochaetes; o__Spirochaetales; f__Spirochaetaceae; g__Treponema; s__	0.999818005
0711b4f6ca7b30187009a158bd69de67	k__Bacteria; p__Firmicutes; c__Clostridia; o__Clostridiales; f__Ruminococcaceae	0.977029232
6e5df6fc6be8a6d157f5629c33cd79e3	k__Bacteria; p__Firmicutes; c__Clostridia; o__Clostridiales; f__Ruminococcaceae; g__Oscillospira; s__	0.808535103
8f22e6df8472f1333f78839a0bd37fb4	k__Bacteria; p__Bacteroidetes	0.997238683
258ee413f473bea987e8b696b4f84432	k__Bacteria; p__Bacteroidetes; c__Bacteroidia; o__Bacteroidales; f__; g__; s__	0.996066735
a84ceece56a76dde1bdc3a5ddeb8b319	k__Bacteria; p__Bacteroidetes; c__Bacteroidia; o__Bacteroidales; f__; g__; s__	0.993626001
160253ebcde6631f1992b4945982f4ea	k__Bacteria; p__Bacteroidetes; c__Bacteroidia; o__Bacteroidales; f__[Paraprevotellaceae]; g__YRC22; s__	0.985756363
a9739c47ddbaba11f1d5dcccdf37d3d3	k__Bacteria; p__Firmicutes; c__Clostridia; o__Clostridiales	0.97643202
5e061ebcf10f3baa73ea87ca6c1f1a5f	k__Bacteria; p__Bacteroidetes; c__Bacteroidia; o__Bacteroidales; f__Bacteroidaceae; g__5-7N15; s__	0.999999758
46c54c00fbb7e562cac4a1e18a191970	k__Bacteria; p__TM7; c__TM7-3; o__CW040; f__F16; g__; s__	0.999926167
434b05a39236ecaeaea292162843e6de	k__Bacteria; p__Bacteroidetes; c__Bacteroidia; o__Bacteroidales; f__[Odoribacteraceae]; g__Odoribacter; s__	0.999943644
7f3b69aae937934f2e0bc88fe4faae33	k__Bacteria; p__Firmicutes; c__Clostridia; o__Clostridiales; f__; g__; s__	0.780758896
c5c7a8afd7bc7e3db62bd8dede7cd46e	k__Bacteria; p__Firmicutes; c__Clostridia; o__Clostridiales; f__Clostridiaceae; g__Clostridium; s__	0.751608655
4f10f48ab418b890b0d17d91155ce2b4	k__Bacteria; p__Firmicutes; c__Clostridia; o__Clostridiales; f__Ruminococcaceae; g__Oscillospira; s__	0.997142992
753e1add3bd7d97960f626f5f1236122	k__Bacteria; p__Firmicutes; c__Clostridia; o__Clostridiales; f__Ruminococcaceae; g__; s__	0.849603677
6d11fd98c6024ddd9f2dccb485b5596f	k__Bacteria; p__Firmicutes; c__Clostridia; o__Clostridiales; f__Lachnospiraceae	0.973108837
f281de48d4da85d2492590bb3cefed7b	k__Bacteria; p__Bacteroidetes; c__Bacteroidia; o__Bacteroidales; f__; g__; s__	0.997008342
4a68e9d6ef8992de3f701d5fa971778e	k__Bacteria; p__Firmicutes; c__Clostridia; o__Clostridiales; f__Ruminococcaceae; g__; s__	0.963950999
11ced87c13c1de988963f1bb79d54643	k__Bacteria; p__Bacteroidetes; c__Bacteroidia; o__Bacteroidales; f__; g__; s__	0.995974808
a81a86abe459db7f102ae6443b0f50c0	k__Bacteria; p__Bacteroidetes; c__Bacteroidia; o__Bacteroidales; f__Rikenellaceae; g__; s__	0.99678374
5adebcf85d8c7713f9a8a2b54e003a18	k__Bacteria; p__Firmicutes; c__Clostridia; o__Clostridiales; f__; g__; s__	0.972924712
045042115e8cbd128f13796f70da7bd5	k__Bacteria; p__Firmicutes; c__Clostridia; o__Clostridiales; f__[Mogibacteriaceae]; g__; s__	0.999752575
cc33434402dc675a7710074a831d54d4	k__Bacteria; p__Firmicutes; c__Clostridia; o__Clostridiales; f__Ruminococcaceae; g__; s__	0.902438102
46ae1405a0e966983a53c2ad5a46babb	k__Bacteria; p__Bacteroidetes; c__Bacteroidia; o__Bacteroidales; f__; g__; s__	0.956847924
15f47dd909e42fcf19021ce5490d4f18	k__Bacteria; p__Verrucomicrobia; c__Verrucomicrobiae; o__Verrucomicrobiales; f__Verrucomicrobiaceae; g__Akkermansia; s__	0.999999856
fdc22e6cba752ad90be83e43daf302e8	k__Bacteria; p__Firmicutes; c__Clostridia; o__Clostridiales; f__Lachnospiraceae	0.919260537
9f6af33b8e67fa3eb16802d3cc6c8ba9	k__Bacteria; p__Bacteroidetes; c__Bacteroidia; o__Bacteroidales; f__; g__; s__	0.992273803
0b9c9ad5ab55d552682b2d73a0f802db	k__Bacteria; p__Firmicutes; c__Clostridia; o__Clostridiales; f__Ruminococcaceae; g__Oscillospira; s__	0.998543013
a71e9503852590ff3953eef8a0b6c23a	k__Bacteria; p__Bacteroidetes; c__Bacteroidia; o__Bacteroidales; f__; g__; s__	0.998273187
c954ebea1dc53140418d0720fc40dbc8	k__Bacteria; p__Firmicutes; c__Clostridia; o__Clostridiales	0.999417189
e8ebf66112fbbe31f0aa4bd1610d3ea1	k__Bacteria; p__Bacteroidetes; c__Bacteroidia; o__Bacteroidales; f__; g__; s__	0.994893267
833161109364187abd805788e1f5e946	k__Bacteria; p__Firmicutes; c__Clostridia; o__Clostridiales; f__Ruminococcaceae; g__; s__	0.904120322
54d2aa1180b5f818c74d27d967ed30bb	k__Bacteria; p__Firmicutes; c__Clostridia; o__Clostridiales	0.994602899
b12e61dc9ef6d398fff7017503428dc7	k__Bacteria; p__Spirochaetes; c__Spirochaetes; o__Spirochaetales; f__Spirochaetaceae; g__Treponema; s__	0.996397079
50fed452dc35c13863a60997635d4109	k__Bacteria; p__Firmicutes; c__Clostridia; o__Clostridiales	0.998800514
fb021d82982b68caf0e7e0e3046fa517	k__Bacteria; p__Firmicutes; c__Clostridia; o__Clostridiales; f__; g__; s__	0.967448793
045cbac8765664b63c83edde4dbe91fb	k__Bacteria; p__Firmicutes; c__Clostridia; o__Clostridiales; f__Ruminococcaceae; g__Ruminococcus; s__	0.895024208
c981bf8cdba04a63b981a59c600ab4dd	k__Bacteria; p__Firmicutes; c__Clostridia; o__Clostridiales	0.996573966
b9668dfad049b7a47294e6be78e83536	k__Bacteria; p__Firmicutes; c__Clostridia; o__Clostridiales; f__Ruminococcaceae; g__Ruminococcus; s__	0.844797623
05b311f70d6a5b819110a4b12a467634	k__Bacteria; p__Firmicutes; c__Erysipelotrichi; o__Erysipelotrichales; f__Erysipelotrichaceae; g__L7A_E11; s__	0.999999828
98bd3c5a63daa226b1883179be64296b	k__Bacteria; p__Bacteroidetes; c__Bacteroidia; o__Bacteroidales; f__Bacteroidaceae; g__; s__	0.967281065
bef73d70bdd857ffceb39576471da0cf	k__Bacteria; p__Bacteroidetes; c__Bacteroidia; o__Bacteroidales; f__Rikenellaceae; g__; s__	0.991673745
3dc7e961280b1f0f4d5f6a379eb0f476	k__Bacteria; p__Firmicutes; c__Clostridia; o__Clostridiales	0.947782569
40cf5dce0668326fa7d7751dfa7afcdc	k__Bacteria; p__Firmicutes; c__Clostridia; o__Clostridiales; f__Veillonellaceae; g__; s__	0.997209843
778e37d2eb5d32bc38e4dde0c90c9964	k__Bacteria; p__Firmicutes; c__Clostridia; o__Clostridiales; f__Ruminococcaceae; g__; s__	0.82545131
f7fe63df4d34bd715260d18cd369c33b	k__Bacteria; p__Bacteroidetes; c__Bacteroidia; o__Bacteroidales; f__; g__; s__	0.996546866
afa60ece8aaeb16de698b17ac6a9ffdd	k__Bacteria; p__Firmicutes; c__Clostridia; o__Clostridiales; f__Ruminococcaceae	0.983818472
0f63a9dc4b3f180ecd1024363eb16540	k__Bacteria; p__Firmicutes; c__Clostridia; o__Clostridiales; f__Christensenellaceae; g__; s__	0.736223948
945cc59b74ceec246195d9a2ccc41647	k__Bacteria; p__Actinobacteria; c__Coriobacteriia; o__Coriobacteriales; f__Coriobacteriaceae; g__; s__	0.865030592
6eccea3969d52b1dbaeb9f9c64369ec6	k__Bacteria; p__Firmicutes; c__Clostridia; o__Clostridiales; f__[Mogibacteriaceae]; g__; s__	0.9570671
9c5c538a1ac14dfe5fd0960698b8fa66	k__Bacteria; p__Bacteroidetes; c__Bacteroidia; o__Bacteroidales	0.99777045
c947698d8e392b3d12ee4eeba2903297	k__Bacteria; p__Firmicutes; c__Clostridia; o__Clostridiales	0.913756106
2d001acff9d59b893ecfd58c9dc5992b	k__Bacteria; p__Firmicutes; c__Clostridia; o__Clostridiales; f__Ruminococcaceae; g__; s__	0.86981905
8680a9021d8f82838349225f2ba5de66	k__Bacteria; p__TM7; c__TM7-3; o__CW040; f__F16; g__; s__	0.999999552
a86b24b09ef7e309457d6835539b7ad3	k__Bacteria; p__Firmicutes; c__Clostridia; o__Clostridiales; f__[Mogibacteriaceae]; g__; s__	0.998262339
651d15194a49faec02e10bf448c90134	k__Bacteria; p__Firmicutes; c__Clostridia; o__Clostridiales	0.956227603
c6c8832121b23bf9203dc3f7defcb462	k__Bacteria; p__Firmicutes; c__Erysipelotrichi; o__Erysipelotrichales; f__Erysipelotrichaceae; g__Coprobacillus; s__	0.997973607
161eebd9a1d6365b59bc1771ec2bf123	k__Bacteria; p__Firmicutes; c__Clostridia; o__Clostridiales; f__; g__; s__	0.968927462
8bec1ca9b17458dd6e61dfbf7c0b678a	k__Bacteria; p__Bacteroidetes; c__Bacteroidia; o__Bacteroidales; f__; g__; s__	0.998126103
76d40a6e7102064c08cb7e0d77dea4c3	k__Bacteria; p__Firmicutes; c__Erysipelotrichi; o__Erysipelotrichales; f__Erysipelotrichaceae; g__; s__	0.933425314
8a8cb5e376fe3b483086654887c77f0b	k__Bacteria; p__Firmicutes; c__Clostridia; o__Clostridiales	0.998194886
60fcfc35c232eae41547b350a6cd928a	k__Bacteria; p__Firmicutes; c__Clostridia; o__Clostridiales; f__Ruminococcaceae; g__; s__	0.94830288
6b80d1093c98bb8ea28729414350282c	k__Bacteria; p__Firmicutes; c__Clostridia; o__Clostridiales; f__Ruminococcaceae	0.984437842
420e68b2d096e567573ad4c2e90b4fca	k__Bacteria; p__Bacteroidetes; c__Bacteroidia; o__Bacteroidales; f__S24-7; g__; s__	0.996219923
1d6d35d3e91b2eeae86c67434b70a7d9	k__Bacteria; p__Firmicutes; c__Clostridia; o__Clostridiales	0.996708637
f1666651b161dee59fe70ec62d06e4e3	k__Bacteria; p__Firmicutes; c__Clostridia; o__Clostridiales; f__Ruminococcaceae; g__Ruminococcus; s__	0.892154223
5faa36b92b21e87c094bfcfa551bc95d	k__Bacteria; p__Verrucomicrobia; c__Verrucomicrobiae; o__Verrucomicrobiales; f__Verrucomicrobiaceae; g__Akkermansia; s__	0.999993129
ddc73c375553ab8f1961ddd36e6950a6	k__Bacteria; p__Firmicutes; c__Clostridia; o__Clostridiales; f__Ruminococcaceae; g__; s__	0.80457683
105741e35a37bc70312d982828e6a7bc	k__Bacteria; p__Firmicutes; c__Clostridia; o__Clostridiales	0.995847476
41e275590a9a44c2e0cf51e2defcc0eb	k__Bacteria; p__Bacteroidetes; c__Bacteroidia; o__Bacteroidales; f__S24-7; g__; s__	0.994104837
bb170411b91b72eaf8e0f8157c4a208d	k__Bacteria; p__Firmicutes; c__Clostridia; o__Clostridiales; f__; g__; s__	0.920034009
7fda025bdc7b9ba829e4156f6dd467ea	k__Bacteria; p__Firmicutes; c__Clostridia; o__Clostridiales; f__Ruminococcaceae; g__; s__	0.86028645
928d6c31e74c9d1cf2e6989b6ad652ef	k__Bacteria; p__Bacteroidetes; c__Bacteroidia; o__Bacteroidales; f__Rikenellaceae; g__; s__	0.986592431
a2b710d8459388296c48160d717279ef	k__Bacteria; p__Bacteroidetes; c__Bacteroidia; o__Bacteroidales; f__Porphyromonadaceae; g__Paludibacter; s__	0.998880779
563862383e1439bcaa032896af249f1e	k__Bacteria; p__Bacteroidetes; c__Bacteroidia; o__Bacteroidales; f__Rikenellaceae; g__; s__	0.97846314
278c430af47f40e7d68d3f1320354a59	k__Bacteria; p__Firmicutes; c__Clostridia; o__Clostridiales; f__Lachnospiraceae	0.963601558
92135bf5c9682020b50ec635a5e0ab7f	k__Bacteria; p__Firmicutes; c__Clostridia; o__Clostridiales; f__; g__; s__	0.966407045
916c49b9b4bdefba4eac9e14da13f044	k__Bacteria; p__Firmicutes; c__Clostridia; o__Clostridiales; f__Ruminococcaceae; g__Oscillospira; s__	0.999272892
35833a7c12b7d71fd370af5384e4f9fe	k__Bacteria; p__Tenericutes; c__Mollicutes; o__RF39; f__; g__; s__	0.99999851
a4c726fe3c7ceeebbf3a287cc52c3e61	k__Bacteria; p__Firmicutes; c__Clostridia; o__Clostridiales; f__Ruminococcaceae; g__; s__	0.983386087
66ab529af546649836c0da40175c96e9	k__Bacteria; p__Bacteroidetes; c__Bacteroidia; o__Bacteroidales; f__[Paraprevotellaceae]; g__YRC22; s__	0.9988197
86e3abb6ae45f7a59e003776655f18f0	k__Bacteria; p__Bacteroidetes; c__Bacteroidia; o__Bacteroidales; f__Rikenellaceae; g__; s__	0.997625922
7101d86dbc1ca29e6a263caa706b88c5	k__Bacteria; p__Firmicutes; c__Clostridia; o__Clostridiales; f__Ruminococcaceae; g__; s__	0.900005099
e9d620f88470de33f3bd735ef1d6309b	k__Bacteria; p__Firmicutes; c__Clostridia; o__Clostridiales; f__Ruminococcaceae; g__; s__	0.919313723
164566543100c87b7946e772eb7d68eb	k__Bacteria; p__Bacteroidetes; c__Bacteroidia; o__Bacteroidales; f__; g__; s__	0.99856543
b63dd47ecf8002e26b5e2d225d493cf1	k__Bacteria; p__Firmicutes; c__Clostridia; o__Clostridiales; f__Christensenellaceae; g__; s__	0.847620916
5c12e89d7bcde604a0f7741882d16dbc	k__Bacteria; p__Firmicutes; c__Clostridia; o__Clostridiales; f__Lachnospiraceae; g__Dorea; s__	0.860558521
649e1b8e8e1d0c5107747990d978f753	k__Bacteria; p__Firmicutes; c__Clostridia; o__Clostridiales; f__Ruminococcaceae; g__Ruminococcus; s__	0.902144209
d352e409b1f0ee31c23c09f18021d02c	k__Bacteria; p__Firmicutes; c__Clostridia; o__Clostridiales; f__Lachnospiraceae; g__Coprococcus; s__	0.938471583
a8dae9e508cf6aaf8a4121b8bdbb4484	k__Bacteria; p__Firmicutes; c__Clostridia; o__Clostridiales	0.986973237
979f7cf06fc4393bd6e2e1df514e093a	k__Bacteria; p__Bacteroidetes; c__Bacteroidia; o__Bacteroidales; f__; g__; s__	0.99726065
893bf9071494724795a2662822354ec8	k__Bacteria; p__Verrucomicrobia; c__Verrucomicrobiae; o__Verrucomicrobiales; f__Verrucomicrobiaceae; g__Akkermansia; s__	0.999999886
6b4dbf59e568fbbccb19ac8f283aa069	k__Bacteria; p__Firmicutes; c__Clostridia; o__Clostridiales	0.990228809
24cc4158e0a63fca9b810a756972cb7e	k__Bacteria; p__Firmicutes; c__Clostridia; o__Clostridiales; f__Ruminococcaceae; g__; s__	0.949306035
f2c1222e1ffd5badf7ccc8f3fb2a3278	k__Bacteria; p__Verrucomicrobia; c__Verrucomicrobiae; o__Verrucomicrobiales; f__Verrucomicrobiaceae; g__Akkermansia; s__	0.999999955
962ef48beafdb113c5858ec43ea782b2	k__Bacteria; p__Firmicutes; c__Clostridia; o__Clostridiales; f__Ruminococcaceae; g__; s__	0.893564283
70b052f9f7a6035e84ed5389a4ce4c9b	k__Bacteria; p__Tenericutes; c__Mollicutes; o__RF39; f__; g__; s__	0.999988501
47048d612676a1321f2d76df8c016440	k__Bacteria; p__Bacteroidetes; c__Bacteroidia; o__Bacteroidales; f__; g__; s__	0.998479278
ae0abc91921b89cb98299293cbf05d5a	k__Bacteria; p__Bacteroidetes; c__Bacteroidia; o__Bacteroidales; f__[Paraprevotellaceae]; g__CF231; s__	0.999835319
2436ae5ab249a54f4a1200386e142e1b	k__Bacteria; p__Firmicutes; c__Clostridia; o__Clostridiales; f__; g__; s__	0.860030597
a1efcefd6c4821ed1ae9857f60d71f11	k__Bacteria; p__Firmicutes; c__Clostridia; o__Clostridiales; f__; g__; s__	0.941320598
3deaa8eac5b5820e72752ab494bd4151	k__Bacteria; p__Firmicutes; c__Clostridia; o__Clostridiales; f__Ruminococcaceae; g__; s__	0.75753788
290c3e72dcc93c5f2cce33b3b7671720	k__Bacteria; p__Bacteroidetes; c__Bacteroidia; o__Bacteroidales; f__[Paraprevotellaceae]; g__CF231; s__	0.999393548
618c3034c1353c17cb62754dedd7948b	k__Bacteria; p__Firmicutes; c__Clostridia; o__Clostridiales; f__Lachnospiraceae	0.972566147
59cfd194781f499c75a6fadf996e852f	k__Bacteria; p__Verrucomicrobia; c__Verrucomicrobiae; o__Verrucomicrobiales; f__Verrucomicrobiaceae; g__Akkermansia; s__	0.999998804
462a7eeb3dab2d61faf17cdb18541a3e	k__Bacteria; p__Proteobacteria; c__Alphaproteobacteria; o__Rhodospirillales; f__Acetobacteraceae	0.997743348
767855e56bf83284645de0352ba11aeb	k__Bacteria; p__Firmicutes; c__Erysipelotrichi; o__Erysipelotrichales; f__Erysipelotrichaceae; g__; s__	0.983296938
badb825c9641567d8f58fc0347a64ce4	k__Bacteria; p__Firmicutes; c__Clostridia; o__Clostridiales; f__Ruminococcaceae; g__; s__	0.879335577
c2e1297f6c717d4df277beabd6749083	k__Bacteria; p__Firmicutes; c__Clostridia; o__Clostridiales; f__Ruminococcaceae; g__; s__	0.925129971
0554eb4099aebbdc274b5bc0bac03e09	k__Bacteria; p__Firmicutes; c__Clostridia; o__Clostridiales; f__Ruminococcaceae; g__Ruminococcus; s__	0.910481657
7d008e4c8e02c724dd7c4d99c36e021f	k__Bacteria; p__Verrucomicrobia; c__Verrucomicrobiae; o__Verrucomicrobiales; f__Verrucomicrobiaceae; g__Akkermansia; s__	0.999999838
db0067b7cffc3af5f2e036f4a8f8c3a1	k__Bacteria; p__Bacteroidetes; c__Bacteroidia; o__Bacteroidales	0.996633557
dc0d519d8973f1874160d1d90fba5134	k__Bacteria; p__Chloroflexi; c__Anaerolineae; o__Anaerolineales; f__Anaerolinaceae; g__SHD-231; s__	0.999731418
d9fe2f1fe133b87f5d2ab22f1ce71801	k__Bacteria; p__Firmicutes; c__Clostridia; o__Clostridiales; f__[Mogibacteriaceae]; g__; s__	0.995685776
bbd2e385b45ff157107dcb4370af22f1	k__Bacteria; p__Bacteroidetes; c__Bacteroidia; o__Bacteroidales; f__BS11; g__; s__	0.935320936
adf58ff90e80cd7710554741dd8317c2	k__Bacteria; p__Bacteroidetes; c__Bacteroidia; o__Bacteroidales; f__Rikenellaceae; g__; s__	0.995003484
6910c2f8cd3f543bf0817ddb32503b21	k__Bacteria; p__Firmicutes; c__Clostridia; o__Clostridiales	0.998682458
014ed1e26f78b899823214d1ea106835	k__Bacteria; p__Firmicutes; c__Clostridia; o__Clostridiales; f__Ruminococcaceae; g__Ruminococcus; s__	0.770698997
86c7936e8bec09a48acf3c75eb713f98	k__Bacteria; p__Firmicutes; c__Clostridia; o__Clostridiales; f__Ruminococcaceae; g__Ruminococcus; s__	0.856651221
a8faa1a55813ed6940693a64621e6a8e	k__Bacteria; p__Tenericutes; c__RF3; o__ML615J-28; f__; g__; s__	0.979128389
1ecf53bc5af9bc7570daa1e2c88930d4	k__Bacteria; p__Firmicutes; c__Clostridia; o__Clostridiales	0.999735003
2f424edeb9f4e097132f8247557e0b94	k__Bacteria; p__Bacteroidetes; c__Bacteroidia; o__Bacteroidales; f__Bacteroidaceae; g__; s__	0.942631073
deb1b9f8cfd24356397c7c57e8e339e1	k__Bacteria; p__Firmicutes; c__Clostridia; o__Clostridiales; f__Ruminococcaceae; g__Ruminococcus; s__	0.733712569
032c1c310f25a3acb1f7dc7f8538fe16	k__Bacteria; p__Firmicutes; c__Clostridia; o__Clostridiales; f__Ruminococcaceae; g__; s__	0.932389129
4e30f63de0574b2827b8c6bb857f3d69	k__Bacteria; p__Firmicutes; c__Clostridia; o__Clostridiales	0.998123847
27cb15fe52494d847230a1e8fb7defd4	k__Bacteria; p__Firmicutes; c__Clostridia; o__Clostridiales; f__Ruminococcaceae	0.702479309
84bc00cbd517c69c03f8220f8e182f35	k__Bacteria; p__Bacteroidetes; c__Bacteroidia; o__Bacteroidales; f__; g__; s__	0.9955542
cdab7f30aacffba3396ab1abb44ad448	k__Bacteria; p__Bacteroidetes; c__Bacteroidia; o__Bacteroidales; f__; g__; s__	0.994560769
bd794a7accb10da35c8f660d36300e75	k__Bacteria; p__TM7; c__TM7-3; o__CW040; f__F16; g__; s__	0.999405334
246ef7b6727cd5e9a284bf0b157b9e1f	k__Bacteria; p__Firmicutes; c__Clostridia; o__Clostridiales; f__Ruminococcaceae	0.975610587
ef0ec0ac3fc7f5deb3a7b00be88f146a	k__Bacteria; p__Firmicutes; c__Clostridia; o__Clostridiales; f__Lachnospiraceae	0.81203266
4c2114a12a03b7b548e9a08e56e96a22	k__Bacteria; p__Firmicutes; c__Clostridia; o__Clostridiales; f__Ruminococcaceae; g__Ruminococcus; s__	0.996044928
677221fe6b35f887aacff9374d78878e	k__Bacteria; p__Firmicutes; c__Clostridia; o__Clostridiales; f__Lachnospiraceae; g__; s__	0.703892072
1a1e08f095cf66a7d5c90a430fd0bbde	k__Bacteria; p__Firmicutes; c__Clostridia; o__Clostridiales; f__; g__; s__	0.83635766
11dd47de5a16c2c3f7ba78cd3442f4b5	k__Bacteria; p__Firmicutes; c__Clostridia; o__Clostridiales; f__Lachnospiraceae; g__Dorea; s__	0.820983171
1a40bedd921d73f54352750b05b82abb	k__Bacteria; p__Firmicutes; c__Clostridia; o__Clostridiales; f__; g__; s__	0.755283105
d1403f21f998a68fed94edcd44bd4a45	k__Bacteria; p__Firmicutes; c__Clostridia; o__Clostridiales; f__Ruminococcaceae	0.938209406
19fbc8f88d54f2ed794d7e265cbac412	k__Bacteria; p__Firmicutes; c__Clostridia; o__Clostridiales; f__Ruminococcaceae; g__Ruminococcus; s__albus	0.974069322
aa143e8f5181a749476664cc37d312b4	k__Bacteria; p__Firmicutes; c__Clostridia; o__Clostridiales; f__Ruminococcaceae	0.979981229
af29b48f9de1a0cec4d9ac2b7d63d555	k__Bacteria; p__Firmicutes; c__Clostridia; o__Clostridiales; f__Ruminococcaceae; g__; s__	0.954165091
bc66efa1aac914bcbd0363c3f51e7a54	k__Bacteria; p__Firmicutes; c__Clostridia; o__Clostridiales; f__Ruminococcaceae; g__Ruminococcus; s__	0.701789197
829b371ce065c66a40a502f8a25c3954	k__Bacteria; p__Bacteroidetes; c__Bacteroidia; o__Bacteroidales; f__; g__; s__	0.997024784
4c5a2d2e1f4c12be2d9dff2e29cc72b5	k__Bacteria; p__Bacteroidetes; c__Bacteroidia; o__Bacteroidales; f__Rikenellaceae; g__; s__	0.976626148
bd1fb005692bed2ee1e286161cc16a84	k__Bacteria; p__Firmicutes; c__Clostridia; o__Clostridiales; f__Ruminococcaceae; g__; s__	0.889722877
db3796d297f0ca2e45beb501fc1e1b4e	k__Bacteria; p__Firmicutes; c__Clostridia; o__Clostridiales	0.985857113
d16a28a5d8f69d8923be7ea3a50efd83	k__Bacteria; p__Firmicutes; c__Clostridia; o__Clostridiales; f__Ruminococcaceae; g__; s__	0.968276058
f278681826c98c7cf69eee511fa98bbb	k__Bacteria; p__Firmicutes; c__Clostridia; o__Clostridiales; f__Ruminococcaceae; g__; s__	0.929406964
9d6f226f5f127e7ea6fe89703ac5cc3b	k__Bacteria; p__Bacteroidetes; c__Bacteroidia; o__Bacteroidales; f__; g__; s__	0.997583766
7e3b24c9cf31f51f867f6662ed31a8dc	k__Bacteria; p__Firmicutes; c__Clostridia; o__Clostridiales; f__Ruminococcaceae; g__; s__	0.93249276
e3bc38ddfd3005b24375ff9038546ea6	k__Bacteria; p__Firmicutes; c__Clostridia; o__Clostridiales; f__Ruminococcaceae; g__; s__	0.862651746
d8e9167ddf97364c242137d34c9ac997	k__Bacteria; p__Firmicutes; c__Clostridia; o__Clostridiales; f__; g__; s__	0.969438891
36df4975d1f0090e015db679c6f3d59d	k__Bacteria; p__Firmicutes; c__Clostridia; o__Clostridiales; f__Ruminococcaceae	0.988786029
74d73bf8309dd37bf6d48e3db0d8052b	k__Bacteria; p__Firmicutes; c__Clostridia; o__Clostridiales; f__Ruminococcaceae; g__; s__	0.752013011
0d05064b3bd2992fef3893b8d795e93d	k__Bacteria; p__Firmicutes; c__Clostridia; o__Clostridiales; f__Ruminococcaceae	0.992701741
e6eb5c9c070164e3abcab9d543dff14b	k__Bacteria; p__Bacteroidetes; c__Bacteroidia; o__Bacteroidales; f__; g__; s__	0.960471898
7d12acedee2031f7dc5962b5d89fe18e	k__Bacteria; p__Firmicutes; c__Clostridia; o__Clostridiales; f__Ruminococcaceae; g__; s__	0.938850584
09e09c664f3fa7d9e0af2c7011e09c08	k__Bacteria; p__Bacteroidetes; c__Bacteroidia; o__Bacteroidales; f__; g__; s__	0.9974267
8b4592b9b7dd14185f8891d3648d7c4a	k__Bacteria; p__Firmicutes; c__Clostridia; o__Clostridiales; f__Ruminococcaceae; g__; s__	0.937840775
9c94785b6220f2630a8d163e68dc0fe3	k__Bacteria; p__Firmicutes; c__Clostridia; o__Clostridiales; f__; g__; s__	0.956556968
2ed16a0d467d6b45c52dd13f80a70249	k__Bacteria; p__Firmicutes; c__Clostridia; o__Clostridiales; f__Lachnospiraceae	0.96073124
2f0b13be23946ec18a0530d5242d76cf	k__Bacteria; p__Actinobacteria; c__Coriobacteriia; o__Coriobacteriales; f__Coriobacteriaceae	0.999968356
0c1ffc870625c895303a55b427288b75	k__Bacteria; p__Bacteroidetes; c__Bacteroidia; o__Bacteroidales; f__RF16; g__; s__	0.999994191
517642714c471a06259db43f7a7e03ad	k__Bacteria; p__Firmicutes; c__Clostridia; o__Clostridiales; f__[Mogibacteriaceae]; g__; s__	0.926690659
665b85607aeca768308b5d975b137b2e	k__Bacteria; p__Firmicutes; c__Clostridia; o__Clostridiales; f__Ruminococcaceae; g__Oscillospira; s__	0.824556339
60e4b244563e73d1b68d1d85b7d1fa05	k__Bacteria; p__Firmicutes; c__Clostridia; o__Clostridiales	0.97062957
2626dfc2429aad69bd1d9dbb94084e1b	k__Bacteria; p__Firmicutes; c__Clostridia; o__Clostridiales; f__; g__; s__	0.932283846
63e5ce9969dbcf26fdbdc84c41120971	k__Bacteria; p__Bacteroidetes; c__Bacteroidia; o__Bacteroidales; f__; g__; s__	0.998323047
c5fdbe8bc105722336381ad94edf13f6	k__Bacteria; p__Bacteroidetes; c__Bacteroidia; o__Bacteroidales; f__Rikenellaceae; g__; s__	0.99765933
036f53be48eb0c6fbd62e19a84d39f8d	k__Bacteria; p__Firmicutes; c__Clostridia; o__Clostridiales; f__Lachnospiraceae	0.977376293
cd90121b3bfbd8cb45a6372a387b6493	k__Bacteria; p__Firmicutes; c__Clostridia; o__Clostridiales; f__Ruminococcaceae; g__; s__	0.855475927
07ba82b604c5297f442f070ecc4ec02d	k__Bacteria; p__Bacteroidetes; c__Bacteroidia; o__Bacteroidales; f__S24-7; g__; s__	0.996791726
9d04958a8b74b2e47cdbb3ebb9ae3e8c	k__Bacteria; p__Bacteroidetes; c__Bacteroidia; o__Bacteroidales; f__; g__; s__	0.9505173
0964c3ded6a1b8a4c61e477ce347e3e8	k__Bacteria; p__Firmicutes; c__Clostridia; o__Clostridiales; f__Ruminococcaceae	0.952451901
cf0c248fc6be5aec29fcc7c27401cd09	k__Bacteria; p__Firmicutes; c__Clostridia; o__Clostridiales; f__; g__; s__	0.925809473
a42ddb53d697ff85fd441784da082357	k__Bacteria; p__Firmicutes; c__Clostridia; o__Clostridiales; f__Ruminococcaceae; g__; s__	0.926289562
9a4b15ef8dfed880f14ca56a5597b2f3	k__Bacteria; p__Firmicutes; c__Clostridia; o__Clostridiales	0.97723141
6f4fe9052e57830446d49872be45905a	k__Bacteria; p__Firmicutes; c__Clostridia; o__Clostridiales; f__Ruminococcaceae; g__; s__	0.73566874
a4246590b85f2a07e663e6ef29682725	k__Bacteria; p__Firmicutes; c__Clostridia; o__Clostridiales; f__Ruminococcaceae	0.979484212
27e50e3aedc80bf897052cc18aa3255d	k__Bacteria; p__Firmicutes; c__Clostridia; o__Clostridiales; f__Ruminococcaceae	0.984763998
e68700bedc6818716ea2d61dc6c36812	k__Bacteria; p__Firmicutes; c__Clostridia; o__Clostridiales; f__; g__; s__	0.964144734
aa28797b45e63d1642452b636a0b3d55	k__Bacteria; p__Firmicutes; c__Clostridia; o__Clostridiales; f__; g__; s__	0.960346675
84762dc954f2266a2c6b6f93916a8379	k__Bacteria; p__Firmicutes; c__Clostridia; o__Clostridiales; f__; g__; s__	0.973340646
99f5ed4042ea0326db2f1f4d875c6d7e	k__Bacteria; p__Firmicutes; c__Clostridia; o__Clostridiales; f__; g__; s__	0.956264763
904084a985f88fa5babb2cb7f173cd34	k__Bacteria; p__Firmicutes; c__Clostridia; o__Clostridiales; f__Ruminococcaceae; g__Ruminococcus; s__	0.852823167
00e49b54c3ae4b2e19e100168b93545c	k__Bacteria; p__Bacteroidetes; c__Bacteroidia; o__Bacteroidales; f__S24-7; g__; s__	0.998076851
aab255aa7c1dce7c86292e099f0c04e0	k__Bacteria; p__Firmicutes; c__Clostridia; o__Clostridiales; f__Lachnospiraceae; g__Dorea; s__	0.879396322
f4fd0c9efc5e460ef5c8f97efad23139	k__Bacteria; p__Firmicutes; c__Clostridia; o__Clostridiales	0.991618633
854b53c617ce0fbce359b3fc695ebae4	k__Bacteria; p__Spirochaetes; c__Spirochaetes; o__Spirochaetales; f__Spirochaetaceae; g__Treponema; s__	0.999838737
6699e107e1285fc54c46f1eec1f2ed84	k__Bacteria; p__Firmicutes; c__Clostridia; o__Clostridiales; f__Lachnospiraceae	0.945943925
baf6b42cbf7e57bd578a9fccd404dd1c	k__Bacteria; p__Firmicutes; c__Clostridia; o__Clostridiales; f__Clostridiaceae; g__Clostridium; s__	0.729195172
b67bf98672033696474f8579471b1b51	k__Bacteria; p__Firmicutes; c__Clostridia; o__Clostridiales; f__; g__; s__	0.959292273
ce9d08230cd4125c274f5257702e8ac0	k__Bacteria; p__Firmicutes; c__Clostridia; o__Clostridiales; f__; g__; s__	0.901745422
1602efa9dedc3b0e6bc58678599d5127	k__Bacteria; p__Firmicutes; c__Clostridia; o__Clostridiales	0.995352052
edc552ae695f791e7b0e16e5c7af4127	k__Bacteria; p__Firmicutes; c__Clostridia; o__Clostridiales; f__Lachnospiraceae	0.978672824
5603e1f20664a4e722e6208034601038	k__Bacteria; p__Firmicutes; c__Clostridia; o__Clostridiales; f__Lachnospiraceae; g__Roseburia; s__	0.784383116
ded9bfcf7d8d5ddf32e68e9f96e8da6c	k__Bacteria; p__Bacteroidetes; c__Bacteroidia; o__Bacteroidales; f__Rikenellaceae; g__; s__	0.950685574
5a14a1383f498e54cbb0f391f7ce506d	k__Bacteria; p__Firmicutes; c__Clostridia; o__Clostridiales; f__; g__; s__	0.938409109
e81420e8e51c57cc4eb24b0e2f8faa22	k__Bacteria; p__Firmicutes; c__Clostridia; o__Clostridiales; f__Christensenellaceae; g__; s__	0.712310437
87adaa57f30dd691952bbb6e3e063485	k__Bacteria; p__Firmicutes; c__Clostridia; o__Clostridiales; f__; g__; s__	0.908573889
e3842e6c8cb63b2effa4870792adbec7	k__Bacteria; p__Firmicutes; c__Clostridia; o__Clostridiales; f__Clostridiaceae; g__Clostridium; s__	0.788761213
2ff6590dbae1d7603153d3be5b0ab0b9	k__Bacteria; p__Verrucomicrobia; c__Verrucomicrobiae; o__Verrucomicrobiales; f__Verrucomicrobiaceae; g__Akkermansia; s__	0.9999994
6f526f2b7057033473c4de6215f3e150	k__Bacteria; p__Firmicutes; c__Clostridia; o__Clostridiales	0.988072427
dd3e835f7fc646f2f979bbf733f4aaf5	k__Bacteria; p__Firmicutes; c__Clostridia; o__Clostridiales; f__Ruminococcaceae	0.807306905
eeeea7cefa0d446a7fc93b5e91eaa218	k__Bacteria; p__Firmicutes; c__Clostridia; o__Clostridiales	0.994110405
4d6cb3159f7921d2d4bc413aaa9cf521	k__Bacteria; p__Firmicutes; c__Clostridia; o__Clostridiales; f__Ruminococcaceae; g__Ruminococcus; s__	0.724775872
9ece82695535341d6554bfc85df390c6	k__Bacteria; p__Bacteroidetes; c__Bacteroidia; o__Bacteroidales; f__; g__; s__	0.996979741
10c10199294046e1e725897692aa228b	k__Bacteria; p__Bacteroidetes; c__Bacteroidia; o__Bacteroidales; f__Bacteroidaceae; g__; s__	0.947878278
e97ac1e563fb2c9109ce799e973fa03f	k__Bacteria; p__Firmicutes; c__Erysipelotrichi; o__Erysipelotrichales; f__Erysipelotrichaceae; g__[Eubacterium]; s__dolichum	0.999930528
d7be0ee9562ea68eebbccba6c018e628	k__Bacteria; p__Firmicutes; c__Clostridia; o__Clostridiales; f__; g__; s__	0.927536106
be62a889649e14f8c4a6abe0656c6de4	k__Bacteria; p__Firmicutes; c__Clostridia; o__Clostridiales; f__Lachnospiraceae; g__Dorea; s__	0.799943722
2ffb1aea19a5fbc306004d5fbac9c69e	k__Bacteria; p__Firmicutes; c__Clostridia; o__Clostridiales	0.992853339
ed6b536ac370d66c291645e3f3d8380f	k__Bacteria; p__Firmicutes; c__Clostridia; o__Clostridiales	0.993400591
91604fa67d789249e92524561196b73f	k__Bacteria; p__Firmicutes; c__Clostridia; o__Clostridiales; f__Ruminococcaceae	0.723980816
99f091889a0fcd5ee367bdac31db1b6c	k__Bacteria; p__Firmicutes; c__Clostridia; o__Clostridiales; f__; g__; s__	0.772573465
ed22b21b8fc92d3690373671a550d0d5	k__Bacteria; p__Bacteroidetes; c__Bacteroidia; o__Bacteroidales; f__; g__; s__	0.983814506
48b541c1a8022798f6d635ca1985f5f3	k__Bacteria; p__Firmicutes; c__Clostridia; o__Clostridiales; f__; g__; s__	0.973333551
5d757a1a678135672f7c25560e5f3fe0	k__Bacteria; p__Bacteroidetes; c__Bacteroidia; o__Bacteroidales; f__Rikenellaceae; g__; s__	0.994685807
a8222be78831224f5db933790e4453f3	k__Bacteria; p__Firmicutes; c__Clostridia; o__Clostridiales; f__Ruminococcaceae; g__; s__	0.837883164
3529240c5f3e4a8c882d4a88e01019e7	k__Bacteria; p__Firmicutes; c__Clostridia; o__Clostridiales; f__; g__; s__	0.979223176
aa0be4b4c8ee13b62cba81022e2d4729	k__Bacteria; p__Firmicutes; c__Clostridia; o__Clostridiales; f__Ruminococcaceae	0.992698908
36299782433e1633d6f366e03df93770	k__Bacteria; p__Firmicutes; c__Clostridia; o__Clostridiales	0.998509154
1256f6e169e3fa465f6990809234ef1c	k__Bacteria; p__Firmicutes; c__Clostridia; o__Clostridiales	0.990966343
730b32861855a8ee072cb9a4080a1012	k__Bacteria; p__Firmicutes; c__Clostridia; o__Clostridiales; f__Ruminococcaceae	0.985600293
33fc692d325d29278168ceeb9ba55689	k__Bacteria; p__TM7; c__TM7-3; o__CW040; f__F16; g__; s__	0.999994783
9367e84e4d31c04a668c8e05882aa6b9	k__Bacteria; p__Firmicutes; c__Clostridia; o__Clostridiales; f__Ruminococcaceae; g__; s__	0.881277735
c3843a7f32072f6c50d42fd53ff0a520	k__Bacteria; p__Firmicutes; c__Clostridia; o__Clostridiales	0.739612385
c8ac3547c85f5266e474458ff0e7d379	k__Bacteria; p__Firmicutes; c__Clostridia; o__Clostridiales; f__Lachnospiraceae	0.808047727
c2191cb2ef989b207373fa6e647d6ddd	k__Bacteria; p__Bacteroidetes; c__Bacteroidia; o__Bacteroidales; f__[Paraprevotellaceae]; g__CF231; s__	0.992123751
3ebbb4ee48c325538d29fe8a33ea2de3	k__Bacteria; p__Firmicutes; c__Clostridia; o__Clostridiales	0.982013355
2d8f0fd5b04d1bbd306d630eb14e47d1	k__Bacteria; p__Firmicutes; c__Clostridia; o__Clostridiales; f__Ruminococcaceae; g__Ruminococcus; s__	0.763382431
09bb45fa5acbbaf8441750bfb347aabf	k__Bacteria; p__Firmicutes; c__Clostridia; o__Clostridiales; f__Ruminococcaceae; g__Oscillospira; s__	0.998804332
7bf61d3c07bb37409e3ccf64098e8143	k__Bacteria; p__Firmicutes; c__Erysipelotrichi; o__Erysipelotrichales; f__Erysipelotrichaceae; g__Bulleidia; s__	0.947356704
ec91aaa3323252909b0bb2f41b9e0488	k__Bacteria; p__Bacteroidetes; c__Bacteroidia; o__Bacteroidales; f__Porphyromonadaceae; g__Paludibacter; s__	0.887159504
54529d33c6a67b7df61bc87e3958c9a0	k__Bacteria; p__Firmicutes; c__Clostridia; o__Clostridiales; f__Ruminococcaceae	0.991471456
bbb32dc171d388a67633fb5c287d0768	k__Bacteria; p__Firmicutes; c__Clostridia; o__Clostridiales; f__Lachnospiraceae	0.849775646
1c4645bfb13ee1f1bc36352d775d5253	k__Bacteria; p__Firmicutes; c__Clostridia; o__Clostridiales; f__Christensenellaceae; g__; s__	0.924389805
e63a3c44db11f2947c75d335afe29784	k__Bacteria; p__Firmicutes; c__Clostridia; o__Clostridiales	0.993787198
ca969567ca2e8a383fd2164e7f4a1ade	k__Bacteria; p__Tenericutes; c__Mollicutes; o__RF39; f__; g__; s__	0.999999508
5c17998038c90868f862763972fc6ede	k__Bacteria; p__Verrucomicrobia; c__Verrucomicrobiae; o__Verrucomicrobiales; f__Verrucomicrobiaceae; g__Akkermansia; s__	0.99999999
29a2d10b990afd994e650c99902326b7	k__Bacteria; p__Bacteroidetes; c__Bacteroidia; o__Bacteroidales; f__Bacteroidaceae; g__; s__	0.923652685
31d483da1db0692e1208c69092b05c1d	k__Bacteria; p__Firmicutes; c__Clostridia; o__Clostridiales; f__Ruminococcaceae; g__Ruminococcus; s__	0.751835181
4366e6ad3f2e41738abc871cbe3953e3	k__Bacteria; p__TM7; c__TM7-3; o__CW040; f__F16; g__; s__	0.999998587
5bc938e3ad8befee8fc3454ea55a19dc	k__Bacteria; p__Firmicutes; c__Clostridia; o__Clostridiales; f__Clostridiaceae; g__Clostridium; s__	0.742173685
803857a320ac0f7510634f5e4a276049	k__Bacteria; p__Firmicutes; c__Clostridia; o__Clostridiales	0.975389563
b9cf9be93d27eaa188ee0a0a710ac91b	k__Bacteria; p__Firmicutes; c__Clostridia; o__Clostridiales; f__Ruminococcaceae; g__Ruminococcus; s__	0.745271018
f3b00606d5ac145dc95851d9fdda4655	k__Bacteria; p__Bacteroidetes; c__Bacteroidia; o__Bacteroidales; f__Rikenellaceae; g__; s__	0.998400135
f4dffdb132ffbb972cd1b8cc184dcd96	k__Bacteria; p__Firmicutes; c__Clostridia; o__Clostridiales; f__Ruminococcaceae; g__Ruminococcus; s__	0.993557831
451e6c10d82c38a6bc893f7922a36651	k__Bacteria; p__Firmicutes; c__Clostridia; o__Clostridiales; f__Lachnospiraceae; g__Blautia	0.751666528
46d51a2ae29931269c816395130f5447	k__Bacteria; p__Bacteroidetes; c__Bacteroidia; o__Bacteroidales; f__[Paraprevotellaceae]; g__YRC22; s__	0.990275047
2eea1a1275d99ba28f5cbf903fd41b40	k__Bacteria; p__Firmicutes; c__Clostridia; o__Clostridiales; f__Clostridiaceae; g__Clostridium; s__	0.770998431
813b726bac56780f5ef4e2bf6e35bf53	k__Bacteria; p__Firmicutes; c__Clostridia; o__Clostridiales; f__; g__; s__	0.920599243
8b829581362d793cf0ca59858b12ff69	k__Bacteria; p__Verrucomicrobia; c__Verrucomicrobiae; o__Verrucomicrobiales; f__Verrucomicrobiaceae; g__Akkermansia; s__	0.999999849
b48b7fc11aa43f4f2a2f1e34cb087355	k__Bacteria; p__Firmicutes; c__Clostridia; o__Clostridiales; f__; g__; s__	0.928009151
db6ff015ebff7a301e77b1b5b8bc7ed3	k__Bacteria; p__Bacteroidetes; c__Bacteroidia; o__Bacteroidales; f__Porphyromonadaceae; g__Paludibacter; s__	0.866006859
322e7da5c4bda4802adb0441f0d56e7d	k__Bacteria; p__Firmicutes; c__Clostridia; o__Clostridiales; f__Ruminococcaceae	0.987709226
1a9e3add075ac3846557bf3c19f689a3	k__Bacteria; p__Firmicutes; c__Clostridia; o__Clostridiales	0.953673247
17815478576e9e000c5e117aaeed5c88	k__Bacteria; p__Bacteroidetes; c__Bacteroidia; o__Bacteroidales; f__[Paraprevotellaceae]; g__YRC22; s__	0.988587343
25a36aa8bff19d74d10bee0b0f5d64a5	k__Bacteria; p__Bacteroidetes; c__Bacteroidia; o__Bacteroidales; f__[Paraprevotellaceae]; g__CF231; s__	0.998919542
b2988ba8cf6e56513b44a46393706b60	k__Bacteria; p__Firmicutes; c__Clostridia; o__Clostridiales; f__Ruminococcaceae; g__; s__	0.967907732
0a3f0e56b0e55d3d96850f8445dd4752	k__Bacteria; p__Bacteroidetes; c__Bacteroidia; o__Bacteroidales; f__[Paraprevotellaceae]; g__CF231; s__	0.997207363
2bc08cae5efe64903c4ec01d7b5a6749	k__Bacteria; p__Firmicutes; c__Clostridia; o__Clostridiales; f__Lachnospiraceae	0.920686201
0078ea7f793a701326cc7b9e21a798d8	k__Bacteria; p__Firmicutes; c__Clostridia; o__Clostridiales; f__Ruminococcaceae; g__; s__	0.763440723
e4a87d843645bd9d7a59a1e5b43d1015	k__Bacteria; p__Firmicutes; c__Clostridia; o__Clostridiales; f__Lachnospiraceae; g__Coprococcus; s__	0.960655265
c42b489348d87cce925bc5fd58d9a664	k__Bacteria; p__Firmicutes; c__Clostridia; o__Clostridiales; f__Lachnospiraceae; g__Epulopiscium; s__	0.993119761
27da915fb35d96d7d2f854c5e54acda2	k__Bacteria; p__Firmicutes; c__Clostridia; o__Clostridiales; f__Lachnospiraceae; g__Butyrivibrio; s__crossotus	0.885454088
52f1164fc6a6026acd717e15a4ce802f	k__Archaea; p__Euryarchaeota; c__Methanobacteria; o__Methanobacteriales; f__Methanobacteriaceae; g__Methanosphaera; s__	0.999999569
979b4f84d82e827d44094b638074f031	k__Bacteria; p__Firmicutes; c__Clostridia; o__Clostridiales; f__Ruminococcaceae	0.985716573
bc6dea94da03e482d5f5265b0aeff07e	k__Bacteria; p__Bacteroidetes; c__Bacteroidia; o__Bacteroidales; f__Rikenellaceae; g__; s__	0.998162247
dba166396bd9d77e2d42ed19777505a5	k__Bacteria; p__Firmicutes; c__Clostridia; o__Clostridiales; f__Ruminococcaceae; g__; s__	0.929425146
75907d91dd000a44e24a0458aeff1da8	k__Bacteria; p__Firmicutes; c__Clostridia; o__Clostridiales; f__Ruminococcaceae; g__Oscillospira; s__	0.726416451
4852520668e3c50969ae60adf2ec7b93	k__Bacteria; p__Bacteroidetes; c__Bacteroidia; o__Bacteroidales; f__; g__; s__	0.991976264
b2871c404217f8645755638c6427700c	k__Bacteria; p__Bacteroidetes; c__Bacteroidia; o__Bacteroidales; f__Bacteroidaceae; g__5-7N15; s__	0.999999515
4bc33a5e51e6e14730db01466550a85e	k__Bacteria; p__Firmicutes; c__Clostridia; o__Clostridiales; f__Lachnospiraceae	0.98566265
e63f49fd009086d2cef8a37b13eb07d5	k__Bacteria; p__Firmicutes; c__Clostridia; o__Clostridiales; f__Lachnospiraceae	0.986986719
81f068b2f83fb5bbb2c510998aef034c	k__Bacteria; p__Firmicutes; c__Clostridia; o__Clostridiales; f__Veillonellaceae; g__; s__	0.997209214
51f232d68eba51b84e14a764a9ba0499	k__Bacteria; p__Proteobacteria; c__Alphaproteobacteria; o__Rickettsiales; f__; g__; s__	0.828342769
0405a41dce4cb99a9033ecbf166d2878	k__Bacteria; p__Bacteroidetes; c__Bacteroidia; o__Bacteroidales; f__[Paraprevotellaceae]; g__CF231; s__	0.999968307
8d32d82f2e3854983c73f1ced3941035	k__Bacteria; p__Firmicutes; c__Clostridia; o__Clostridiales; f__Lachnospiraceae	0.953351916
ee951ed8b0b934ba212bda36f98dedc1	k__Bacteria; p__Firmicutes; c__Clostridia; o__Clostridiales	0.959867656
e175bf65a26af3db34f9f78c9924ed8d	k__Bacteria; p__Firmicutes; c__Clostridia; o__Clostridiales	0.958536437
d729e9c6781430869f43d82936600796	k__Bacteria; p__Firmicutes; c__Clostridia; o__Clostridiales	0.96930407
a3e0367797ebcda746ffe348a79c375f	k__Bacteria; p__Firmicutes; c__Clostridia; o__Clostridiales	0.995062083
a7c0e5863358f5f2549cff154160d449	k__Bacteria; p__Firmicutes; c__Clostridia; o__Clostridiales; f__Ruminococcaceae; g__Ruminococcus; s__	0.994223326
fd808f1a23cb308ed7cdf2ddcb64c941	k__Bacteria; p__Firmicutes; c__Clostridia; o__Clostridiales; f__; g__; s__	0.950312408
1976e12c0fa480f7880770883dd2060f	k__Bacteria; p__Firmicutes; c__Clostridia; o__Clostridiales; f__; g__; s__	0.967010443
6de308a5c5a5e3284d9081d4cb6ac6c9	k__Bacteria; p__TM7; c__TM7-3; o__CW040; f__F16; g__; s__	0.999965094
df3929ecf4c51a78f021d7feccae6082	k__Bacteria; p__Firmicutes; c__Clostridia; o__Clostridiales; f__Ruminococcaceae; g__Ruminococcus; s__	0.907712535
aaf2dc9b58c3eb26ddc374ae092238a3	k__Bacteria; p__Firmicutes; c__Clostridia; o__Clostridiales; f__Ruminococcaceae; g__; s__	0.911541479
a53c721689a5d4b1569facf4fbe27c33	k__Bacteria; p__Firmicutes; c__Clostridia; o__Clostridiales; f__Ruminococcaceae; g__; s__	0.954502442
b067821758d2055d51595f8f917ffe7e	k__Bacteria; p__Firmicutes; c__Erysipelotrichi; o__Erysipelotrichales; f__Erysipelotrichaceae; g__Bulleidia; s__	0.720043749
2e1254a9e6626d2ae07619baeb690fc6	k__Bacteria; p__Firmicutes; c__Clostridia; o__Clostridiales; f__; g__; s__	0.853229549
8c660f0de831f26718affbd044a164c6	k__Bacteria; p__Firmicutes; c__Clostridia; o__Clostridiales; f__Ruminococcaceae; g__Ruminococcus; s__	0.89128007
bd66e6044557416b7f75899a2c03fb26	k__Bacteria; p__Firmicutes; c__Clostridia; o__Clostridiales; f__Ruminococcaceae; g__Oscillospira; s__	0.997589082
323201c9832cf06f95cd29ee38d0b0b0	k__Bacteria; p__Firmicutes; c__Clostridia; o__Clostridiales	0.992098089
4b256aea87e74b5ba9da24866b877a75	k__Bacteria; p__Firmicutes; c__Clostridia; o__Clostridiales; f__Lachnospiraceae; g__; s__	0.755423039
ae20dd1438d482aec7076172ebdb1e14	k__Bacteria; p__Bacteroidetes; c__Bacteroidia; o__Bacteroidales; f__Rikenellaceae; g__; s__	0.998488741
b0f516d0586bc36d469ae9f70d0027d7	k__Bacteria; p__Firmicutes; c__Clostridia; o__Clostridiales; f__Lachnospiraceae	0.768424886
405e071d9375c362b884455dff22475e	k__Bacteria; p__Firmicutes; c__Clostridia; o__Clostridiales; f__Ruminococcaceae; g__; s__	0.948022214
73d3d058572b01d4d2efee4c60a20aa2	k__Bacteria; p__Bacteroidetes; c__Bacteroidia; o__Bacteroidales; f__[Paraprevotellaceae]; g__YRC22; s__	0.994449697
3e4481ea8228acb90731b99d9379e220	k__Bacteria; p__Firmicutes; c__Clostridia; o__Clostridiales; f__Ruminococcaceae; g__; s__	0.892997403
292ec26fd66fe2f2ba69b705dfd2304e	k__Bacteria; p__Firmicutes; c__Clostridia; o__Clostridiales; f__[Mogibacteriaceae]; g__Mogibacterium; s__	0.999979278
eaf00a8f2be272fa13f2a28d7c87d1db	k__Bacteria; p__Bacteroidetes; c__Bacteroidia; o__Bacteroidales; f__; g__; s__	0.996128802
1420f3b99d95932ad67ac4f0d08cf862	k__Bacteria; p__Firmicutes; c__Clostridia; o__Clostridiales; f__Ruminococcaceae	0.968795193
8a401691bc204e25711a329f57caf311	k__Bacteria; p__Firmicutes; c__Clostridia; o__Clostridiales; f__; g__; s__	0.904176875
9814648d19b66829776fe025e7d6bf00	k__Bacteria; p__Firmicutes; c__Clostridia; o__Clostridiales; f__Ruminococcaceae	0.981768673
15cbfeae8d8fac1ec99882d79085c425	k__Bacteria; p__Firmicutes; c__Clostridia; o__Clostridiales; f__Ruminococcaceae; g__; s__	0.747675309
77b332eccc57ed86458c52bbee5c8616	k__Bacteria; p__Bacteroidetes; c__Bacteroidia; o__Bacteroidales; f__S24-7; g__; s__	0.999201219
c9dfa3e1bc2572853aee9a93f395f2f1	k__Bacteria; p__Firmicutes; c__Clostridia; o__Clostridiales; f__Ruminococcaceae; g__; s__	0.866102858
cab9db1e47180186907329997fdb2779	k__Bacteria; p__Firmicutes; c__Clostridia; o__Clostridiales; f__Lachnospiraceae; g__; s__	0.747588882
35d4bb56e7f161dac115bb1c7b7993a2	k__Bacteria; p__Bacteroidetes; c__Bacteroidia; o__Bacteroidales; f__[Odoribacteraceae]; g__Odoribacter; s__	0.999947118
be888f7e1361adf905735100cc236c45	k__Bacteria; p__Firmicutes; c__Clostridia; o__Clostridiales	0.991936949
6eb68f113840be3375b68560fe902301	k__Bacteria; p__Firmicutes; c__Clostridia; o__Clostridiales	0.987992093
527788b711e00288248cf3334afd24ed	k__Bacteria; p__Bacteroidetes; c__Bacteroidia; o__Bacteroidales; f__; g__; s__	0.997603683
54fdd83c24742052e338086e2173619c	k__Bacteria; p__Bacteroidetes; c__Bacteroidia; o__Bacteroidales; f__Bacteroidaceae; g__; s__	0.956356324
1d8723a9612a022aadd199dea3a2dcf3	k__Bacteria; p__TM7; c__TM7-3; o__CW040; f__F16; g__; s__	0.999999551
90bead6098965e6f44148ddeb1e6602e	k__Bacteria; p__Firmicutes; c__Clostridia; o__Clostridiales	0.933102805
444ef12ff5e45534dc0e4a6040db08e7	k__Bacteria; p__Bacteroidetes; c__Bacteroidia; o__Bacteroidales; f__[Paraprevotellaceae]; g__CF231; s__	0.999269692
7d9d572e823ce6ea6940e302db270850	k__Bacteria; p__Bacteroidetes; c__Bacteroidia; o__Bacteroidales; f__Rikenellaceae; g__; s__	0.997230079
30a194d7f0c6f4859d8fe3ba966206ec	k__Bacteria; p__Firmicutes; c__Clostridia; o__Clostridiales; f__; g__; s__	0.777373657
e6c96274f5826eed561a26fafab3be13	k__Bacteria; p__Firmicutes; c__Clostridia; o__Clostridiales; f__Clostridiaceae	0.712242487
dd1b8c486b18936af6ef4460f3cc00e8	k__Bacteria; p__Firmicutes; c__Clostridia; o__Clostridiales; f__Ruminococcaceae; g__; s__	0.923113624
2f01c53717eb3d5c2db3a8bba5d8df41	k__Bacteria; p__Bacteroidetes; c__Bacteroidia; o__Bacteroidales; f__[Paraprevotellaceae]; g__; s__	0.853079778
55c9f3a780d254ba5185d221867952e8	k__Bacteria; p__Firmicutes; c__Clostridia; o__Clostridiales; f__; g__; s__	0.961757761
22d0c4d5bc01ae75bee7954133f19880	k__Bacteria; p__Firmicutes; c__Clostridia; o__Clostridiales; f__Ruminococcaceae; g__; s__	0.784985324
51fe3f889b53360e5862fe06bd6c5087	k__Bacteria; p__Firmicutes; c__Clostridia; o__Clostridiales; f__Lachnospiraceae	0.978110914
14dd682697499487cac00ce053e1d980	k__Bacteria; p__Firmicutes; c__Clostridia; o__Clostridiales; f__Lachnospiraceae	0.966575983
a33f7ed974604741ec07b43b12c40dc0	k__Bacteria; p__Bacteroidetes; c__Bacteroidia; o__Bacteroidales; f__S24-7; g__; s__	0.998539937
5c243124b9c1640685791dad8d24e87e	k__Bacteria; p__Firmicutes; c__Clostridia; o__Clostridiales; f__; g__; s__	0.962432785
01aab1ee616e9709553c073ced2a5427	k__Bacteria; p__Firmicutes; c__Clostridia; o__Clostridiales; f__Clostridiaceae; g__Clostridium; s__	0.761137829
c1f0fb651c0e4801226214402c286edf	k__Bacteria; p__Bacteroidetes; c__Bacteroidia; o__Bacteroidales; f__RF16; g__; s__	0.999996051
184aafcc45f042d098b003e899574ae3	k__Bacteria; p__Bacteroidetes; c__Bacteroidia; o__Bacteroidales; f__; g__; s__	0.997051002
9b1d1ba9994f878e6a0753ffd4a36308	k__Bacteria; p__Bacteroidetes; c__Bacteroidia; o__Bacteroidales; f__S24-7; g__; s__	0.996107612
356cd5a388d5e2ca232413b0dab10d5f	k__Bacteria; p__Firmicutes; c__Clostridia; o__Clostridiales; f__Ruminococcaceae; g__; s__	0.966478154
d62862042c9628e7f7b5622db642247e	k__Bacteria; p__Firmicutes; c__Clostridia; o__Clostridiales; f__Ruminococcaceae; g__Ruminococcus; s__	0.972798433
a3a6793fcd67512945ccfafdfb08f8b4	k__Bacteria; p__Bacteroidetes; c__Bacteroidia; o__Bacteroidales; f__; g__; s__	0.993810603
308f5b060385b6c49a8125c11b7c61b5	k__Bacteria; p__Firmicutes; c__Clostridia; o__Clostridiales; f__Ruminococcaceae; g__; s__	0.824139687
89f8c022b3eed63c834d813c1d9c7c25	k__Bacteria; p__Firmicutes; c__Clostridia; o__Clostridiales; f__; g__; s__	0.934181349
dcb4e4929b2b8469f9fdb08aa1f0fc40	k__Bacteria; p__Firmicutes; c__Clostridia; o__Clostridiales; f__Ruminococcaceae; g__; s__	0.867774843
b2ea053f1ee150a25c56a923702a052d	k__Bacteria; p__Firmicutes; c__Clostridia; o__Clostridiales; f__Ruminococcaceae; g__; s__	0.905902469
d85e3e404112f344c6b92987eb00abd3	k__Bacteria; p__Bacteroidetes; c__Bacteroidia; o__Bacteroidales; f__; g__; s__	0.994607902
9692655bc53b9d9ae49af74f65cb2c8d	k__Bacteria; p__Firmicutes; c__Clostridia; o__Clostridiales; f__Ruminococcaceae; g__; s__	0.941290804
023950717caaed314fca799978bcb751	k__Bacteria; p__Bacteroidetes; c__Bacteroidia; o__Bacteroidales; f__Bacteroidaceae; g__; s__	0.967514005
fbf237f8dbdc595a458e34c6e222f646	k__Bacteria; p__Firmicutes; c__Clostridia; o__Clostridiales; f__Ruminococcaceae; g__Ruminococcus; s__bromii	0.994800665
15e3d51373c659afbbd57ec36d3e45c2	k__Bacteria; p__Firmicutes; c__Erysipelotrichi; o__Erysipelotrichales; f__Erysipelotrichaceae; g__; s__	0.996142725
eb3a912a04f786ac3b4f112fb68cdea1	k__Bacteria; p__Firmicutes; c__Clostridia; o__Clostridiales; f__Lachnospiraceae; g__Dorea; s__	0.95537379
7c6ba793f4a0f6a62e3e3c7c5bf09f90	k__Bacteria; p__Firmicutes; c__Clostridia; o__Clostridiales; f__Ruminococcaceae; g__Ruminococcus; s__	0.731658898
dc0da885e50d3c8301e4bc999d066c8d	k__Bacteria; p__Firmicutes; c__Clostridia; o__Clostridiales	0.988978195
90d27e2fdfb7b6555afe2e7f171c39c2	k__Bacteria; p__Firmicutes; c__Clostridia; o__Clostridiales; f__Ruminococcaceae; g__Ruminococcus	0.998605668
42780fb12e2acab3160569da5f082f07	k__Bacteria; p__Bacteroidetes; c__Bacteroidia; o__Bacteroidales; f__S24-7; g__; s__	0.995576548
2f0810e138986a3c29113b97ca90102c	k__Bacteria; p__Firmicutes; c__Clostridia; o__Clostridiales; f__Ruminococcaceae	0.993009802
12f2dec1a74fed0438901ca86fdd1494	k__Bacteria; p__Firmicutes; c__Clostridia; o__Clostridiales	0.952797726
921a2d6b198709074c11d10aca2ddac5	k__Bacteria; p__Bacteroidetes; c__Bacteroidia; o__Bacteroidales; f__; g__; s__	0.998244572
c20c8a75a998526d9734738674fd63b9	k__Bacteria; p__Firmicutes; c__Clostridia; o__Clostridiales; f__Ruminococcaceae	0.990678392
3919b8b06857623cd3e1551a0bf3a98a	k__Bacteria; p__Firmicutes; c__Clostridia; o__Clostridiales; f__Ruminococcaceae; g__; s__	0.928844321
40eb55fa3ab2777a73c350507ae2fbdd	k__Bacteria; p__Firmicutes; c__Clostridia; o__Clostridiales; f__Lachnospiraceae; g__Anaerostipes; s__	0.714582264
2e9df21a5ad143213d0d073242981565	k__Bacteria; p__Bacteroidetes; c__Bacteroidia; o__Bacteroidales; f__; g__; s__	0.989690199
95f343fd7037c4c012b23906473e8a63	k__Bacteria; p__Tenericutes; c__Mollicutes; o__RF39; f__; g__; s__	0.999999391
70c6f5d93611e8957c1f68bcdde49984	k__Bacteria; p__Firmicutes; c__Clostridia; o__Clostridiales; f__Ruminococcaceae; g__; s__	0.79781551
d1315faf3a49ee479d86867747e0e27e	k__Bacteria; p__Firmicutes; c__Clostridia; o__Clostridiales; f__Ruminococcaceae	0.986921067
ff3bcc0960d42fade1c94536c9654add	k__Bacteria; p__Firmicutes; c__Clostridia; o__Clostridiales; f__Ruminococcaceae	0.988144878
e3d1f275211d9b1f5c601f6c2807942b	k__Bacteria; p__Firmicutes; c__Clostridia; o__Clostridiales; f__Christensenellaceae; g__; s__	0.98472421
9764d5cf6e1eadca0c2cbc81373436c4	k__Bacteria; p__Firmicutes; c__Clostridia; o__Clostridiales	0.995061024
6001ee330f350a97daaf5198a01cff8a	k__Bacteria; p__Firmicutes; c__Clostridia; o__Clostridiales	0.996505222
fbfeb7d36b174bb769a603bb4c6caaa7	k__Bacteria; p__Firmicutes; c__Clostridia; o__Clostridiales; f__; g__; s__	0.821972416
c340cbf78025ce34879060ade2cce59f	k__Bacteria; p__Firmicutes; c__Clostridia; o__Clostridiales; f__Ruminococcaceae; g__; s__	0.973395894
7af194fc60c51acefc85f219a359d9ed	k__Bacteria; p__Planctomycetes; c__Planctomycetia; o__Pirellulales; f__Pirellulaceae; g__; s__	0.95981755
45237618659012a11183efdbacd45546	k__Bacteria; p__Firmicutes; c__Clostridia; o__Clostridiales; f__Clostridiaceae	0.700325783
dbc3503d07110795e442014228576e32	k__Bacteria; p__Firmicutes; c__Clostridia; o__Clostridiales; f__Ruminococcaceae; g__; s__	0.968234244
e7b8d4ffc7e7fd44f9929fa9169b7aa1	k__Bacteria; p__Bacteroidetes; c__Bacteroidia; o__Bacteroidales; f__; g__; s__	0.996834735
da4e14d1a18d739f9998c730908c67f1	k__Bacteria; p__Firmicutes; c__Clostridia; o__Clostridiales; f__Ruminococcaceae; g__; s__	0.902073949
c1cc5bd66a177dbab5d09cc420df6cb7	k__Bacteria; p__Firmicutes; c__Clostridia; o__Clostridiales; f__Lachnospiraceae; g__Coprococcus; s__	0.806311641
922accd890cdc4847b1cd0736b369c70	k__Bacteria; p__Firmicutes; c__Clostridia; o__Clostridiales	0.994203444
ce1afc6210424938e334af5b61f398ec	k__Bacteria; p__Firmicutes; c__Clostridia; o__Clostridiales	0.993514439
d278bfbc52115dee498e33b416bfcf73	k__Bacteria; p__TM7; c__TM7-3; o__CW040; f__F16; g__; s__	0.999966729
75bf1db64537e1c08e92c3acb2f11fca	k__Bacteria; p__Bacteroidetes; c__Bacteroidia; o__Bacteroidales; f__; g__; s__	0.992649901
64360ed454f271239efc98e227d78899	k__Bacteria; p__Firmicutes; c__Clostridia; o__Clostridiales; f__; g__; s__	0.978760303
86a0aae6cc23acbbb876db8c5b0ab7a1	k__Bacteria; p__Verrucomicrobia; c__Verrucomicrobiae; o__Verrucomicrobiales; f__Verrucomicrobiaceae; g__Akkermansia; s__	0.999999151
a12a4d90be94e9655a465ff1b0acb39f	k__Bacteria; p__Bacteroidetes; c__Bacteroidia; o__Bacteroidales; f__Prevotellaceae; g__Prevotella; s__	0.959426951
73f23c9a536324b8815cbb0f2d09ee91	k__Bacteria; p__Firmicutes; c__Clostridia; o__Clostridiales; f__Ruminococcaceae; g__; s__	0.775359235
cd7ec8a2f9a129009b49d309d6df5a88	k__Bacteria; p__Tenericutes; c__Mollicutes; o__RF39; f__; g__; s__	0.999992855
7e969a99e0db4e843bc9da92b797b248	k__Bacteria; p__Bacteroidetes; c__Bacteroidia; o__Bacteroidales; f__Bacteroidaceae; g__; s__	0.965854473
0445a7fd0ce19c9f28cd860d9d4b786b	k__Bacteria; p__TM7; c__TM7-3; o__CW040; f__F16; g__; s__	0.999999952
dcd1b401e41d4e26efd8c3a94d6631cb	k__Bacteria; p__Firmicutes; c__Clostridia; o__Clostridiales; f__Ruminococcaceae; g__Ruminococcus	0.939652134
5045cfa3841230bc247280f64e1aa67c	k__Bacteria; p__Bacteroidetes; c__Bacteroidia; o__Bacteroidales; f__Rikenellaceae; g__; s__	0.98649734
43b076c38078392f2c661cfbc9311dd4	k__Bacteria; p__Firmicutes; c__Erysipelotrichi; o__Erysipelotrichales; f__Erysipelotrichaceae; g__; s__	0.981015208
697d31816d1e877e0ad368e81f4e9db5	k__Bacteria; p__Bacteroidetes; c__Bacteroidia; o__Bacteroidales; f__; g__; s__	0.91499947
497d4d572678bc22ed9bf9bc5668ddd4	k__Bacteria; p__Firmicutes; c__Clostridia; o__Clostridiales; f__Ruminococcaceae; g__; s__	0.715129638
37b828bd4b1554f6d27cd5a5adbf4258	k__Bacteria; p__Firmicutes; c__Clostridia; o__Clostridiales; f__Ruminococcaceae; g__; s__	0.710242854
9feb47b62fcaa9140a0510efc05106f0	k__Bacteria; p__Firmicutes; c__Clostridia; o__Clostridiales	0.987203206
07573d88bb7945a1f04269e25a2d3e9c	k__Bacteria; p__Bacteroidetes; c__Bacteroidia; o__Bacteroidales; f__S24-7; g__; s__	0.999500461
8e2f0a6f50b6f3d7eee62c6eac116612	k__Bacteria; p__Firmicutes; c__Clostridia; o__Clostridiales; f__Ruminococcaceae	0.979819139
fbab510d34afebebc9f28e8e22c226c7	k__Bacteria; p__Bacteroidetes; c__Bacteroidia; o__Bacteroidales; f__S24-7; g__; s__	0.999786309
01aab8481c136a03c7a23ff42534cf32	k__Bacteria; p__Firmicutes; c__Clostridia; o__Clostridiales	0.986528492
0ca1b51cf54bab148dd635a399c67523	k__Bacteria; p__Proteobacteria; c__Gammaproteobacteria; o__Enterobacteriales; f__Enterobacteriaceae	0.999999836
3b193f134e03bf6d29324cdc8d9ab71e	k__Bacteria; p__Proteobacteria; c__Gammaproteobacteria; o__Enterobacteriales; f__Enterobacteriaceae	0.999999939
72954d9d80fba95e90799492fd184a8a	k__Bacteria; p__Verrucomicrobia; c__Verrucomicrobiae; o__Verrucomicrobiales; f__Verrucomicrobiaceae; g__Akkermansia; s__	0.999998844
dba88f326c4eaebf282427de8f9d0f46	k__Bacteria; p__Firmicutes; c__Clostridia; o__Clostridiales; f__; g__; s__	0.827840553
40f5518a8e667074548b1b8cdbd41541	k__Bacteria; p__Verrucomicrobia; c__Verrucomicrobiae; o__Verrucomicrobiales; f__Verrucomicrobiaceae; g__Akkermansia; s__	0.999998907
b736d8d09e95fed85703a281e8636d6b	k__Bacteria; p__TM7; c__TM7-3; o__CW040; f__F16; g__; s__	0.999999814
105d01bc95208d69ed8e81e059ca3f70	k__Bacteria; p__Bacteroidetes; c__Bacteroidia; o__Bacteroidales; f__; g__; s__	0.997516596
b4fa3c62d386c426556b0252c11f307b	k__Bacteria; p__Firmicutes; c__Clostridia; o__Clostridiales; f__Lachnospiraceae; g__Dorea	0.895941782
4ae6f297ca305b492a7e8f0611b859df	k__Bacteria; p__Bacteroidetes; c__Bacteroidia; o__Bacteroidales; f__Porphyromonadaceae; g__Paludibacter; s__	0.876752199
f9afcdcc202403116d2c54d12ce779e4	k__Bacteria; p__Firmicutes; c__Clostridia; o__Clostridiales; f__Christensenellaceae; g__; s__	0.996760199
34ef40fae312025462b3d1962578be3b	k__Bacteria; p__Firmicutes; c__Clostridia; o__Clostridiales	0.989805359
9c8130be55bb01082ca8ccf196ebc51e	k__Bacteria; p__Firmicutes; c__Clostridia; o__Clostridiales; f__Lachnospiraceae; g__Shuttleworthia; s__	0.86930436
bb49f7627b8d518bf07890bbdd962d0c	k__Bacteria; p__Bacteroidetes; c__Bacteroidia; o__Bacteroidales; f__Bacteroidaceae; g__5-7N15; s__	0.781852483
05993138c2f4a77c0d8b20bd3c0d9bbe	k__Bacteria; p__Firmicutes; c__Clostridia; o__Clostridiales; f__Ruminococcaceae; g__; s__	0.88479928
bdc11dd678e735bff2b1694a4fe31319	k__Bacteria; p__Bacteroidetes; c__Bacteroidia; o__Bacteroidales; f__; g__; s__	0.996567999
722df8ee15ba0496c3d35c1cc1f038c6	k__Bacteria; p__Firmicutes; c__Clostridia; o__Clostridiales; f__Lachnospiraceae	0.925276762
61a9232afec90dc41a94f75b1eab4821	k__Bacteria; p__Firmicutes; c__Clostridia; o__Clostridiales; f__; g__; s__	0.939190874
46f4718fd1003c0788f82bc4f14aadff	k__Bacteria; p__Firmicutes; c__Erysipelotrichi; o__Erysipelotrichales; f__Erysipelotrichaceae; g__Bulleidia	0.999973127
2dad05ff999ca5a20acf54b8a696ac07	k__Bacteria; p__Firmicutes; c__Clostridia; o__Clostridiales; f__Lachnospiraceae	0.959745167
4df2125c28cb8b1b90522f05518670fb	k__Bacteria; p__Actinobacteria; c__Coriobacteriia; o__Coriobacteriales; f__Coriobacteriaceae; g__Olsenella	0.764336206
2402125796b9875e7e3ff0e4c1873926	k__Bacteria; p__Firmicutes; c__Clostridia; o__Clostridiales; f__; g__; s__	0.958329576
13a006a08f4b1769ec117ea03f7c0b75	k__Bacteria; p__Firmicutes; c__Clostridia; o__Clostridiales; f__Clostridiaceae; g__Clostridium; s__	0.749756555
2fab2e19f5b7aa2fc2798f4304ac9711	k__Bacteria; p__Firmicutes; c__Clostridia; o__Clostridiales; f__; g__; s__	0.815021054
1776fe1ada34f66860dd4caa41d06a81	k__Bacteria; p__Firmicutes; c__Clostridia; o__Clostridiales	0.999089822
a5bfe7ee9cf77bea0b582a65285f8ee8	k__Archaea; p__Euryarchaeota; c__Methanobacteria; o__Methanobacteriales; f__Methanobacteriaceae; g__Methanobrevibacter; s__	0.999973622
1de7650c6513617912ef44b85febb8a7	k__Bacteria; p__Bacteroidetes; c__Bacteroidia; o__Bacteroidales; f__RF16; g__; s__	0.999968628
59c442be063b4a0d8b6ea97844cd51b2	k__Bacteria; p__Bacteroidetes; c__Bacteroidia; o__Bacteroidales; f__Prevotellaceae; g__Prevotella; s__	0.979705132
b12212cd30e39d18c76c994786408bd4	k__Bacteria; p__Firmicutes; c__Clostridia; o__Clostridiales; f__Ruminococcaceae; g__; s__	0.92343455
d6e424870a33351a8cf350b9bb74700b	k__Bacteria; p__Firmicutes; c__Clostridia; o__Clostridiales; f__Ruminococcaceae; g__; s__	0.825560581
dca8d418eec2249635310aefeb036f2b	k__Bacteria; p__Firmicutes; c__Clostridia; o__Clostridiales; f__; g__; s__	0.794673689
c07f64e75907bdafaed6dfa479985942	k__Bacteria; p__Firmicutes; c__Clostridia; o__Clostridiales; f__Ruminococcaceae; g__; s__	0.865745061
610361721d71cdc394222d42dfe5a243	k__Bacteria; p__Firmicutes; c__Clostridia; o__Clostridiales; f__Ruminococcaceae; g__Ruminococcus; s__	0.906846815
73234eb964dd0d013ea507319cfb6d43	k__Bacteria; p__Firmicutes; c__Clostridia; o__Clostridiales; f__Clostridiaceae	0.998362646
c5c19632a31fef0908a69b3063635f67	k__Bacteria; p__Firmicutes; c__Clostridia; o__Clostridiales; f__; g__; s__	0.853377391
e41237cee5e6923e17be66fde7e97888	k__Bacteria; p__Firmicutes; c__Clostridia; o__Clostridiales; f__Ruminococcaceae	0.99427234
c85b2f092323a66c340a7a38029247cd	k__Bacteria; p__Firmicutes; c__Clostridia; o__Clostridiales	0.996286212
65030936250fa90d42f0bdc6e84576ff	k__Bacteria; p__Firmicutes; c__Clostridia; o__Clostridiales; f__; g__; s__	0.975623722
e831568eccac2cc3630bba79ce23c6ea	k__Bacteria; p__Bacteroidetes; c__Bacteroidia; o__Bacteroidales; f__RF16; g__; s__	0.999995359
abb1eedbf4bc00f6c3a7b347536c1262	k__Bacteria; p__Firmicutes; c__Clostridia; o__Clostridiales; f__Ruminococcaceae; g__; s__	0.866341856
[truncated: 12,965 more rows]
