# Supplementary material for: Longitudinal evaluation of fecal microbiota transplantation for ameliorating calf diarrhea and improving growth performance
Source: Nat Commun. 2021 Jan 8;12:161. doi: 10.1038/s41467-020-20389-5 (PMC7794225; doi:10.1038/s41467-020-20389-5)
Supplement: Supplementary file 8 — Source Data [file 41467_2020_20389_MOESM8_ESM.zip › Supplementary Figure 8aii.txt]

# Constructed from biom file
#OTU ID	A10	A11	A12	A13	A14	A15	A16	A17	A18	A20	A21	A23	A4	A7	A8	A9	C1	C10	C11	C12	C17	C3	C4	C5	C6	C7	C8	F10	F12	F13	F14	F18	F19	F20	F21	F22	F27	F28	F3	F31	F33	F34	F5	F6	F8	F9
b4f2c78e7f6dded1315f378aeb0b1265	493.0	464.0	262.0	482.0	374.0	325.0	244.0	652.0	344.0	425.0	518.0	414.0	524.0	249.0	292.0	333.0	296.0	301.0	327.0	348.0	622.0	391.0	419.0	341.0	475.0	397.0	393.0	285.0	292.0	296.0	306.0	271.0	266.0	309.0	299.0	269.0	287.0	394.0	368.0	332.0	225.0	235.0	226.0	240.0	510.0	375.0
4cedc07e8f0e7021f2f79d4a5428bdf1	231.0	604.0	168.0	282.0	294.0	193.0	156.0	228.0	251.0	219.0	406.0	283.0	499.0	186.0	156.0	219.0	231.0	228.0	154.0	173.0	236.0	269.0	284.0	216.0	251.0	228.0	201.0	192.0	196.0	157.0	137.0	161.0	242.0	258.0	242.0	137.0	149.0	238.0	303.0	163.0	153.0	198.0	181.0	134.0	266.0	232.0
4ef33a674ee56fba00a4c2848b3fe30e	175.0	59.0	168.0	183.0	68.0	143.0	203.0	316.0	228.0	161.0	80.0	258.0	188.0	363.0	40.0	235.0	105.0	44.0	203.0	80.0	240.0	107.0	117.0	92.0	42.0	200.0	243.0	115.0	213.0	344.0	170.0	207.0	166.0	138.0	132.0	110.0	275.0	206.0	108.0	245.0	355.0	139.0	227.0	236.0	131.0	126.0
4631cc8959af4ecfc74534e2beded4c7	139.0	48.0	177.0	140.0	36.0	128.0	305.0	312.0	184.0	147.0	67.0	289.0	156.0	227.0	30.0	341.0	60.0	14.0	230.0	78.0	161.0	106.0	85.0	75.0	0.0	127.0	154.0	116.0	258.0	268.0	131.0	278.0	103.0	160.0	161.0	127.0	275.0	216.0	52.0	290.0	190.0	110.0	182.0	159.0	107.0	81.0
a50ea3fe2cf2c55b75e493615e347a38	158.0	16.0	127.0	125.0	114.0	205.0	257.0	170.0	180.0	132.0	110.0	134.0	144.0	171.0	104.0	170.0	156.0	109.0	213.0	124.0	114.0	151.0	87.0	146.0	109.0	162.0	128.0	199.0	112.0	116.0	157.0	188.0	178.0	129.0	120.0	152.0	180.0	129.0	86.0	112.0	208.0	229.0	133.0	180.0	118.0	138.0
8d8c44f3c4de9d7d2d4c94a60685d678	150.0	34.0	132.0	184.0	24.0	173.0	109.0	219.0	127.0	109.0	43.0	106.0	157.0	209.0	22.0	184.0	83.0	18.0	217.0	70.0	173.0	117.0	167.0	109.0	10.0	149.0	143.0	86.0	107.0	151.0	76.0	61.0	68.0	60.0	55.0	141.0	182.0	206.0	113.0	57.0	312.0	50.0	208.0	69.0	96.0	40.0
aedf1a603c9d0776531fa4fc1cc06ee6	49.0	33.0	686.0	162.0	37.0	66.0	302.0	0.0	90.0	38.0	34.0	39.0	33.0	63.0	180.0	0.0	0.0	18.0	606.0	597.0	58.0	51.0	34.0	52.0	123.0	19.0	223.0	45.0	15.0	300.0	36.0	53.0	168.0	138.0	127.0	35.0	29.0	11.0	59.0	0.0	1054.0	26.0	22.0	85.0	151.0	39.0
28c2ae9b7a57928a098a42c157c38806	259.0	171.0	46.0	301.0	109.0	95.0	227.0	60.0	24.0	110.0	99.0	81.0	133.0	178.0	303.0	145.0	550.0	137.0	115.0	116.0	129.0	171.0	94.0	255.0	251.0	117.0	266.0	76.0	8.0	110.0	77.0	36.0	51.0	42.0	47.0	77.0	60.0	86.0	91.0	39.0	53.0	33.0	30.0	49.0	40.0	33.0
6680b36cbdf80494856ffc2603ece258	100.0	135.0	87.0	116.0	108.0	146.0	135.0	103.0	97.0	105.0	155.0	105.0	154.0	106.0	116.0	108.0	107.0	65.0	106.0	109.0	147.0	130.0	154.0	97.0	172.0	106.0	82.0	89.0	136.0	125.0	77.0	128.0	113.0	113.0	106.0	92.0	81.0	111.0	102.0	133.0	68.0	82.0	63.0	72.0	117.0	91.0
63954ee7f39ee5dfa18085d233f53a53	26.0	35.0	31.0	64.0	44.0	91.0	16.0	378.0	46.0	285.0	147.0	255.0	65.0	157.0	30.0	119.0	36.0	33.0	18.0	0.0	454.0	124.0	102.0	97.0	71.0	70.0	77.0	9.0	34.0	77.0	72.0	23.0	25.0	3.0	5.0	45.0	5.0	212.0	67.0	5.0	579.0	29.0	457.0	7.0	65.0	46.0
16b474f03ddfb71dbcab78b338cd5877	119.0	99.0	75.0	83.0	169.0	124.0	103.0	130.0	61.0	159.0	138.0	128.0	79.0	114.0	115.0	105.0	29.0	72.0	82.0	111.0	181.0	217.0	82.0	76.0	145.0	130.0	97.0	110.0	91.0	93.0	84.0	100.0	83.0	145.0	146.0	95.0	68.0	105.0	56.0	104.0	41.0	96.0	56.0	154.0	70.0	93.0
51b310139c3a92535f2cd91c627bf7ea	114.0	145.0	87.0	208.0	109.0	56.0	35.0	107.0	106.0	117.0	200.0	161.0	149.0	67.0	68.0	88.0	121.0	45.0	63.0	90.0	146.0	122.0	100.0	76.0	176.0	93.0	136.0	113.0	62.0	56.0	95.0	73.0	89.0	80.0	85.0	73.0	52.0	71.0	126.0	40.0	59.0	69.0	47.0	137.0	144.0	98.0
8b1013d5de5380e5dfec9a29b9c7a1ea	99.0	70.0	107.0	172.0	126.0	149.0	152.0	16.0	117.0	96.0	80.0	122.0	108.0	129.0	157.0	75.0	119.0	41.0	104.0	127.0	69.0	116.0	254.0	94.0	105.0	91.0	182.0	214.0	34.0	149.0	62.0	55.0	55.0	135.0	132.0	28.0	103.0	33.0	82.0	66.0	55.0	48.0	44.0	91.0	96.0	88.0
4dec3b173fa35e35b3bb35156718bb25	105.0	46.0	56.0	77.0	51.0	64.0	63.0	86.0	62.0	74.0	91.0	85.0	80.0	97.0	73.0	67.0	86.0	34.0	0.0	100.0	111.0	20.0	58.0	157.0	68.0	81.0	73.0	60.0	215.0	45.0	104.0	157.0	241.0	80.0	73.0	40.0	69.0	88.0	40.0	109.0	119.0	165.0	169.0	208.0	77.0	59.0
cd1bc2f4d4f769ce2628e5011452c44c	245.0	144.0	124.0	166.0	68.0	63.0	124.0	48.0	57.0	68.0	80.0	149.0	98.0	174.0	156.0	101.0	255.0	78.0	101.0	89.0	125.0	88.0	152.0	177.0	228.0	125.0	223.0	144.0	17.0	118.0	50.0	46.0	75.0	63.0	65.0	54.0	39.0	46.0	83.0	78.0	51.0	66.0	62.0	68.0	38.0	52.0
9b5f65f1f1191e3621013cd6fe589333	120.0	51.0	103.0	103.0	0.0	102.0	70.0	84.0	50.0	52.0	74.0	131.0	111.0	91.0	56.0	91.0	106.0	51.0	120.0	124.0	82.0	130.0	142.0	109.0	96.0	71.0	98.0	89.0	104.0	100.0	58.0	133.0	100.0	89.0	85.0	39.0	102.0	45.0	97.0	105.0	68.0	69.0	90.0	105.0	76.0	207.0
481002061045444f9898f4f831f99e35	179.0	39.0	14.0	97.0	89.0	24.0	11.0	50.0	14.0	14.0	245.0	127.0	46.0	104.0	68.0	27.0	19.0	131.0	95.0	25.0	23.0	74.0	330.0	283.0	55.0	37.0	167.0	71.0	33.0	35.0	163.0	95.0	64.0	30.0	23.0	29.0	132.0	45.0	206.0	32.0	146.0	126.0	130.0	43.0	67.0	24.0
d2892c5f08ec34add43e62682d841b40	154.0	3.0	57.0	42.0	117.0	187.0	88.0	9.0	61.0	12.0	25.0	18.0	45.0	128.0	506.0	38.0	208.0	319.0	270.0	145.0	30.0	81.0	23.0	61.0	362.0	74.0	175.0	82.0	26.0	211.0	50.0	67.0	35.0	92.0	80.0	38.0	157.0	26.0	122.0	32.0	0.0	19.0	41.0	59.0	14.0	20.0
80d00861726fbdf4fc7f0ca253d34537	210.0	13.0	103.0	175.0	108.0	74.0	57.0	137.0	66.0	52.0	98.0	104.0	100.0	61.0	84.0	87.0	120.0	134.0	56.0	57.0	80.0	88.0	62.0	127.0	111.0	58.0	122.0	116.0	135.0	54.0	92.0	108.0	73.0	118.0	127.0	27.0	67.0	68.0	33.0	54.0	56.0	68.0	19.0	146.0	132.0	126.0
3b134f9513849dc366fbb041faab06a1	43.0	51.0	154.0	63.0	18.0	10.0	51.0	64.0	73.0	60.0	25.0	15.0	73.0	108.0	72.0	126.0	0.0	61.0	94.0	59.0	83.0	71.0	139.0	17.0	125.0	49.0	0.0	102.0	176.0	84.0	101.0	79.0	35.0	145.0	150.0	96.0	44.0	164.0	85.0	66.0	0.0	25.0	97.0	101.0	101.0	239.0
2c3ba0dcb114db446fabbb0c99993147	70.0	63.0	34.0	111.0	131.0	147.0	44.0	160.0	31.0	88.0	205.0	303.0	38.0	53.0	48.0	183.0	154.0	60.0	0.0	48.0	112.0	110.0	77.0	107.0	64.0	139.0	64.0	62.0	35.0	50.0	43.0	71.0	32.0	56.0	63.0	121.0	13.0	136.0	61.0	27.0	81.0	27.0	137.0	0.0	104.0	46.0
fd6ce1609fcb418c6e3003915184e7a5	129.0	120.0	68.0	70.0	62.0	76.0	73.0	22.0	79.0	44.0	74.0	77.0	71.0	179.0	100.0	88.0	325.0	68.0	88.0	76.0	79.0	66.0	134.0	171.0	286.0	88.0	138.0	98.0	15.0	61.0	70.0	51.0	61.0	34.0	37.0	66.0	42.0	47.0	63.0	53.0	43.0	48.0	49.0	52.0	30.0	55.0
c551af11e65e7c1c3e428a04822e88a9	60.0	72.0	68.0	86.0	84.0	73.0	100.0	64.0	49.0	115.0	128.0	76.0	103.0	90.0	110.0	72.0	62.0	61.0	88.0	69.0	132.0	81.0	82.0	60.0	72.0	115.0	72.0	80.0	72.0	101.0	71.0	63.0	59.0	87.0	90.0	78.0	91.0	93.0	70.0	77.0	79.0	27.0	42.0	60.0	109.0	63.0
910ef3261e189943bf6726bddd17397b	0.0	209.0	59.0	0.0	174.0	85.0	50.0	47.0	90.0	89.0	156.0	0.0	104.0	106.0	0.0	91.0	104.0	85.0	63.0	43.0	82.0	137.0	144.0	67.0	147.0	99.0	102.0	39.0	62.0	36.0	40.0	40.0	61.0	96.0	91.0	42.0	44.0	0.0	112.0	71.0	94.0	47.0	63.0	66.0	79.0	78.0
6e7fe1c2f4286634dc716c8c3f719d16	259.0	195.0	46.0	28.0	121.0	21.0	126.0	28.0	29.0	88.0	52.0	79.0	161.0	29.0	62.0	53.0	66.0	150.0	39.0	67.0	38.0	38.0	121.0	93.0	0.0	81.0	81.0	33.0	121.0	75.0	88.0	11.0	10.0	67.0	60.0	103.0	71.0	106.0	180.0	6.0	79.0	23.0	24.0	17.0	0.0	49.0
bd01615bfbd52eb772bf8ba150748b07	24.0	41.0	144.0	0.0	40.0	95.0	0.0	56.0	51.0	128.0	37.0	37.0	75.0	104.0	13.0	52.0	355.0	0.0	41.0	33.0	18.0	0.0	11.0	52.0	92.0	29.0	37.0	23.0	199.0	0.0	40.0	113.0	63.0	55.0	56.0	318.0	39.0	82.0	33.0	36.0	37.0	30.0	85.0	176.0	6.0	212.0
a76544c41d1fb14457c61aeb785c1f71	213.0	27.0	59.0	135.0	108.0	120.0	89.0	36.0	95.0	57.0	68.0	125.0	85.0	90.0	95.0	45.0	210.0	52.0	38.0	80.0	115.0	77.0	90.0	90.0	59.0	88.0	127.0	68.0	50.0	51.0	74.0	80.0	34.0	95.0	89.0	40.0	41.0	22.0	49.0	49.0	45.0	45.0	62.0	0.0	42.0	45.0
4c8c8ef6639423bd5a861d845a8e96ac	182.0	10.0	101.0	75.0	300.0	94.0	92.0	8.0	86.0	4.0	23.0	41.0	119.0	150.0	21.0	89.0	225.0	172.0	49.0	73.0	51.0	34.0	13.0	29.0	28.0	39.0	296.0	95.0	0.0	41.0	29.0	79.0	50.0	120.0	117.0	50.0	36.0	63.0	15.0	67.0	75.0	44.0	27.0	33.0	48.0	23.0
b6668eab8869c794bc44ba83fc4708cc	47.0	18.0	139.0	139.0	151.0	98.0	52.0	54.0	66.0	318.0	129.0	136.0	34.0	0.0	40.0	65.0	7.0	52.0	46.0	128.0	32.0	85.0	77.0	29.0	45.0	0.0	52.0	40.0	160.0	19.0	55.0	105.0	53.0	33.0	33.0	71.0	72.0	60.0	12.0	0.0	24.0	0.0	133.0	57.0	49.0	54.0
274a35f36f03e1b537a3d3a44fb9fe5a	77.0	125.0	80.0	120.0	103.0	66.0	111.0	65.0	100.0	65.0	86.0	97.0	125.0	58.0	67.0	32.0	80.0	70.0	81.0	44.0	59.0	86.0	60.0	35.0	116.0	52.0	52.0	71.0	56.0	93.0	64.0	61.0	58.0	106.0	99.0	39.0	42.0	56.0	73.0	55.0	36.0	60.0	19.0	74.0	54.0	69.0
62cd8d3ce727ebc330648506791c2629	0.0	274.0	0.0	0.0	0.0	165.0	79.0	0.0	0.0	185.0	260.0	0.0	0.0	139.0	0.0	0.0	0.0	0.0	36.0	45.0	0.0	0.0	203.0	0.0	0.0	170.0	0.0	132.0	26.0	33.0	82.0	0.0	107.0	0.0	0.0	0.0	0.0	0.0	155.0	94.0	178.0	106.0	115.0	90.0	111.0	149.0
c2494028d671b9e917cfde306aad0aa6	50.0	8.0	16.0	33.0	60.0	79.0	120.0	73.0	85.0	51.0	50.0	35.0	7.0	101.0	103.0	36.0	0.0	83.0	99.0	71.0	61.0	59.0	102.0	87.0	118.0	115.0	53.0	105.0	30.0	150.0	94.0	66.0	50.0	65.0	64.0	77.0	92.0	38.0	80.0	121.0	97.0	92.0	69.0	65.0	46.0	84.0
746e160209f6ad038b9e4ac3bc562b9c	160.0	0.0	94.0	270.0	181.0	0.0	0.0	99.0	153.0	0.0	0.0	228.0	128.0	0.0	115.0	71.0	225.0	72.0	72.0	92.0	197.0	205.0	0.0	107.0	154.0	0.0	249.0	0.0	47.0	94.0	0.0	66.0	0.0	107.0	109.0	63.0	87.0	155.0	0.0	0.0	0.0	0.0	0.0	0.0	0.0	0.0
314d59a8a2710b1a2ed2a9cf7421569f	170.0	141.0	23.0	358.0	101.0	26.0	104.0	52.0	23.0	66.0	43.0	55.0	86.0	69.0	57.0	100.0	279.0	55.0	73.0	92.0	74.0	115.0	66.0	140.0	137.0	59.0	125.0	54.0	0.0	78.0	44.0	17.0	33.0	31.0	29.0	36.0	59.0	59.0	44.0	29.0	27.0	14.0	27.0	40.0	25.0	7.0
a0649763dfc99c0a28964e7a67c14e94	75.0	11.0	61.0	28.0	81.0	111.0	83.0	123.0	70.0	55.0	38.0	43.0	20.0	74.0	94.0	58.0	32.0	67.0	116.0	91.0	66.0	40.0	12.0	73.0	85.0	37.0	85.0	182.0	93.0	108.0	34.0	72.0	66.0	119.0	116.0	81.0	46.0	20.0	36.0	119.0	48.0	80.0	61.0	49.0	78.0	96.0
7249981b831cabbb2e96737f1787503c	40.0	26.0	66.0	71.0	108.0	77.0	100.0	84.0	70.0	26.0	69.0	77.0	66.0	68.0	69.0	51.0	12.0	38.0	124.0	103.0	61.0	90.0	104.0	33.0	0.0	92.0	41.0	89.0	40.0	88.0	40.0	51.0	46.0	75.0	82.0	82.0	93.0	41.0	69.0	113.0	50.0	88.0	57.0	78.0	88.0	95.0
143e14278926c1adae78651339b68df2	46.0	16.0	93.0	25.0	81.0	93.0	73.0	51.0	61.0	62.0	95.0	38.0	41.0	82.0	77.0	48.0	62.0	33.0	91.0	82.0	39.0	46.0	39.0	27.0	42.0	72.0	28.0	69.0	87.0	64.0	45.0	48.0	74.0	111.0	115.0	72.0	110.0	44.0	55.0	132.0	66.0	79.0	31.0	103.0	58.0	93.0
c26d1b4822687d9f0e720439864b83cb	67.0	25.0	86.0	30.0	42.0	48.0	21.0	88.0	74.0	24.0	49.0	55.0	105.0	57.0	56.0	29.0	49.0	38.0	50.0	51.0	61.0	38.0	46.0	0.0	67.0	55.0	28.0	103.0	178.0	42.0	24.0	167.0	146.0	74.0	70.0	29.0	35.0	26.0	32.0	57.0	51.0	88.0	28.0	93.0	65.0	119.0
049444608736b38aa2da92ce6cd76113	38.0	30.0	140.0	44.0	73.0	0.0	95.0	13.0	0.0	27.0	23.0	40.0	47.0	57.0	69.0	25.0	0.0	69.0	47.0	47.0	56.0	97.0	62.0	47.0	147.0	54.0	75.0	66.0	162.0	69.0	46.0	83.0	125.0	60.0	65.0	77.0	42.0	38.0	57.0	47.0	37.0	80.0	57.0	38.0	21.0	341.0
d408b53c7477bbf5a6d3e6db889b3381	90.0	30.0	99.0	58.0	20.0	55.0	89.0	117.0	39.0	37.0	33.0	104.0	35.0	146.0	12.0	105.0	50.0	10.0	106.0	61.0	137.0	78.0	37.0	56.0	9.0	73.0	113.0	36.0	120.0	146.0	38.0	110.0	28.0	81.0	73.0	35.0	47.0	60.0	20.0	51.0	145.0	18.0	69.0	85.0	34.0	46.0
5b209b2290f7755386d1c5c490b5a9c8	396.0	3.0	34.0	187.0	0.0	33.0	0.0	557.0	203.0	107.0	229.0	0.0	7.0	74.0	0.0	99.0	116.0	54.0	23.0	41.0	6.0	60.0	0.0	0.0	45.0	30.0	71.0	27.0	26.0	33.0	0.0	0.0	0.0	8.0	8.0	42.0	15.0	132.0	0.0	29.0	42.0	58.0	0.0	69.0	0.0	0.0
5f1377ce21d86f073b4335f63649d93c	55.0	34.0	52.0	47.0	78.0	38.0	54.0	96.0	55.0	45.0	100.0	61.0	42.0	78.0	70.0	46.0	30.0	41.0	70.0	76.0	72.0	107.0	67.0	38.0	49.0	80.0	67.0	74.0	103.0	90.0	55.0	55.0	47.0	53.0	59.0	45.0	64.0	62.0	69.0	56.0	33.0	60.0	34.0	62.0	51.0	51.0
19acee2ffe1a507dd1ff3d402ac0aaa5	57.0	28.0	59.0	65.0	33.0	73.0	78.0	56.0	33.0	50.0	74.0	82.0	36.0	48.0	93.0	62.0	68.0	52.0	44.0	57.0	75.0	79.0	70.0	52.0	75.0	61.0	81.0	71.0	44.0	113.0	53.0	38.0	52.0	31.0	31.0	46.0	48.0	53.0	55.0	77.0	34.0	30.0	53.0	50.0	66.0	79.0
5d7569dd1a0451511036634fb30f4c61	16.0	104.0	95.0	57.0	91.0	4.0	46.0	77.0	10.0	50.0	45.0	0.0	94.0	22.0	33.0	54.0	0.0	82.0	24.0	73.0	44.0	75.0	48.0	27.0	85.0	13.0	34.0	106.0	150.0	34.0	72.0	74.0	77.0	59.0	64.0	35.0	60.0	83.0	32.0	0.0	0.0	44.0	31.0	24.0	87.0	82.0
2ac60f2d2e813336932c1424fe4e8c17	161.0	0.0	0.0	51.0	62.0	37.0	43.0	82.0	66.0	56.0	97.0	140.0	86.0	82.0	62.0	98.0	0.0	50.0	0.0	0.0	80.0	163.0	27.0	186.0	0.0	30.0	159.0	45.0	0.0	0.0	83.0	50.0	75.0	53.0	48.0	44.0	41.0	66.0	0.0	0.0	0.0	60.0	26.0	94.0	49.0	78.0
6c48198bd7bd285c413141ca6750c037	16.0	165.0	62.0	101.0	159.0	60.0	36.0	51.0	78.0	39.0	17.0	119.0	11.0	89.0	0.0	132.0	204.0	28.0	64.0	0.0	0.0	57.0	83.0	8.0	0.0	43.0	27.0	0.0	20.0	84.0	11.0	9.0	49.0	9.0	9.0	18.0	43.0	45.0	47.0	11.0	140.0	9.0	102.0	18.0	26.0	293.0
0ebcb847035507220331a12f33e7e66b	32.0	0.0	21.0	0.0	0.0	37.0	198.0	9.0	4.0	13.0	217.0	62.0	36.0	28.0	71.0	185.0	0.0	11.0	55.0	34.0	0.0	22.0	170.0	72.0	36.0	75.0	87.0	21.0	15.0	0.0	78.0	13.0	41.0	50.0	50.0	24.0	81.0	44.0	73.0	13.0	79.0	17.0	163.0	72.0	186.0	0.0
4397579b10ce8c92308a9abbc2f288a0	100.0	109.0	53.0	86.0	0.0	0.0	46.0	16.0	37.0	71.0	86.0	134.0	44.0	88.0	0.0	56.0	0.0	66.0	38.0	38.0	74.0	96.0	74.0	25.0	0.0	48.0	98.0	56.0	57.0	0.0	0.0	64.0	56.0	65.0	62.0	60.0	69.0	32.0	66.0	82.0	110.0	18.0	59.0	46.0	0.0	111.0
f6d749b6e98d45faffce03f352771444	115.0	14.0	22.0	53.0	82.0	36.0	0.0	85.0	39.0	24.0	29.0	38.0	41.0	60.0	35.0	59.0	172.0	68.0	32.0	40.0	64.0	47.0	54.0	51.0	45.0	106.0	48.0	89.0	69.0	26.0	29.0	40.0	59.0	58.0	67.0	40.0	29.0	61.0	24.0	84.0	103.0	106.0	39.0	68.0	32.0	32.0
fc5a8521999adddd19953d933dc9c858	60.0	20.0	74.0	51.0	15.0	65.0	59.0	64.0	76.0	44.0	28.0	46.0	51.0	98.0	0.0	55.0	40.0	10.0	70.0	33.0	60.0	30.0	27.0	16.0	9.0	29.0	37.0	33.0	63.0	89.0	70.0	71.0	40.0	48.0	43.0	34.0	83.0	73.0	46.0	96.0	80.0	48.0	55.0	63.0	47.0	23.0
6b4bbc42ccd927490cb029595fd96909	30.0	0.0	41.0	51.0	56.0	59.0	94.0	38.0	53.0	26.0	0.0	29.0	29.0	68.0	76.0	28.0	29.0	56.0	51.0	79.0	12.0	31.0	52.0	66.0	57.0	68.0	76.0	142.0	21.0	91.0	48.0	70.0	51.0	71.0	71.0	55.0	98.0	18.0	50.0	73.0	0.0	89.0	13.0	149.0	72.0	59.0
f432626ef2d67988b44a1b0c7fe3e073	69.0	28.0	65.0	55.0	50.0	59.0	48.0	0.0	38.0	41.0	56.0	76.0	50.0	76.0	48.0	32.0	86.0	33.0	57.0	39.0	67.0	64.0	61.0	39.0	35.0	43.0	44.0	111.0	66.0	50.0	39.0	33.0	49.0	48.0	46.0	44.0	30.0	49.0	49.0	87.0	33.0	37.0	55.0	70.0	62.0	70.0
589ed614166899a4dd92fdb7a90fc71d	25.0	33.0	58.0	41.0	44.0	33.0	80.0	130.0	60.0	15.0	38.0	28.0	8.0	23.0	63.0	34.0	11.0	104.0	59.0	57.0	24.0	48.0	19.0	59.0	52.0	38.0	0.0	30.0	20.0	54.0	64.0	38.0	21.0	34.0	39.0	102.0	52.0	94.0	30.0	68.0	21.0	52.0	46.0	30.0	78.0	62.0
423f142a054c4756d62268a6579e1bab	0.0	47.0	0.0	0.0	56.0	79.0	0.0	0.0	0.0	0.0	0.0	0.0	93.0	85.0	62.0	83.0	0.0	128.0	117.0	42.0	286.0	79.0	38.0	0.0	0.0	0.0	94.0	118.0	17.0	18.0	0.0	78.0	50.0	117.0	123.0	124.0	139.0	80.0	0.0	0.0	0.0	0.0	0.0	0.0	0.0	38.0
1322ef403ad72be000946a7fc3696701	93.0	30.0	37.0	70.0	59.0	108.0	68.0	48.0	68.0	42.0	43.0	47.0	27.0	39.0	46.0	38.0	28.0	56.0	49.0	72.0	75.0	73.0	31.0	46.0	82.0	66.0	82.0	31.0	0.0	79.0	76.0	32.0	27.0	26.0	31.0	41.0	74.0	48.0	41.0	34.0	42.0	43.0	22.0	51.0	24.0	0.0
0dfb7086b461d732e6fe7de49fbdc6cf	34.0	40.0	46.0	44.0	60.0	14.0	34.0	16.0	13.0	47.0	60.0	78.0	109.0	72.0	10.0	27.0	63.0	31.0	61.0	57.0	19.0	22.0	57.0	114.0	0.0	28.0	75.0	0.0	0.0	26.0	40.0	0.0	8.0	0.0	0.0	57.0	0.0	10.0	407.0	1.0	102.0	20.0	52.0	0.0	5.0	0.0
d247dc4fb488e55bfc72526de8fb99db	31.0	17.0	59.0	30.0	33.0	26.0	113.0	11.0	68.0	47.0	47.0	60.0	55.0	22.0	59.0	26.0	75.0	41.0	55.0	44.0	10.0	0.0	52.0	53.0	22.0	0.0	50.0	135.0	59.0	35.0	23.0	73.0	46.0	80.0	76.0	27.0	49.0	0.0	46.0	93.0	30.0	76.0	39.0	78.0	29.0	88.0
6bd1ef59641bfa46a2cb941a8b994ddd	0.0	0.0	97.0	32.0	72.0	46.0	59.0	47.0	17.0	45.0	23.0	43.0	12.0	52.0	115.0	51.0	0.0	33.0	43.0	54.0	0.0	0.0	54.0	76.0	38.0	62.0	50.0	75.0	64.0	108.0	65.0	44.0	43.0	66.0	70.0	43.0	46.0	13.0	62.0	51.0	0.0	107.0	65.0	51.0	38.0	34.0
961b8719c3520b4ed2473843e12bf2bd	0.0	0.0	134.0	0.0	0.0	0.0	0.0	28.0	16.0	32.0	0.0	0.0	19.0	0.0	0.0	0.0	0.0	0.0	0.0	31.0	0.0	0.0	26.0	0.0	0.0	0.0	28.0	152.0	56.0	0.0	0.0	102.0	856.0	0.0	0.0	0.0	0.0	0.0	20.0	112.0	0.0	0.0	5.0	90.0	0.0	0.0
38baa2b849ff68e5f508a39e1e478035	48.0	40.0	31.0	43.0	64.0	40.0	23.0	39.0	32.0	87.0	109.0	81.0	31.0	43.0	25.0	46.0	62.0	31.0	28.0	20.0	82.0	77.0	78.0	25.0	84.0	78.0	48.0	25.0	30.0	25.0	34.0	31.0	43.0	42.0	45.0	27.0	21.0	62.0	53.0	16.0	63.0	35.0	48.0	0.0	29.0	41.0
2254347be9416c36045a8baca5c12ee9	38.0	0.0	0.0	18.0	143.0	118.0	74.0	53.0	23.0	87.0	22.0	52.0	0.0	58.0	70.0	75.0	0.0	21.0	100.0	26.0	33.0	60.0	39.0	38.0	47.0	51.0	20.0	0.0	0.0	88.0	45.0	9.0	0.0	0.0	0.0	111.0	94.0	41.0	34.0	34.0	39.0	12.0	198.0	23.0	23.0	0.0
7c4bbcb06f6d9f86657e08505feb7d38	46.0	0.0	35.0	68.0	58.0	49.0	71.0	51.0	71.0	28.0	0.0	42.0	38.0	59.0	73.0	34.0	35.0	48.0	70.0	60.0	51.0	64.0	72.0	52.0	53.0	51.0	62.0	53.0	29.0	58.0	41.0	39.0	28.0	24.0	26.0	51.0	55.0	50.0	59.0	57.0	24.0	23.0	31.0	47.0	39.0	45.0
8265142346116cee647304becc32a9ff	60.0	35.0	73.0	24.0	23.0	54.0	35.0	66.0	30.0	57.0	0.0	71.0	59.0	32.0	34.0	79.0	0.0	77.0	19.0	23.0	104.0	77.0	22.0	0.0	56.0	34.0	73.0	63.0	33.0	72.0	26.0	35.0	41.0	97.0	100.0	26.0	14.0	37.0	17.0	35.0	0.0	28.0	22.0	44.0	31.0	54.0
65078d9262eb6c2876a01a699103af7d	36.0	26.0	50.0	32.0	64.0	40.0	42.0	30.0	32.0	38.0	52.0	47.0	54.0	39.0	56.0	41.0	0.0	34.0	37.0	50.0	69.0	58.0	70.0	18.0	48.0	25.0	35.0	74.0	81.0	58.0	57.0	38.0	34.0	49.0	38.0	33.0	53.0	23.0	53.0	41.0	42.0	35.0	36.0	36.0	47.0	33.0
2db67491b65f922500f53ff62843f8d2	43.0	42.0	38.0	62.0	74.0	43.0	48.0	40.0	49.0	37.0	49.0	54.0	32.0	0.0	40.0	35.0	0.0	30.0	45.0	65.0	79.0	73.0	38.0	24.0	80.0	19.0	60.0	68.0	45.0	51.0	52.0	35.0	32.0	53.0	56.0	16.0	50.0	41.0	51.0	28.0	31.0	36.0	31.0	30.0	42.0	36.0
d21d81437dbeed782efe1e5b81aa05b2	64.0	0.0	0.0	62.0	101.0	39.0	53.0	58.0	47.0	76.0	69.0	31.0	18.0	42.0	58.0	68.0	27.0	56.0	32.0	10.0	39.0	104.0	36.0	94.0	44.0	100.0	72.0	17.0	0.0	60.0	85.0	11.0	8.0	23.0	24.0	54.0	25.0	36.0	21.0	0.0	82.0	9.0	64.0	0.0	13.0	38.0
ce53adeef3a035cb65fa5d8011453390	0.0	0.0	120.0	0.0	19.0	0.0	0.0	0.0	0.0	22.0	0.0	0.0	0.0	0.0	19.0	0.0	0.0	0.0	14.0	0.0	0.0	0.0	0.0	0.0	0.0	0.0	0.0	19.0	15.0	0.0	0.0	60.0	3.0	29.0	35.0	13.0	359.0	10.0	0.0	0.0	0.0	0.0	38.0	306.0	621.0	16.0
a5e064a459f230d6e48435f0e95a887a	26.0	36.0	57.0	36.0	22.0	35.0	0.0	38.0	56.0	39.0	66.0	40.0	43.0	41.0	24.0	56.0	0.0	37.0	62.0	58.0	47.0	36.0	28.0	20.0	0.0	73.0	23.0	39.0	25.0	51.0	14.0	101.0	53.0	0.0	0.0	58.0	24.0	77.0	34.0	35.0	51.0	42.0	26.0	83.0	56.0	59.0
a5045353ba3d464a46fd7a297ff48eaf	47.0	24.0	20.0	33.0	37.0	78.0	60.0	59.0	61.0	23.0	33.0	25.0	29.0	50.0	33.0	35.0	24.0	48.0	35.0	0.0	57.0	19.0	49.0	28.0	70.0	45.0	41.0	43.0	56.0	31.0	33.0	48.0	42.0	20.0	19.0	28.0	41.0	43.0	47.0	84.0	87.0	55.0	30.0	32.0	25.0	29.0
6a4762488bd288706d1e86de99485fa0	31.0	40.0	0.0	45.0	75.0	39.0	34.0	49.0	26.0	43.0	30.0	51.0	33.0	31.0	80.0	53.0	18.0	52.0	23.0	37.0	50.0	75.0	36.0	36.0	104.0	31.0	44.0	38.0	36.0	69.0	91.0	38.0	15.0	55.0	52.0	29.0	21.0	30.0	47.0	26.0	71.0	28.0	19.0	43.0	40.0	41.0
5592726fb6d5cdac1792936de66cb342	46.0	101.0	0.0	52.0	80.0	52.0	0.0	66.0	37.0	30.0	131.0	113.0	47.0	47.0	0.0	10.0	85.0	74.0	0.0	0.0	0.0	110.0	50.0	45.0	81.0	65.0	53.0	0.0	17.0	0.0	0.0	0.0	54.0	51.0	62.0	23.0	0.0	34.0	48.0	43.0	63.0	20.0	36.0	0.0	17.0	33.0
7f32764df5248f5651a4819e2772b789	28.0	41.0	54.0	0.0	32.0	28.0	89.0	56.0	49.0	33.0	0.0	0.0	24.0	66.0	88.0	31.0	32.0	27.0	54.0	47.0	28.0	33.0	40.0	55.0	125.0	43.0	43.0	91.0	33.0	73.0	39.0	50.0	65.0	0.0	0.0	19.0	0.0	48.0	30.0	27.0	31.0	65.0	63.0	0.0	12.0	55.0
6fbe1fa9fde2203ae288277baeea7328	60.0	9.0	26.0	56.0	53.0	54.0	0.0	25.0	27.0	25.0	45.0	45.0	115.0	33.0	0.0	34.0	41.0	54.0	0.0	31.0	29.0	20.0	0.0	21.0	54.0	55.0	52.0	23.0	61.0	15.0	22.0	25.0	88.0	56.0	56.0	24.0	52.0	44.0	46.0	0.0	77.0	55.0	18.0	42.0	33.0	66.0
e569add5d11c9980111ad8a32568b851	88.0	16.0	35.0	57.0	36.0	38.0	66.0	82.0	58.0	58.0	45.0	43.0	0.0	75.0	50.0	27.0	0.0	17.0	38.0	87.0	27.0	0.0	0.0	51.0	58.0	57.0	0.0	34.0	40.0	0.0	26.0	0.0	0.0	49.0	49.0	46.0	70.0	16.0	123.0	24.0	71.0	28.0	55.0	48.0	31.0	92.0
e245fa5f37b97afdc133efc3b25a8e59	0.0	40.0	0.0	110.0	0.0	0.0	0.0	796.0	9.0	0.0	328.0	10.0	13.0	0.0	0.0	0.0	0.0	0.0	0.0	0.0	0.0	0.0	17.0	737.0	0.0	17.0	0.0	0.0	0.0	0.0	0.0	0.0	0.0	0.0	0.0	0.0	0.0	18.0	13.0	0.0	0.0	0.0	33.0	18.0	42.0	0.0
7a21d5522d39937594867a934ddf872a	32.0	0.0	29.0	41.0	0.0	32.0	48.0	65.0	56.0	48.0	0.0	67.0	49.0	96.0	0.0	58.0	27.0	7.0	64.0	30.0	39.0	33.0	35.0	16.0	0.0	40.0	27.0	34.0	61.0	84.0	33.0	70.0	41.0	33.0	36.0	22.0	94.0	68.0	25.0	60.0	60.0	29.0	62.0	30.0	20.0	25.0
b5739b133a83f48bd1caceb3e104495f	59.0	0.0	56.0	37.0	36.0	20.0	40.0	36.0	68.0	19.0	23.0	15.0	30.0	48.0	26.0	38.0	59.0	22.0	21.0	40.0	30.0	13.0	30.0	41.0	0.0	27.0	73.0	26.0	48.0	51.0	28.0	108.0	67.0	30.0	36.0	20.0	38.0	15.0	45.0	81.0	63.0	41.0	58.0	36.0	34.0	87.0
30399cf677265ae8e295fb81e663dd4d	48.0	0.0	0.0	33.0	72.0	90.0	0.0	71.0	16.0	32.0	60.0	60.0	18.0	66.0	88.0	41.0	54.0	42.0	0.0	65.0	0.0	45.0	78.0	48.0	0.0	46.0	22.0	46.0	29.0	97.0	44.0	67.0	0.0	34.0	33.0	44.0	63.0	23.0	77.0	85.0	60.0	32.0	36.0	0.0	13.0	68.0
cc587560512d1cf7c3d5b55082db6515	36.0	0.0	29.0	21.0	42.0	15.0	33.0	38.0	23.0	46.0	74.0	52.0	0.0	75.0	52.0	9.0	0.0	65.0	0.0	36.0	47.0	64.0	29.0	32.0	40.0	155.0	20.0	58.0	50.0	33.0	36.0	47.0	38.0	13.0	13.0	51.0	36.0	75.0	25.0	44.0	39.0	59.0	46.0	18.0	22.0	104.0
23d8cd3c1c42cfb4e90ecf30e39ee67a	35.0	27.0	51.0	45.0	0.0	28.0	48.0	50.0	38.0	19.0	0.0	25.0	42.0	49.0	60.0	18.0	61.0	23.0	69.0	66.0	38.0	47.0	43.0	29.0	70.0	30.0	50.0	29.0	27.0	18.0	17.0	76.0	85.0	26.0	26.0	29.0	21.0	18.0	25.0	67.0	55.0	57.0	31.0	69.0	39.0	64.0
1c2de7bd400ca44e9554a0c9926eef66	45.0	9.0	26.0	45.0	29.0	60.0	0.0	64.0	47.0	45.0	46.0	37.0	47.0	0.0	37.0	71.0	0.0	30.0	41.0	53.0	51.0	39.0	49.0	85.0	37.0	0.0	94.0	40.0	0.0	49.0	47.0	18.0	0.0	42.0	41.0	55.0	71.0	57.0	30.0	48.0	33.0	37.0	39.0	0.0	28.0	23.0
a45dfe1173b15ec19f84379846da2840	11.0	21.0	66.0	21.0	30.0	25.0	63.0	44.0	8.0	26.0	12.0	39.0	22.0	32.0	32.0	117.0	40.0	46.0	23.0	25.0	25.0	34.0	43.0	22.0	43.0	40.0	23.0	39.0	55.0	0.0	36.0	73.0	40.0	53.0	43.0	42.0	20.0	39.0	17.0	40.0	43.0	79.0	24.0	92.0	26.0	66.0
d9f3cef771436ae83f2fddf26258884d	143.0	32.0	108.0	40.0	86.0	0.0	8.0	87.0	42.0	0.0	0.0	0.0	20.0	0.0	56.0	0.0	0.0	59.0	0.0	0.0	0.0	20.0	0.0	242.0	0.0	24.0	48.0	45.0	0.0	0.0	287.0	0.0	0.0	0.0	0.0	0.0	0.0	70.0	0.0	0.0	0.0	0.0	7.0	112.0	15.0	0.0
74c7f87c690d81b843fe3a756bbfb267	0.0	187.0	0.0	6.0	0.0	9.0	0.0	210.0	0.0	239.0	115.0	288.0	0.0	0.0	0.0	50.0	0.0	0.0	0.0	0.0	238.0	25.0	0.0	0.0	0.0	0.0	0.0	0.0	0.0	0.0	42.0	0.0	0.0	0.0	0.0	4.0	0.0	138.0	0.0	0.0	0.0	0.0	0.0	0.0	0.0	0.0
a42175b3e9680f61b17471c5d14b89d7	32.0	12.0	48.0	45.0	29.0	41.0	22.0	25.0	24.0	35.0	27.0	39.0	55.0	44.0	57.0	35.0	43.0	50.0	61.0	26.0	37.0	35.0	30.0	26.0	26.0	42.0	34.0	57.0	47.0	46.0	19.0	49.0	47.0	48.0	45.0	25.0	25.0	18.0	38.0	14.0	29.0	50.0	39.0	34.0	40.0	45.0
4c2681af2d51aa465f9848eddfc59c1d	0.0	15.0	48.0	0.0	53.0	47.0	33.0	19.0	20.0	8.0	0.0	0.0	19.0	47.0	46.0	32.0	0.0	29.0	73.0	37.0	0.0	66.0	46.0	12.0	52.0	35.0	0.0	40.0	83.0	66.0	37.0	28.0	75.0	54.0	60.0	62.0	37.0	31.0	28.0	35.0	0.0	26.0	61.0	59.0	38.0	68.0
ce0aa0d715c5f1618f68ac984e9a2361	10.0	0.0	40.0	29.0	33.0	42.0	19.0	149.0	22.0	58.0	27.0	91.0	47.0	35.0	0.0	44.0	26.0	32.0	0.0	35.0	86.0	0.0	9.0	24.0	8.0	0.0	5.0	38.0	50.0	0.0	53.0	64.0	57.0	38.0	34.0	35.0	26.0	101.0	11.0	0.0	0.0	0.0	30.0	29.0	65.0	30.0
b743ed5327eb68c13b2d7c31886b8036	32.0	0.0	35.0	30.0	46.0	38.0	87.0	18.0	39.0	13.0	18.0	0.0	26.0	44.0	112.0	34.0	0.0	11.0	26.0	58.0	10.0	18.0	26.0	20.0	0.0	30.0	53.0	57.0	12.0	81.0	50.0	56.0	83.0	50.0	48.0	34.0	42.0	11.0	9.0	68.0	44.0	62.0	30.0	84.0	58.0	19.0
2441374ac642c330f5d077c7325f202e	47.0	16.0	27.0	0.0	28.0	24.0	19.0	38.0	46.0	20.0	52.0	0.0	26.0	22.0	30.0	24.0	33.0	35.0	45.0	28.0	49.0	0.0	47.0	68.0	0.0	47.0	41.0	57.0	30.0	66.0	45.0	56.0	21.0	48.0	46.0	41.0	35.0	8.0	75.0	34.0	22.0	54.0	54.0	24.0	61.0	26.0
3094a9934421d577cf7ea67d11ea5e5b	67.0	36.0	35.0	60.0	43.0	25.0	45.0	59.0	23.0	28.0	29.0	38.0	31.0	65.0	35.0	43.0	66.0	29.0	40.0	0.0	48.0	40.0	47.0	45.0	59.0	31.0	36.0	44.0	33.0	44.0	50.0	34.0	27.0	34.0	29.0	15.0	31.0	30.0	40.0	0.0	52.0	30.0	10.0	25.0	24.0	40.0
77471d1c320334544e35af08f38acc90	55.0	11.0	136.0	18.0	189.0	0.0	21.0	17.0	8.0	7.0	25.0	37.0	124.0	60.0	14.0	35.0	70.0	69.0	0.0	19.0	0.0	19.0	46.0	33.0	45.0	0.0	28.0	88.0	14.0	109.0	6.0	13.0	31.0	50.0	58.0	28.0	13.0	9.0	34.0	14.0	49.0	10.0	19.0	43.0	16.0	64.0
d714126bad86e03bfdd0db11bec3a5dc	79.0	60.0	85.0	0.0	118.0	105.0	46.0	0.0	37.0	42.0	93.0	0.0	16.0	0.0	62.0	0.0	0.0	0.0	64.0	81.0	120.0	124.0	0.0	71.0	98.0	84.0	0.0	0.0	0.0	65.0	40.0	0.0	0.0	0.0	0.0	0.0	0.0	28.0	44.0	0.0	85.0	0.0	40.0	53.0	46.0	51.0
aeb5622ceec39f7f3cade4b3b926f036	26.0	23.0	37.0	60.0	25.0	35.0	17.0	46.0	40.0	37.0	18.0	33.0	18.0	39.0	28.0	22.0	49.0	26.0	29.0	22.0	39.0	29.0	45.0	40.0	53.0	26.0	51.0	52.0	19.0	87.0	44.0	37.0	26.0	25.0	27.0	21.0	23.0	32.0	53.0	25.0	23.0	49.0	43.0	39.0	35.0	54.0
dc290217edf79aa5b2d4e586805ac7dc	109.0	0.0	0.0	12.0	14.0	71.0	25.0	14.0	19.0	73.0	218.0	25.0	34.0	98.0	44.0	76.0	0.0	9.0	12.0	20.0	137.0	97.0	25.0	36.0	0.0	121.0	25.0	36.0	16.0	0.0	14.0	17.0	64.0	0.0	0.0	53.0	23.0	12.0	41.0	38.0	30.0	7.0	43.0	12.0	0.0	18.0
1c6001e728260208b12b928f05025210	33.0	27.0	33.0	60.0	34.0	35.0	15.0	0.0	22.0	29.0	85.0	42.0	100.0	44.0	29.0	57.0	23.0	27.0	21.0	17.0	79.0	0.0	28.0	34.0	62.0	52.0	48.0	10.0	30.0	16.0	12.0	39.0	57.0	20.0	19.0	33.0	25.0	41.0	60.0	0.0	18.0	26.0	16.0	0.0	38.0	53.0
5c9d7091509c20d585af68dcb6d48e8a	0.0	145.0	0.0	36.0	115.0	220.0	0.0	0.0	74.0	111.0	91.0	71.0	0.0	0.0	0.0	40.0	0.0	0.0	54.0	0.0	80.0	49.0	0.0	0.0	0.0	0.0	0.0	0.0	0.0	0.0	0.0	0.0	0.0	0.0	0.0	143.0	42.0	106.0	0.0	0.0	0.0	32.0	0.0	0.0	0.0	0.0
e796fa2e569aff6b7af66206a4202f1e	29.0	103.0	59.0	41.0	32.0	30.0	59.0	16.0	19.0	39.0	48.0	43.0	40.0	20.0	5.0	38.0	56.0	9.0	55.0	27.0	71.0	29.0	15.0	41.0	0.0	22.0	37.0	21.0	48.0	29.0	16.0	52.0	18.0	53.0	55.0	53.0	24.0	37.0	12.0	0.0	35.0	40.0	36.0	52.0	0.0	30.0
27efd157c496ee4f335f091e925401f2	38.0	67.0	68.0	42.0	39.0	40.0	0.0	36.0	26.0	35.0	27.0	43.0	49.0	0.0	39.0	33.0	0.0	0.0	45.0	40.0	0.0	35.0	0.0	0.0	0.0	58.0	0.0	0.0	116.0	54.0	42.0	77.0	58.0	0.0	0.0	16.0	42.0	46.0	36.0	47.0	0.0	26.0	72.0	45.0	35.0	51.0
5f136b8ed957bd1caaf326b235f183c1	22.0	0.0	41.0	22.0	24.0	75.0	0.0	0.0	19.0	18.0	14.0	0.0	10.0	26.0	36.0	20.0	42.0	46.0	38.0	41.0	18.0	46.0	64.0	0.0	21.0	50.0	26.0	40.0	57.0	62.0	49.0	38.0	26.0	39.0	43.0	43.0	42.0	25.0	53.0	49.0	16.0	36.0	40.0	40.0	56.0	53.0
1be62b32ea13cc8a3807d2f169e0000f	65.0	56.0	33.0	53.0	54.0	0.0	0.0	58.0	62.0	0.0	41.0	47.0	94.0	58.0	0.0	14.0	201.0	32.0	0.0	21.0	31.0	0.0	84.0	53.0	0.0	14.0	50.0	57.0	21.0	0.0	13.0	48.0	59.0	44.0	44.0	0.0	34.0	13.0	18.0	0.0	0.0	22.0	19.0	0.0	59.0	59.0
32e8c7eda550bc346d1929a6804fccb3	45.0	0.0	40.0	45.0	59.0	22.0	29.0	0.0	41.0	20.0	0.0	18.0	20.0	50.0	42.0	48.0	0.0	15.0	34.0	22.0	160.0	20.0	18.0	24.0	0.0	0.0	60.0	48.0	13.0	80.0	73.0	101.0	49.0	36.0	40.0	23.0	108.0	39.0	15.0	24.0	18.0	47.0	9.0	56.0	11.0	0.0
bd76bbe41adffa8557e4c16bd086026d	23.0	23.0	0.0	29.0	34.0	21.0	0.0	0.0	44.0	55.0	37.0	14.0	35.0	16.0	37.0	24.0	42.0	44.0	0.0	21.0	39.0	59.0	54.0	15.0	0.0	85.0	39.0	31.0	40.0	56.0	34.0	29.0	56.0	22.0	21.0	35.0	30.0	43.0	43.0	31.0	42.0	26.0	42.0	36.0	38.0	43.0
13a14f2b92ba2b1100feb8f6db8cbc3e	24.0	20.0	47.0	12.0	64.0	59.0	57.0	16.0	20.0	50.0	0.0	36.0	40.0	9.0	68.0	18.0	27.0	105.0	99.0	25.0	17.0	10.0	19.0	19.0	74.0	15.0	42.0	25.0	15.0	18.0	66.0	30.0	6.0	0.0	0.0	8.0	74.0	30.0	40.0	43.0	18.0	37.0	14.0	30.0	9.0	0.0
cd5c1c870fa56d5b78ae9ee3e43df8c7	17.0	14.0	87.0	115.0	19.0	0.0	45.0	16.0	0.0	21.0	0.0	26.0	30.0	10.0	162.0	0.0	0.0	63.0	0.0	0.0	23.0	0.0	0.0	29.0	0.0	0.0	42.0	42.0	53.0	0.0	5.0	66.0	48.0	128.0	122.0	0.0	22.0	0.0	0.0	25.0	37.0	14.0	0.0	220.0	0.0	134.0
9803a77814d0020492c17cb2f90ca2ae	23.0	21.0	53.0	39.0	33.0	18.0	39.0	0.0	32.0	27.0	0.0	20.0	58.0	52.0	34.0	15.0	33.0	7.0	25.0	45.0	32.0	16.0	11.0	9.0	0.0	37.0	15.0	72.0	18.0	30.0	3.0	19.0	46.0	51.0	51.0	33.0	20.0	34.0	34.0	79.0	23.0	56.0	19.0	47.0	48.0	31.0
e28e651da260e55df6152946d140d34a	35.0	11.0	19.0	0.0	53.0	33.0	35.0	25.0	27.0	39.0	43.0	23.0	18.0	35.0	52.0	29.0	25.0	38.0	41.0	54.0	50.0	45.0	14.0	43.0	43.0	58.0	61.0	16.0	8.0	0.0	55.0	10.0	10.0	25.0	28.0	62.0	29.0	26.0	29.0	27.0	33.0	21.0	34.0	21.0	22.0	53.0
4ff83610deda9ee9e316c6887fd1d9d9	12.0	42.0	11.0	16.0	40.0	58.0	9.0	53.0	43.0	65.0	65.0	47.0	14.0	12.0	28.0	18.0	31.0	16.0	44.0	24.0	52.0	20.0	18.0	4.0	91.0	75.0	22.0	13.0	9.0	37.0	106.0	15.0	10.0	0.0	0.0	29.0	38.0	43.0	20.0	9.0	32.0	27.0	56.0	0.0	7.0	0.0
0156615248ff3094bc235577c78dc599	20.0	6.0	39.0	71.0	37.0	0.0	13.0	41.0	0.0	44.0	17.0	37.0	21.0	29.0	78.0	45.0	15.0	26.0	37.0	41.0	57.0	21.0	36.0	80.0	55.0	24.0	43.0	29.0	10.0	85.0	32.0	22.0	11.0	41.0	41.0	33.0	47.0	39.0	20.0	12.0	51.0	19.0	19.0	28.0	36.0	36.0
fa49f02ae397cc3c88620f253c9346df	27.0	13.0	21.0	47.0	41.0	39.0	27.0	77.0	41.0	20.0	45.0	31.0	34.0	30.0	37.0	33.0	65.0	53.0	0.0	25.0	30.0	0.0	68.0	49.0	20.0	51.0	38.0	39.0	26.0	24.0	27.0	14.0	20.0	6.0	10.0	9.0	23.0	29.0	33.0	53.0	76.0	28.0	37.0	20.0	17.0	47.0
cd5362beb74c99f82a6de4955c78c9ff	62.0	26.0	31.0	76.0	12.0	0.0	91.0	11.0	35.0	7.0	15.0	16.0	56.0	75.0	123.0	23.0	57.0	3.0	19.0	48.0	26.0	16.0	46.0	65.0	43.0	25.0	53.0	55.0	10.0	46.0	18.0	13.0	32.0	28.0	33.0	7.0	19.0	12.0	13.0	72.0	14.0	72.0	28.0	17.0	0.0	13.0
da45a33ea54e6fad7acbf628ab88cef4	27.0	23.0	44.0	24.0	0.0	68.0	17.0	29.0	23.0	14.0	55.0	39.0	42.0	45.0	23.0	34.0	28.0	15.0	40.0	22.0	45.0	37.0	37.0	23.0	0.0	47.0	23.0	27.0	43.0	43.0	14.0	21.0	23.0	41.0	37.0	26.0	42.0	28.0	35.0	29.0	53.0	18.0	32.0	23.0	44.0	29.0
2adc8070447e7caacba22911f45e6ee1	0.0	15.0	57.0	0.0	70.0	74.0	46.0	43.0	9.0	28.0	79.0	49.0	29.0	0.0	0.0	0.0	0.0	65.0	0.0	28.0	55.0	51.0	74.0	57.0	46.0	0.0	0.0	0.0	44.0	91.0	54.0	24.0	0.0	0.0	0.0	41.0	40.0	22.0	12.0	77.0	0.0	40.0	23.0	0.0	13.0	0.0
35340fd50d0a3f5219b3a34c25a1cda1	0.0	40.0	0.0	78.0	0.0	41.0	57.0	52.0	13.0	25.0	40.0	0.0	31.0	0.0	0.0	0.0	0.0	43.0	44.0	49.0	0.0	88.0	32.0	31.0	57.0	0.0	0.0	40.0	61.0	45.0	19.0	42.0	38.0	0.0	0.0	37.0	58.0	13.0	40.0	76.0	0.0	21.0	44.0	0.0	22.0	37.0
75f0206f749c404959533a19417e5fe2	0.0	0.0	0.0	0.0	25.0	0.0	13.0	11.0	0.0	29.0	0.0	0.0	0.0	0.0	43.0	0.0	0.0	28.0	0.0	0.0	0.0	50.0	0.0	0.0	12.0	13.0	0.0	11.0	50.0	0.0	21.0	0.0	0.0	202.0	186.0	0.0	53.0	15.0	0.0	158.0	0.0	0.0	258.0	22.0	27.0	0.0
d949280be55bda50d6daf601d6048168	11.0	16.0	28.0	15.0	25.0	31.0	35.0	18.0	43.0	20.0	22.0	19.0	27.0	42.0	18.0	26.0	42.0	39.0	20.0	30.0	15.0	16.0	27.0	44.0	30.0	28.0	51.0	29.0	38.0	38.0	31.0	63.0	55.0	24.0	25.0	10.0	15.0	24.0	26.0	34.0	54.0	27.0	18.0	35.0	20.0	53.0
dc08f6f342107269ab1112274809d2da	32.0	304.0	0.0	74.0	0.0	42.0	0.0	113.0	16.0	9.0	58.0	0.0	27.0	0.0	0.0	47.0	39.0	10.0	0.0	0.0	0.0	105.0	0.0	84.0	98.0	0.0	0.0	0.0	0.0	0.0	23.0	0.0	0.0	44.0	43.0	16.0	0.0	64.0	0.0	0.0	0.0	0.0	16.0	0.0	0.0	0.0
6f25dd4ff2472af9bd24899ff8dabd26	12.0	0.0	38.0	0.0	33.0	50.0	40.0	0.0	3.0	16.0	0.0	0.0	18.0	0.0	6.0	21.0	0.0	38.0	44.0	37.0	12.0	21.0	31.0	0.0	0.0	20.0	0.0	10.0	38.0	31.0	24.0	39.0	35.0	42.0	42.0	45.0	39.0	52.0	159.0	0.0	0.0	8.0	64.0	23.0	23.0	64.0
036dabe386aaf1a0ae03ecdb5e08fbee	34.0	0.0	61.0	38.0	0.0	44.0	32.0	39.0	9.0	15.0	22.0	45.0	40.0	120.0	0.0	44.0	68.0	35.0	21.0	72.0	16.0	32.0	28.0	62.0	29.0	0.0	18.0	32.0	73.0	0.0	36.0	35.0	13.0	26.0	27.0	17.0	21.0	27.0	32.0	0.0	21.0	18.0	31.0	0.0	20.0	54.0
2a3c3f6a55c8a543ff4e21f869266d99	38.0	156.0	0.0	59.0	60.0	0.0	0.0	0.0	29.0	51.0	78.0	80.0	37.0	48.0	0.0	54.0	0.0	22.0	0.0	0.0	49.0	0.0	31.0	38.0	70.0	79.0	0.0	0.0	0.0	0.0	13.0	0.0	17.0	0.0	0.0	16.0	0.0	23.0	43.0	0.0	37.0	7.0	18.0	0.0	25.0	0.0
f6cbcc682a483cfe4c8677034fd17fd1	0.0	0.0	20.0	0.0	0.0	0.0	31.0	0.0	0.0	28.0	17.0	0.0	34.0	0.0	0.0	41.0	0.0	24.0	0.0	39.0	28.0	0.0	37.0	38.0	0.0	20.0	45.0	45.0	52.0	0.0	49.0	44.0	27.0	25.0	27.0	17.0	63.0	49.0	80.0	58.0	0.0	22.0	29.0	116.0	43.0	59.0
220c269fec05ac03b6e53eef38ce574d	0.0	0.0	80.0	0.0	40.0	0.0	56.0	0.0	42.0	0.0	0.0	0.0	0.0	37.0	410.0	0.0	0.0	120.0	47.0	50.0	0.0	0.0	22.0	45.0	150.0	33.0	47.0	87.0	0.0	123.0	24.0	0.0	11.0	0.0	0.0	9.0	0.0	16.0	14.0	0.0	0.0	22.0	13.0	0.0	0.0	0.0
1c3d9afc529dc61a348bba7496742bef	48.0	22.0	0.0	0.0	44.0	21.0	0.0	69.0	30.0	31.0	40.0	49.0	53.0	48.0	24.0	45.0	98.0	10.0	0.0	26.0	32.0	23.0	40.0	46.0	0.0	27.0	59.0	23.0	0.0	31.0	29.0	39.0	15.0	0.0	0.0	24.0	22.0	41.0	30.0	0.0	14.0	26.0	29.0	30.0	19.0	37.0
70844df06e201d0e995c6d0068141e86	0.0	0.0	66.0	24.0	0.0	28.0	32.0	17.0	32.0	12.0	14.0	0.0	0.0	16.0	25.0	37.0	0.0	10.0	38.0	28.0	39.0	0.0	37.0	0.0	37.0	18.0	0.0	46.0	108.0	33.0	22.0	84.0	12.0	89.0	98.0	16.0	22.0	33.0	47.0	32.0	0.0	27.0	11.0	64.0	55.0	34.0
90d46d0af9b7e12b31f3f3383d5ac104	40.0	33.0	14.0	18.0	28.0	34.0	31.0	5.0	20.0	13.0	19.0	29.0	23.0	61.0	41.0	34.0	83.0	40.0	19.0	42.0	25.0	27.0	45.0	34.0	87.0	26.0	59.0	20.0	0.0	27.0	44.0	27.0	11.0	6.0	11.0	33.0	17.0	20.0	24.0	25.0	16.0	18.0	18.0	26.0	13.0	22.0
68291872ef7b30561fab0b94cf738a3a	22.0	34.0	78.0	10.0	18.0	13.0	0.0	0.0	26.0	13.0	76.0	72.0	39.0	29.0	16.0	36.0	25.0	32.0	38.0	28.0	42.0	0.0	30.0	62.0	57.0	16.0	85.0	34.0	11.0	11.0	13.0	25.0	28.0	36.0	40.0	51.0	0.0	10.0	18.0	10.0	18.0	53.0	28.0	24.0	7.0	25.0
f5513cc8bdf46fa8dfb8447e6bf9b690	0.0	15.0	36.0	11.0	0.0	29.0	20.0	0.0	59.0	11.0	11.0	19.0	45.0	0.0	0.0	51.0	19.0	30.0	0.0	0.0	0.0	0.0	31.0	33.0	0.0	0.0	19.0	112.0	77.0	14.0	8.0	145.0	42.0	25.0	36.0	7.0	39.0	0.0	0.0	16.0	0.0	57.0	21.0	102.0	36.0	16.0
a3203984956de218fb81edc3c66e8892	27.0	0.0	0.0	12.0	44.0	16.0	37.0	36.0	16.0	46.0	26.0	13.0	0.0	30.0	41.0	11.0	0.0	12.0	123.0	37.0	21.0	22.0	64.0	20.0	13.0	50.0	8.0	9.0	15.0	38.0	37.0	15.0	0.0	20.0	20.0	62.0	76.0	13.0	47.0	40.0	32.0	27.0	77.0	0.0	15.0	17.0
e87c4556ec828cffb16f291304628d36	27.0	24.0	20.0	0.0	59.0	20.0	29.0	29.0	19.0	21.0	0.0	0.0	9.0	0.0	31.0	19.0	0.0	26.0	60.0	20.0	0.0	25.0	46.0	15.0	19.0	0.0	0.0	23.0	27.0	26.0	76.0	49.0	19.0	54.0	53.0	20.0	21.0	15.0	62.0	0.0	0.0	9.0	49.0	32.0	75.0	37.0
7c4bddf05ddfa37388c874d7a948d757	14.0	0.0	29.0	19.0	13.0	24.0	55.0	0.0	28.0	21.0	10.0	22.0	26.0	24.0	48.0	0.0	13.0	35.0	25.0	45.0	21.0	16.0	35.0	33.0	27.0	23.0	26.0	60.0	7.0	31.0	21.0	37.0	33.0	25.0	22.0	26.0	47.0	11.0	32.0	48.0	18.0	40.0	27.0	47.0	25.0	31.0
86d964b3fb3272bbf59d647bb0ff370a	110.0	22.0	26.0	17.0	16.0	15.0	14.0	4.0	15.0	15.0	20.0	18.0	37.0	85.0	24.0	30.0	67.0	45.0	5.0	27.0	27.0	10.0	43.0	29.0	70.0	120.0	0.0	27.0	13.0	44.0	9.0	20.0	12.0	23.0	22.0	15.0	9.0	24.0	23.0	15.0	16.0	11.0	14.0	47.0	37.0	22.0
4c5eab55168f580a1e5d5b9db2d163b5	19.0	13.0	0.0	32.0	40.0	55.0	61.0	29.0	36.0	20.0	0.0	31.0	19.0	19.0	0.0	33.0	9.0	22.0	30.0	37.0	26.0	35.0	46.0	28.0	46.0	28.0	0.0	39.0	30.0	0.0	34.0	22.0	29.0	23.0	23.0	43.0	46.0	29.0	29.0	36.0	0.0	34.0	28.0	23.0	16.0	0.0
09228805075a90407d0a687ebd1c9b39	0.0	18.0	52.0	59.0	0.0	0.0	48.0	81.0	42.0	27.0	0.0	0.0	0.0	18.0	0.0	38.0	0.0	19.0	77.0	103.0	25.0	24.0	0.0	0.0	38.0	0.0	39.0	112.0	0.0	0.0	0.0	0.0	0.0	57.0	51.0	30.0	0.0	93.0	0.0	16.0	0.0	15.0	0.0	44.0	24.0	98.0
131d1aa738439ad273542e28ef1f52aa	0.0	0.0	0.0	0.0	83.0	34.0	80.0	16.0	0.0	7.0	0.0	11.0	0.0	15.0	76.0	28.0	0.0	135.0	56.0	21.0	0.0	85.0	0.0	0.0	41.0	43.0	0.0	0.0	14.0	84.0	27.0	0.0	33.0	88.0	92.0	0.0	36.0	22.0	24.0	11.0	0.0	0.0	13.0	22.0	0.0	31.0
337f6961c5dd61c5a736c68f41acf913	0.0	0.0	58.0	0.0	77.0	37.0	32.0	0.0	0.0	11.0	47.0	0.0	0.0	0.0	0.0	0.0	0.0	0.0	197.0	43.0	0.0	0.0	68.0	40.0	0.0	0.0	0.0	120.0	33.0	48.0	14.0	16.0	0.0	21.0	25.0	106.0	63.0	67.0	25.0	0.0	12.0	28.0	0.0	0.0	41.0	0.0
8b6599fcfc42cb94bc143237e5a5bb1e	33.0	14.0	22.0	39.0	74.0	0.0	0.0	25.0	28.0	42.0	19.0	58.0	9.0	0.0	0.0	31.0	95.0	32.0	43.0	0.0	0.0	24.0	40.0	27.0	0.0	41.0	0.0	0.0	46.0	0.0	17.0	0.0	16.0	0.0	0.0	33.0	39.0	23.0	17.0	38.0	41.0	48.0	15.0	0.0	39.0	48.0
01bd8d6ac85e7746b1460bd6b397ab42	48.0	0.0	32.0	0.0	30.0	41.0	91.0	0.0	61.0	30.0	23.0	0.0	0.0	20.0	0.0	29.0	0.0	20.0	0.0	46.0	0.0	0.0	38.0	36.0	0.0	47.0	44.0	31.0	0.0	53.0	26.0	14.0	23.0	45.0	43.0	26.0	0.0	23.0	37.0	19.0	10.0	40.0	61.0	33.0	18.0	0.0
b2f6432bb163b48fc7ae980fc7ec3fd3	0.0	97.0	56.0	27.0	0.0	21.0	0.0	65.0	0.0	16.0	51.0	69.0	20.0	21.0	0.0	86.0	0.0	22.0	0.0	22.0	16.0	49.0	0.0	8.0	39.0	0.0	0.0	0.0	0.0	29.0	27.0	48.0	4.0	47.0	47.0	31.0	0.0	71.0	0.0	0.0	0.0	0.0	5.0	49.0	21.0	46.0
00d1cc3cd35b85f2a0475034f6c80bcf	34.0	41.0	57.0	54.0	0.0	0.0	0.0	0.0	0.0	11.0	0.0	35.0	38.0	15.0	63.0	0.0	14.0	13.0	25.0	73.0	91.0	17.0	17.0	15.0	22.0	29.0	32.0	43.0	18.0	14.0	33.0	68.0	40.0	23.0	25.0	21.0	45.0	0.0	15.0	21.0	25.0	16.0	14.0	40.0	30.0	37.0
09462698e688315be3dc216d8be36a88	46.0	16.0	30.0	33.0	104.0	65.0	74.0	58.0	0.0	41.0	0.0	30.0	20.0	25.0	59.0	71.0	0.0	22.0	0.0	48.0	39.0	81.0	0.0	20.0	45.0	23.0	62.0	0.0	43.0	56.0	30.0	0.0	0.0	0.0	0.0	32.0	0.0	34.0	10.0	0.0	25.0	34.0	0.0	0.0	0.0	0.0
e6f6474969ec3941ba3ad15514492453	16.0	10.0	34.0	39.0	24.0	30.0	23.0	0.0	9.0	21.0	13.0	8.0	0.0	37.0	18.0	36.0	0.0	29.0	16.0	24.0	7.0	43.0	11.0	18.0	20.0	28.0	12.0	23.0	9.0	19.0	27.0	101.0	28.0	27.0	30.0	80.0	18.0	15.0	36.0	86.0	11.0	47.0	15.0	0.0	25.0	26.0
73a30956e38e88cca29cca3420d719c1	21.0	10.0	33.0	0.0	25.0	23.0	64.0	32.0	15.0	18.0	26.0	27.0	5.0	34.0	30.0	31.0	0.0	18.0	32.0	45.0	11.0	59.0	22.0	22.0	19.0	16.0	31.0	16.0	25.0	27.0	27.0	22.0	8.0	23.0	29.0	39.0	46.0	45.0	21.0	49.0	9.0	23.0	20.0	30.0	42.0	13.0
3d456179acea5b12128eda8e6a4bedfb	0.0	0.0	54.0	52.0	55.0	0.0	0.0	0.0	0.0	0.0	0.0	0.0	0.0	65.0	55.0	0.0	0.0	22.0	160.0	104.0	0.0	0.0	83.0	0.0	47.0	0.0	0.0	49.0	32.0	0.0	26.0	58.0	45.0	56.0	59.0	27.0	30.0	0.0	64.0	0.0	0.0	0.0	0.0	106.0	22.0	37.0
2a5aad173a75bc4be24ed2dd5fa437b4	22.0	0.0	29.0	0.0	0.0	0.0	54.0	29.0	15.0	21.0	36.0	32.0	54.0	45.0	0.0	0.0	54.0	25.0	15.0	0.0	0.0	0.0	31.0	33.0	0.0	17.0	17.0	28.0	31.0	26.0	14.0	49.0	69.0	31.0	26.0	18.0	0.0	23.0	24.0	25.0	51.0	27.0	17.0	17.0	27.0	28.0
fddc724cd7aa87be6eae97445e604173	23.0	24.0	26.0	23.0	0.0	55.0	29.0	0.0	32.0	41.0	19.0	38.0	12.0	24.0	0.0	23.0	35.0	10.0	23.0	31.0	29.0	39.0	0.0	0.0	0.0	0.0	28.0	51.0	55.0	0.0	10.0	0.0	41.0	47.0	54.0	24.0	39.0	27.0	8.0	43.0	31.0	40.0	0.0	46.0	24.0	46.0
2037b274a2d8812ab25be34693dcb239	30.0	7.0	24.0	36.0	24.0	69.0	65.0	0.0	65.0	12.0	0.0	22.0	35.0	23.0	37.0	30.0	28.0	12.0	17.0	54.0	0.0	29.0	26.0	31.0	60.0	35.0	11.0	40.0	0.0	41.0	21.0	33.0	11.0	36.0	35.0	0.0	17.0	22.0	14.0	25.0	0.0	36.0	15.0	26.0	22.0	18.0
59328c692ff992c69b439dfcde5ed903	21.0	9.0	18.0	35.0	42.0	25.0	22.0	39.0	51.0	31.0	0.0	12.0	14.0	18.0	40.0	40.0	15.0	10.0	21.0	23.0	89.0	26.0	27.0	23.0	33.0	50.0	11.0	12.0	0.0	40.0	30.0	0.0	11.0	0.0	0.0	48.0	12.0	41.0	57.0	69.0	10.0	20.0	37.0	5.0	6.0	0.0
83a73feee5f182b719cbe58dffe42021	22.0	0.0	0.0	0.0	77.0	91.0	67.0	13.0	18.0	18.0	42.0	17.0	0.0	15.0	0.0	37.0	33.0	45.0	27.0	0.0	46.0	19.0	41.0	35.0	20.0	35.0	18.0	34.0	36.0	0.0	28.0	16.0	15.0	22.0	21.0	11.0	31.0	18.0	28.0	30.0	19.0	45.0	39.0	34.0	0.0	38.0
7527e8a8e2bd3e985872c5c85bb924ac	36.0	46.0	0.0	30.0	53.0	46.0	0.0	62.0	0.0	60.0	0.0	50.0	40.0	0.0	0.0	46.0	0.0	16.0	0.0	51.0	0.0	77.0	0.0	20.0	63.0	42.0	0.0	59.0	0.0	0.0	34.0	0.0	0.0	0.0	0.0	0.0	80.0	32.0	29.0	0.0	0.0	0.0	56.0	0.0	0.0	78.0
f481f99b1d93ce68c621fab930703d26	42.0	21.0	0.0	62.0	31.0	0.0	0.0	28.0	30.0	37.0	0.0	52.0	79.0	35.0	0.0	42.0	75.0	15.0	0.0	0.0	41.0	31.0	24.0	15.0	0.0	43.0	19.0	0.0	17.0	0.0	13.0	29.0	41.0	28.0	24.0	15.0	14.0	22.0	45.0	18.0	42.0	0.0	21.0	14.0	12.0	20.0
ed2930bfe42e6b9bb323f3e7fb8ede42	13.0	0.0	0.0	24.0	19.0	17.0	22.0	29.0	33.0	20.0	36.0	22.0	17.0	24.0	0.0	34.0	22.0	29.0	23.0	12.0	19.0	0.0	18.0	10.0	15.0	23.0	23.0	26.0	44.0	18.0	34.0	46.0	33.0	21.0	24.0	14.0	29.0	30.0	18.0	54.0	44.0	32.0	12.0	35.0	14.0	34.0
9788db049caf0a31135d65a76ce28c23	0.0	11.0	57.0	31.0	0.0	25.0	32.0	0.0	26.0	21.0	0.0	33.0	39.0	0.0	0.0	17.0	0.0	0.0	32.0	34.0	39.0	50.0	13.0	0.0	0.0	41.0	0.0	38.0	46.0	0.0	18.0	30.0	30.0	33.0	31.0	29.0	49.0	22.0	8.0	53.0	54.0	23.0	20.0	32.0	7.0	48.0
eabd471d2be2ecaa4d994fc748010c26	31.0	39.0	19.0	48.0	60.0	37.0	43.0	0.0	15.0	9.0	0.0	0.0	32.0	0.0	55.0	58.0	36.0	11.0	37.0	0.0	0.0	68.0	0.0	23.0	26.0	0.0	17.0	26.0	0.0	43.0	13.0	0.0	24.0	57.0	48.0	13.0	29.0	36.0	18.0	0.0	51.0	8.0	19.0	39.0	35.0	22.0
29cda6c1759b9e8689a967a7df545014	15.0	80.0	25.0	17.0	23.0	49.0	0.0	21.0	32.0	13.0	34.0	26.0	46.0	27.0	0.0	18.0	34.0	15.0	0.0	0.0	25.0	35.0	9.0	20.0	10.0	9.0	16.0	17.0	23.0	13.0	25.0	47.0	28.0	12.0	11.0	31.0	6.0	32.0	8.0	19.0	22.0	29.0	14.0	18.0	21.0	38.0
18a7860303b44146330500ac16be30ae	36.0	11.0	0.0	0.0	47.0	36.0	22.0	22.0	0.0	36.0	19.0	19.0	0.0	35.0	46.0	40.0	0.0	15.0	55.0	16.0	0.0	43.0	69.0	46.0	0.0	58.0	0.0	24.0	36.0	56.0	33.0	26.0	0.0	0.0	0.0	35.0	24.0	16.0	31.0	21.0	16.0	10.0	42.0	17.0	22.0	55.0
5d4643d6e22f50c7828d8aa1b311bc08	0.0	0.0	0.0	0.0	25.0	0.0	56.0	48.0	7.0	17.0	0.0	0.0	11.0	40.0	0.0	0.0	0.0	0.0	28.0	77.0	0.0	0.0	40.0	0.0	0.0	30.0	0.0	84.0	32.0	56.0	17.0	58.0	28.0	30.0	24.0	24.0	19.0	17.0	29.0	31.0	26.0	32.0	67.0	39.0	46.0	80.0
dcfb43cc3f053b6144a21fba0aae5c77	45.0	0.0	13.0	0.0	0.0	0.0	21.0	0.0	0.0	77.0	30.0	0.0	23.0	8.0	70.0	58.0	0.0	84.0	20.0	9.0	0.0	218.0	0.0	0.0	0.0	0.0	0.0	37.0	163.0	0.0	0.0	47.0	25.0	0.0	0.0	0.0	16.0	0.0	0.0	107.0	0.0	0.0	0.0	34.0	0.0	22.0
b73bbfcbc69499ab3f32f6f1044a22d9	0.0	0.0	44.0	0.0	37.0	0.0	55.0	0.0	16.0	17.0	19.0	0.0	0.0	45.0	98.0	20.0	21.0	9.0	46.0	51.0	0.0	54.0	34.0	32.0	175.0	15.0	0.0	109.0	0.0	38.0	19.0	66.0	14.0	37.0	37.0	17.0	12.0	21.0	25.0	0.0	0.0	19.0	15.0	23.0	22.0	0.0
d4efb882d2809be4837f225cc741db59	16.0	21.0	31.0	32.0	0.0	27.0	0.0	29.0	28.0	41.0	44.0	40.0	26.0	29.0	0.0	0.0	38.0	15.0	18.0	19.0	36.0	20.0	23.0	0.0	0.0	28.0	16.0	0.0	49.0	0.0	35.0	18.0	57.0	0.0	0.0	17.0	26.0	24.0	28.0	27.0	38.0	20.0	27.0	0.0	22.0	41.0
31f2bf274a3c7ba15193faf7d96f01e2	34.0	0.0	0.0	30.0	92.0	0.0	0.0	23.0	23.0	26.0	19.0	22.0	7.0	42.0	23.0	21.0	25.0	23.0	0.0	0.0	15.0	53.0	32.0	46.0	32.0	23.0	29.0	0.0	17.0	20.0	37.0	27.0	9.0	26.0	25.0	35.0	17.0	53.0	15.0	0.0	17.0	0.0	44.0	0.0	18.0	29.0
c55f69eedb4b741a5614d67322876188	42.0	160.0	10.0	25.0	58.0	25.0	0.0	18.0	13.0	15.0	36.0	205.0	42.0	89.0	0.0	44.0	26.0	3.0	16.0	0.0	0.0	12.0	0.0	78.0	13.0	23.0	19.0	0.0	0.0	0.0	6.0	0.0	0.0	0.0	0.0	28.0	5.0	20.0	0.0	0.0	20.0	0.0	14.0	0.0	5.0	0.0
6101f9241c676acfec61e82d0d386af0	30.0	0.0	0.0	38.0	25.0	39.0	64.0	0.0	19.0	21.0	0.0	31.0	0.0	23.0	40.0	0.0	0.0	36.0	77.0	0.0	19.0	0.0	48.0	0.0	0.0	57.0	0.0	0.0	0.0	66.0	39.0	45.0	16.0	28.0	31.0	37.0	56.0	0.0	18.0	51.0	0.0	27.0	20.0	39.0	18.0	46.0
9e03ac2a5b429c288d9da84bc0257e90	14.0	6.0	17.0	35.0	25.0	22.0	25.0	0.0	25.0	18.0	0.0	34.0	46.0	26.0	17.0	17.0	58.0	13.0	16.0	12.0	27.0	29.0	32.0	16.0	16.0	11.0	22.0	24.0	19.0	39.0	17.0	26.0	22.0	19.0	17.0	19.0	15.0	14.0	32.0	15.0	75.0	12.0	9.0	18.0	41.0	29.0
9a42ee4e1b850e544db79219f2e81984	0.0	0.0	9.0	15.0	0.0	0.0	50.0	0.0	0.0	7.0	0.0	0.0	0.0	16.0	8.0	0.0	0.0	0.0	11.0	9.0	86.0	12.0	138.0	0.0	0.0	50.0	0.0	25.0	48.0	35.0	5.0	33.0	28.0	11.0	11.0	33.0	0.0	0.0	68.0	0.0	54.0	12.0	93.0	13.0	90.0	22.0
464e6de15f63c92ada96357e65586fb6	68.0	0.0	0.0	0.0	10.0	0.0	12.0	35.0	0.0	0.0	0.0	0.0	18.0	92.0	0.0	0.0	24.0	50.0	47.0	18.0	0.0	0.0	0.0	0.0	23.0	102.0	0.0	0.0	0.0	20.0	21.0	85.0	65.0	0.0	0.0	0.0	25.0	62.0	0.0	32.0	64.0	8.0	46.0	0.0	27.0	0.0
cc1855567c5e48b66199a3469f80cddc	35.0	36.0	25.0	25.0	28.0	20.0	9.0	18.0	18.0	11.0	29.0	21.0	32.0	42.0	27.0	42.0	47.0	35.0	23.0	23.0	25.0	35.0	20.0	46.0	47.0	20.0	31.0	20.0	11.0	30.0	28.0	12.0	7.0	13.0	13.0	17.0	9.0	14.0	9.0	15.0	27.0	18.0	2.0	15.0	17.0	19.0
f5a2948711fc0f28ff450aa2b2bbdb70	24.0	0.0	16.0	15.0	26.0	28.0	0.0	22.0	25.0	11.0	16.0	0.0	16.0	24.0	37.0	29.0	21.0	14.0	52.0	47.0	0.0	0.0	29.0	12.0	30.0	34.0	9.0	23.0	18.0	18.0	14.0	42.0	26.0	34.0	34.0	45.0	32.0	19.0	18.0	56.0	15.0	20.0	17.0	23.0	17.0	27.0
6089a53e42cd975c06a450b742c3607e	17.0	11.0	0.0	0.0	0.0	0.0	0.0	0.0	63.0	47.0	40.0	69.0	17.0	35.0	0.0	14.0	0.0	0.0	60.0	35.0	0.0	24.0	25.0	52.0	0.0	0.0	119.0	0.0	0.0	49.0	18.0	49.0	43.0	0.0	0.0	0.0	58.0	28.0	16.0	0.0	48.0	0.0	46.0	0.0	0.0	0.0
d9e95892380c3cf3a5530a6caf156910	14.0	28.0	21.0	46.0	38.0	6.0	19.0	4.0	15.0	17.0	14.0	17.0	40.0	32.0	19.0	26.0	48.0	26.0	29.0	38.0	10.0	27.0	23.0	29.0	65.0	29.0	34.0	31.0	12.0	38.0	3.0	18.0	23.0	13.0	17.0	35.0	14.0	12.0	44.0	12.0	6.0	21.0	11.0	10.0	5.0	9.0
936e43a4cad0023123840168460b9846	18.0	36.0	0.0	33.0	23.0	33.0	16.0	19.0	23.0	25.0	33.0	0.0	16.0	0.0	0.0	27.0	0.0	0.0	36.0	16.0	33.0	35.0	26.0	0.0	0.0	46.0	0.0	14.0	29.0	0.0	36.0	19.0	9.0	50.0	49.0	22.0	21.0	33.0	32.0	47.0	20.0	27.0	24.0	12.0	15.0	48.0
47b9a6358388fe8570796a0234caa8e2	0.0	0.0	58.0	46.0	48.0	66.0	40.0	0.0	35.0	23.0	0.0	0.0	36.0	0.0	31.0	0.0	0.0	0.0	0.0	32.0	36.0	0.0	49.0	0.0	41.0	0.0	0.0	45.0	21.0	47.0	37.0	54.0	30.0	0.0	0.0	0.0	34.0	4.0	0.0	36.0	0.0	48.0	25.0	0.0	41.0	39.0
58ffb2d6584f92b52204c18ffdb80965	0.0	13.0	0.0	0.0	38.0	0.0	25.0	0.0	96.0	0.0	19.0	0.0	12.0	0.0	0.0	41.0	0.0	14.0	68.0	80.0	0.0	31.0	16.0	0.0	0.0	46.0	26.0	44.0	0.0	0.0	0.0	42.0	24.0	108.0	114.0	14.0	17.0	0.0	39.0	23.0	0.0	0.0	39.0	45.0	0.0	34.0
94327543a992d34351b1cd0db97adada	31.0	32.0	37.0	21.0	8.0	13.0	22.0	0.0	22.0	10.0	20.0	17.0	20.0	77.0	45.0	15.0	79.0	11.0	31.0	27.0	19.0	12.0	25.0	29.0	99.0	24.0	41.0	26.0	0.0	62.0	31.0	11.0	8.0	27.0	25.0	13.0	14.0	17.0	19.0	26.0	0.0	19.0	7.0	16.0	15.0	0.0
7c221df466e8ec10c2f70c38f1c44318	0.0	0.0	48.0	14.0	27.0	25.0	69.0	0.0	17.0	23.0	0.0	15.0	0.0	0.0	0.0	9.0	0.0	13.0	84.0	79.0	31.0	0.0	26.0	0.0	0.0	23.0	0.0	70.0	22.0	77.0	11.0	13.0	0.0	26.0	22.0	32.0	56.0	9.0	19.0	0.0	0.0	51.0	23.0	65.0	9.0	27.0
5ffe04b655d94753398979b2a644191c	0.0	0.0	0.0	0.0	0.0	42.0	0.0	40.0	38.0	27.0	31.0	0.0	42.0	43.0	0.0	49.0	93.0	20.0	0.0	0.0	0.0	60.0	0.0	21.0	0.0	0.0	0.0	0.0	33.0	0.0	28.0	28.0	24.0	57.0	49.0	32.0	0.0	0.0	0.0	41.0	48.0	0.0	47.0	0.0	36.0	0.0
e0e8d3ec3c55feba3cef745ff1da44a0	16.0	28.0	24.0	32.0	21.0	26.0	21.0	0.0	5.0	7.0	11.0	15.0	26.0	41.0	78.0	14.0	72.0	21.0	27.0	22.0	25.0	11.0	63.0	34.0	114.0	33.0	24.0	19.0	0.0	31.0	17.0	8.0	18.0	0.0	0.0	19.0	20.0	15.0	19.0	12.0	0.0	30.0	20.0	0.0	8.0	0.0
7a5b960f31ffc86d25ed4eed03cb905f	42.0	41.0	10.0	14.0	30.0	23.0	0.0	35.0	14.0	25.0	22.0	19.0	36.0	35.0	7.0	15.0	28.0	24.0	11.0	11.0	11.0	56.0	12.0	10.0	0.0	28.0	9.0	10.0	26.0	31.0	20.0	25.0	21.0	17.0	14.0	12.0	10.0	27.0	12.0	0.0	19.0	12.0	29.0	34.0	26.0	36.0
de4f7f29ef53cdf3678bad96bc08face	39.0	12.0	17.0	10.0	0.0	46.0	58.0	24.0	9.0	20.0	39.0	46.0	33.0	14.0	0.0	37.0	0.0	20.0	42.0	20.0	11.0	43.0	19.0	13.0	37.0	13.0	34.0	28.0	8.0	13.0	17.0	6.0	27.0	24.0	20.0	15.0	57.0	11.0	17.0	12.0	14.0	24.0	12.0	29.0	22.0	12.0
e6702d3a6d3898d6a42d16f30b46803e	28.0	9.0	20.0	0.0	0.0	23.0	32.0	0.0	0.0	21.0	0.0	0.0	38.0	35.0	21.0	20.0	30.0	5.0	0.0	34.0	23.0	0.0	0.0	14.0	0.0	14.0	21.0	0.0	51.0	20.0	10.0	31.0	53.0	16.0	21.0	24.0	18.0	33.0	11.0	0.0	58.0	32.0	61.0	41.0	26.0	0.0
bca889343619afe1067d5a931f3ab43f	49.0	0.0	80.0	0.0	37.0	38.0	30.0	0.0	6.0	0.0	0.0	0.0	7.0	63.0	21.0	6.0	0.0	0.0	0.0	32.0	13.0	0.0	0.0	14.0	39.0	0.0	0.0	34.0	20.0	51.0	0.0	36.0	14.0	87.0	85.0	45.0	15.0	22.0	5.0	55.0	0.0	26.0	9.0	133.0	28.0	33.0
046089db5b9c58c6af4568e37766403c	13.0	0.0	17.0	0.0	29.0	39.0	21.0	25.0	31.0	9.0	0.0	34.0	0.0	21.0	0.0	0.0	0.0	17.0	32.0	28.0	22.0	33.0	38.0	24.0	25.0	25.0	0.0	0.0	28.0	0.0	35.0	34.0	7.0	13.0	18.0	33.0	50.0	18.0	42.0	20.0	17.0	31.0	33.0	30.0	21.0	32.0
699543b0600cd5f46ca2af7e430e9cae	10.0	0.0	41.0	31.0	33.0	26.0	22.0	0.0	0.0	202.0	41.0	21.0	0.0	0.0	11.0	0.0	0.0	37.0	0.0	23.0	0.0	44.0	19.0	0.0	0.0	0.0	0.0	12.0	42.0	0.0	11.0	48.0	0.0	24.0	23.0	23.0	0.0	6.0	0.0	0.0	0.0	0.0	53.0	22.0	0.0	19.0
f09bc4c399be9f2fd52c124435c275c5	0.0	25.0	0.0	0.0	30.0	0.0	88.0	42.0	34.0	20.0	72.0	34.0	0.0	27.0	22.0	26.0	0.0	19.0	0.0	0.0	28.0	37.0	20.0	26.0	0.0	35.0	38.0	0.0	0.0	21.0	9.0	23.0	0.0	36.0	31.0	20.0	9.0	8.0	0.0	119.0	26.0	14.0	35.0	35.0	0.0	33.0
4fcb790e695c029f10891a4546cd62ed	0.0	7.0	110.0	0.0	0.0	30.0	0.0	62.0	0.0	71.0	0.0	81.0	0.0	0.0	0.0	0.0	141.0	0.0	0.0	0.0	0.0	0.0	16.0	0.0	0.0	0.0	21.0	0.0	0.0	206.0	0.0	0.0	0.0	0.0	0.0	0.0	0.0	0.0	75.0	0.0	0.0	0.0	149.0	0.0	0.0	0.0
9cca57f1d52d7617ec2dbba38b71d8e2	0.0	21.0	37.0	0.0	43.0	39.0	0.0	40.0	0.0	0.0	0.0	0.0	0.0	0.0	0.0	0.0	32.0	16.0	0.0	29.0	0.0	27.0	0.0	0.0	45.0	0.0	0.0	0.0	66.0	0.0	0.0	30.0	17.0	248.0	243.0	22.0	0.0	22.0	0.0	0.0	0.0	21.0	19.0	36.0	38.0	0.0
5f4008236cfacc89630584dfe352579e	54.0	0.0	13.0	53.0	85.0	62.0	36.0	126.0	0.0	41.0	0.0	12.0	23.0	34.0	19.0	15.0	25.0	18.0	16.0	12.0	24.0	33.0	40.0	0.0	0.0	52.0	23.0	12.0	14.0	91.0	0.0	0.0	9.0	0.0	0.0	21.0	18.0	30.0	35.0	0.0	21.0	0.0	6.0	13.0	0.0	0.0
0741329516154c715d1beb33b4acc182	11.0	13.0	0.0	20.0	140.0	8.0	39.0	0.0	0.0	24.0	94.0	10.0	30.0	4.0	31.0	16.0	32.0	12.0	88.0	17.0	0.0	25.0	33.0	13.0	0.0	9.0	54.0	13.0	29.0	0.0	54.0	0.0	7.0	0.0	0.0	66.0	10.0	21.0	26.0	5.0	32.0	11.0	9.0	6.0	0.0	0.0
abe804468729defc9ded20e635a80f8a	17.0	26.0	17.0	4.0	47.0	30.0	26.0	13.0	0.0	14.0	20.0	40.0	14.0	11.0	140.0	52.0	0.0	37.0	61.0	0.0	29.0	41.0	30.0	11.0	0.0	0.0	22.0	0.0	0.0	37.0	22.0	0.0	0.0	0.0	0.0	32.0	36.0	23.0	58.0	41.0	19.0	0.0	0.0	17.0	0.0	0.0
40f271821cf6a75af1b410f029d5f996	0.0	0.0	0.0	0.0	29.0	0.0	23.0	0.0	20.0	14.0	22.0	23.0	20.0	34.0	0.0	20.0	0.0	31.0	28.0	20.0	26.0	0.0	49.0	35.0	21.0	22.0	30.0	22.0	20.0	18.0	10.0	36.0	13.0	17.0	20.0	18.0	0.0	17.0	58.0	44.0	13.0	18.0	34.0	33.0	10.0	44.0
b38c9127798fc9004e11ec359ede429e	56.0	0.0	48.0	28.0	51.0	20.0	9.0	26.0	22.0	23.0	21.0	27.0	13.0	18.0	0.0	3.0	0.0	14.0	0.0	54.0	23.0	8.0	72.0	3.0	0.0	15.0	11.0	72.0	0.0	0.0	28.0	87.0	18.0	11.0	13.0	0.0	0.0	5.0	15.0	26.0	4.0	27.0	11.0	28.0	21.0	49.0
618ee825bb2f531a4d3b4bfa24a07455	23.0	44.0	31.0	31.0	0.0	0.0	0.0	16.0	0.0	37.0	20.0	36.0	28.0	35.0	0.0	34.0	9.0	12.0	0.0	0.0	27.0	0.0	0.0	23.0	24.0	29.0	0.0	12.0	47.0	0.0	7.0	32.0	37.0	24.0	22.0	11.0	23.0	14.0	46.0	0.0	23.0	15.0	29.0	29.0	12.0	41.0
8c40ec5515c310cf8643878f51bc3a8d	29.0	0.0	0.0	14.0	58.0	12.0	33.0	12.0	25.0	8.0	6.0	0.0	14.0	16.0	151.0	13.0	9.0	50.0	22.0	11.0	40.0	0.0	26.0	21.0	16.0	46.0	18.0	12.0	0.0	20.0	75.0	0.0	5.0	0.0	0.0	4.0	30.0	14.0	33.0	37.0	14.0	13.0	9.0	0.0	0.0	0.0
69e49427f4a55fbf66e1a6fb8ee1be35	124.0	0.0	0.0	481.0	0.0	0.0	0.0	0.0	37.0	18.0	26.0	0.0	7.0	0.0	3.0	0.0	0.0	10.0	0.0	0.0	0.0	0.0	0.0	231.0	21.0	0.0	0.0	0.0	0.0	0.0	31.0	0.0	0.0	0.0	0.0	16.0	0.0	3.0	0.0	0.0	0.0	0.0	14.0	0.0	17.0	0.0
d7a4371086d72e2a49a5220db17cc743	102.0	9.0	52.0	17.0	0.0	0.0	0.0	31.0	12.0	59.0	43.0	0.0	87.0	22.0	0.0	0.0	0.0	5.0	0.0	25.0	0.0	0.0	14.0	0.0	23.0	22.0	0.0	25.0	32.0	0.0	0.0	0.0	0.0	0.0	0.0	0.0	0.0	0.0	76.0	0.0	21.0	0.0	71.0	0.0	11.0	97.0
2e6abc52efeef729e0cf6d32e8ae71d2	0.0	14.0	0.0	20.0	0.0	18.0	0.0	35.0	56.0	6.0	0.0	21.0	70.0	44.0	0.0	0.0	0.0	41.0	0.0	20.0	0.0	19.0	0.0	0.0	15.0	32.0	30.0	24.0	27.0	0.0	22.0	53.0	55.0	18.0	19.0	0.0	0.0	48.0	8.0	19.0	29.0	28.0	5.0	32.0	20.0	0.0
669572727788462df578c2a1f1abcb3c	0.0	20.0	32.0	30.0	36.0	54.0	0.0	22.0	15.0	22.0	35.0	48.0	31.0	0.0	28.0	0.0	77.0	36.0	0.0	0.0	0.0	18.0	26.0	16.0	27.0	29.0	54.0	32.0	0.0	27.0	9.0	0.0	12.0	0.0	0.0	16.0	18.0	11.0	19.0	0.0	51.0	14.0	5.0	0.0	25.0	16.0
34439f5a2c4735dc839f9b16cad45d2a	15.0	30.0	32.0	38.0	0.0	68.0	69.0	16.0	33.0	17.0	12.0	0.0	40.0	0.0	33.0	26.0	9.0	9.0	20.0	35.0	24.0	0.0	0.0	27.0	49.0	0.0	32.0	0.0	0.0	33.0	27.0	40.0	17.0	29.0	34.0	12.0	34.0	10.0	9.0	10.0	0.0	24.0	13.0	0.0	9.0	0.0
afd5bff61d923ddfb38b69017c5900e0	19.0	14.0	0.0	20.0	17.0	19.0	37.0	0.0	33.0	19.0	12.0	32.0	16.0	13.0	14.0	20.0	0.0	17.0	32.0	11.0	37.0	38.0	24.0	17.0	34.0	22.0	12.0	17.0	0.0	0.0	23.0	31.0	27.0	35.0	29.0	15.0	38.0	21.0	25.0	0.0	0.0	24.0	17.0	24.0	24.0	24.0
b3279e334f7e1413c923da2b77d21d51	17.0	0.0	24.0	32.0	23.0	0.0	20.0	20.0	16.0	12.0	0.0	19.0	28.0	23.0	6.0	0.0	30.0	25.0	5.0	20.0	0.0	19.0	23.0	4.0	33.0	23.0	25.0	17.0	35.0	16.0	23.0	51.0	0.0	18.0	24.0	32.0	21.0	13.0	36.0	21.0	36.0	39.0	10.0	13.0	22.0	17.0
be9ef81bdac54d5ae6ea3794b8595a24	21.0	12.0	20.0	33.0	23.0	11.0	23.0	8.0	15.0	16.0	13.0	7.0	47.0	24.0	41.0	21.0	27.0	19.0	31.0	33.0	4.0	13.0	15.0	39.0	39.0	10.0	55.0	20.0	1.0	43.0	23.0	14.0	8.0	10.0	14.0	12.0	9.0	30.0	7.0	61.0	9.0	16.0	9.0	11.0	12.0	0.0
4a15cff40f7fe16f6fb76c6659e8aa8e	67.0	36.0	0.0	66.0	0.0	0.0	117.0	0.0	47.0	0.0	0.0	74.0	32.0	61.0	0.0	86.0	0.0	0.0	0.0	0.0	0.0	0.0	63.0	40.0	0.0	65.0	45.0	0.0	0.0	0.0	27.0	0.0	0.0	0.0	0.0	0.0	40.0	25.0	0.0	0.0	35.0	0.0	0.0	0.0	0.0	0.0
64952a4bfe7eda331d9d00600d077eee	0.0	37.0	46.0	42.0	0.0	0.0	20.0	0.0	26.0	22.0	24.0	42.0	51.0	28.0	0.0	0.0	27.0	21.0	0.0	0.0	43.0	17.0	20.0	0.0	22.0	11.0	13.0	33.0	24.0	0.0	13.0	0.0	25.0	0.0	0.0	8.0	28.0	11.0	41.0	22.0	38.0	6.0	12.0	36.0	16.0	18.0
be8cab6ca4dce26b7793baf395c06c64	15.0	0.0	41.0	10.0	36.0	25.0	26.0	0.0	33.0	0.0	0.0	0.0	0.0	30.0	75.0	0.0	0.0	0.0	63.0	41.0	28.0	0.0	33.0	0.0	68.0	53.0	0.0	29.0	0.0	38.0	47.0	14.0	18.0	16.0	16.0	16.0	0.0	13.0	67.0	44.0	0.0	26.0	20.0	21.0	9.0	0.0
5eb0d79054c19f8c685312587f8816cc	0.0	15.0	0.0	0.0	0.0	0.0	0.0	0.0	26.0	26.0	0.0	36.0	40.0	0.0	61.0	0.0	34.0	0.0	0.0	0.0	20.0	0.0	40.0	0.0	0.0	31.0	0.0	0.0	56.0	23.0	17.0	38.0	19.0	0.0	0.0	33.0	26.0	18.0	28.0	0.0	27.0	39.0	21.0	28.0	44.0	38.0
03b3c55fa3e577ea9eb7c77715cb26b0	0.0	25.0	0.0	56.0	62.0	0.0	0.0	0.0	26.0	30.0	39.0	0.0	22.0	0.0	0.0	0.0	0.0	23.0	0.0	0.0	19.0	0.0	0.0	0.0	0.0	0.0	0.0	69.0	48.0	0.0	26.0	0.0	28.0	51.0	62.0	30.0	0.0	26.0	50.0	0.0	31.0	0.0	20.0	0.0	42.0	0.0
23f5641c5be8438bc6451610ea1a50ba	0.0	0.0	29.0	34.0	0.0	206.0	0.0	117.0	22.0	5.0	3.0	59.0	33.0	24.0	0.0	0.0	51.0	9.0	0.0	0.0	68.0	0.0	0.0	13.0	0.0	46.0	39.0	21.0	40.0	0.0	0.0	16.0	19.0	21.0	30.0	16.0	0.0	0.0	1.0	0.0	37.0	55.0	0.0	0.0	0.0	0.0
b3911da136a2676d091b5c2394118abf	25.0	41.0	0.0	32.0	36.0	37.0	0.0	49.0	10.0	33.0	40.0	28.0	19.0	0.0	0.0	37.0	0.0	10.0	0.0	0.0	44.0	65.0	0.0	30.0	21.0	30.0	28.0	0.0	0.0	16.0	23.0	0.0	0.0	19.0	23.0	39.0	18.0	58.0	11.0	0.0	0.0	0.0	31.0	0.0	0.0	0.0
10d4d36a0908754282b9c95bb1128bd7	0.0	0.0	187.0	0.0	0.0	74.0	0.0	0.0	0.0	11.0	0.0	0.0	2.0	0.0	0.0	0.0	0.0	0.0	72.0	37.0	0.0	0.0	0.0	0.0	0.0	19.0	0.0	58.0	22.0	4.0	0.0	10.0	0.0	83.0	68.0	33.0	12.0	0.0	0.0	27.0	0.0	8.0	0.0	83.0	0.0	294.0
fc8b0423a2ce4f81cfdc047fc99aaf86	0.0	0.0	29.0	22.0	0.0	0.0	17.0	0.0	12.0	16.0	25.0	25.0	25.0	0.0	33.0	24.0	0.0	0.0	23.0	45.0	15.0	0.0	0.0	0.0	41.0	12.0	15.0	0.0	16.0	51.0	15.0	25.0	39.0	30.0	25.0	11.0	0.0	11.0	16.0	0.0	0.0	97.0	18.0	21.0	41.0	51.0
ac4f7e7e3264e902eae8218ddf8b52c9	49.0	0.0	0.0	13.0	55.0	46.0	15.0	24.0	45.0	37.0	18.0	16.0	0.0	19.0	0.0	35.0	0.0	24.0	0.0	0.0	0.0	30.0	44.0	67.0	0.0	24.0	38.0	46.0	30.0	0.0	23.0	22.0	7.0	0.0	0.0	24.0	0.0	24.0	20.0	0.0	40.0	17.0	11.0	0.0	0.0	16.0
c719f3b65aa964330729af46b367e6d7	26.0	0.0	21.0	47.0	0.0	32.0	30.0	8.0	9.0	11.0	13.0	0.0	28.0	20.0	0.0	0.0	67.0	13.0	0.0	8.0	37.0	29.0	18.0	23.0	7.0	26.0	38.0	17.0	11.0	31.0	10.0	16.0	21.0	32.0	33.0	21.0	6.0	0.0	22.0	11.0	29.0	15.0	41.0	14.0	11.0	15.0
09639d8cb49974a2834c3157bedef673	0.0	0.0	31.0	0.0	23.0	32.0	0.0	0.0	29.0	12.0	0.0	11.0	0.0	0.0	55.0	32.0	0.0	70.0	0.0	29.0	0.0	0.0	43.0	33.0	0.0	0.0	29.0	50.0	0.0	12.0	11.0	19.0	14.0	33.0	38.0	14.0	0.0	17.0	18.0	25.0	0.0	45.0	10.0	45.0	17.0	0.0
3de76f2e0f6ecbb4b0b6bf354babca90	26.0	56.0	15.0	8.0	9.0	25.0	20.0	9.0	13.0	8.0	14.0	12.0	12.0	50.0	34.0	11.0	73.0	15.0	18.0	22.0	24.0	25.0	30.0	44.0	51.0	18.0	29.0	8.0	0.0	21.0	23.0	11.0	10.0	3.0	6.0	18.0	9.0	7.0	15.0	15.0	18.0	6.0	12.0	10.0	10.0	9.0
752883320d528a35480de081ff301607	28.0	14.0	19.0	25.0	0.0	22.0	0.0	70.0	26.0	26.0	26.0	26.0	15.0	0.0	38.0	0.0	25.0	22.0	24.0	0.0	32.0	32.0	8.0	33.0	40.0	25.0	70.0	18.0	0.0	0.0	30.0	0.0	7.0	26.0	26.0	12.0	9.0	14.0	6.0	0.0	9.0	13.0	18.0	20.0	0.0	10.0
3514e335b781c33a3d552546f54ae41f	26.0	84.0	0.0	16.0	26.0	6.0	0.0	12.0	14.0	38.0	59.0	35.0	10.0	5.0	6.0	28.0	0.0	26.0	8.0	3.0	35.0	24.0	0.0	16.0	44.0	19.0	14.0	7.0	0.0	0.0	28.0	13.0	0.0	9.0	10.0	45.0	32.0	14.0	0.0	49.0	0.0	3.0	0.0	8.0	10.0	0.0
80a73735e9610f1342aed932e76658bc	13.0	15.0	33.0	28.0	41.0	16.0	47.0	28.0	10.0	10.0	38.0	15.0	12.0	17.0	0.0	11.0	0.0	11.0	0.0	39.0	0.0	0.0	0.0	25.0	0.0	28.0	41.0	40.0	30.0	22.0	27.0	26.0	12.0	36.0	32.0	16.0	26.0	4.0	15.0	0.0	0.0	12.0	5.0	53.0	21.0	0.0
6147c1e9ae8ff6b4212b3f1ea408013a	42.0	9.0	14.0	22.0	0.0	28.0	0.0	27.0	25.0	20.0	17.0	19.0	15.0	48.0	0.0	22.0	29.0	21.0	0.0	22.0	0.0	20.0	0.0	0.0	0.0	0.0	18.0	0.0	39.0	20.0	38.0	28.0	9.0	0.0	0.0	15.0	26.0	22.0	5.0	0.0	72.0	18.0	18.0	14.0	12.0	33.0
9e21ae9d6481e62b16ba4a7124da1dc8	37.0	0.0	11.0	23.0	15.0	6.0	77.0	12.0	5.0	4.0	55.0	28.0	3.0	11.0	11.0	39.0	0.0	2.0	0.0	15.0	2.0	13.0	79.0	24.0	0.0	27.0	2.0	47.0	12.0	18.0	9.0	12.0	5.0	6.0	4.0	0.0	0.0	8.0	34.0	6.0	33.0	4.0	74.0	14.0	62.0	0.0
5ecd72f37e37393b8f00fce9a8e4027a	0.0	35.0	0.0	60.0	57.0	0.0	0.0	0.0	40.0	46.0	44.0	48.0	21.0	0.0	0.0	38.0	0.0	29.0	0.0	0.0	26.0	71.0	0.0	29.0	0.0	70.0	43.0	0.0	0.0	0.0	28.0	0.0	0.0	41.0	40.0	0.0	0.0	31.0	0.0	0.0	0.0	0.0	0.0	0.0	0.0	0.0
37052370676d60524e0df8814dd55c7f	0.0	0.0	0.0	34.0	0.0	18.0	0.0	0.0	0.0	0.0	31.0	36.0	24.0	0.0	0.0	56.0	0.0	11.0	0.0	32.0	0.0	0.0	43.0	0.0	0.0	18.0	15.0	0.0	48.0	0.0	9.0	51.0	86.0	0.0	0.0	0.0	19.0	20.0	15.0	20.0	26.0	30.0	17.0	43.0	23.0	52.0
fbda07111915c34a7e30fb820bcad962	35.0	0.0	0.0	47.0	0.0	34.0	0.0	0.0	19.0	15.0	77.0	52.0	23.0	27.0	30.0	19.0	0.0	32.0	0.0	0.0	0.0	0.0	17.0	21.0	0.0	93.0	0.0	0.0	0.0	0.0	21.0	0.0	0.0	0.0	0.0	19.0	12.0	60.0	29.0	0.0	33.0	7.0	21.0	0.0	8.0	0.0
d05dfaa43f41f4b97414c6a0ab8a702f	50.0	21.0	19.0	7.0	11.0	6.0	16.0	28.0	30.0	22.0	24.0	15.0	19.0	37.0	14.0	16.0	47.0	24.0	2.0	12.0	29.0	0.0	13.0	49.0	20.0	31.0	31.0	6.0	6.0	13.0	3.0	11.0	26.0	15.0	16.0	12.0	13.0	24.0	9.0	11.0	49.0	9.0	7.0	8.0	2.0	13.0
ddc80106d00623930499874b9be58f2b	61.0	8.0	0.0	57.0	0.0	0.0	0.0	18.0	14.0	31.0	30.0	42.0	46.0	26.0	0.0	32.0	78.0	9.0	0.0	0.0	0.0	0.0	0.0	97.0	0.0	40.0	14.0	0.0	0.0	0.0	17.0	23.0	14.0	17.0	17.0	10.0	0.0	17.0	26.0	0.0	63.0	6.0	18.0	0.0	0.0	0.0
c700146b71c8304898e47230ef9f65f1	46.0	6.0	28.0	19.0	20.0	0.0	95.0	0.0	37.0	0.0	75.0	0.0	15.0	22.0	14.0	0.0	0.0	14.0	0.0	25.0	70.0	17.0	16.0	6.0	33.0	24.0	0.0	16.0	18.0	41.0	8.0	21.0	6.0	0.0	0.0	11.0	10.0	2.0	20.0	30.0	0.0	26.0	5.0	41.0	19.0	5.0
7d4db83f05ff7b0b457488ab9e23a161	0.0	0.0	0.0	0.0	0.0	0.0	0.0	0.0	0.0	0.0	0.0	0.0	0.0	0.0	0.0	0.0	0.0	0.0	0.0	55.0	0.0	76.0	0.0	0.0	64.0	0.0	0.0	0.0	570.0	0.0	0.0	0.0	0.0	26.0	22.0	36.0	0.0	0.0	0.0	0.0	0.0	0.0	0.0	0.0	20.0	59.0
de1b90bad2a28cf34aed38bfc7aeba32	0.0	9.0	0.0	0.0	0.0	0.0	45.0	0.0	0.0	21.0	0.0	0.0	0.0	0.0	0.0	15.0	0.0	10.0	88.0	66.0	0.0	38.0	0.0	0.0	0.0	46.0	0.0	0.0	68.0	50.0	0.0	0.0	13.0	25.0	26.0	37.0	47.0	11.0	23.0	42.0	17.0	21.0	29.0	42.0	42.0	0.0
4b0af85875db14e00f41cd3d65fc6f6a	55.0	0.0	24.0	34.0	13.0	15.0	26.0	0.0	8.0	28.0	15.0	0.0	17.0	23.0	57.0	29.0	72.0	7.0	23.0	19.0	0.0	0.0	34.0	30.0	29.0	0.0	30.0	33.0	0.0	23.0	24.0	8.0	9.0	0.0	0.0	17.0	25.0	11.0	28.0	14.0	21.0	9.0	9.0	16.0	7.0	9.0
5cd09cbc3406213b3c53c2203791f1c6	18.0	22.0	0.0	0.0	33.0	40.0	0.0	40.0	21.0	9.0	47.0	36.0	12.0	29.0	0.0	20.0	17.0	23.0	0.0	0.0	21.0	30.0	44.0	50.0	23.0	0.0	19.0	0.0	12.0	0.0	22.0	19.0	9.0	0.0	0.0	30.0	9.0	23.0	18.0	34.0	16.0	0.0	24.0	0.0	20.0	0.0
9ec665f98ac9afa39609179fa5d97c01	19.0	62.0	0.0	0.0	45.0	0.0	0.0	28.0	0.0	33.0	44.0	0.0	0.0	0.0	0.0	16.0	0.0	23.0	52.0	40.0	0.0	26.0	75.0	0.0	0.0	55.0	0.0	0.0	0.0	0.0	10.0	0.0	24.0	50.0	51.0	27.0	0.0	48.0	0.0	0.0	0.0	17.0	18.0	0.0	12.0	0.0
a0cc56362d70f8cb451745a6f4448875	34.0	0.0	0.0	43.0	0.0	23.0	55.0	0.0	38.0	16.0	0.0	27.0	0.0	0.0	26.0	11.0	0.0	9.0	22.0	10.0	18.0	0.0	0.0	45.0	31.0	0.0	41.0	10.0	0.0	28.0	38.0	15.0	12.0	19.0	23.0	13.0	39.0	11.0	39.0	29.0	0.0	39.0	0.0	26.0	0.0	0.0
b75ca3f7e724ae0bdfdc49fac5ff8643	0.0	0.0	19.0	0.0	43.0	0.0	57.0	0.0	9.0	16.0	13.0	0.0	0.0	0.0	43.0	7.0	12.0	23.0	21.0	13.0	17.0	12.0	39.0	0.0	13.0	17.0	0.0	21.0	13.0	23.0	14.0	22.0	25.0	32.0	35.0	15.0	19.0	6.0	28.0	59.0	0.0	37.0	19.0	18.0	16.0	30.0
e3ec2f6680b06d173a13244048f8dceb	28.0	0.0	0.0	0.0	0.0	44.0	0.0	0.0	15.0	16.0	0.0	50.0	0.0	45.0	0.0	17.0	246.0	0.0	0.0	0.0	0.0	0.0	37.0	29.0	0.0	0.0	28.0	30.0	0.0	0.0	0.0	0.0	0.0	0.0	0.0	29.0	0.0	0.0	0.0	23.0	109.0	53.0	34.0	0.0	0.0	0.0
0654d19eeb0c063e4b45ad295becf0d2	0.0	0.0	0.0	0.0	33.0	0.0	0.0	20.0	14.0	21.0	0.0	32.0	0.0	0.0	45.0	56.0	46.0	22.0	0.0	0.0	0.0	0.0	0.0	0.0	38.0	0.0	0.0	0.0	28.0	52.0	58.0	35.0	0.0	0.0	0.0	31.0	28.0	0.0	34.0	0.0	10.0	0.0	44.0	30.0	38.0	0.0
0a8927bbb35e60db6d43a8544973195a	13.0	10.0	24.0	18.0	14.0	14.0	15.0	8.0	19.0	10.0	21.0	12.0	19.0	27.0	11.0	12.0	31.0	16.0	18.0	17.0	14.0	20.0	12.0	4.0	20.0	21.0	19.0	19.0	20.0	29.0	19.0	30.0	14.0	13.0	12.0	20.0	22.0	15.0	11.0	5.0	19.0	12.0	19.0	23.0	40.0	27.0
a7145a77af35809d80d644e3477495f6	0.0	0.0	0.0	54.0	0.0	0.0	0.0	0.0	15.0	27.0	0.0	0.0	32.0	0.0	0.0	37.0	0.0	33.0	0.0	57.0	0.0	79.0	0.0	0.0	0.0	0.0	0.0	0.0	0.0	0.0	20.0	0.0	55.0	68.0	61.0	30.0	0.0	26.0	40.0	0.0	0.0	43.0	0.0	0.0	0.0	0.0
ac8adba31daeda137b4c0e8ae38d1dcc	14.0	3.0	16.0	15.0	21.0	0.0	23.0	0.0	18.0	0.0	21.0	0.0	7.0	15.0	4.0	0.0	0.0	14.0	14.0	33.0	0.0	0.0	19.0	0.0	24.0	0.0	21.0	30.0	0.0	24.0	18.0	72.0	74.0	0.0	0.0	0.0	29.0	0.0	25.0	32.0	21.0	49.0	7.0	51.0	39.0	29.0
8cd08b0d0e7c0be4fd7acc056aa54e5c	24.0	5.0	8.0	36.0	41.0	27.0	20.0	38.0	0.0	31.0	0.0	10.0	19.0	15.0	31.0	0.0	0.0	28.0	21.0	0.0	0.0	43.0	17.0	19.0	0.0	53.0	18.0	22.0	39.0	0.0	13.0	16.0	8.0	21.0	26.0	20.0	37.0	10.0	0.0	23.0	0.0	0.0	9.0	20.0	0.0	26.0
9a2831360461ca3aeaf1fda4f35e927f	12.0	0.0	40.0	0.0	0.0	104.0	35.0	0.0	20.0	0.0	0.0	0.0	0.0	26.0	57.0	0.0	52.0	70.0	0.0	0.0	0.0	75.0	0.0	11.0	12.0	0.0	0.0	0.0	0.0	0.0	0.0	21.0	0.0	27.0	21.0	0.0	0.0	0.0	61.0	16.0	37.0	11.0	7.0	24.0	0.0	44.0
461c43d9c1aa47f231c2833c0a08765f	63.0	0.0	25.0	75.0	0.0	0.0	32.0	0.0	39.0	20.0	37.0	69.0	23.0	54.0	0.0	23.0	63.0	10.0	0.0	0.0	38.0	0.0	44.0	0.0	0.0	36.0	47.0	0.0	0.0	0.0	16.0	0.0	0.0	0.0	0.0	0.0	0.0	14.0	10.0	0.0	0.0	0.0	19.0	0.0	0.0	29.0
1f5b66bf67b78c8f1e92700b824e618d	30.0	9.0	0.0	0.0	0.0	0.0	0.0	0.0	0.0	20.0	25.0	17.0	32.0	39.0	0.0	0.0	0.0	0.0	0.0	0.0	0.0	0.0	37.0	0.0	0.0	0.0	0.0	0.0	57.0	0.0	20.0	34.0	30.0	0.0	0.0	0.0	0.0	19.0	45.0	41.0	0.0	55.0	28.0	0.0	45.0	40.0
d4f6e8495f87eba7bba2e6e50fe5a13c	33.0	15.0	14.0	23.0	42.0	0.0	38.0	0.0	21.0	8.0	13.0	13.0	29.0	24.0	13.0	21.0	24.0	11.0	22.0	52.0	29.0	0.0	28.0	21.0	26.0	15.0	34.0	50.0	0.0	22.0	0.0	12.0	11.0	0.0	0.0	0.0	20.0	18.0	18.0	20.0	13.0	8.0	8.0	32.0	6.0	0.0
63498972bd7d208f761b5d4ffc92603f	18.0	42.0	0.0	0.0	52.0	22.0	23.0	0.0	18.0	25.0	42.0	27.0	17.0	7.0	0.0	26.0	0.0	15.0	0.0	47.0	0.0	0.0	19.0	33.0	0.0	0.0	54.0	0.0	23.0	29.0	4.0	0.0	4.0	18.0	14.0	6.0	0.0	50.0	10.0	16.0	0.0	18.0	12.0	0.0	0.0	24.0
8744659e7e87aa668d3998bdc768de82	39.0	25.0	0.0	0.0	0.0	0.0	0.0	33.0	0.0	41.0	0.0	55.0	0.0	0.0	0.0	66.0	85.0	0.0	0.0	0.0	83.0	0.0	24.0	91.0	2.0	40.0	78.0	0.0	0.0	0.0	0.0	0.0	0.0	15.0	14.0	0.0	0.0	17.0	15.0	0.0	30.0	31.0	0.0	27.0	0.0	0.0
4f3a0ed3371dcd555ed0b015af0a63da	18.0	19.0	16.0	24.0	17.0	18.0	17.0	6.0	3.0	15.0	8.0	14.0	13.0	25.0	30.0	38.0	94.0	22.0	23.0	14.0	24.0	12.0	33.0	29.0	60.0	14.0	23.0	8.0	0.0	17.0	7.0	12.0	5.0	8.0	8.0	19.0	8.0	10.0	22.0	6.0	5.0	11.0	14.0	1.0	13.0	9.0
62855f042bf34ab4453af713cf748204	0.0	0.0	24.0	0.0	0.0	0.0	32.0	0.0	12.0	10.0	0.0	0.0	24.0	11.0	0.0	20.0	9.0	19.0	13.0	0.0	108.0	0.0	23.0	61.0	34.0	0.0	23.0	0.0	0.0	40.0	11.0	15.0	10.0	0.0	0.0	30.0	57.0	13.0	0.0	18.0	12.0	44.0	14.0	0.0	22.0	0.0
cca82bdb88ed1222be625ff6b6de6e9f	70.0	16.0	0.0	20.0	37.0	14.0	0.0	0.0	13.0	0.0	11.0	49.0	30.0	33.0	0.0	18.0	63.0	8.0	0.0	0.0	20.0	0.0	0.0	44.0	0.0	19.0	0.0	0.0	35.0	15.0	0.0	20.0	46.0	0.0	0.0	16.0	0.0	14.0	20.0	34.0	0.0	28.0	19.0	21.0	0.0	0.0
0910ce91f0ef6e96650f9c5f83df9ebe	8.0	13.0	25.0	0.0	13.0	17.0	10.0	27.0	14.0	9.0	11.0	0.0	15.0	19.0	11.0	24.0	19.0	35.0	9.0	12.0	16.0	15.0	8.0	0.0	18.0	9.0	21.0	14.0	19.0	0.0	10.0	20.0	16.0	11.0	12.0	15.0	14.0	17.0	5.0	27.0	19.0	27.0	11.0	19.0	17.0	19.0
a8ec5c16c30e820430528aa0384019a3	26.0	44.0	21.0	0.0	7.0	24.0	0.0	0.0	14.0	1.0	103.0	274.0	0.0	15.0	0.0	120.0	0.0	0.0	0.0	0.0	0.0	0.0	0.0	0.0	0.0	5.0	34.0	0.0	13.0	0.0	2.0	5.0	0.0	0.0	0.0	42.0	0.0	6.0	0.0	0.0	24.0	0.0	0.0	0.0	0.0	17.0
88ed86615cb0086b5f4dfb867522a7ea	84.0	26.0	0.0	45.0	37.0	0.0	23.0	44.0	18.0	6.0	19.0	33.0	22.0	36.0	16.0	38.0	0.0	16.0	0.0	0.0	30.0	27.0	22.0	22.0	35.0	0.0	44.0	0.0	0.0	0.0	39.0	12.0	0.0	0.0	0.0	28.0	0.0	18.0	0.0	0.0	0.0	0.0	0.0	24.0	0.0	0.0
d02fa5012f37929dafb808b5071a47fc	10.0	70.0	0.0	28.0	26.0	25.0	0.0	18.0	15.0	24.0	27.0	0.0	40.0	0.0	0.0	12.0	11.0	10.0	11.0	15.0	101.0	75.0	13.0	13.0	0.0	0.0	3.0	20.0	0.0	0.0	13.0	5.0	2.0	0.0	0.0	14.0	33.0	34.0	0.0	9.0	6.0	10.0	6.0	8.0	0.0	0.0
076f800371271e281cae4f0c54b6726b	22.0	0.0	0.0	0.0	0.0	17.0	89.0	0.0	31.0	23.0	0.0	0.0	30.0	24.0	47.0	0.0	0.0	11.0	0.0	59.0	0.0	0.0	23.0	25.0	0.0	29.0	40.0	25.0	0.0	50.0	0.0	0.0	15.0	29.0	24.0	20.0	0.0	0.0	23.0	0.0	0.0	13.0	0.0	49.0	12.0	42.0
48a8a819ce61e5d5e70fa78a7891b1ba	0.0	0.0	0.0	0.0	47.0	0.0	0.0	0.0	0.0	21.0	0.0	0.0	0.0	0.0	61.0	0.0	0.0	189.0	71.0	0.0	0.0	0.0	0.0	0.0	0.0	0.0	0.0	22.0	0.0	0.0	53.0	0.0	0.0	0.0	0.0	51.0	13.0	0.0	0.0	19.0	0.0	0.0	0.0	7.0	0.0	0.0
1d84069a7af22e91e32c460c3d970c0b	19.0	23.0	23.0	38.0	38.0	0.0	0.0	28.0	31.0	23.0	20.0	58.0	0.0	0.0	0.0	44.0	0.0	0.0	17.0	0.0	57.0	7.0	0.0	29.0	0.0	58.0	31.0	0.0	0.0	0.0	0.0	15.0	19.0	23.0	16.0	8.0	10.0	20.0	14.0	33.0	11.0	14.0	32.0	0.0	10.0	0.0
eeac7a2096197df6d665fd7fc77dac23	30.0	24.0	11.0	17.0	5.0	11.0	12.0	6.0	23.0	8.0	18.0	16.0	11.0	37.0	41.0	19.0	31.0	12.0	14.0	17.0	19.0	16.0	34.0	36.0	41.0	17.0	31.0	14.0	0.0	19.0	11.0	3.0	10.0	8.0	2.0	33.0	21.0	5.0	7.0	23.0	2.0	5.0	16.0	11.0	7.0	5.0
f07ceb458693552d992caa33b2d395e4	0.0	0.0	9.0	3.0	88.0	0.0	0.0	98.0	0.0	0.0	0.0	0.0	0.0	0.0	110.0	0.0	0.0	11.0	0.0	0.0	0.0	0.0	35.0	0.0	71.0	0.0	0.0	52.0	0.0	0.0	3.0	0.0	13.0	139.0	137.0	6.0	1.0	0.0	6.0	0.0	0.0	0.0	0.0	0.0	62.0	7.0
09d6b1e3a6dc8adc6e559d8a4369658c	0.0	156.0	30.0	0.0	17.0	0.0	0.0	0.0	0.0	0.0	0.0	0.0	0.0	0.0	0.0	76.0	0.0	0.0	51.0	229.0	0.0	0.0	0.0	0.0	0.0	39.0	0.0	0.0	0.0	0.0	5.0	0.0	0.0	11.0	12.0	0.0	0.0	0.0	0.0	0.0	0.0	0.0	58.0	11.0	5.0	5.0
71e6890a50dcb8bfe664d2e4642f13a2	0.0	0.0	38.0	0.0	0.0	29.0	9.0	0.0	12.0	0.0	0.0	31.0	0.0	14.0	27.0	13.0	0.0	0.0	16.0	18.0	0.0	9.0	16.0	0.0	17.0	0.0	0.0	30.0	31.0	38.0	18.0	43.0	5.0	32.0	42.0	14.0	10.0	10.0	10.0	30.0	0.0	25.0	14.0	55.0	19.0	43.0
78f47785dc9b3f3f16a9581ccdc70861	0.0	105.0	0.0	0.0	20.0	17.0	33.0	58.0	17.0	0.0	29.0	16.0	0.0	0.0	0.0	10.0	0.0	0.0	0.0	20.0	0.0	0.0	50.0	0.0	0.0	0.0	12.0	0.0	0.0	0.0	0.0	21.0	0.0	0.0	0.0	22.0	0.0	0.0	0.0	239.0	70.0	0.0	0.0	0.0	0.0	0.0
28dd6a6cd0d70a1f700456f05c9711d2	23.0	14.0	21.0	0.0	23.0	0.0	0.0	30.0	0.0	6.0	0.0	47.0	0.0	0.0	0.0	0.0	0.0	0.0	139.0	0.0	0.0	0.0	0.0	0.0	37.0	14.0	0.0	0.0	10.0	0.0	19.0	0.0	0.0	55.0	56.0	0.0	123.0	21.0	9.0	0.0	87.0	0.0	0.0	0.0	33.0	0.0
c273877ecb002ac58f6046c39071a9e8	0.0	11.0	0.0	12.0	20.0	17.0	17.0	0.0	35.0	3.0	9.0	0.0	11.0	18.0	0.0	0.0	8.0	16.0	55.0	0.0	0.0	0.0	20.0	11.0	0.0	20.0	0.0	0.0	23.0	36.0	19.0	14.0	17.0	14.0	13.0	28.0	24.0	5.0	23.0	71.0	0.0	49.0	22.0	0.0	17.0	14.0
fbd00d0911b5cdb3fab653772ba0f4cb	0.0	0.0	54.0	0.0	35.0	0.0	0.0	0.0	0.0	8.0	0.0	9.0	0.0	30.0	0.0	10.0	0.0	13.0	6.0	0.0	10.0	32.0	22.0	0.0	31.0	26.0	0.0	25.0	0.0	36.0	32.0	40.0	32.0	30.0	31.0	17.0	0.0	47.0	12.0	62.0	0.0	24.0	6.0	17.0	0.0	28.0
a9ec88bf18633e7c5f23c7d47ca4ebe4	0.0	0.0	0.0	14.0	0.0	44.0	0.0	0.0	3.0	11.0	18.0	11.0	1.0	9.0	116.0	11.0	0.0	1.0	178.0	0.0	45.0	65.0	0.0	19.0	16.0	12.0	11.0	0.0	10.0	14.0	17.0	0.0	0.0	4.0	4.0	9.0	102.0	10.0	2.0	0.0	23.0	0.0	8.0	4.0	6.0	0.0
8d330c3de4e29431f4dac6349733b429	0.0	0.0	47.0	0.0	0.0	0.0	0.0	0.0	0.0	13.0	0.0	0.0	48.0	26.0	0.0	0.0	0.0	0.0	0.0	73.0	0.0	44.0	0.0	0.0	0.0	0.0	0.0	61.0	43.0	0.0	0.0	57.0	16.0	47.0	58.0	0.0	13.0	18.0	0.0	0.0	0.0	0.0	0.0	47.0	41.0	93.0
82325c6cb1831e7f48e8a59d5a418d3a	0.0	0.0	11.0	20.0	25.0	0.0	19.0	8.0	24.0	12.0	25.0	0.0	14.0	12.0	14.0	48.0	0.0	5.0	49.0	21.0	0.0	0.0	84.0	0.0	0.0	13.0	0.0	0.0	41.0	0.0	19.0	46.0	7.0	0.0	0.0	0.0	0.0	33.0	0.0	90.0	0.0	18.0	0.0	0.0	20.0	0.0
011143bd3ec7d386a44cf38edb1f7d5b	0.0	0.0	37.0	0.0	0.0	0.0	0.0	0.0	11.0	0.0	25.0	0.0	42.0	0.0	43.0	13.0	0.0	70.0	0.0	0.0	0.0	0.0	0.0	0.0	42.0	0.0	0.0	0.0	0.0	0.0	43.0	0.0	71.0	55.0	55.0	0.0	21.0	0.0	0.0	10.0	0.0	32.0	0.0	0.0	0.0	0.0
e8a742a97dea223f1678f45d08badbc5	65.0	0.0	0.0	9.0	0.0	0.0	0.0	21.0	5.0	16.0	0.0	34.0	21.0	66.0	0.0	21.0	0.0	15.0	0.0	38.0	33.0	19.0	0.0	43.0	0.0	0.0	19.0	0.0	29.0	0.0	27.0	0.0	5.0	0.0	0.0	60.0	0.0	20.0	0.0	0.0	26.0	0.0	35.0	16.0	5.0	0.0
db5b56966f13977262048e1b0338e164	0.0	0.0	22.0	23.0	21.0	0.0	0.0	0.0	12.0	9.0	26.0	33.0	29.0	0.0	0.0	0.0	50.0	43.0	32.0	41.0	10.0	0.0	17.0	21.0	0.0	0.0	36.0	37.0	0.0	0.0	21.0	17.0	25.0	0.0	0.0	0.0	0.0	9.0	27.0	0.0	19.0	18.0	15.0	0.0	4.0	0.0
a2f82cfaf9297b286a628c4092c29451	0.0	5.0	0.0	24.0	0.0	12.0	0.0	18.0	21.0	26.0	43.0	28.0	29.0	41.0	0.0	61.0	0.0	0.0	13.0	0.0	0.0	20.0	0.0	0.0	18.0	53.0	29.0	0.0	21.0	0.0	14.0	40.0	0.0	0.0	0.0	13.0	0.0	46.0	0.0	0.0	0.0	25.0	30.0	17.0	6.0	14.0
cfc0e397b31ac358eed7accc048efee0	0.0	0.0	35.0	28.0	0.0	0.0	0.0	0.0	0.0	13.0	58.0	0.0	57.0	0.0	0.0	39.0	0.0	0.0	0.0	53.0	0.0	0.0	40.0	0.0	0.0	0.0	48.0	47.0	43.0	0.0	0.0	69.0	0.0	37.0	39.0	0.0	0.0	0.0	0.0	0.0	78.0	7.0	0.0	30.0	2.0	14.0
471aeb5e012a812f13dc8305366dc3b9	0.0	68.0	0.0	41.0	140.0	0.0	0.0	0.0	17.0	26.0	41.0	35.0	16.0	0.0	0.0	0.0	64.0	0.0	0.0	0.0	36.0	0.0	0.0	0.0	50.0	65.0	28.0	0.0	0.0	0.0	20.0	0.0	11.0	0.0	0.0	0.0	0.0	18.0	33.0	0.0	29.0	0.0	0.0	0.0	0.0	0.0
85cc1978564cc93c4315242c4b22e044	56.0	21.0	0.0	44.0	0.0	42.0	0.0	0.0	26.0	23.0	0.0	0.0	27.0	19.0	0.0	27.0	0.0	28.0	0.0	0.0	25.0	29.0	28.0	0.0	0.0	33.0	0.0	0.0	0.0	0.0	42.0	16.0	0.0	0.0	0.0	18.0	0.0	16.0	23.0	0.0	0.0	21.0	10.0	0.0	0.0	0.0
1107f1a2ef388ac4c46f999f196f1a92	0.0	6.0	0.0	7.0	0.0	0.0	0.0	35.0	0.0	6.0	0.0	32.0	11.0	18.0	0.0	8.0	43.0	12.0	0.0	16.0	19.0	0.0	42.0	27.0	36.0	38.0	0.0	0.0	24.0	22.0	11.0	38.0	19.0	0.0	0.0	12.0	10.0	14.0	21.0	0.0	19.0	26.0	21.0	7.0	14.0	19.0
43fcfbf0073b1e213c69e76db4572adb	0.0	0.0	0.0	0.0	0.0	0.0	0.0	0.0	4.0	13.0	0.0	0.0	6.0	33.0	23.0	27.0	0.0	12.0	0.0	0.0	0.0	0.0	0.0	0.0	0.0	0.0	0.0	0.0	16.0	52.0	12.0	0.0	5.0	53.0	53.0	23.0	29.0	16.0	25.0	25.0	21.0	16.0	34.0	49.0	28.0	28.0
2c3575863365fdb0d04a2d0f552c8970	0.0	0.0	0.0	37.0	0.0	0.0	0.0	17.0	23.0	10.0	45.0	24.0	13.0	0.0	0.0	15.0	0.0	22.0	0.0	28.0	0.0	0.0	24.0	0.0	0.0	0.0	0.0	0.0	0.0	61.0	39.0	0.0	55.0	47.0	54.0	21.0	0.0	0.0	12.0	12.0	0.0	15.0	34.0	0.0	0.0	0.0
8e0141001357ab41879372129b059b68	0.0	0.0	16.0	0.0	10.0	11.0	18.0	5.0	0.0	21.0	4.0	0.0	3.0	11.0	19.0	0.0	0.0	28.0	21.0	45.0	0.0	0.0	9.0	5.0	15.0	15.0	0.0	14.0	42.0	23.0	34.0	24.0	19.0	8.0	12.0	22.0	10.0	4.0	8.0	23.0	0.0	37.0	12.0	35.0	25.0	36.0
1186ff9075bce89840c8ba1db4204189	25.0	2.0	0.0	0.0	0.0	0.0	0.0	4.0	1.0	2.0	0.0	4.0	9.0	0.0	4.0	0.0	18.0	0.0	0.0	0.0	8.0	0.0	577.0	0.0	0.0	4.0	5.0	0.0	0.0	0.0	2.0	0.0	0.0	0.0	0.0	0.0	0.0	2.0	0.0	0.0	0.0	12.0	0.0	0.0	0.0	1.0
faaa4dbbbae71c18f02218a738a2815c	0.0	0.0	50.0	6.0	0.0	17.0	90.0	0.0	9.0	26.0	0.0	0.0	0.0	0.0	0.0	0.0	0.0	0.0	76.0	0.0	31.0	0.0	0.0	13.0	0.0	11.0	35.0	0.0	0.0	35.0	11.0	0.0	0.0	0.0	0.0	0.0	17.0	21.0	21.0	0.0	278.0	10.0	0.0	0.0	0.0	0.0
0eb323f0f1f5ccb06183790675e9f6eb	0.0	6.0	0.0	10.0	0.0	0.0	20.0	0.0	6.0	48.0	0.0	22.0	26.0	0.0	38.0	0.0	87.0	13.0	0.0	0.0	9.0	0.0	0.0	0.0	0.0	99.0	0.0	0.0	0.0	0.0	0.0	0.0	47.0	0.0	0.0	8.0	0.0	0.0	21.0	33.0	0.0	9.0	22.0	30.0	31.0	0.0
71e0f09d0fac581b7ccd3a1d45a83cb1	0.0	53.0	0.0	0.0	0.0	23.0	0.0	0.0	0.0	0.0	39.0	19.0	28.0	43.0	0.0	16.0	0.0	12.0	0.0	0.0	0.0	0.0	0.0	0.0	0.0	0.0	0.0	15.0	47.0	0.0	8.0	40.0	25.0	25.0	29.0	0.0	13.0	22.0	0.0	0.0	26.0	18.0	0.0	25.0	17.0	34.0
95cf5dc8d4726370265279aabecbd5fc	27.0	7.0	0.0	25.0	0.0	0.0	24.0	49.0	0.0	28.0	25.0	31.0	0.0	4.0	12.0	17.0	4.0	11.0	10.0	21.0	18.0	24.0	42.0	11.0	0.0	6.0	15.0	0.0	7.0	7.0	13.0	0.0	16.0	10.0	9.0	17.0	42.0	31.0	21.0	0.0	44.0	8.0	16.0	6.0	6.0	7.0
1026d411670ba9259b7264210e0a64e2	0.0	0.0	18.0	0.0	0.0	0.0	62.0	0.0	3.0	7.0	0.0	0.0	0.0	0.0	42.0	0.0	0.0	7.0	76.0	27.0	0.0	0.0	11.0	0.0	0.0	10.0	0.0	17.0	9.0	36.0	16.0	0.0	4.0	0.0	0.0	59.0	62.0	7.0	18.0	71.0	0.0	13.0	21.0	24.0	23.0	16.0
96181dd45714eeea716b1c259180a9ca	17.0	59.0	17.0	0.0	0.0	47.0	0.0	19.0	11.0	15.0	0.0	25.0	12.0	0.0	0.0	14.0	24.0	19.0	0.0	0.0	0.0	27.0	12.0	0.0	0.0	0.0	0.0	0.0	0.0	27.0	10.0	15.0	16.0	0.0	0.0	26.0	28.0	40.0	0.0	0.0	0.0	9.0	38.0	14.0	9.0	0.0
3962f4976303d38c2fbc6906608025fb	7.0	18.0	37.0	20.0	0.0	23.0	6.0	0.0	2.0	7.0	11.0	9.0	34.0	11.0	18.0	0.0	0.0	8.0	7.0	33.0	9.0	0.0	0.0	11.0	11.0	0.0	0.0	18.0	23.0	11.0	12.0	22.0	20.0	40.0	34.0	1.0	17.0	4.0	46.0	20.0	6.0	28.0	8.0	40.0	0.0	22.0
9d6236de0018c7d032e281fdeff4dd61	0.0	16.0	0.0	0.0	0.0	14.0	0.0	0.0	6.0	33.0	39.0	22.0	33.0	0.0	26.0	0.0	56.0	6.0	27.0	0.0	17.0	10.0	16.0	30.0	0.0	0.0	0.0	44.0	0.0	0.0	55.0	0.0	31.0	0.0	0.0	0.0	13.0	7.0	20.0	6.0	27.0	12.0	0.0	0.0	21.0	0.0
d06b603c467d96d4f45aa5a08a4dd5f4	24.0	97.0	0.0	19.0	0.0	0.0	0.0	24.0	0.0	37.0	55.0	26.0	12.0	0.0	0.0	11.0	0.0	0.0	0.0	0.0	38.0	30.0	0.0	0.0	0.0	83.0	16.0	0.0	27.0	14.0	13.0	0.0	0.0	0.0	0.0	10.0	13.0	15.0	14.0	0.0	0.0	0.0	0.0	0.0	17.0	0.0
6486b4cb0d5b9becce9f8b622ff207e6	0.0	6.0	0.0	0.0	11.0	0.0	33.0	0.0	32.0	14.0	0.0	0.0	0.0	26.0	28.0	0.0	0.0	21.0	0.0	32.0	15.0	0.0	33.0	23.0	0.0	44.0	0.0	39.0	19.0	0.0	8.0	29.0	20.0	0.0	0.0	22.0	0.0	20.0	9.0	0.0	0.0	34.0	0.0	0.0	15.0	42.0
999b1b02ba9184c2a32c1bfca08016ee	7.0	0.0	13.0	0.0	0.0	0.0	0.0	0.0	0.0	0.0	0.0	0.0	0.0	19.0	61.0	0.0	0.0	6.0	0.0	0.0	0.0	0.0	33.0	56.0	14.0	108.0	0.0	0.0	5.0	68.0	14.0	0.0	0.0	38.0	37.0	0.0	0.0	0.0	73.0	0.0	30.0	0.0	47.0	56.0	0.0	2.0
2804347ef7a151f4f0be470890a27135	31.0	14.0	12.0	23.0	12.0	0.0	0.0	26.0	21.0	1.0	21.0	0.0	20.0	24.0	18.0	0.0	10.0	8.0	0.0	23.0	0.0	0.0	17.0	0.0	12.0	0.0	19.0	31.0	0.0	30.0	13.0	29.0	27.0	9.0	9.0	0.0	0.0	3.0	0.0	0.0	33.0	30.0	4.0	22.0	21.0	33.0
258125e38887b7f7b533dbea5e694088	0.0	0.0	87.0	0.0	40.0	0.0	0.0	0.0	28.0	14.0	18.0	19.0	0.0	0.0	0.0	0.0	4.0	0.0	0.0	0.0	35.0	0.0	0.0	0.0	0.0	0.0	0.0	0.0	159.0	0.0	32.0	55.0	0.0	36.0	34.0	0.0	0.0	14.0	0.0	29.0	0.0	0.0	20.0	0.0	0.0	49.0
f63a93813df51547712a88b5576034a1	43.0	46.0	8.0	0.0	0.0	9.0	0.0	14.0	5.0	8.0	27.0	0.0	48.0	7.0	0.0	9.0	64.0	7.0	0.0	0.0	0.0	16.0	23.0	22.0	31.0	20.0	8.0	0.0	24.0	5.0	13.0	0.0	11.0	15.0	12.0	0.0	0.0	14.0	21.0	0.0	41.0	8.0	0.0	5.0	14.0	31.0
c5013989dfd69f1114dc89c2290ca641	20.0	0.0	14.0	52.0	36.0	34.0	24.0	31.0	16.0	22.0	29.0	0.0	8.0	35.0	13.0	15.0	0.0	22.0	0.0	0.0	0.0	17.0	0.0	9.0	0.0	0.0	0.0	0.0	8.0	0.0	21.0	8.0	21.0	0.0	0.0	11.0	17.0	13.0	7.0	0.0	23.0	0.0	25.0	0.0	3.0	31.0
e6e6d2ec8d2e6a46d2b2cc83ecf85fe0	14.0	62.0	0.0	0.0	0.0	26.0	0.0	6.0	55.0	7.0	20.0	0.0	12.0	24.0	3.0	19.0	34.0	0.0	11.0	0.0	7.0	19.0	21.0	67.0	0.0	13.0	63.0	0.0	0.0	0.0	10.0	0.0	0.0	0.0	0.0	1.0	11.0	15.0	51.0	0.0	13.0	9.0	9.0	0.0	0.0	0.0
d4648f849c1b632efe149b66faed90c5	0.0	0.0	0.0	39.0	0.0	0.0	0.0	0.0	141.0	0.0	0.0	0.0	91.0	0.0	0.0	0.0	0.0	0.0	151.0	0.0	0.0	21.0	0.0	0.0	127.0	0.0	0.0	0.0	0.0	0.0	10.0	11.0	0.0	7.0	6.0	0.0	5.0	0.0	0.0	0.0	0.0	0.0	0.0	0.0	0.0	0.0
0fa6caff3f44712d7efe25a904d6ef83	26.0	0.0	0.0	31.0	25.0	27.0	31.0	23.0	12.0	31.0	0.0	31.0	0.0	0.0	36.0	0.0	0.0	25.0	0.0	0.0	35.0	39.0	0.0	0.0	23.0	25.0	19.0	0.0	0.0	34.0	26.0	0.0	19.0	0.0	0.0	19.0	0.0	10.0	21.0	23.0	0.0	33.0	0.0	0.0	0.0	13.0
e1c3857a8b9ad4053eae4b75f97672cb	21.0	6.0	0.0	25.0	0.0	12.0	0.0	0.0	12.0	35.0	10.0	46.0	26.0	0.0	0.0	53.0	0.0	22.0	0.0	0.0	57.0	0.0	0.0	0.0	30.0	0.0	41.0	13.0	11.0	0.0	25.0	15.0	13.0	36.0	32.0	12.0	26.0	0.0	0.0	0.0	0.0	19.0	0.0	19.0	3.0	0.0
1af35c3016c7dd83acd4293e610e014c	19.0	37.0	70.0	0.0	22.0	43.0	0.0	19.0	15.0	8.0	12.0	95.0	34.0	16.0	0.0	28.0	0.0	7.0	0.0	0.0	50.0	29.0	0.0	19.0	0.0	0.0	32.0	0.0	0.0	0.0	44.0	0.0	0.0	0.0	0.0	0.0	0.0	24.0	0.0	0.0	0.0	0.0	0.0	13.0	0.0	15.0
600e2e66b7fbecc78e9452c1d031a180	0.0	4.0	0.0	0.0	0.0	31.0	11.0	0.0	0.0	34.0	0.0	0.0	39.0	0.0	0.0	0.0	46.0	27.0	43.0	29.0	0.0	0.0	28.0	15.0	0.0	0.0	0.0	0.0	0.0	75.0	0.0	27.0	30.0	0.0	0.0	0.0	22.0	26.0	19.0	0.0	0.0	0.0	12.0	0.0	14.0	0.0
4783ac9489b8870abaf4e5ed136c4c85	46.0	8.0	0.0	0.0	31.0	26.0	0.0	0.0	13.0	22.0	19.0	0.0	0.0	30.0	0.0	10.0	0.0	0.0	15.0	0.0	0.0	35.0	0.0	53.0	43.0	28.0	0.0	0.0	18.0	0.0	0.0	36.0	10.0	0.0	0.0	12.0	16.0	14.0	11.0	0.0	35.0	0.0	33.0	0.0	17.0	19.0
3488c5697424252ce921c4fbf6be2683	63.0	0.0	0.0	0.0	29.0	0.0	0.0	0.0	0.0	0.0	0.0	0.0	14.0	28.0	0.0	0.0	0.0	0.0	0.0	0.0	0.0	0.0	0.0	109.0	0.0	180.0	0.0	21.0	0.0	0.0	0.0	0.0	0.0	0.0	0.0	0.0	0.0	0.0	0.0	0.0	123.0	18.0	0.0	0.0	74.0	0.0
918392a88409eebd49e47eaadc60a35b	14.0	10.0	18.0	48.0	27.0	0.0	0.0	9.0	13.0	15.0	11.0	14.0	29.0	12.0	7.0	9.0	43.0	13.0	0.0	9.0	0.0	10.0	22.0	13.0	0.0	7.0	17.0	15.0	9.0	0.0	5.0	45.0	35.0	16.0	16.0	0.0	0.0	9.0	17.0	0.0	5.0	10.0	5.0	3.0	15.0	19.0
668a62c46a96c7789c8675195040eac2	9.0	8.0	21.0	9.0	10.0	14.0	14.0	7.0	16.0	13.0	0.0	5.0	29.0	17.0	0.0	7.0	15.0	19.0	13.0	7.0	0.0	8.0	8.0	10.0	18.0	10.0	7.0	16.0	27.0	4.0	17.0	41.0	24.0	0.0	0.0	12.0	25.0	15.0	17.0	16.0	12.0	21.0	11.0	13.0	5.0	22.0
963336ee380790929f608246f77854e0	37.0	0.0	52.0	22.0	64.0	23.0	0.0	0.0	0.0	35.0	0.0	0.0	17.0	0.0	67.0	0.0	0.0	0.0	40.0	68.0	0.0	0.0	16.0	0.0	0.0	45.0	0.0	25.0	0.0	0.0	0.0	0.0	0.0	56.0	52.0	0.0	19.0	0.0	13.0	0.0	0.0	18.0	11.0	0.0	20.0	0.0
1ac81c2c996defce96c66d943722af34	0.0	0.0	0.0	0.0	0.0	0.0	0.0	0.0	47.0	0.0	0.0	0.0	0.0	0.0	28.0	0.0	24.0	0.0	65.0	35.0	0.0	0.0	0.0	0.0	0.0	0.0	0.0	50.0	22.0	0.0	32.0	32.0	0.0	0.0	0.0	23.0	19.0	0.0	10.0	58.0	0.0	45.0	0.0	50.0	0.0	67.0
2927fbe7dcd3dfa1caf5b6d636a4b08b	0.0	13.0	0.0	0.0	16.0	26.0	0.0	0.0	9.0	18.0	17.0	0.0	22.0	0.0	21.0	30.0	61.0	15.0	24.0	0.0	0.0	0.0	0.0	0.0	0.0	0.0	0.0	45.0	0.0	0.0	19.0	14.0	7.0	12.0	13.0	7.0	0.0	21.0	23.0	0.0	0.0	25.0	12.0	0.0	31.0	0.0
382732ee92aaef36a3de7d4f7fac53c9	0.0	17.0	0.0	10.0	55.0	12.0	27.0	0.0	40.0	0.0	6.0	49.0	11.0	0.0	0.0	24.0	15.0	18.0	0.0	20.0	0.0	0.0	0.0	35.0	112.0	32.0	24.0	0.0	0.0	0.0	18.0	0.0	0.0	0.0	0.0	27.0	0.0	10.0	0.0	0.0	0.0	0.0	6.0	12.0	40.0	0.0
fa1fb8fa9fec62c8938ba4c3784f71ec	20.0	0.0	0.0	0.0	61.0	0.0	0.0	0.0	37.0	28.0	41.0	0.0	0.0	0.0	0.0	32.0	0.0	16.0	43.0	0.0	40.0	0.0	0.0	0.0	0.0	27.0	0.0	0.0	0.0	0.0	23.0	0.0	15.0	0.0	0.0	27.0	0.0	19.0	0.0	0.0	0.0	27.0	21.0	0.0	0.0	31.0
5228fcc69c72c6c83d175f5856ae6c2a	11.0	0.0	0.0	0.0	15.0	0.0	41.0	0.0	43.0	2.0	0.0	10.0	5.0	29.0	0.0	3.0	2.0	28.0	35.0	14.0	13.0	0.0	57.0	10.0	50.0	35.0	8.0	24.0	0.0	14.0	18.0	0.0	10.0	0.0	0.0	5.0	0.0	10.0	14.0	0.0	18.0	29.0	0.0	0.0	11.0	0.0
fb7efbf75d7810e22887aa53a4be8d92	0.0	13.0	16.0	15.0	0.0	13.0	21.0	0.0	12.0	4.0	7.0	0.0	49.0	26.0	49.0	20.0	17.0	27.0	11.0	27.0	0.0	19.0	0.0	14.0	25.0	12.0	21.0	26.0	12.0	19.0	11.0	7.0	3.0	21.0	19.0	13.0	0.0	3.0	14.0	9.0	0.0	4.0	6.0	9.0	9.0	3.0
c80bb473f4a99ff3d9c723b66de0ba56	0.0	42.0	0.0	55.0	25.0	22.0	0.0	64.0	0.0	3.0	0.0	41.0	11.0	51.0	0.0	0.0	0.0	0.0	0.0	22.0	0.0	0.0	39.0	0.0	0.0	0.0	0.0	0.0	0.0	0.0	16.0	17.0	0.0	22.0	18.0	25.0	0.0	19.0	19.0	0.0	31.0	27.0	22.0	0.0	0.0	0.0
fd5cb9c76b1c58270cb4f3e269c087ad	28.0	18.0	10.0	29.0	15.0	8.0	8.0	46.0	3.0	10.0	0.0	4.0	23.0	31.0	7.0	20.0	18.0	18.0	9.0	9.0	11.0	15.0	0.0	21.0	13.0	29.0	26.0	0.0	6.0	17.0	24.0	13.0	16.0	2.0	2.0	2.0	0.0	12.0	11.0	0.0	36.0	0.0	3.0	7.0	7.0	8.0
771130eac07091f3d5db58cf2f11e348	0.0	0.0	38.0	0.0	0.0	56.0	48.0	0.0	20.0	16.0	27.0	0.0	0.0	0.0	0.0	0.0	0.0	0.0	51.0	85.0	0.0	42.0	0.0	0.0	41.0	0.0	0.0	0.0	32.0	0.0	15.0	28.0	0.0	0.0	0.0	24.0	0.0	15.0	13.0	34.0	0.0	17.0	15.0	0.0	0.0	19.0
7a6ed134d644cc594f3df6dd00f57ea1	0.0	0.0	36.0	0.0	0.0	0.0	0.0	15.0	12.0	0.0	0.0	0.0	0.0	0.0	48.0	0.0	0.0	13.0	56.0	0.0	0.0	0.0	19.0	0.0	46.0	0.0	0.0	0.0	32.0	69.0	17.0	29.0	0.0	0.0	0.0	20.0	49.0	6.0	0.0	0.0	0.0	14.0	16.0	0.0	35.0	61.0
fd6d376de7e6e3ef0f0095b49cc6b146	35.0	17.0	0.0	0.0	32.0	26.0	33.0	29.0	13.0	20.0	23.0	0.0	9.0	0.0	32.0	28.0	0.0	15.0	0.0	17.0	0.0	0.0	24.0	45.0	75.0	0.0	0.0	0.0	0.0	22.0	9.0	6.0	0.0	0.0	0.0	23.0	0.0	7.0	0.0	0.0	0.0	11.0	14.0	15.0	13.0	0.0
75fb6d06c699ed9c9f93d9146f0db72c	0.0	0.0	14.0	0.0	0.0	0.0	30.0	22.0	0.0	1.0	0.0	0.0	0.0	0.0	0.0	0.0	0.0	8.0	32.0	32.0	0.0	40.0	0.0	0.0	15.0	8.0	0.0	0.0	0.0	15.0	14.0	0.0	0.0	0.0	0.0	20.0	43.0	101.0	24.0	23.0	0.0	14.0	15.0	17.0	27.0	19.0
c2c59d1024681c6ca08a3cd9c6791662	23.0	46.0	0.0	26.0	39.0	0.0	0.0	0.0	23.0	0.0	0.0	112.0	0.0	22.0	10.0	0.0	0.0	23.0	33.0	0.0	80.0	23.0	0.0	0.0	28.0	41.0	54.0	9.0	0.0	0.0	18.0	7.0	0.0	0.0	0.0	0.0	11.0	24.0	0.0	0.0	0.0	0.0	0.0	9.0	0.0	0.0
5e613e3912c8ca6a89ff00379e1b4bbb	23.0	15.0	14.0	12.0	11.0	20.0	26.0	0.0	19.0	3.0	0.0	22.0	19.0	35.0	23.0	13.0	20.0	9.0	11.0	18.0	22.0	0.0	30.0	17.0	47.0	9.0	20.0	10.0	0.0	9.0	9.0	0.0	10.0	14.0	12.0	8.0	0.0	9.0	9.0	16.0	0.0	10.0	15.0	0.0	0.0	9.0
f46faeb1d434568425375512368ccbf8	16.0	0.0	6.0	23.0	31.0	11.0	6.0	10.0	19.0	18.0	0.0	0.0	10.0	19.0	19.0	5.0	2.0	4.0	27.0	6.0	24.0	9.0	0.0	12.0	15.0	31.0	8.0	19.0	7.0	46.0	9.0	0.0	7.0	0.0	0.0	16.0	40.0	10.0	12.0	20.0	11.0	10.0	9.0	9.0	12.0	0.0
2e126e6e80388a47b6050824e02d9923	28.0	2.0	0.0	0.0	0.0	0.0	44.0	0.0	0.0	10.0	0.0	0.0	11.0	42.0	0.0	0.0	40.0	5.0	0.0	0.0	16.0	0.0	0.0	28.0	0.0	0.0	25.0	46.0	10.0	21.0	5.0	19.0	34.0	27.0	25.0	7.0	6.0	6.0	6.0	19.0	23.0	30.0	24.0	9.0	10.0	0.0
9c01007d95736388bf17a151185ad59f	27.0	0.0	26.0	28.0	0.0	0.0	0.0	0.0	16.0	8.0	0.0	0.0	21.0	16.0	0.0	16.0	28.0	17.0	0.0	0.0	0.0	40.0	27.0	31.0	102.0	0.0	0.0	0.0	44.0	0.0	0.0	35.0	32.0	0.0	0.0	16.0	0.0	0.0	0.0	0.0	6.0	17.0	12.0	13.0	0.0	0.0
c2465d938ae38a42f3ac28ac7ebaf256	0.0	0.0	0.0	0.0	32.0	0.0	23.0	29.0	18.0	7.0	0.0	0.0	9.0	25.0	0.0	17.0	0.0	32.0	0.0	0.0	0.0	0.0	0.0	0.0	0.0	0.0	27.0	40.0	0.0	0.0	27.0	25.0	34.0	0.0	0.0	0.0	0.0	0.0	26.0	37.0	0.0	19.0	13.0	59.0	8.0	26.0
9b39b7f500026c6657ba34795a6ce03e	0.0	0.0	0.0	0.0	0.0	0.0	0.0	9.0	0.0	3.0	6.0	0.0	0.0	0.0	21.0	0.0	43.0	24.0	0.0	91.0	0.0	120.0	0.0	0.0	42.0	0.0	0.0	15.0	18.0	0.0	0.0	16.0	0.0	35.0	37.0	0.0	0.0	16.0	0.0	0.0	0.0	65.0	13.0	0.0	19.0	24.0
f44b411cff898c8030aaeecc45887449	0.0	16.0	12.0	0.0	0.0	0.0	48.0	0.0	6.0	50.0	0.0	14.0	0.0	0.0	0.0	0.0	0.0	0.0	127.0	0.0	20.0	0.0	0.0	0.0	0.0	0.0	0.0	0.0	0.0	23.0	13.0	0.0	0.0	0.0	0.0	0.0	0.0	1.0	19.0	0.0	288.0	0.0	0.0	0.0	0.0	0.0
dfa00c0d0351f85148f7c9b312c8883b	0.0	0.0	12.0	0.0	15.0	25.0	36.0	0.0	11.0	0.0	0.0	0.0	8.0	0.0	24.0	13.0	0.0	28.0	10.0	25.0	0.0	0.0	0.0	0.0	18.0	15.0	0.0	0.0	23.0	16.0	15.0	20.0	12.0	27.0	25.0	15.0	13.0	0.0	11.0	26.0	0.0	15.0	12.0	44.0	22.0	14.0
2680b346c094d3022201b39d4f370c5f	0.0	0.0	0.0	0.0	0.0	43.0	0.0	0.0	26.0	0.0	0.0	51.0	19.0	0.0	0.0	0.0	128.0	17.0	43.0	0.0	12.0	0.0	27.0	61.0	0.0	42.0	0.0	0.0	0.0	0.0	0.0	0.0	21.0	0.0	0.0	0.0	0.0	12.0	17.0	0.0	14.0	15.0	16.0	0.0	18.0	10.0
bc6ac4f9e23ef4425b31efe62bce2e6b	0.0	0.0	17.0	22.0	7.0	48.0	0.0	0.0	29.0	0.0	17.0	69.0	11.0	0.0	0.0	33.0	0.0	0.0	0.0	0.0	48.0	40.0	0.0	0.0	0.0	0.0	0.0	23.0	0.0	0.0	0.0	46.0	25.0	18.0	20.0	16.0	8.0	0.0	0.0	65.0	0.0	0.0	0.0	21.0	14.0	41.0
916d684b604c08cae2da2a6692c1312f	0.0	0.0	27.0	0.0	0.0	0.0	0.0	0.0	15.0	13.0	0.0	0.0	16.0	21.0	0.0	15.0	42.0	17.0	0.0	21.0	15.0	0.0	0.0	0.0	0.0	0.0	0.0	0.0	33.0	0.0	20.0	25.0	20.0	30.0	26.0	13.0	20.0	21.0	10.0	0.0	30.0	14.0	12.0	0.0	28.0	0.0
e9973a35a8f7d570eff07cd8c9a87255	0.0	0.0	17.0	16.0	0.0	0.0	0.0	0.0	4.0	0.0	0.0	0.0	19.0	0.0	0.0	7.0	0.0	9.0	0.0	34.0	26.0	0.0	0.0	0.0	0.0	0.0	0.0	21.0	50.0	0.0	7.0	29.0	83.0	17.0	16.0	0.0	0.0	0.0	0.0	25.0	0.0	15.0	16.0	30.0	25.0	19.0
062aef07d9028ff969e9950b6e9c168c	0.0	0.0	115.0	0.0	0.0	9.0	0.0	0.0	0.0	0.0	0.0	0.0	0.0	15.0	33.0	0.0	0.0	0.0	102.0	103.0	0.0	0.0	0.0	24.0	0.0	15.0	0.0	0.0	0.0	0.0	0.0	10.0	22.0	51.0	54.0	0.0	0.0	0.0	5.0	0.0	0.0	22.0	0.0	16.0	56.0	0.0
478835676a6f2a6d53c0d1ce2f2b3f14	6.0	60.0	0.0	12.0	23.0	0.0	7.0	12.0	12.0	16.0	180.0	48.0	8.0	11.0	0.0	16.0	0.0	4.0	9.0	5.0	28.0	16.0	0.0	10.0	0.0	15.0	14.0	0.0	0.0	0.0	5.0	0.0	0.0	0.0	0.0	0.0	6.0	11.0	11.0	0.0	3.0	27.0	10.0	0.0	0.0	0.0
9a4ad570d36ffeeddb2c3c1dcbd53bcb	60.0	11.0	0.0	0.0	12.0	14.0	24.0	0.0	5.0	20.0	0.0	19.0	0.0	0.0	60.0	0.0	38.0	0.0	13.0	0.0	28.0	0.0	45.0	44.0	25.0	20.0	37.0	0.0	0.0	30.0	19.0	0.0	0.0	9.0	7.0	0.0	14.0	0.0	27.0	12.0	0.0	14.0	4.0	0.0	0.0	0.0
f5eea970333e6c25a1aec33f97ad0df3	7.0	38.0	3.0	95.0	8.0	44.0	0.0	0.0	11.0	0.0	99.0	24.0	14.0	9.0	0.0	7.0	28.0	5.0	0.0	0.0	0.0	15.0	9.0	41.0	0.0	0.0	11.0	9.0	0.0	0.0	0.0	6.0	14.0	17.0	18.0	4.0	0.0	8.0	24.0	0.0	13.0	0.0	3.0	0.0	7.0	0.0
2fd70a3a0e9ceba1ac95335d32cf603e	0.0	0.0	23.0	0.0	15.0	17.0	16.0	0.0	0.0	9.0	0.0	10.0	19.0	23.0	18.0	18.0	0.0	8.0	0.0	15.0	0.0	0.0	31.0	0.0	13.0	22.0	24.0	35.0	17.0	0.0	12.0	26.0	26.0	17.0	15.0	8.0	0.0	0.0	10.0	16.0	0.0	28.0	8.0	17.0	17.0	26.0
f201249015436acd5f3345412748da19	19.0	18.0	14.0	5.0	29.0	18.0	10.0	23.0	4.0	9.0	12.0	9.0	23.0	26.0	5.0	15.0	26.0	15.0	8.0	8.0	11.0	10.0	5.0	9.0	11.0	13.0	6.0	0.0	18.0	8.0	10.0	19.0	9.0	13.0	17.0	16.0	16.0	14.0	6.0	0.0	17.0	6.0	17.0	13.0	8.0	18.0
58636988ef6d1563fe0c678527ffbd52	0.0	0.0	28.0	0.0	0.0	53.0	122.0	8.0	61.0	18.0	13.0	0.0	0.0	0.0	29.0	24.0	12.0	0.0	0.0	24.0	9.0	14.0	17.0	32.0	14.0	0.0	69.0	0.0	0.0	10.0	6.0	0.0	0.0	0.0	0.0	0.0	10.0	0.0	0.0	0.0	0.0	16.0	7.0	0.0	0.0	6.0
f67207e67bb5942a184b16f0319463d3	0.0	0.0	0.0	0.0	0.0	0.0	24.0	0.0	0.0	0.0	0.0	0.0	0.0	0.0	19.0	0.0	0.0	0.0	0.0	40.0	0.0	8.0	0.0	0.0	0.0	0.0	0.0	46.0	79.0	23.0	12.0	18.0	5.0	9.0	7.0	3.0	17.0	0.0	0.0	0.0	0.0	0.0	13.0	56.0	107.0	52.0
3a4533ff1910674194baa7bd3eb2044c	0.0	6.0	0.0	0.0	0.0	0.0	23.0	30.0	10.0	6.0	0.0	0.0	0.0	0.0	0.0	0.0	0.0	18.0	26.0	0.0	0.0	12.0	32.0	23.0	0.0	0.0	14.0	42.0	14.0	15.0	6.0	12.0	24.0	21.0	18.0	0.0	0.0	0.0	25.0	42.0	10.0	23.0	20.0	37.0	7.0	43.0
051e0cab03f101d82290f230ae5fab45	11.0	17.0	12.0	0.0	0.0	30.0	10.0	9.0	14.0	15.0	0.0	0.0	26.0	0.0	0.0	13.0	0.0	21.0	0.0	0.0	0.0	0.0	9.0	0.0	16.0	13.0	11.0	8.0	27.0	0.0	17.0	22.0	18.0	17.0	21.0	5.0	0.0	22.0	9.0	18.0	0.0	17.0	10.0	22.0	15.0	11.0
6ba68f530424d96adb3e2aef962d81a3	18.0	33.0	0.0	0.0	19.0	0.0	12.0	26.0	21.0	8.0	33.0	165.0	0.0	39.0	0.0	19.0	0.0	9.0	0.0	24.0	0.0	13.0	0.0	36.0	0.0	25.0	15.0	0.0	0.0	0.0	0.0	0.0	0.0	0.0	0.0	33.0	0.0	15.0	0.0	0.0	5.0	0.0	19.0	0.0	0.0	0.0
b48e40e82994c8926941a4ecad93250c	0.0	0.0	0.0	0.0	0.0	51.0	0.0	23.0	20.0	9.0	0.0	0.0	0.0	23.0	0.0	9.0	0.0	9.0	26.0	19.0	0.0	0.0	0.0	25.0	0.0	0.0	13.0	30.0	0.0	0.0	0.0	0.0	22.0	28.0	27.0	22.0	0.0	11.0	6.0	25.0	37.0	21.0	4.0	37.0	22.0	38.0
7a284fcd927ea14b2188eaf4c4d19742	0.0	0.0	62.0	0.0	0.0	0.0	0.0	0.0	0.0	0.0	0.0	0.0	0.0	0.0	0.0	0.0	0.0	0.0	0.0	276.0	0.0	0.0	0.0	0.0	0.0	0.0	0.0	0.0	81.0	0.0	0.0	31.0	86.0	0.0	0.0	0.0	0.0	0.0	0.0	0.0	0.0	0.0	0.0	79.0	0.0	0.0
9a64dee012b4cde999726e9b399386e2	0.0	42.0	0.0	27.0	0.0	10.0	17.0	0.0	0.0	4.0	6.0	19.0	11.0	16.0	16.0	17.0	0.0	21.0	0.0	0.0	25.0	17.0	7.0	8.0	7.0	0.0	26.0	19.0	24.0	0.0	10.0	21.0	0.0	0.0	0.0	8.0	13.0	16.0	2.0	0.0	23.0	30.0	13.0	12.0	11.0	17.0
9516f083a526701f30e1327b5d5a8655	43.0	4.0	39.0	5.0	0.0	0.0	10.0	7.0	0.0	2.0	0.0	17.0	17.0	65.0	0.0	8.0	14.0	12.0	0.0	11.0	13.0	0.0	25.0	5.0	22.0	7.0	31.0	17.0	0.0	37.0	4.0	9.0	2.0	16.0	13.0	0.0	0.0	8.0	9.0	0.0	9.0	17.0	8.0	15.0	19.0	13.0
b017f7fb38cc1f624da2a3a511b2fc27	0.0	9.0	6.0	0.0	0.0	10.0	55.0	10.0	11.0	4.0	18.0	0.0	0.0	0.0	17.0	10.0	3.0	9.0	15.0	0.0	0.0	0.0	8.0	10.0	14.0	19.0	5.0	0.0	0.0	28.0	14.0	8.0	0.0	0.0	0.0	17.0	0.0	21.0	64.0	30.0	5.0	6.0	11.0	22.0	30.0	21.0
a87c6ccdfc6e424c1e6b6a1611f29500	14.0	3.0	0.0	20.0	0.0	11.0	17.0	21.0	12.0	8.0	0.0	16.0	14.0	15.0	4.0	20.0	11.0	28.0	0.0	0.0	20.0	8.0	17.0	20.0	14.0	10.0	19.0	0.0	0.0	9.0	8.0	2.0	12.0	0.0	0.0	11.0	12.0	24.0	35.0	0.0	0.0	6.0	13.0	0.0	7.0	7.0
e9971f28613ce996a02de5ff8b089c51	0.0	0.0	22.0	0.0	0.0	0.0	27.0	0.0	27.0	15.0	0.0	0.0	0.0	0.0	16.0	15.0	0.0	12.0	21.0	0.0	0.0	0.0	39.0	0.0	0.0	0.0	20.0	0.0	57.0	0.0	13.0	0.0	0.0	32.0	36.0	24.0	0.0	0.0	12.0	29.0	0.0	28.0	20.0	26.0	16.0	13.0
90613c55ddfab0a52abe036b42ba04a5	37.0	10.0	0.0	0.0	0.0	0.0	0.0	0.0	40.0	0.0	0.0	0.0	0.0	0.0	55.0	0.0	0.0	78.0	10.0	21.0	0.0	0.0	0.0	0.0	6.0	0.0	134.0	0.0	6.0	0.0	8.0	0.0	0.0	0.0	0.0	0.0	0.0	1.0	0.0	38.0	0.0	0.0	0.0	39.0	5.0	16.0
63a1e0d854925909cd18c7b88371174f	0.0	10.0	0.0	0.0	0.0	0.0	0.0	0.0	0.0	66.0	0.0	0.0	0.0	23.0	0.0	0.0	0.0	0.0	0.0	0.0	0.0	0.0	57.0	78.0	0.0	0.0	0.0	0.0	18.0	0.0	0.0	0.0	0.0	0.0	0.0	33.0	27.0	13.0	0.0	0.0	96.0	0.0	17.0	0.0	19.0	0.0
2941531af7169e726e393f256e7e1025	0.0	0.0	0.0	0.0	0.0	0.0	52.0	0.0	30.0	0.0	0.0	0.0	0.0	0.0	0.0	0.0	0.0	17.0	0.0	0.0	0.0	0.0	0.0	0.0	32.0	0.0	0.0	24.0	0.0	0.0	56.0	0.0	7.0	64.0	67.0	21.0	0.0	0.0	0.0	51.0	0.0	22.0	24.0	30.0	0.0	0.0
2e690390f97a5d27e0fd2519a4288259	12.0	0.0	6.0	11.0	10.0	24.0	45.0	0.0	18.0	10.0	0.0	0.0	1.0	11.0	23.0	0.0	0.0	32.0	15.0	0.0	7.0	0.0	0.0	13.0	0.0	0.0	31.0	13.0	0.0	20.0	10.0	0.0	11.0	8.0	9.0	11.0	14.0	9.0	5.0	51.0	0.0	28.0	2.0	22.0	0.0	0.0
372bfad1e1ebbac781edb97536ede689	10.0	2.0	21.0	0.0	9.0	27.0	10.0	0.0	11.0	26.0	14.0	0.0	27.0	23.0	0.0	14.0	53.0	0.0	8.0	8.0	0.0	5.0	3.0	26.0	41.0	7.0	10.0	8.0	0.0	0.0	5.0	22.0	31.0	11.0	11.0	14.0	5.0	15.0	6.0	0.0	0.0	8.0	11.0	33.0	3.0	0.0
9bcc4312cad7ccc6d65956e11aa303e8	0.0	0.0	0.0	0.0	28.0	0.0	27.0	0.0	17.0	3.0	0.0	12.0	19.0	76.0	6.0	0.0	43.0	18.0	23.0	19.0	0.0	21.0	37.0	23.0	0.0	29.0	11.0	0.0	0.0	18.0	10.0	0.0	6.0	0.0	0.0	39.0	6.0	0.0	0.0	20.0	22.0	0.0	10.0	0.0	0.0	0.0
320d297f6ea37b81ae1427fcc2f8ce57	0.0	0.0	0.0	46.0	0.0	0.0	0.0	0.0	19.0	6.0	0.0	0.0	17.0	0.0	0.0	21.0	0.0	31.0	0.0	42.0	0.0	0.0	0.0	0.0	25.0	18.0	0.0	42.0	36.0	0.0	16.0	18.0	22.0	29.0	24.0	0.0	0.0	0.0	9.0	0.0	0.0	18.0	0.0	0.0	14.0	18.0
ad2e0fad335c2f812b862557663f213f	44.0	0.0	0.0	16.0	24.0	0.0	0.0	0.0	15.0	3.0	16.0	0.0	0.0	24.0	27.0	0.0	0.0	24.0	11.0	14.0	13.0	0.0	26.0	28.0	19.0	19.0	29.0	10.0	0.0	50.0	15.0	22.0	0.0	0.0	0.0	11.0	8.0	13.0	4.0	0.0	19.0	0.0	27.0	0.0	0.0	10.0
f0e6f5ea70f9de5c4687eb967975b7e9	0.0	0.0	0.0	0.0	0.0	15.0	29.0	0.0	0.0	14.0	0.0	0.0	0.0	0.0	19.0	0.0	0.0	20.0	35.0	0.0	0.0	16.0	0.0	0.0	0.0	29.0	0.0	0.0	21.0	22.0	25.0	0.0	0.0	17.0	21.0	25.0	32.0	0.0	0.0	96.0	0.0	0.0	15.0	29.0	21.0	21.0
294e7d207ab55b4dc5009f5997f85984	38.0	0.0	44.0	0.0	0.0	45.0	0.0	0.0	29.0	17.0	0.0	0.0	27.0	22.0	0.0	14.0	23.0	15.0	35.0	0.0	74.0	0.0	0.0	0.0	0.0	19.0	27.0	30.0	0.0	0.0	0.0	0.0	0.0	0.0	0.0	0.0	20.0	16.0	22.0	0.0	0.0	0.0	0.0	0.0	0.0	0.0
359a743d8972790bffa070355ca22664	0.0	0.0	0.0	12.0	0.0	0.0	32.0	32.0	28.0	6.0	11.0	0.0	0.0	9.0	49.0	21.0	0.0	9.0	15.0	34.0	0.0	0.0	0.0	0.0	0.0	0.0	22.0	31.0	0.0	44.0	5.0	0.0	0.0	0.0	0.0	14.0	38.0	0.0	0.0	31.0	0.0	27.0	0.0	42.0	15.0	0.0
5bacd9cb5adc97a48734dbd285a12b86	0.0	0.0	0.0	0.0	0.0	0.0	0.0	0.0	0.0	0.0	0.0	0.0	60.0	0.0	0.0	0.0	0.0	0.0	0.0	0.0	0.0	0.0	0.0	0.0	0.0	0.0	0.0	0.0	0.0	0.0	0.0	0.0	9.0	263.0	269.0	0.0	0.0	0.0	0.0	0.0	0.0	0.0	0.0	0.0	0.0	0.0
6c75e1129553769176f88cae2131a15d	0.0	0.0	0.0	24.0	0.0	0.0	7.0	38.0	23.0	7.0	0.0	0.0	0.0	0.0	28.0	27.0	0.0	12.0	0.0	11.0	12.0	16.0	28.0	7.0	0.0	13.0	28.0	20.0	0.0	35.0	0.0	10.0	8.0	0.0	0.0	13.0	0.0	0.0	17.0	27.0	0.0	31.0	20.0	15.0	12.0	12.0
01ba8e77fa82281e714dcec8194fe188	0.0	0.0	9.0	12.0	0.0	11.0	50.0	0.0	33.0	0.0	9.0	0.0	0.0	9.0	15.0	8.0	0.0	34.0	48.0	10.0	0.0	27.0	0.0	0.0	14.0	15.0	0.0	13.0	20.0	28.0	20.0	6.0	4.0	0.0	0.0	14.0	9.0	4.0	14.0	18.0	2.0	21.0	14.0	4.0	3.0	12.0
c9b18d7dcee23512e457e61ab4123978	3.0	48.0	0.0	0.0	0.0	0.0	0.0	0.0	0.0	12.0	0.0	0.0	0.0	0.0	8.0	2.0	0.0	0.0	84.0	0.0	0.0	8.0	0.0	28.0	5.0	0.0	6.0	0.0	0.0	35.0	4.0	0.0	0.0	0.0	0.0	5.0	0.0	8.0	11.0	0.0	302.0	0.0	1.0	0.0	0.0	0.0
6e60784f09d15aceda7ce71bc27d06f1	0.0	0.0	0.0	0.0	17.0	0.0	13.0	0.0	0.0	28.0	0.0	25.0	0.0	0.0	0.0	0.0	0.0	13.0	0.0	0.0	24.0	13.0	31.0	19.0	0.0	16.0	0.0	15.0	0.0	0.0	15.0	57.0	46.0	0.0	0.0	0.0	24.0	3.0	0.0	0.0	0.0	0.0	36.0	0.0	0.0	52.0
0263b1ef019b7647cd89720af58bc50c	29.0	43.0	10.0	0.0	36.0	18.0	0.0	0.0	0.0	19.0	24.0	0.0	0.0	0.0	20.0	38.0	0.0	4.0	0.0	22.0	0.0	32.0	0.0	0.0	28.0	23.0	20.0	6.0	14.0	19.0	14.0	0.0	0.0	0.0	0.0	29.0	21.0	19.0	10.0	0.0	0.0	0.0	9.0	0.0	12.0	0.0
51aa4979a02e0d62dd120b19a3eaba5b	0.0	0.0	25.0	22.0	16.0	0.0	11.0	0.0	23.0	18.0	0.0	0.0	18.0	11.0	0.0	31.0	0.0	12.0	0.0	0.0	37.0	43.0	16.0	0.0	50.0	0.0	50.0	14.0	0.0	0.0	15.0	0.0	5.0	0.0	0.0	24.0	0.0	15.0	11.0	0.0	0.0	0.0	13.0	0.0	11.0	9.0
045a5945523ee1302e7a74d7e29862f6	11.0	0.0	24.0	0.0	0.0	0.0	15.0	0.0	26.0	0.0	0.0	0.0	11.0	0.0	6.0	0.0	0.0	8.0	0.0	0.0	0.0	0.0	0.0	0.0	0.0	19.0	0.0	43.0	12.0	0.0	0.0	22.0	102.0	0.0	0.0	0.0	16.0	0.0	26.0	31.0	35.0	4.0	0.0	0.0	25.0	17.0
a4cd100ab603b7832acabd07dc0efa46	17.0	23.0	0.0	17.0	18.0	20.0	0.0	24.0	14.0	17.0	36.0	21.0	5.0	0.0	0.0	14.0	22.0	5.0	0.0	0.0	19.0	21.0	0.0	23.0	0.0	51.0	13.0	0.0	0.0	0.0	14.0	0.0	2.0	0.0	0.0	18.0	8.0	25.0	8.0	0.0	16.0	0.0	11.0	0.0	10.0	10.0
22bf67b6252423e9c5d2e2d4f9874e25	14.0	22.0	12.0	40.0	26.0	0.0	48.0	0.0	0.0	1.0	0.0	0.0	13.0	21.0	13.0	10.0	33.0	0.0	15.0	26.0	16.0	9.0	13.0	10.0	30.0	18.0	36.0	13.0	0.0	28.0	13.0	0.0	0.0	23.0	19.0	0.0	7.0	8.0	10.0	0.0	5.0	10.0	19.0	0.0	0.0	0.0
092ca24cc51b65ed0fb222e2b5602efb	0.0	35.0	33.0	0.0	0.0	0.0	0.0	0.0	8.0	39.0	22.0	30.0	0.0	0.0	19.0	0.0	16.0	5.0	0.0	36.0	0.0	25.0	0.0	25.0	0.0	0.0	25.0	14.0	0.0	0.0	17.0	10.0	8.0	0.0	0.0	0.0	18.0	35.0	0.0	0.0	27.0	2.0	0.0	7.0	15.0	0.0
586fc152d037b5347d279736c6ba4c96	0.0	0.0	0.0	0.0	0.0	50.0	42.0	0.0	38.0	14.0	0.0	0.0	30.0	0.0	0.0	0.0	41.0	0.0	33.0	45.0	27.0	0.0	0.0	43.0	0.0	0.0	0.0	0.0	0.0	0.0	0.0	0.0	0.0	0.0	0.0	0.0	0.0	24.0	32.0	0.0	43.0	0.0	27.0	0.0	0.0	0.0
0d14964ab5c6200ba96db06da78fb53f	11.0	7.0	0.0	10.0	13.0	6.0	0.0	13.0	9.0	4.0	0.0	0.0	9.0	12.0	0.0	11.0	12.0	14.0	0.0	19.0	0.0	0.0	0.0	8.0	8.0	0.0	11.0	23.0	18.0	0.0	8.0	31.0	38.0	21.0	19.0	7.0	5.0	0.0	5.0	0.0	14.0	21.0	10.0	21.0	16.0	30.0
cd1571072d1b481b64e810ce5492ed2b	0.0	0.0	0.0	0.0	0.0	0.0	0.0	0.0	160.0	0.0	130.0	0.0	0.0	0.0	0.0	0.0	0.0	0.0	0.0	0.0	0.0	0.0	0.0	0.0	0.0	0.0	0.0	0.0	0.0	0.0	0.0	0.0	0.0	0.0	0.0	0.0	0.0	0.0	0.0	190.0	0.0	0.0	0.0	0.0	0.0	0.0
62ebd432da3df0963e7bb2f263ea0658	12.0	0.0	1.0	40.0	6.0	0.0	6.0	20.0	10.0	18.0	0.0	11.0	9.0	24.0	13.0	0.0	0.0	33.0	0.0	11.0	28.0	0.0	25.0	18.0	20.0	0.0	20.0	0.0	0.0	0.0	18.0	0.0	5.0	0.0	0.0	8.0	8.0	11.0	35.0	0.0	18.0	12.0	5.0	10.0	0.0	8.0
cb53af6f7b67ca008c3e00cb8e31f91a	35.0	0.0	0.0	0.0	16.0	29.0	0.0	0.0	18.0	6.0	37.0	0.0	0.0	0.0	49.0	0.0	0.0	7.0	0.0	0.0	0.0	0.0	0.0	0.0	0.0	27.0	0.0	42.0	0.0	0.0	13.0	0.0	0.0	0.0	0.0	5.0	13.0	41.0	18.0	0.0	0.0	0.0	29.0	20.0	26.0	43.0
b2e5df0320f624d7f542d7659ef5b9d4	0.0	0.0	0.0	0.0	0.0	104.0	0.0	50.0	0.0	0.0	0.0	0.0	0.0	0.0	55.0	0.0	58.0	0.0	0.0	0.0	0.0	0.0	0.0	45.0	69.0	0.0	0.0	0.0	0.0	68.0	16.0	0.0	0.0	0.0	0.0	0.0	0.0	0.0	0.0	0.0	0.0	53.0	0.0	0.0	47.0	0.0
ad6471b355934b2e10f5b03a1b5833c5	11.0	7.0	7.0	20.0	0.0	10.0	17.0	13.0	16.0	10.0	7.0	10.0	16.0	11.0	8.0	10.0	12.0	18.0	0.0	0.0	11.0	16.0	8.0	10.0	7.0	15.0	17.0	6.0	13.0	13.0	12.0	13.0	10.0	0.0	0.0	12.0	4.0	7.0	8.0	0.0	11.0	15.0	6.0	21.0	25.0	12.0
707f0011b4b807c22d1cf958dc8c4c38	10.0	1.0	20.0	2.0	7.0	0.0	22.0	0.0	3.0	8.0	11.0	10.0	3.0	25.0	10.0	13.0	43.0	9.0	7.0	10.0	8.0	0.0	29.0	25.0	39.0	27.0	0.0	17.0	3.0	42.0	1.0	8.0	0.0	6.0	8.0	16.0	4.0	13.0	32.0	4.0	6.0	3.0	12.0	0.0	0.0	11.0
ab19dfe71c7d60d2e45b11364fd5f2c5	0.0	32.0	0.0	46.0	0.0	0.0	0.0	0.0	12.0	0.0	12.0	0.0	35.0	20.0	0.0	37.0	33.0	0.0	0.0	0.0	0.0	13.0	0.0	0.0	53.0	0.0	0.0	20.0	32.0	0.0	12.0	0.0	7.0	0.0	0.0	0.0	17.0	9.0	16.0	0.0	0.0	0.0	12.0	0.0	17.0	38.0
740da07a09fbbb555d6b946d6a0b1e87	28.0	0.0	0.0	0.0	0.0	25.0	33.0	60.0	22.0	14.0	0.0	18.0	0.0	34.0	0.0	0.0	0.0	11.0	0.0	0.0	38.0	0.0	0.0	0.0	0.0	0.0	15.0	0.0	0.0	0.0	14.0	0.0	25.0	0.0	0.0	24.0	0.0	20.0	15.0	20.0	24.0	20.0	0.0	0.0	0.0	0.0
7afd6aa24fe96aa23adb135755def2a7	25.0	36.0	0.0	16.0	0.0	0.0	0.0	0.0	45.0	0.0	44.0	0.0	25.0	0.0	0.0	0.0	0.0	0.0	0.0	0.0	0.0	0.0	32.0	21.0	0.0	0.0	0.0	0.0	0.0	0.0	0.0	0.0	28.0	59.0	50.0	0.0	0.0	0.0	52.0	0.0	0.0	0.0	0.0	0.0	0.0	0.0
c42cd2ca4a1d40697b6c126c75ef8274	5.0	11.0	29.0	0.0	20.0	25.0	0.0	21.0	2.0	36.0	10.0	8.0	4.0	4.0	0.0	9.0	0.0	0.0	0.0	26.0	0.0	23.0	0.0	5.0	0.0	38.0	0.0	0.0	11.0	0.0	0.0	16.0	0.0	55.0	52.0	21.0	0.0	8.0	3.0	0.0	12.0	3.0	5.0	18.0	11.0	11.0
f6e31217c6f692c0fd315199aa4eb0c9	21.0	11.0	20.0	15.0	4.0	0.0	0.0	0.0	13.0	0.0	36.0	0.0	17.0	27.0	9.0	8.0	16.0	0.0	14.0	0.0	26.0	11.0	8.0	27.0	15.0	0.0	0.0	5.0	26.0	0.0	0.0	10.0	0.0	0.0	0.0	7.0	0.0	21.0	14.0	15.0	24.0	0.0	4.0	23.0	15.0	27.0
f71c37312825b4d870b11cdc56184085	63.0	0.0	0.0	0.0	0.0	0.0	8.0	0.0	0.0	0.0	0.0	225.0	0.0	63.0	0.0	23.0	0.0	0.0	39.0	0.0	0.0	0.0	0.0	4.0	0.0	0.0	0.0	0.0	0.0	39.0	0.0	0.0	0.0	0.0	0.0	7.0	3.0	0.0	71.0	0.0	0.0	3.0	3.0	2.0	0.0	0.0
ae0ac88aa1f02b41e5eb0803a996398c	0.0	41.0	0.0	0.0	0.0	0.0	0.0	0.0	18.0	0.0	26.0	0.0	20.0	0.0	0.0	0.0	0.0	23.0	0.0	0.0	0.0	0.0	17.0	0.0	30.0	0.0	0.0	21.0	20.0	0.0	12.0	61.0	23.0	0.0	0.0	0.0	0.0	9.0	8.0	0.0	0.0	16.0	0.0	23.0	12.0	21.0
63b841e137d7bdb6b125658c89873573	0.0	5.0	0.0	0.0	0.0	0.0	25.0	0.0	0.0	31.0	0.0	0.0	2.0	28.0	0.0	0.0	0.0	5.0	32.0	0.0	16.0	42.0	0.0	22.0	19.0	0.0	39.0	44.0	0.0	0.0	0.0	0.0	3.0	0.0	0.0	0.0	0.0	17.0	31.0	0.0	0.0	24.0	19.0	64.0	0.0	0.0
57b98890e653ac98e8db1d134f4f52fd	77.0	38.0	0.0	0.0	15.0	24.0	0.0	6.0	0.0	0.0	6.0	0.0	0.0	35.0	0.0	0.0	73.0	0.0	0.0	0.0	0.0	0.0	13.0	36.0	0.0	25.0	28.0	0.0	0.0	0.0	0.0	0.0	0.0	0.0	0.0	5.0	5.0	0.0	0.0	0.0	150.0	9.0	5.0	0.0	0.0	0.0
ad50211c5507daf9640a16621ca7195e	34.0	28.0	0.0	30.0	0.0	23.0	19.0	0.0	15.0	24.0	47.0	27.0	9.0	0.0	0.0	32.0	0.0	15.0	11.0	0.0	22.0	0.0	0.0	29.0	29.0	0.0	19.0	0.0	0.0	0.0	4.0	0.0	0.0	0.0	0.0	0.0	0.0	0.0	0.0	9.0	26.0	14.0	7.0	0.0	0.0	0.0
1d89fa5963f20bbfac8eb0481257b97c	0.0	1.0	11.0	0.0	7.0	0.0	17.0	3.0	27.0	15.0	8.0	0.0	25.0	56.0	0.0	21.0	9.0	0.0	2.0	6.0	84.0	6.0	5.0	6.0	0.0	0.0	32.0	0.0	0.0	0.0	2.0	0.0	0.0	0.0	0.0	0.0	0.0	2.0	6.0	11.0	10.0	0.0	9.0	0.0	66.0	0.0
e87f8770bb860969d450e45eb46ece65	0.0	0.0	24.0	0.0	0.0	0.0	0.0	41.0	0.0	31.0	0.0	31.0	0.0	17.0	0.0	0.0	0.0	0.0	0.0	0.0	0.0	24.0	0.0	17.0	0.0	29.0	24.0	15.0	0.0	0.0	40.0	0.0	0.0	0.0	0.0	0.0	0.0	49.0	0.0	0.0	70.0	0.0	0.0	27.0	0.0	0.0
5f1709667dceb291d1f97ab317886c62	0.0	80.0	0.0	0.0	0.0	71.0	0.0	68.0	0.0	0.0	75.0	0.0	22.0	0.0	0.0	49.0	0.0	0.0	0.0	0.0	0.0	110.0	0.0	0.0	0.0	0.0	0.0	0.0	0.0	0.0	0.0	0.0	0.0	0.0	0.0	0.0	0.0	42.0	0.0	0.0	0.0	0.0	0.0	0.0	0.0	0.0
544dc96971c3d47ea28be8ed64d6e42a	0.0	15.0	0.0	0.0	0.0	0.0	0.0	0.0	15.0	0.0	0.0	0.0	0.0	0.0	0.0	0.0	0.0	14.0	43.0	0.0	0.0	0.0	69.0	50.0	0.0	41.0	0.0	52.0	0.0	98.0	22.0	0.0	0.0	0.0	0.0	0.0	0.0	0.0	41.0	0.0	0.0	15.0	0.0	0.0	0.0	0.0
943c082073127416a931cf9247e7aa90	0.0	0.0	0.0	0.0	32.0	0.0	0.0	0.0	0.0	13.0	0.0	0.0	0.0	93.0	57.0	27.0	0.0	14.0	0.0	26.0	0.0	11.0	29.0	0.0	0.0	0.0	0.0	0.0	0.0	0.0	43.0	45.0	9.0	14.0	13.0	0.0	0.0	7.0	0.0	0.0	0.0	0.0	0.0	0.0	0.0	30.0
deef95230e7b3804ca0eff22a09145d2	0.0	0.0	33.0	0.0	0.0	0.0	0.0	0.0	0.0	0.0	0.0	0.0	0.0	0.0	0.0	0.0	0.0	11.0	0.0	0.0	0.0	27.0	0.0	0.0	0.0	28.0	27.0	23.0	18.0	52.0	7.0	25.0	20.0	29.0	22.0	0.0	20.0	0.0	28.0	0.0	0.0	0.0	36.0	27.0	19.0	0.0
3c271edfdddd37c2b7707624bceaffa9	0.0	0.0	50.0	0.0	0.0	0.0	33.0	0.0	0.0	0.0	0.0	0.0	25.0	0.0	0.0	0.0	0.0	0.0	0.0	0.0	0.0	0.0	0.0	0.0	0.0	0.0	0.0	0.0	76.0	0.0	0.0	46.0	44.0	0.0	0.0	0.0	0.0	0.0	0.0	30.0	0.0	16.0	12.0	27.0	29.0	36.0
eac3f756edc2c3809d12fcb84978b7d4	0.0	0.0	8.0	0.0	0.0	21.0	18.0	0.0	5.0	5.0	4.0	0.0	11.0	27.0	18.0	0.0	0.0	0.0	14.0	21.0	0.0	10.0	17.0	0.0	0.0	4.0	0.0	43.0	9.0	20.0	0.0	10.0	0.0	24.0	21.0	28.0	28.0	0.0	25.0	16.0	0.0	26.0	3.0	13.0	8.0	28.0
2c870a2e8f133ce14f44aa1d9fd18820	0.0	0.0	0.0	0.0	0.0	16.0	32.0	0.0	0.0	0.0	0.0	0.0	0.0	14.0	0.0	0.0	0.0	0.0	48.0	32.0	0.0	0.0	31.0	0.0	0.0	19.0	0.0	21.0	69.0	18.0	3.0	0.0	0.0	0.0	0.0	0.0	28.0	9.0	0.0	15.0	0.0	32.0	17.0	0.0	34.0	32.0
f207b4eae1309befd36bb0b7378d5ab9	18.0	0.0	0.0	0.0	0.0	0.0	0.0	0.0	0.0	0.0	0.0	0.0	0.0	54.0	0.0	0.0	62.0	8.0	0.0	36.0	0.0	0.0	10.0	0.0	0.0	17.0	0.0	21.0	23.0	0.0	0.0	24.0	15.0	16.0	23.0	0.0	22.0	0.0	19.0	0.0	19.0	0.0	18.0	27.0	26.0	18.0
9be3fab2b92ddcfd508198e33a09d3df	23.0	26.0	34.0	0.0	0.0	33.0	0.0	0.0	0.0	26.0	13.0	0.0	49.0	0.0	0.0	0.0	0.0	0.0	0.0	0.0	0.0	0.0	0.0	0.0	0.0	0.0	0.0	0.0	0.0	0.0	0.0	22.0	0.0	0.0	0.0	0.0	0.0	29.0	0.0	0.0	0.0	12.0	16.0	0.0	12.0	37.0
4f0b20706f18b599c31628949385ec6e	0.0	0.0	0.0	21.0	0.0	24.0	0.0	0.0	24.0	8.0	13.0	0.0	0.0	0.0	0.0	0.0	13.0	9.0	14.0	0.0	0.0	0.0	14.0	0.0	0.0	13.0	19.0	15.0	0.0	0.0	30.0	0.0	12.0	16.0	20.0	16.0	0.0	0.0	16.0	0.0	31.0	9.0	19.0	15.0	21.0	0.0
5bcc3bbd3bc177881318e9f9fdf042c7	49.0	0.0	0.0	20.0	0.0	0.0	0.0	0.0	18.0	6.0	58.0	0.0	16.0	0.0	0.0	0.0	0.0	14.0	0.0	15.0	0.0	0.0	0.0	42.0	0.0	26.0	65.0	22.0	0.0	0.0	0.0	0.0	0.0	47.0	43.0	0.0	0.0	15.0	21.0	0.0	0.0	0.0	0.0	0.0	0.0	0.0
e64249b6e0b8b195297408a8565e633b	0.0	0.0	56.0	0.0	0.0	44.0	0.0	25.0	13.0	11.0	0.0	0.0	0.0	0.0	0.0	0.0	0.0	12.0	49.0	38.0	27.0	0.0	0.0	0.0	0.0	0.0	34.0	20.0	0.0	46.0	12.0	26.0	0.0	0.0	0.0	0.0	25.0	9.0	0.0	0.0	0.0	32.0	0.0	23.0	0.0	0.0
9ac1e9788e86a9b324e27745bd0f301c	21.0	0.0	31.0	0.0	0.0	0.0	0.0	0.0	11.0	14.0	0.0	0.0	33.0	12.0	0.0	0.0	0.0	0.0	18.0	0.0	0.0	0.0	0.0	0.0	0.0	0.0	0.0	0.0	0.0	0.0	12.0	0.0	13.0	0.0	0.0	0.0	25.0	0.0	0.0	0.0	0.0	70.0	9.0	151.0	0.0	0.0
036bb124944831066fae2901a14cff8a	19.0	57.0	0.0	0.0	32.0	0.0	0.0	0.0	0.0	30.0	32.0	26.0	9.0	14.0	0.0	0.0	34.0	26.0	0.0	0.0	0.0	0.0	0.0	0.0	15.0	17.0	0.0	0.0	0.0	0.0	0.0	0.0	10.0	0.0	0.0	0.0	0.0	0.0	12.0	0.0	12.0	5.0	8.0	0.0	12.0	12.0
c152dfc8a6daa3b47e456f65e267e3e3	6.0	2.0	9.0	5.0	5.0	15.0	48.0	7.0	8.0	6.0	0.0	7.0	3.0	7.0	22.0	24.0	5.0	0.0	20.0	13.0	13.0	17.0	31.0	13.0	17.0	25.0	17.0	5.0	0.0	9.0	6.0	0.0	5.0	0.0	0.0	19.0	11.0	4.0	8.0	27.0	4.0	6.0	19.0	8.0	1.0	0.0
a729375969ea29c9306a7dcf975a621c	9.0	0.0	20.0	0.0	0.0	0.0	0.0	10.0	11.0	4.0	0.0	10.0	14.0	15.0	0.0	18.0	6.0	4.0	0.0	32.0	11.0	0.0	32.0	9.0	0.0	0.0	7.0	14.0	4.0	30.0	45.0	7.0	26.0	15.0	12.0	0.0	7.0	14.0	14.0	0.0	10.0	0.0	2.0	8.0	0.0	0.0
79bb4913082c35db634080f3267d7b6c	7.0	0.0	11.0	22.0	11.0	17.0	3.0	0.0	11.0	11.0	13.0	16.0	8.0	5.0	16.0	0.0	5.0	8.0	0.0	11.0	11.0	12.0	16.0	18.0	20.0	20.0	0.0	9.0	2.0	0.0	15.0	5.0	11.0	0.0	0.0	13.0	9.0	13.0	14.0	0.0	10.0	14.0	12.0	6.0	7.0	8.0
bb95e2c79c7adaa525fdacd519f0ff96	0.0	0.0	19.0	8.0	0.0	10.0	0.0	57.0	4.0	16.0	21.0	27.0	46.0	0.0	0.0	7.0	0.0	0.0	0.0	0.0	14.0	0.0	0.0	0.0	0.0	0.0	0.0	7.0	36.0	0.0	16.0	10.0	0.0	33.0	31.0	14.0	0.0	40.0	0.0	0.0	0.0	0.0	0.0	25.0	0.0	0.0
c0d85fd76a8201e2fb59ada962de5f1f	0.0	0.0	0.0	0.0	224.0	0.0	83.0	0.0	0.0	0.0	0.0	0.0	0.0	0.0	0.0	0.0	0.0	0.0	0.0	0.0	0.0	0.0	0.0	0.0	0.0	0.0	0.0	0.0	0.0	0.0	0.0	0.0	0.0	0.0	0.0	0.0	0.0	136.0	0.0	0.0	0.0	0.0	0.0	0.0	0.0	0.0
a27ae33d215f26c58685fd85c7c07bc0	0.0	0.0	0.0	0.0	0.0	0.0	0.0	29.0	0.0	0.0	21.0	0.0	0.0	0.0	0.0	0.0	0.0	17.0	0.0	29.0	0.0	21.0	29.0	0.0	0.0	32.0	0.0	39.0	0.0	0.0	23.0	16.0	18.0	0.0	0.0	15.0	0.0	13.0	35.0	0.0	0.0	0.0	19.0	0.0	26.0	15.0
ff29e0ff7c47e278a32894873eeb88ec	0.0	9.0	19.0	0.0	7.0	0.0	10.0	0.0	15.0	0.0	11.0	20.0	23.0	9.0	0.0	8.0	0.0	0.0	0.0	6.0	0.0	0.0	18.0	0.0	0.0	0.0	14.0	18.0	17.0	0.0	6.0	30.0	36.0	0.0	0.0	0.0	0.0	7.0	8.0	16.0	16.0	8.0	35.0	0.0	15.0	27.0
40f10709a5545d09dbe797f1d98fcad1	11.0	0.0	0.0	0.0	0.0	43.0	0.0	0.0	36.0	0.0	0.0	0.0	6.0	32.0	0.0	0.0	0.0	11.0	0.0	0.0	0.0	0.0	0.0	18.0	32.0	0.0	0.0	44.0	0.0	61.0	28.0	29.0	0.0	0.0	0.0	12.0	0.0	0.0	0.0	0.0	17.0	0.0	17.0	0.0	0.0	28.0
298020e7b7890996bc1ec59c57c35c86	0.0	36.0	0.0	0.0	0.0	52.0	0.0	0.0	5.0	0.0	0.0	0.0	0.0	0.0	36.0	0.0	0.0	19.0	37.0	0.0	0.0	0.0	35.0	0.0	0.0	0.0	0.0	0.0	0.0	0.0	9.0	0.0	0.0	0.0	0.0	37.0	32.0	0.0	0.0	0.0	0.0	32.0	17.0	0.0	35.0	0.0
cfab51eadec6702e91de5092039dbaf6	0.0	0.0	0.0	33.0	0.0	0.0	0.0	0.0	28.0	0.0	26.0	0.0	33.0	16.0	0.0	20.0	28.0	6.0	0.0	0.0	0.0	0.0	10.0	0.0	0.0	0.0	42.0	0.0	23.0	0.0	17.0	30.0	20.0	16.0	17.0	0.0	0.0	0.0	0.0	0.0	13.0	0.0	17.0	22.0	0.0	0.0
22aa01b17d060677bb20c818b6487396	0.0	98.0	0.0	0.0	0.0	0.0	0.0	0.0	32.0	0.0	0.0	0.0	0.0	0.0	0.0	18.0	0.0	0.0	0.0	0.0	0.0	0.0	0.0	0.0	0.0	0.0	32.0	0.0	0.0	0.0	0.0	34.0	0.0	0.0	0.0	0.0	0.0	0.0	0.0	218.0	0.0	0.0	0.0	0.0	0.0	0.0
2de7d4e26f22b3e70f9df77c1f4bd679	0.0	7.0	0.0	0.0	0.0	0.0	0.0	25.0	20.0	21.0	15.0	50.0	0.0	0.0	14.0	54.0	0.0	0.0	0.0	0.0	18.0	0.0	0.0	25.0	0.0	22.0	0.0	0.0	0.0	0.0	23.0	0.0	8.0	0.0	0.0	28.0	0.0	31.0	0.0	0.0	0.0	0.0	11.0	0.0	0.0	0.0
219e045c3ba10a8d2dade343dfa1f05d	0.0	0.0	0.0	10.0	0.0	58.0	78.0	36.0	30.0	17.0	0.0	58.0	0.0	0.0	0.0	19.0	0.0	14.0	0.0	0.0	0.0	37.0	0.0	0.0	0.0	0.0	0.0	0.0	0.0	57.0	0.0	0.0	0.0	0.0	0.0	0.0	36.0	0.0	23.0	0.0	0.0	0.0	0.0	0.0	0.0	0.0
58f4363baa850ae71013712a22e71feb	0.0	0.0	21.0	27.0	0.0	14.0	0.0	51.0	20.0	0.0	0.0	20.0	11.0	0.0	0.0	13.0	0.0	0.0	0.0	0.0	12.0	0.0	0.0	0.0	0.0	0.0	0.0	0.0	14.0	19.0	12.0	14.0	7.0	10.0	11.0	16.0	26.0	13.0	0.0	0.0	32.0	21.0	14.0	0.0	12.0	15.0
d83b0e7f016487f15f760af7f0b81b55	0.0	25.0	0.0	0.0	0.0	0.0	0.0	0.0	0.0	0.0	10.0	0.0	16.0	0.0	18.0	0.0	57.0	11.0	0.0	12.0	0.0	0.0	33.0	15.0	31.0	13.0	25.0	21.0	0.0	9.0	0.0	10.0	25.0	13.0	11.0	0.0	0.0	0.0	13.0	0.0	0.0	11.0	0.0	12.0	19.0	10.0
631b1b1c96d94f5cc6ee6012e0c97c7d	0.0	0.0	0.0	0.0	0.0	0.0	0.0	0.0	0.0	46.0	0.0	0.0	7.0	0.0	0.0	26.0	63.0	0.0	19.0	0.0	0.0	23.0	0.0	13.0	0.0	0.0	0.0	0.0	0.0	0.0	24.0	8.0	6.0	34.0	37.0	26.0	31.0	0.0	0.0	0.0	31.0	0.0	0.0	0.0	0.0	0.0
6a719bda7c696c81fa3879340a22525e	0.0	0.0	4.0	0.0	0.0	16.0	0.0	0.0	0.0	0.0	0.0	0.0	0.0	0.0	0.0	5.0	0.0	12.0	23.0	15.0	5.0	10.0	13.0	0.0	0.0	10.0	0.0	5.0	25.0	11.0	13.0	12.0	7.0	9.0	12.0	10.0	28.0	9.0	13.0	32.0	10.0	13.0	14.0	21.0	23.0	25.0
3b8035044b594ec79ee04668c4e736e3	18.0	12.0	0.0	18.0	0.0	16.0	20.0	0.0	19.0	13.0	20.0	0.0	0.0	17.0	0.0	0.0	0.0	12.0	20.0	0.0	0.0	0.0	16.0	0.0	0.0	0.0	0.0	0.0	0.0	0.0	0.0	27.0	15.0	0.0	0.0	0.0	28.0	0.0	12.0	27.0	0.0	26.0	23.0	12.0	16.0	0.0
9a2a6a48c26e59c545be2d89f760177c	0.0	0.0	0.0	33.0	0.0	0.0	0.0	0.0	19.0	0.0	0.0	0.0	0.0	50.0	0.0	0.0	0.0	0.0	0.0	0.0	0.0	0.0	0.0	0.0	0.0	40.0	34.0	0.0	0.0	86.0	16.0	0.0	0.0	0.0	0.0	0.0	24.0	0.0	50.0	0.0	52.0	0.0	23.0	0.0	0.0	0.0
16151614d46daf2e5ad023ecbe959606	0.0	0.0	0.0	0.0	0.0	0.0	0.0	0.0	10.0	16.0	0.0	0.0	0.0	0.0	18.0	0.0	0.0	15.0	31.0	28.0	0.0	0.0	0.0	12.0	0.0	0.0	0.0	20.0	33.0	0.0	5.0	23.0	0.0	18.0	22.0	0.0	20.0	0.0	0.0	23.0	0.0	24.0	14.0	44.0	20.0	12.0
81936af441fafc45a6791acedef0cea0	0.0	34.0	0.0	0.0	22.0	24.0	0.0	0.0	0.0	28.0	19.0	0.0	0.0	0.0	18.0	32.0	0.0	13.0	0.0	40.0	0.0	33.0	0.0	0.0	21.0	17.0	0.0	0.0	0.0	0.0	6.0	0.0	0.0	0.0	0.0	12.0	28.0	16.0	0.0	3.0	0.0	0.0	13.0	0.0	0.0	0.0
4d69bebf79a3b15f329015c1bbc37cf2	0.0	0.0	21.0	16.0	14.0	23.0	0.0	0.0	11.0	6.0	0.0	0.0	6.0	10.0	10.0	11.0	9.0	8.0	0.0	26.0	13.0	15.0	0.0	16.0	0.0	0.0	10.0	16.0	32.0	0.0	6.0	6.0	11.0	16.0	15.0	0.0	0.0	7.0	0.0	30.0	7.0	11.0	5.0	0.0	22.0	15.0
9364760ccb8a9a1190424bf3ead214df	0.0	0.0	22.0	12.0	38.0	0.0	0.0	0.0	20.0	9.0	0.0	0.0	5.0	0.0	19.0	12.0	0.0	0.0	0.0	24.0	25.0	0.0	19.0	0.0	0.0	0.0	0.0	22.0	17.0	0.0	15.0	7.0	7.0	27.0	25.0	0.0	23.0	0.0	0.0	0.0	14.0	0.0	20.0	16.0	12.0	12.0
91d85e05c13b3aabe0040d0e8ce8a1e9	0.0	0.0	19.0	0.0	0.0	40.0	0.0	0.0	0.0	6.0	0.0	0.0	0.0	0.0	40.0	0.0	0.0	18.0	48.0	7.0	0.0	32.0	0.0	0.0	0.0	0.0	0.0	0.0	9.0	18.0	31.0	24.0	0.0	0.0	0.0	21.0	19.0	0.0	0.0	22.0	0.0	0.0	10.0	27.0	19.0	0.0
0ad0ae36c3b4b54ef7d6f00ddbeed7c7	6.0	11.0	10.0	4.0	0.0	0.0	19.0	11.0	9.0	8.0	0.0	0.0	10.0	7.0	11.0	0.0	10.0	6.0	15.0	22.0	0.0	0.0	12.0	0.0	0.0	0.0	0.0	13.0	12.0	9.0	12.0	16.0	19.0	12.0	11.0	11.0	10.0	4.0	6.0	0.0	0.0	25.0	9.0	17.0	10.0	18.0
4ca2e5b2d94dd0a92da2d316dd5affc7	0.0	76.0	0.0	0.0	0.0	0.0	11.0	0.0	7.0	7.0	21.0	0.0	24.0	0.0	0.0	0.0	47.0	25.0	0.0	0.0	0.0	22.0	20.0	0.0	0.0	28.0	0.0	0.0	0.0	0.0	2.0	0.0	5.0	0.0	0.0	0.0	0.0	0.0	10.0	0.0	21.0	0.0	7.0	0.0	7.0	0.0
d2d8d2bc4d04175fe3584e77f90c5078	0.0	0.0	19.0	0.0	0.0	0.0	0.0	0.0	57.0	0.0	0.0	0.0	43.0	0.0	0.0	0.0	0.0	0.0	0.0	0.0	0.0	0.0	0.0	0.0	0.0	0.0	0.0	0.0	10.0	0.0	0.0	36.0	27.0	30.0	33.0	0.0	0.0	0.0	0.0	0.0	0.0	0.0	0.0	0.0	33.0	88.0
a0e5804f05f15afceb2fcce652a66292	0.0	0.0	0.0	0.0	0.0	47.0	20.0	0.0	0.0	0.0	0.0	0.0	0.0	0.0	29.0	0.0	0.0	0.0	25.0	10.0	0.0	0.0	0.0	0.0	0.0	25.0	0.0	0.0	22.0	27.0	11.0	4.0	0.0	25.0	29.0	11.0	42.0	5.0	17.0	15.0	0.0	41.0	4.0	17.0	16.0	0.0
16a8b2fb5c7846ebf55d5adef1c5a36e	14.0	0.0	0.0	0.0	0.0	0.0	0.0	0.0	12.0	1.0	0.0	0.0	12.0	57.0	0.0	19.0	53.0	0.0	0.0	0.0	0.0	0.0	0.0	46.0	0.0	17.0	33.0	15.0	0.0	0.0	0.0	22.0	12.0	0.0	0.0	11.0	6.0	0.0	12.0	0.0	42.0	16.0	11.0	0.0	10.0	0.0
943b8ecce9fcc3c94516b7075973227d	7.0	5.0	22.0	0.0	0.0	0.0	0.0	0.0	0.0	16.0	7.0	0.0	0.0	11.0	0.0	0.0	0.0	0.0	18.0	0.0	0.0	0.0	22.0	0.0	0.0	0.0	0.0	0.0	41.0	0.0	9.0	20.0	16.0	0.0	0.0	10.0	33.0	17.0	18.0	32.0	20.0	23.0	17.0	16.0	0.0	0.0
d87e370cb6874c1049f3d3fa66dd4464	0.0	4.0	0.0	16.0	9.0	21.0	32.0	22.0	15.0	8.0	8.0	14.0	0.0	7.0	18.0	19.0	0.0	13.0	0.0	9.0	11.0	11.0	9.0	0.0	14.0	9.0	0.0	6.0	0.0	20.0	18.0	0.0	0.0	0.0	0.0	16.0	4.0	17.0	10.0	0.0	4.0	16.0	12.0	5.0	10.0	0.0
d3d5606f55ea3ae64af60b102dedcb35	0.0	12.0	0.0	13.0	10.0	9.0	0.0	13.0	13.0	18.0	13.0	13.0	6.0	3.0	11.0	9.0	11.0	3.0	12.0	0.0	6.0	0.0	11.0	5.0	11.0	0.0	0.0	10.0	12.0	0.0	8.0	14.0	16.0	19.0	18.0	7.0	23.0	8.0	13.0	0.0	16.0	0.0	2.0	23.0	17.0	0.0
7d177bac8505e38054bef73b1df2eefd	9.0	14.0	0.0	0.0	0.0	0.0	0.0	0.0	0.0	0.0	34.0	0.0	0.0	0.0	28.0	0.0	10.0	8.0	0.0	29.0	0.0	20.0	23.0	32.0	0.0	0.0	10.0	12.0	0.0	19.0	9.0	6.0	12.0	13.0	10.0	0.0	0.0	0.0	18.0	0.0	14.0	0.0	6.0	0.0	63.0	0.0
4676e1566c6e78e26020788fc9e8ea2b	0.0	0.0	17.0	0.0	0.0	0.0	0.0	0.0	92.0	8.0	0.0	0.0	9.0	0.0	18.0	0.0	0.0	6.0	19.0	0.0	0.0	0.0	13.0	0.0	0.0	0.0	0.0	23.0	19.0	0.0	10.0	0.0	13.0	0.0	0.0	0.0	0.0	0.0	14.0	0.0	0.0	21.0	26.0	0.0	0.0	0.0
50940e0bd591a22512c90a896d337b27	0.0	0.0	22.0	0.0	0.0	0.0	0.0	0.0	13.0	7.0	0.0	0.0	0.0	0.0	0.0	0.0	0.0	0.0	0.0	13.0	0.0	0.0	10.0	15.0	0.0	0.0	0.0	23.0	63.0	0.0	11.0	9.0	16.0	0.0	0.0	23.0	0.0	0.0	5.0	47.0	16.0	40.0	0.0	20.0	0.0	23.0
0507be7f00af0ce2880d35ddb0299bf5	0.0	0.0	17.0	0.0	0.0	0.0	0.0	0.0	12.0	22.0	33.0	25.0	38.0	27.0	0.0	0.0	0.0	0.0	0.0	26.0	0.0	0.0	0.0	0.0	25.0	0.0	9.0	0.0	24.0	0.0	17.0	0.0	17.0	0.0	0.0	0.0	0.0	0.0	14.0	0.0	0.0	14.0	0.0	0.0	32.0	0.0
74deb712513b3937388db01ae2a0b7ee	37.0	20.0	0.0	0.0	43.0	0.0	0.0	0.0	0.0	22.0	0.0	0.0	0.0	27.0	0.0	0.0	0.0	0.0	0.0	0.0	0.0	45.0	0.0	0.0	0.0	37.0	0.0	0.0	0.0	47.0	0.0	0.0	0.0	0.0	0.0	18.0	0.0	9.0	15.0	51.0	0.0	0.0	25.0	29.0	0.0	0.0
16628f2e391f4f8f5e40f608091066d1	31.0	12.0	0.0	0.0	0.0	0.0	0.0	0.0	0.0	7.0	0.0	0.0	10.0	0.0	0.0	0.0	0.0	4.0	0.0	34.0	0.0	0.0	0.0	0.0	0.0	29.0	0.0	0.0	0.0	0.0	0.0	13.0	0.0	45.0	38.0	28.0	26.0	11.0	0.0	0.0	0.0	15.0	28.0	51.0	10.0	0.0
8f2f209eb123687c29e18bbe0c12ae09	0.0	0.0	0.0	0.0	0.0	46.0	0.0	0.0	11.0	7.0	0.0	0.0	0.0	12.0	26.0	0.0	15.0	36.0	34.0	0.0	0.0	10.0	5.0	0.0	44.0	0.0	12.0	0.0	0.0	0.0	4.0	0.0	3.0	9.0	8.0	13.0	27.0	3.0	12.0	94.0	24.0	0.0	0.0	0.0	0.0	0.0
391088e11c3eeec043299e20f3aa5d85	22.0	0.0	0.0	0.0	0.0	18.0	0.0	0.0	6.0	7.0	11.0	6.0	15.0	13.0	0.0	0.0	22.0	0.0	14.0	19.0	0.0	0.0	17.0	20.0	18.0	25.0	0.0	13.0	0.0	24.0	18.0	15.0	0.0	0.0	0.0	0.0	9.0	0.0	58.0	0.0	0.0	28.0	14.0	0.0	0.0	0.0
0b56554ea19590559c11fdf33795f72d	0.0	82.0	0.0	0.0	0.0	0.0	0.0	0.0	0.0	0.0	0.0	0.0	21.0	26.0	0.0	0.0	43.0	14.0	0.0	0.0	41.0	0.0	0.0	0.0	0.0	0.0	0.0	0.0	0.0	0.0	0.0	0.0	11.0	0.0	0.0	0.0	0.0	41.0	0.0	0.0	0.0	10.0	0.0	0.0	8.0	33.0
5bc3e9c693bcd2e008e104c4929658c1	0.0	21.0	0.0	0.0	0.0	20.0	0.0	0.0	0.0	15.0	16.0	0.0	0.0	0.0	0.0	0.0	0.0	16.0	0.0	0.0	8.0	0.0	0.0	0.0	0.0	36.0	15.0	0.0	0.0	18.0	10.0	0.0	9.0	15.0	18.0	16.0	35.0	12.0	0.0	0.0	16.0	0.0	22.0	29.0	15.0	0.0
ddddcc8e5a5b9610eb26e218adf8c639	23.0	0.0	18.0	10.0	0.0	26.0	0.0	40.0	0.0	0.0	19.0	27.0	11.0	0.0	0.0	28.0	0.0	16.0	0.0	0.0	0.0	20.0	0.0	0.0	12.0	0.0	26.0	0.0	0.0	15.0	14.0	0.0	0.0	22.0	17.0	0.0	14.0	0.0	0.0	16.0	13.0	13.0	8.0	17.0	12.0	0.0
713296dd87dbc943c0869c92d9ae1e33	27.0	0.0	64.0	0.0	0.0	0.0	0.0	0.0	0.0	4.0	0.0	0.0	0.0	0.0	0.0	0.0	0.0	0.0	0.0	0.0	0.0	0.0	0.0	0.0	0.0	9.0	0.0	0.0	78.0	51.0	8.0	0.0	0.0	76.0	76.0	22.0	0.0	17.0	0.0	0.0	0.0	0.0	7.0	0.0	0.0	15.0
9efd4c99fe31c3cbdfc7601fcd7ef0ee	18.0	5.0	0.0	22.0	20.0	12.0	0.0	19.0	0.0	18.0	17.0	17.0	5.0	18.0	0.0	7.0	0.0	34.0	0.0	0.0	13.0	0.0	0.0	18.0	21.0	13.0	16.0	0.0	0.0	18.0	17.0	0.0	12.0	0.0	0.0	5.0	25.0	8.0	0.0	0.0	0.0	3.0	9.0	5.0	0.0	9.0
83a8e58659841f6d2e7c472840bc8087	46.0	0.0	25.0	0.0	0.0	50.0	0.0	0.0	10.0	0.0	0.0	0.0	9.0	21.0	53.0	0.0	16.0	18.0	46.0	0.0	0.0	0.0	0.0	0.0	80.0	0.0	25.0	70.0	0.0	35.0	0.0	0.0	19.0	0.0	0.0	0.0	0.0	0.0	0.0	0.0	0.0	0.0	0.0	0.0	0.0	0.0
463a261a9c06538cbe84e47039c52aa8	18.0	0.0	13.0	17.0	0.0	20.0	0.0	0.0	0.0	2.0	0.0	0.0	12.0	15.0	0.0	0.0	0.0	14.0	0.0	0.0	11.0	23.0	0.0	13.0	29.0	0.0	0.0	0.0	78.0	0.0	16.0	51.0	27.0	0.0	0.0	0.0	8.0	0.0	2.0	0.0	12.0	21.0	0.0	0.0	0.0	0.0
fc57ef9ee1bd202d887cf53956ab774f	12.0	16.0	0.0	0.0	25.0	17.0	24.0	0.0	0.0	5.0	14.0	16.0	18.0	0.0	0.0	3.0	43.0	21.0	0.0	15.0	16.0	0.0	18.0	17.0	23.0	14.0	12.0	17.0	0.0	0.0	0.0	0.0	6.0	0.0	0.0	4.0	10.0	0.0	7.0	13.0	11.0	14.0	0.0	0.0	7.0	0.0
24367356e210e164d2900a835ff7df88	0.0	148.0	0.0	0.0	0.0	0.0	0.0	0.0	0.0	12.0	0.0	0.0	0.0	0.0	49.0	18.0	0.0	0.0	0.0	0.0	20.0	0.0	2.0	0.0	0.0	0.0	0.0	0.0	0.0	0.0	10.0	4.0	0.0	0.0	0.0	0.0	50.0	0.0	0.0	0.0	0.0	0.0	0.0	0.0	15.0	0.0
6923b8824770ce25f9bfa40070c79608	0.0	25.0	5.0	13.0	0.0	0.0	13.0	0.0	0.0	0.0	7.0	18.0	23.0	4.0	0.0	15.0	25.0	0.0	0.0	0.0	14.0	9.0	12.0	0.0	0.0	15.0	8.0	0.0	0.0	20.0	6.0	11.0	11.0	20.0	18.0	13.0	9.0	20.0	0.0	0.0	0.0	10.0	12.0	7.0	8.0	10.0
e13c35fbb99790057eabf34f0a3f8b45	0.0	11.0	13.0	0.0	0.0	11.0	0.0	0.0	0.0	9.0	0.0	29.0	3.0	15.0	0.0	0.0	36.0	15.0	24.0	28.0	0.0	0.0	18.0	28.0	0.0	14.0	18.0	0.0	0.0	18.0	5.0	0.0	5.0	0.0	0.0	23.0	28.0	0.0	16.0	0.0	11.0	0.0	11.0	0.0	0.0	15.0
6fefabc30ec631c174714a001c46fd5f	0.0	0.0	8.0	0.0	0.0	28.0	0.0	0.0	0.0	7.0	0.0	0.0	0.0	0.0	18.0	0.0	0.0	20.0	47.0	7.0	0.0	0.0	0.0	0.0	0.0	0.0	0.0	10.0	21.0	0.0	21.0	12.0	0.0	0.0	0.0	28.0	44.0	0.0	6.0	0.0	0.0	15.0	12.0	21.0	17.0	6.0
aee49483004789f2d7c0e3853bcb9ac0	0.0	0.0	0.0	0.0	0.0	52.0	0.0	36.0	0.0	0.0	0.0	0.0	18.0	0.0	0.0	12.0	41.0	37.0	0.0	0.0	0.0	0.0	0.0	0.0	51.0	0.0	0.0	0.0	0.0	0.0	0.0	0.0	0.0	98.0	84.0	0.0	10.0	0.0	0.0	0.0	0.0	0.0	0.0	0.0	16.0	0.0
1762f6a814d1b407097162a40dde48b0	0.0	23.0	0.0	18.0	56.0	0.0	33.0	0.0	10.0	21.0	12.0	33.0	0.0	0.0	38.0	15.0	14.0	6.0	0.0	0.0	0.0	0.0	0.0	26.0	0.0	28.0	23.0	0.0	0.0	0.0	8.0	0.0	0.0	0.0	0.0	26.0	0.0	5.0	0.0	0.0	12.0	6.0	10.0	0.0	0.0	0.0
d63423867ebf1286703ff9138ff01b63	0.0	41.0	0.0	11.0	25.0	14.0	13.0	0.0	0.0	5.0	0.0	0.0	0.0	0.0	32.0	4.0	0.0	0.0	28.0	68.0	0.0	14.0	0.0	28.0	10.0	46.0	0.0	0.0	0.0	31.0	0.0	0.0	0.0	0.0	0.0	3.0	0.0	16.0	11.0	0.0	21.0	0.0	5.0	0.0	20.0	0.0
3342f6cf105f27a0960578571c964285	0.0	52.0	0.0	0.0	46.0	0.0	0.0	0.0	0.0	0.0	0.0	0.0	0.0	0.0	48.0	0.0	0.0	0.0	0.0	0.0	0.0	66.0	0.0	63.0	0.0	94.0	0.0	0.0	0.0	0.0	0.0	0.0	0.0	29.0	27.0	0.0	0.0	0.0	30.0	0.0	0.0	0.0	8.0	0.0	0.0	0.0
ba7f9cb02d4cdb4a7ccd87f0a4b3a58e	0.0	0.0	0.0	0.0	7.0	0.0	10.0	19.0	2.0	9.0	0.0	0.0	0.0	0.0	0.0	26.0	0.0	10.0	0.0	18.0	0.0	13.0	0.0	18.0	7.0	8.0	0.0	0.0	0.0	0.0	21.0	0.0	33.0	0.0	0.0	0.0	5.0	54.0	8.0	5.0	0.0	0.0	9.0	11.0	0.0	17.0
ade4a44cd1f8e3df94c9c36da2a0d3c3	0.0	45.0	0.0	0.0	0.0	0.0	0.0	0.0	0.0	10.0	0.0	0.0	41.0	0.0	0.0	0.0	0.0	5.0	0.0	0.0	0.0	0.0	0.0	0.0	0.0	0.0	0.0	0.0	61.0	0.0	15.0	43.0	30.0	0.0	0.0	0.0	0.0	7.0	0.0	0.0	0.0	0.0	0.0	0.0	18.0	48.0
d3386f5055a22460410e3ca41f21bcd8	0.0	22.0	22.0	21.0	0.0	0.0	18.0	0.0	13.0	5.0	0.0	0.0	0.0	0.0	0.0	24.0	0.0	0.0	0.0	0.0	0.0	0.0	0.0	0.0	13.0	0.0	23.0	13.0	0.0	0.0	0.0	28.0	8.0	24.0	29.0	0.0	63.0	39.0	0.0	0.0	0.0	0.0	0.0	0.0	0.0	0.0
3e1fb508a6667c57007e8caf6a1596c1	15.0	7.0	0.0	21.0	23.0	0.0	0.0	18.0	10.0	0.0	11.0	18.0	6.0	0.0	0.0	13.0	0.0	27.0	0.0	0.0	22.0	28.0	17.0	0.0	26.0	0.0	16.0	0.0	0.0	0.0	23.0	0.0	0.0	0.0	0.0	20.0	0.0	16.0	9.0	22.0	0.0	0.0	9.0	0.0	9.0	0.0
e747097d0a56ab2a908c3af8fb125b2b	0.0	0.0	0.0	35.0	13.0	8.0	8.0	0.0	0.0	14.0	0.0	0.0	7.0	0.0	0.0	15.0	20.0	22.0	28.0	0.0	51.0	147.0	0.0	0.0	0.0	0.0	0.0	0.0	0.0	0.0	0.0	7.0	0.0	14.0	15.0	4.0	3.0	29.0	0.0	0.0	0.0	0.0	0.0	0.0	0.0	0.0
7bec49fab9fdd936d7bbe23e21527e28	0.0	8.0	0.0	14.0	0.0	0.0	0.0	0.0	13.0	5.0	0.0	0.0	34.0	0.0	27.0	9.0	35.0	8.0	0.0	15.0	0.0	0.0	10.0	0.0	0.0	0.0	52.0	23.0	0.0	0.0	0.0	15.0	11.0	0.0	0.0	9.0	0.0	0.0	7.0	0.0	0.0	5.0	0.0	0.0	29.0	10.0
0f06759af534edf83a9da0915cb393b9	29.0	67.0	0.0	0.0	37.0	0.0	0.0	0.0	29.0	3.0	16.0	17.0	0.0	0.0	0.0	9.0	0.0	11.0	0.0	0.0	0.0	17.0	0.0	0.0	0.0	0.0	27.0	26.0	9.0	17.0	0.0	0.0	8.0	16.0	18.0	0.0	0.0	6.0	0.0	15.0	12.0	0.0	0.0	0.0	0.0	5.0
ce95eb7b1e580d0a77741647e8efaff7	22.0	0.0	31.0	0.0	0.0	0.0	0.0	0.0	0.0	16.0	10.0	0.0	0.0	21.0	30.0	0.0	0.0	0.0	10.0	21.0	0.0	0.0	0.0	0.0	0.0	0.0	0.0	0.0	0.0	0.0	12.0	33.0	5.0	38.0	37.0	13.0	0.0	26.0	19.0	0.0	0.0	0.0	8.0	0.0	0.0	0.0
6ee111122158dfe261193c3dde545604	0.0	0.0	94.0	0.0	32.0	0.0	32.0	0.0	0.0	0.0	0.0	0.0	0.0	13.0	0.0	0.0	0.0	0.0	84.0	0.0	0.0	0.0	0.0	0.0	0.0	16.0	0.0	111.0	0.0	34.0	0.0	0.0	15.0	0.0	0.0	36.0	0.0	0.0	8.0	9.0	0.0	0.0	0.0	0.0	0.0	0.0
5bf660b858ad8942c63039f2561d0314	0.0	4.0	10.0	20.0	24.0	18.0	31.0	0.0	20.0	12.0	9.0	10.0	0.0	0.0	55.0	4.0	0.0	0.0	24.0	14.0	26.0	0.0	0.0	0.0	0.0	13.0	0.0	0.0	0.0	19.0	15.0	0.0	0.0	0.0	0.0	19.0	8.0	4.0	0.0	15.0	0.0	5.0	9.0	8.0	0.0	0.0
ee55b1cdd9d2746764316a9daa1527ed	35.0	0.0	0.0	29.0	0.0	0.0	0.0	31.0	20.0	0.0	0.0	0.0	30.0	32.0	0.0	16.0	0.0	0.0	0.0	0.0	0.0	0.0	0.0	0.0	0.0	0.0	0.0	0.0	0.0	0.0	0.0	21.0	12.0	0.0	0.0	0.0	27.0	25.0	0.0	0.0	30.0	0.0	20.0	0.0	14.0	0.0
0670855e214e326115c6c061eaffe634	0.0	0.0	0.0	0.0	0.0	0.0	0.0	0.0	31.0	0.0	0.0	0.0	23.0	0.0	43.0	0.0	0.0	0.0	52.0	0.0	0.0	0.0	0.0	0.0	18.0	0.0	73.0	0.0	0.0	0.0	15.0	0.0	0.0	0.0	0.0	0.0	37.0	0.0	0.0	31.0	0.0	66.0	0.0	0.0	0.0	0.0
a7a6921d46550b0e79153b0b1300c80a	0.0	0.0	0.0	0.0	24.0	0.0	25.0	17.0	0.0	0.0	0.0	0.0	0.0	0.0	0.0	0.0	0.0	21.0	0.0	0.0	0.0	36.0	0.0	0.0	0.0	27.0	0.0	0.0	0.0	16.0	8.0	0.0	0.0	27.0	23.0	16.0	9.0	17.0	0.0	0.0	0.0	0.0	40.0	0.0	47.0	0.0
462f11005758f19cecc8651c934d7bda	0.0	0.0	21.0	0.0	0.0	0.0	29.0	0.0	0.0	8.0	0.0	0.0	0.0	0.0	0.0	0.0	0.0	0.0	19.0	27.0	0.0	0.0	0.0	0.0	0.0	16.0	0.0	47.0	12.0	26.0	0.0	17.0	0.0	0.0	0.0	23.0	17.0	0.0	9.0	0.0	0.0	20.0	23.0	41.0	29.0	0.0
fe750d38e342cbfd800b5a9980f3bbf0	0.0	0.0	0.0	0.0	0.0	0.0	0.0	0.0	0.0	0.0	0.0	0.0	0.0	0.0	0.0	0.0	0.0	7.0	23.0	0.0	0.0	0.0	7.0	0.0	0.0	0.0	0.0	19.0	66.0	25.0	0.0	8.0	0.0	33.0	38.0	0.0	30.0	6.0	0.0	30.0	0.0	33.0	0.0	0.0	31.0	33.0
0656ad97ebced90961684b5747384280	0.0	10.0	0.0	0.0	0.0	0.0	0.0	0.0	18.0	7.0	21.0	0.0	1.0	0.0	0.0	37.0	19.0	24.0	0.0	0.0	43.0	31.0	0.0	0.0	0.0	0.0	38.0	16.0	17.0	0.0	1.0	39.0	17.0	0.0	0.0	0.0	0.0	8.0	0.0	0.0	0.0	0.0	0.0	0.0	0.0	23.0
81ebb85bc4427d196e57af617e738aa2	0.0	0.0	0.0	0.0	0.0	0.0	0.0	0.0	9.0	38.0	0.0	9.0	9.0	0.0	0.0	0.0	0.0	5.0	0.0	0.0	19.0	0.0	22.0	0.0	0.0	0.0	0.0	0.0	0.0	0.0	10.0	0.0	0.0	0.0	0.0	6.0	0.0	37.0	0.0	0.0	28.0	0.0	61.0	0.0	0.0	0.0
12cd29684bd95aa92f9d8282809f940b	0.0	0.0	22.0	0.0	0.0	0.0	0.0	0.0	0.0	12.0	32.0	0.0	0.0	11.0	38.0	0.0	0.0	6.0	22.0	0.0	0.0	0.0	20.0	8.0	0.0	10.0	26.0	0.0	0.0	51.0	8.0	0.0	14.0	0.0	0.0	5.0	17.0	5.0	0.0	25.0	23.0	11.0	15.0	15.0	0.0	0.0
58b2027314bec46142d3da28ceb56486	0.0	0.0	0.0	0.0	0.0	0.0	0.0	0.0	18.0	0.0	0.0	0.0	6.0	0.0	0.0	0.0	0.0	0.0	0.0	0.0	27.0	0.0	0.0	0.0	0.0	0.0	0.0	0.0	0.0	0.0	11.0	0.0	0.0	0.0	0.0	0.0	0.0	0.0	0.0	95.0	0.0	146.0	0.0	0.0	0.0	0.0
e3a5e3dc1e4da981e2f84c4e6b31e929	0.0	7.0	18.0	0.0	24.0	15.0	18.0	0.0	4.0	6.0	7.0	0.0	0.0	0.0	19.0	13.0	0.0	10.0	8.0	19.0	0.0	16.0	14.0	0.0	0.0	23.0	0.0	4.0	8.0	21.0	16.0	7.0	3.0	11.0	10.0	29.0	11.0	9.0	0.0	6.0	0.0	10.0	6.0	15.0	0.0	10.0
532841aa3e4bda1f69347e8f63ef21cd	12.0	7.0	16.0	17.0	0.0	0.0	0.0	0.0	5.0	4.0	7.0	0.0	13.0	18.0	0.0	13.0	0.0	14.0	7.0	8.0	0.0	0.0	0.0	0.0	0.0	0.0	10.0	0.0	0.0	0.0	18.0	32.0	29.0	0.0	0.0	0.0	0.0	6.0	12.0	0.0	27.0	18.0	2.0	16.0	22.0	0.0
26d8610651bcf72f8926dcbf62ab8090	5.0	0.0	7.0	0.0	3.0	3.0	0.0	0.0	1.0	27.0	18.0	0.0	5.0	0.0	24.0	5.0	0.0	1.0	20.0	10.0	1.0	3.0	11.0	0.0	0.0	13.0	0.0	22.0	10.0	2.0	6.0	23.0	2.0	10.0	12.0	8.0	8.0	5.0	25.0	0.0	0.0	4.0	4.0	37.0	17.0	3.0
a0916ba6b3771e7e0c5d4a54f7f72b42	0.0	0.0	61.0	43.0	0.0	0.0	0.0	0.0	36.0	0.0	0.0	0.0	0.0	0.0	0.0	0.0	97.0	0.0	0.0	0.0	0.0	0.0	0.0	0.0	0.0	0.0	38.0	0.0	0.0	0.0	22.0	0.0	0.0	0.0	0.0	0.0	0.0	0.0	0.0	0.0	40.0	0.0	0.0	0.0	0.0	55.0
b6e6cca89ac673a8d355fab7222bafb2	0.0	0.0	19.0	0.0	0.0	0.0	26.0	0.0	7.0	18.0	0.0	0.0	12.0	0.0	0.0	0.0	0.0	1.0	0.0	15.0	0.0	0.0	22.0	0.0	0.0	0.0	0.0	0.0	20.0	26.0	11.0	0.0	12.0	0.0	0.0	15.0	20.0	22.0	0.0	0.0	0.0	0.0	22.0	21.0	16.0	0.0
cf6af28cb33a41384732faee1834cbc4	0.0	0.0	0.0	0.0	23.0	0.0	0.0	0.0	0.0	16.0	0.0	0.0	22.0	0.0	0.0	22.0	0.0	26.0	0.0	0.0	63.0	48.0	0.0	0.0	15.0	0.0	21.0	0.0	0.0	0.0	11.0	0.0	0.0	0.0	0.0	0.0	11.0	24.0	0.0	0.0	0.0	16.0	0.0	0.0	14.0	0.0
ebd674e0ee48f785ed128fbd5b04034b	0.0	0.0	0.0	0.0	0.0	0.0	0.0	0.0	17.0	5.0	0.0	0.0	0.0	0.0	0.0	0.0	0.0	9.0	0.0	0.0	0.0	0.0	0.0	0.0	0.0	0.0	0.0	56.0	0.0	74.0	5.0	0.0	0.0	0.0	0.0	0.0	0.0	0.0	32.0	76.0	0.0	36.0	18.0	26.0	0.0	0.0
7f732cb2ae52b370f5bfdc795b91b6c7	22.0	15.0	0.0	21.0	14.0	0.0	0.0	0.0	0.0	18.0	29.0	32.0	0.0	23.0	0.0	0.0	72.0	10.0	0.0	0.0	24.0	0.0	0.0	25.0	11.0	31.0	0.0	0.0	0.0	28.0	0.0	0.0	11.0	0.0	0.0	0.0	0.0	0.0	0.0	0.0	26.0	9.0	0.0	8.0	0.0	0.0
f86d95378b8d0603128c1d68ee867008	0.0	0.0	0.0	0.0	53.0	0.0	53.0	0.0	0.0	17.0	3.0	0.0	0.0	0.0	0.0	0.0	0.0	72.0	0.0	0.0	0.0	0.0	0.0	0.0	145.0	0.0	0.0	0.0	0.0	0.0	0.0	20.0	14.0	0.0	0.0	0.0	0.0	0.0	0.0	0.0	0.0	0.0	0.0	0.0	0.0	3.0
3a0184297fd344e207740fbebac8e0e4	0.0	0.0	0.0	0.0	0.0	0.0	12.0	0.0	0.0	0.0	11.0	0.0	23.0	0.0	0.0	0.0	0.0	0.0	16.0	0.0	0.0	0.0	33.0	0.0	0.0	14.0	0.0	0.0	0.0	24.0	0.0	12.0	0.0	22.0	20.0	36.0	19.0	0.0	0.0	0.0	0.0	34.0	18.0	19.0	28.0	10.0
5cc6cb5c5b3f0597f3693239390317d9	0.0	0.0	0.0	0.0	0.0	14.0	0.0	9.0	29.0	0.0	0.0	0.0	2.0	0.0	17.0	8.0	0.0	11.0	0.0	19.0	7.0	0.0	9.0	6.0	0.0	0.0	8.0	8.0	0.0	21.0	10.0	5.0	16.0	23.0	17.0	7.0	5.0	0.0	9.0	0.0	0.0	17.0	7.0	18.0	22.0	11.0
60675122a08554286ebcfb98427d1759	0.0	0.0	0.0	28.0	0.0	27.0	0.0	0.0	19.0	0.0	0.0	0.0	22.0	0.0	16.0	19.0	24.0	14.0	0.0	0.0	0.0	0.0	0.0	18.0	0.0	0.0	0.0	0.0	0.0	23.0	11.0	0.0	15.0	20.0	18.0	0.0	0.0	9.0	14.0	0.0	0.0	13.0	5.0	0.0	13.0	11.0
9b1d552fd5ca3aec94017d9db80678d1	0.0	19.0	0.0	10.0	0.0	9.0	0.0	0.0	9.0	0.0	9.0	0.0	16.0	0.0	0.0	26.0	0.0	9.0	11.0	55.0	6.0	21.0	9.0	6.0	0.0	15.0	0.0	21.0	33.0	0.0	0.0	0.0	3.0	0.0	0.0	0.0	0.0	0.0	14.0	0.0	0.0	17.0	8.0	14.0	24.0	0.0
ee1e5fb8567f499d99a299f2db4df523	0.0	0.0	6.0	0.0	0.0	0.0	15.0	17.0	13.0	8.0	14.0	0.0	11.0	0.0	0.0	20.0	0.0	0.0	15.0	0.0	17.0	12.0	0.0	7.0	10.0	2.0	7.0	0.0	15.0	7.0	12.0	26.0	7.0	0.0	0.0	11.0	21.0	6.0	3.0	23.0	14.0	0.0	13.0	15.0	10.0	9.0
4669f5597b27d5717467f9be33b8ae60	5.0	12.0	0.0	0.0	0.0	5.0	54.0	0.0	0.0	8.0	13.0	0.0	9.0	21.0	0.0	60.0	0.0	0.0	0.0	16.0	26.0	0.0	23.0	5.0	0.0	18.0	0.0	0.0	0.0	11.0	0.0	14.0	0.0	0.0	0.0	0.0	0.0	4.0	14.0	16.0	10.0	0.0	5.0	38.0	0.0	6.0
cb2a67a02f79d3da985942f1701ec14f	2.0	0.0	0.0	0.0	13.0	0.0	0.0	0.0	0.0	15.0	51.0	0.0	0.0	18.0	0.0	25.0	0.0	0.0	0.0	0.0	35.0	26.0	0.0	0.0	0.0	40.0	22.0	0.0	0.0	0.0	24.0	0.0	10.0	0.0	0.0	11.0	0.0	0.0	18.0	0.0	0.0	0.0	23.0	0.0	0.0	0.0
6b72494924038e3b0738de0f7aa868a1	0.0	32.0	0.0	0.0	0.0	12.0	0.0	13.0	14.0	10.0	0.0	37.0	21.0	0.0	11.0	24.0	9.0	0.0	0.0	27.0	18.0	0.0	18.0	19.0	0.0	0.0	0.0	0.0	0.0	0.0	5.0	0.0	6.0	0.0	0.0	6.0	0.0	14.0	9.0	0.0	17.0	12.0	3.0	0.0	0.0	0.0
c9e5f6758287395ff00baa5cdac59dfd	0.0	0.0	0.0	13.0	11.0	20.0	22.0	14.0	17.0	0.0	0.0	0.0	11.0	0.0	0.0	16.0	0.0	0.0	0.0	0.0	0.0	41.0	0.0	0.0	0.0	0.0	0.0	0.0	0.0	0.0	8.0	23.0	0.0	0.0	0.0	0.0	26.0	0.0	0.0	44.0	0.0	32.0	0.0	0.0	32.0	19.0
5e51386577adb64859005d88600564c6	8.0	6.0	15.0	15.0	5.0	0.0	11.0	6.0	11.0	5.0	3.0	0.0	0.0	6.0	6.0	0.0	7.0	16.0	6.0	0.0	0.0	2.0	4.0	0.0	0.0	10.0	11.0	0.0	24.0	11.0	2.0	9.0	12.0	0.0	0.0	5.0	6.0	6.0	12.0	21.0	7.0	11.0	6.0	29.0	12.0	19.0
1e0fb46e984f3932787e0ca7ea28e062	0.0	0.0	31.0	0.0	13.0	0.0	12.0	0.0	10.0	0.0	0.0	0.0	0.0	0.0	33.0	0.0	0.0	12.0	18.0	17.0	0.0	22.0	0.0	0.0	19.0	9.0	0.0	24.0	0.0	20.0	0.0	10.0	8.0	12.0	14.0	29.0	0.0	7.0	9.0	18.0	0.0	21.0	0.0	0.0	10.0	0.0
f5f4e05fc1371f7091d6b049fe78e58f	0.0	0.0	0.0	28.0	11.0	0.0	0.0	0.0	10.0	0.0	14.0	0.0	13.0	0.0	0.0	10.0	14.0	0.0	15.0	16.0	3.0	8.0	15.0	10.0	32.0	8.0	13.0	8.0	0.0	0.0	10.0	9.0	3.0	6.0	7.0	6.0	3.0	6.0	22.0	10.0	10.0	15.0	18.0	10.0	2.0	9.0
431f72ecc985adba8643b52e5ccbebb7	0.0	0.0	0.0	0.0	0.0	21.0	71.0	0.0	0.0	0.0	0.0	0.0	0.0	12.0	49.0	44.0	0.0	0.0	0.0	0.0	0.0	23.0	0.0	0.0	0.0	0.0	0.0	0.0	0.0	0.0	28.0	0.0	0.0	0.0	0.0	29.0	0.0	0.0	29.0	0.0	0.0	23.0	0.0	25.0	0.0	0.0
8bfbf47026404fdd431957eed93645bc	0.0	16.0	0.0	0.0	20.0	0.0	0.0	0.0	14.0	23.0	16.0	0.0	30.0	0.0	0.0	0.0	0.0	0.0	0.0	21.0	6.0	0.0	15.0	0.0	0.0	19.0	0.0	0.0	16.0	0.0	4.0	0.0	26.0	0.0	0.0	0.0	0.0	13.0	15.0	0.0	0.0	0.0	14.0	0.0	0.0	0.0
8210067ef61a8e107a4ae3af7788650c	0.0	0.0	0.0	0.0	0.0	23.0	0.0	0.0	13.0	7.0	0.0	0.0	0.0	0.0	0.0	2.0	0.0	13.0	0.0	0.0	30.0	27.0	0.0	0.0	0.0	0.0	0.0	10.0	0.0	13.0	3.0	7.0	0.0	0.0	0.0	50.0	0.0	0.0	14.0	27.0	0.0	39.0	7.0	0.0	0.0	10.0
63850b0772766887ddc449bc747edccc	0.0	29.0	0.0	0.0	48.0	0.0	0.0	0.0	0.0	8.0	0.0	57.0	0.0	0.0	0.0	0.0	0.0	0.0	0.0	0.0	0.0	0.0	0.0	0.0	0.0	0.0	0.0	0.0	27.0	0.0	0.0	0.0	24.0	0.0	0.0	16.0	18.0	0.0	0.0	0.0	0.0	0.0	0.0	0.0	56.0	0.0
112751cf44570ca82bf40f8d712de353	22.0	26.0	0.0	0.0	0.0	0.0	0.0	0.0	19.0	15.0	37.0	0.0	13.0	41.0	39.0	0.0	0.0	14.0	0.0	0.0	0.0	0.0	10.0	0.0	0.0	0.0	0.0	0.0	0.0	0.0	0.0	0.0	9.0	0.0	0.0	3.0	0.0	5.0	6.0	0.0	16.0	0.0	9.0	0.0	7.0	0.0
c21d9ef4667379294daea98078f6d053	0.0	0.0	33.0	0.0	0.0	0.0	0.0	0.0	13.0	0.0	0.0	0.0	0.0	0.0	0.0	0.0	0.0	15.0	0.0	56.0	0.0	0.0	0.0	0.0	0.0	0.0	0.0	32.0	20.0	0.0	0.0	0.0	44.0	0.0	0.0	16.0	0.0	0.0	0.0	0.0	0.0	27.0	0.0	28.0	22.0	43.0
a2af566be10ecb34409e60bc49bf070c	13.0	21.0	0.0	0.0	0.0	25.0	0.0	22.0	25.0	0.0	20.0	0.0	3.0	27.0	0.0	10.0	27.0	16.0	0.0	0.0	0.0	0.0	0.0	0.0	0.0	0.0	25.0	0.0	0.0	17.0	0.0	6.0	6.0	0.0	0.0	3.0	0.0	21.0	0.0	0.0	5.0	19.0	0.0	0.0	3.0	18.0
160b3dfb87340cdd8d982ea3ff5e9b06	0.0	137.0	0.0	0.0	0.0	0.0	0.0	32.0	0.0	0.0	33.0	32.0	0.0	0.0	0.0	19.0	0.0	0.0	0.0	0.0	14.0	0.0	0.0	0.0	0.0	0.0	0.0	0.0	0.0	0.0	0.0	0.0	0.0	0.0	0.0	0.0	0.0	12.0	0.0	0.0	0.0	0.0	0.0	0.0	0.0	0.0
a8a54b1e1f920afa4c7fd5dc8e2fa801	0.0	56.0	5.0	0.0	0.0	0.0	0.0	0.0	0.0	2.0	0.0	50.0	0.0	0.0	0.0	0.0	9.0	14.0	0.0	0.0	24.0	0.0	24.0	19.0	35.0	0.0	0.0	0.0	0.0	4.0	4.0	0.0	0.0	0.0	0.0	18.0	0.0	10.0	12.0	0.0	26.0	0.0	7.0	0.0	0.0	0.0
23e1cdb2bd3bb6db573e50ab0b3ee505	0.0	34.0	0.0	0.0	0.0	12.0	0.0	0.0	13.0	10.0	11.0	0.0	0.0	0.0	0.0	15.0	5.0	11.0	0.0	0.0	11.0	0.0	0.0	0.0	0.0	0.0	0.0	0.0	18.0	0.0	8.0	0.0	0.0	18.0	17.0	24.0	17.0	18.0	13.0	0.0	0.0	0.0	8.0	0.0	20.0	16.0
8207556a8e77833e2a9fddc627a3694f	0.0	17.0	17.0	0.0	25.0	0.0	16.0	9.0	2.0	3.0	27.0	0.0	11.0	14.0	0.0	8.0	22.0	0.0	6.0	19.0	7.0	12.0	8.0	7.0	0.0	0.0	66.0	0.0	10.0	0.0	17.0	0.0	0.0	0.0	0.0	0.0	0.0	6.0	11.0	1.0	9.0	0.0	0.0	8.0	0.0	0.0
28cb67ea9996e5a20aac3b643198d2a9	0.0	0.0	0.0	16.0	0.0	0.0	12.0	0.0	22.0	5.0	11.0	0.0	12.0	11.0	16.0	7.0	0.0	20.0	9.0	0.0	0.0	0.0	0.0	0.0	0.0	10.0	7.0	9.0	0.0	25.0	13.0	7.0	6.0	8.0	5.0	13.0	4.0	0.0	3.0	16.0	19.0	15.0	4.0	8.0	7.0	22.0
a6fd9761ff8580c73b4cda37a10d54bd	0.0	0.0	0.0	11.0	14.0	0.0	20.0	9.0	17.0	10.0	9.0	0.0	0.0	0.0	29.0	0.0	12.0	36.0	0.0	0.0	16.0	14.0	20.0	0.0	0.0	0.0	15.0	14.0	0.0	0.0	4.0	0.0	0.0	0.0	0.0	7.0	18.0	11.0	12.0	0.0	0.0	7.0	4.0	0.0	7.0	0.0
18d5bbb60d02b536cb5545fe2c195b48	28.0	0.0	0.0	0.0	37.0	15.0	22.0	0.0	22.0	0.0	0.0	0.0	0.0	0.0	34.0	13.0	20.0	31.0	0.0	0.0	0.0	0.0	0.0	0.0	0.0	0.0	0.0	0.0	0.0	25.0	6.0	0.0	0.0	0.0	0.0	16.0	0.0	10.0	18.0	0.0	0.0	14.0	0.0	0.0	9.0	0.0
52a5caae730e417d5b5603d1a7e95c19	52.0	83.0	0.0	0.0	0.0	0.0	0.0	12.0	7.0	6.0	0.0	21.0	0.0	0.0	0.0	3.0	61.0	0.0	0.0	0.0	0.0	0.0	0.0	15.0	0.0	26.0	0.0	0.0	0.0	0.0	0.0	0.0	0.0	0.0	0.0	0.0	0.0	5.0	15.0	3.0	17.0	0.0	4.0	0.0	0.0	0.0
ba723ad4f0167a989c3242961a800e84	14.0	2.0	81.0	0.0	0.0	0.0	27.0	0.0	6.0	0.0	0.0	0.0	0.0	0.0	0.0	0.0	0.0	4.0	11.0	0.0	0.0	0.0	0.0	0.0	52.0	0.0	0.0	0.0	9.0	15.0	6.0	0.0	11.0	36.0	33.0	18.0	7.0	11.0	11.0	7.0	0.0	0.0	5.0	0.0	17.0	9.0
da27829017508823a865328256811aa0	0.0	17.0	0.0	0.0	0.0	0.0	0.0	0.0	0.0	0.0	0.0	0.0	0.0	0.0	0.0	71.0	0.0	0.0	0.0	0.0	0.0	24.0	0.0	0.0	0.0	22.0	43.0	0.0	0.0	0.0	0.0	0.0	0.0	0.0	0.0	22.0	0.0	20.0	0.0	0.0	0.0	4.0	62.0	0.0	0.0	0.0
3a789b314f638235c08881d3f5ca213e	21.0	0.0	0.0	0.0	0.0	0.0	0.0	0.0	9.0	0.0	0.0	0.0	0.0	10.0	19.0	0.0	40.0	18.0	21.0	0.0	0.0	0.0	0.0	27.0	15.0	22.0	23.0	0.0	0.0	16.0	9.0	0.0	3.0	0.0	0.0	0.0	17.0	3.0	17.0	53.0	0.0	0.0	17.0	0.0	0.0	0.0
fcf0f156d009bfac3988021a20bf5ac8	18.0	26.0	0.0	0.0	0.0	16.0	0.0	23.0	11.0	22.0	0.0	17.0	0.0	0.0	0.0	26.0	0.0	2.0	0.0	15.0	0.0	20.0	0.0	0.0	0.0	0.0	0.0	0.0	0.0	0.0	3.0	0.0	11.0	10.0	13.0	0.0	9.0	18.0	0.0	0.0	15.0	0.0	6.0	0.0	19.0	0.0
8ea3b783c5eeaa871de6872d7218f4a1	0.0	0.0	23.0	0.0	0.0	0.0	0.0	0.0	0.0	4.0	0.0	0.0	14.0	0.0	0.0	0.0	0.0	5.0	0.0	20.0	0.0	0.0	16.0	16.0	14.0	0.0	0.0	14.0	18.0	0.0	12.0	15.0	7.0	29.0	37.0	0.0	5.0	0.0	3.0	0.0	0.0	6.0	6.0	24.0	23.0	18.0
0a8f85a1959bbaf83b6bc35906be3144	4.0	0.0	10.0	10.0	0.0	10.0	0.0	14.0	13.0	11.0	0.0	0.0	17.0	5.0	8.0	5.0	14.0	0.0	15.0	0.0	8.0	11.0	15.0	0.0	0.0	0.0	0.0	0.0	17.0	16.0	10.0	20.0	6.0	0.0	0.0	13.0	0.0	7.0	6.0	21.0	0.0	11.0	10.0	11.0	0.0	0.0
f09b04652194e7fcf74e89e09f58e459	0.0	15.0	0.0	4.0	0.0	13.0	0.0	0.0	0.0	8.0	0.0	22.0	12.0	20.0	0.0	35.0	0.0	12.0	0.0	54.0	0.0	0.0	0.0	0.0	116.0	0.0	0.0	0.0	0.0	0.0	6.0	18.0	0.0	0.0	0.0	10.0	0.0	0.0	0.0	24.0	0.0	0.0	0.0	0.0	8.0	0.0
e84db27b22e063f4fdcc77f8c745aa47	0.0	11.0	0.0	0.0	15.0	17.0	0.0	13.0	32.0	12.0	0.0	0.0	14.0	0.0	0.0	0.0	10.0	13.0	14.0	17.0	0.0	0.0	22.0	20.0	0.0	8.0	0.0	18.0	15.0	0.0	2.0	0.0	0.0	0.0	0.0	8.0	0.0	0.0	25.0	0.0	0.0	0.0	12.0	0.0	7.0	0.0
880490faae351cc5dec5423b7a3894cf	0.0	0.0	0.0	0.0	0.0	59.0	0.0	0.0	0.0	0.0	0.0	0.0	0.0	0.0	46.0	0.0	0.0	0.0	0.0	0.0	0.0	0.0	0.0	0.0	0.0	0.0	0.0	0.0	0.0	0.0	0.0	58.0	0.0	15.0	11.0	47.0	85.0	4.0	0.0	11.0	0.0	19.0	0.0	0.0	0.0	0.0
7f84a804a106eaca016c95b1d6cb9172	34.0	0.0	8.0	11.0	7.0	0.0	0.0	0.0	4.0	7.0	8.0	0.0	4.0	12.0	8.0	0.0	0.0	6.0	16.0	10.0	0.0	0.0	9.0	18.0	0.0	5.0	0.0	0.0	0.0	14.0	5.0	9.0	7.0	14.0	11.0	7.0	28.0	0.0	11.0	9.0	24.0	10.0	16.0	11.0	8.0	0.0
ba06c53984bf1d647b2b2c89b957957b	28.0	0.0	0.0	11.0	0.0	0.0	0.0	0.0	0.0	0.0	8.0	0.0	8.0	9.0	0.0	0.0	0.0	19.0	63.0	0.0	0.0	11.0	0.0	0.0	0.0	0.0	0.0	0.0	0.0	0.0	17.0	0.0	27.0	0.0	0.0	9.0	3.0	0.0	12.0	0.0	66.0	0.0	0.0	0.0	0.0	23.0
a97397ed185a468b576569a193f31c88	0.0	0.0	7.0	0.0	0.0	0.0	29.0	21.0	27.0	0.0	0.0	0.0	0.0	16.0	5.0	0.0	0.0	6.0	12.0	0.0	33.0	0.0	0.0	0.0	29.0	15.0	0.0	7.0	0.0	0.0	7.0	0.0	7.0	9.0	11.0	27.0	0.0	15.0	12.0	0.0	9.0	17.0	0.0	0.0	0.0	11.0
49300e6db1d7ea4e66daaddcde7d8595	0.0	0.0	0.0	0.0	0.0	24.0	0.0	0.0	0.0	9.0	0.0	0.0	0.0	0.0	20.0	7.0	0.0	6.0	17.0	20.0	0.0	0.0	0.0	0.0	0.0	22.0	0.0	9.0	6.0	44.0	19.0	0.0	0.0	28.0	26.0	30.0	20.0	0.0	7.0	14.0	0.0	2.0	0.0	13.0	15.0	11.0
53562f053ffdf89af55c39f3538e833a	0.0	0.0	0.0	0.0	0.0	0.0	0.0	0.0	0.0	7.0	0.0	0.0	0.0	0.0	12.0	22.0	0.0	0.0	21.0	0.0	0.0	13.0	0.0	0.0	0.0	0.0	0.0	41.0	35.0	13.0	0.0	24.0	20.0	0.0	0.0	7.0	16.0	0.0	6.0	0.0	0.0	20.0	17.0	23.0	9.0	18.0
4cd68bde3da2d85d98db59074a6b1e72	15.0	0.0	0.0	14.0	0.0	0.0	0.0	0.0	16.0	6.0	0.0	9.0	19.0	16.0	0.0	14.0	0.0	0.0	0.0	24.0	0.0	11.0	0.0	7.0	0.0	5.0	13.0	19.0	0.0	0.0	5.0	8.0	16.0	19.0	13.0	19.0	8.0	6.0	11.0	0.0	0.0	0.0	12.0	0.0	21.0	0.0
b4ab65feb8ef07d7d9e33504352d6b3d	0.0	0.0	0.0	0.0	10.0	0.0	32.0	40.0	0.0	0.0	0.0	0.0	0.0	0.0	0.0	29.0	0.0	0.0	13.0	17.0	0.0	0.0	0.0	0.0	0.0	0.0	0.0	0.0	0.0	14.0	5.0	4.0	0.0	18.0	14.0	15.0	21.0	18.0	20.0	0.0	0.0	0.0	24.0	0.0	12.0	0.0
497c25c2f68fd002bf5f5cb234456e33	12.0	0.0	0.0	8.0	9.0	11.0	10.0	0.0	24.0	11.0	14.0	7.0	0.0	13.0	27.0	6.0	0.0	23.0	8.0	0.0	0.0	5.0	9.0	10.0	7.0	19.0	14.0	7.0	0.0	0.0	3.0	5.0	7.0	4.0	3.0	0.0	0.0	15.0	3.0	14.0	11.0	7.0	8.0	3.0	0.0	11.0
436868a16fe7ce6b7b3509735b90b623	26.0	10.0	0.0	0.0	15.0	0.0	0.0	0.0	0.0	0.0	0.0	0.0	0.0	29.0	10.0	0.0	67.0	5.0	0.0	0.0	0.0	0.0	14.0	19.0	21.0	8.0	13.0	67.0	0.0	29.0	0.0	24.0	11.0	0.0	0.0	0.0	10.0	0.0	2.0	0.0	0.0	0.0	0.0	0.0	0.0	0.0
e51b3435f72235dc2be8e61b8ece077f	0.0	0.0	0.0	11.0	0.0	0.0	0.0	0.0	0.0	3.0	5.0	0.0	6.0	0.0	0.0	0.0	0.0	25.0	0.0	25.0	36.0	0.0	8.0	0.0	0.0	0.0	42.0	20.0	23.0	0.0	6.0	7.0	10.0	18.0	18.0	5.0	4.0	0.0	0.0	0.0	0.0	0.0	0.0	49.0	33.0	0.0
cac627a12c5a0b9f7aa8a6358e531880	0.0	0.0	0.0	0.0	0.0	0.0	127.0	37.0	0.0	0.0	0.0	0.0	0.0	0.0	0.0	44.0	0.0	0.0	0.0	0.0	27.0	0.0	0.0	0.0	0.0	0.0	0.0	0.0	0.0	0.0	0.0	0.0	0.0	0.0	0.0	0.0	0.0	77.0	0.0	0.0	0.0	0.0	0.0	0.0	0.0	0.0
082009caa3513d49ed4ffee679d6e04f	0.0	0.0	0.0	0.0	0.0	15.0	0.0	0.0	8.0	2.0	13.0	0.0	10.0	17.0	14.0	11.0	0.0	0.0	13.0	0.0	54.0	0.0	0.0	0.0	0.0	0.0	0.0	13.0	12.0	0.0	0.0	29.0	13.0	20.0	24.0	7.0	0.0	17.0	0.0	0.0	0.0	10.0	0.0	0.0	0.0	20.0
e4c3916d177f6ff144a0a071f2b5d82d	0.0	0.0	15.0	17.0	0.0	0.0	14.0	9.0	0.0	20.0	18.0	0.0	0.0	0.0	20.0	0.0	0.0	0.0	0.0	24.0	0.0	21.0	0.0	0.0	0.0	0.0	0.0	0.0	7.0	27.0	0.0	10.0	0.0	19.0	19.0	0.0	32.0	0.0	28.0	0.0	0.0	13.0	24.0	17.0	0.0	8.0
4559fd773769ef95e7b1176f485a7502	0.0	0.0	0.0	0.0	0.0	0.0	0.0	0.0	0.0	16.0	0.0	0.0	0.0	0.0	0.0	0.0	0.0	0.0	13.0	0.0	0.0	0.0	10.0	0.0	0.0	0.0	0.0	17.0	25.0	30.0	0.0	0.0	39.0	18.0	14.0	7.0	18.0	0.0	0.0	0.0	0.0	22.0	32.0	26.0	7.0	0.0
b4b9bde60baea26c0602ca51565a7472	0.0	0.0	21.0	6.0	0.0	0.0	37.0	0.0	0.0	10.0	0.0	0.0	13.0	0.0	0.0	0.0	0.0	10.0	14.0	0.0	0.0	0.0	0.0	0.0	0.0	31.0	0.0	0.0	54.0	0.0	0.0	0.0	21.0	0.0	0.0	0.0	0.0	0.0	13.0	0.0	0.0	24.0	8.0	29.0	26.0	0.0
d4f72ffc0844a700ff72d4e5cbd632ab	0.0	0.0	0.0	0.0	0.0	0.0	0.0	0.0	0.0	0.0	0.0	0.0	23.0	0.0	0.0	0.0	0.0	0.0	0.0	30.0	0.0	0.0	0.0	0.0	0.0	101.0	0.0	0.0	0.0	26.0	0.0	14.0	19.0	16.0	13.0	0.0	0.0	0.0	0.0	0.0	0.0	11.0	70.0	0.0	0.0	0.0
d5c85331f8816dddce92ed07e7c55497	0.0	4.0	0.0	0.0	9.0	8.0	0.0	5.0	7.0	5.0	3.0	6.0	22.0	14.0	0.0	3.0	22.0	13.0	0.0	5.0	0.0	7.0	0.0	10.0	13.0	10.0	6.0	0.0	8.0	0.0	4.0	11.0	13.0	5.0	5.0	8.0	3.0	1.0	5.0	7.0	12.0	5.0	3.0	0.0	13.0	12.0
fdff15d5620fa71ed35d1fa11f4b5363	0.0	0.0	0.0	0.0	0.0	42.0	38.0	0.0	33.0	9.0	6.0	0.0	0.0	0.0	0.0	16.0	0.0	3.0	0.0	33.0	0.0	0.0	0.0	0.0	0.0	19.0	0.0	19.0	0.0	82.0	0.0	7.0	0.0	0.0	0.0	0.0	10.0	0.0	0.0	0.0	13.0	12.0	10.0	0.0	17.0	0.0
1ae5120bfe8e413db16048163e1811e0	0.0	0.0	0.0	0.0	0.0	0.0	0.0	0.0	0.0	0.0	0.0	0.0	0.0	0.0	0.0	0.0	0.0	29.0	28.0	0.0	0.0	12.0	40.0	0.0	22.0	0.0	0.0	16.0	3.0	0.0	35.0	0.0	0.0	0.0	0.0	6.0	23.0	0.0	26.0	9.0	28.0	0.0	5.0	0.0	10.0	28.0
02eda09e752040b940b8558555ddb716	0.0	0.0	17.0	0.0	0.0	14.0	32.0	0.0	0.0	5.0	0.0	0.0	0.0	14.0	0.0	0.0	0.0	8.0	35.0	0.0	0.0	0.0	0.0	0.0	0.0	0.0	0.0	25.0	31.0	19.0	6.0	13.0	0.0	0.0	0.0	19.0	0.0	0.0	0.0	25.0	0.0	16.0	10.0	27.0	14.0	18.0
c9ffc78936c0466ba07801cdad0d0349	0.0	0.0	0.0	33.0	0.0	21.0	0.0	0.0	13.0	0.0	11.0	0.0	0.0	0.0	0.0	6.0	0.0	18.0	0.0	0.0	0.0	0.0	0.0	0.0	0.0	0.0	0.0	0.0	31.0	40.0	15.0	0.0	0.0	0.0	0.0	0.0	26.0	0.0	6.0	0.0	20.0	14.0	10.0	0.0	0.0	43.0
d5adc369897c40b7135708bb0c011c81	0.0	0.0	0.0	0.0	0.0	0.0	0.0	0.0	0.0	0.0	0.0	0.0	0.0	0.0	46.0	0.0	0.0	70.0	0.0	0.0	0.0	0.0	0.0	0.0	40.0	0.0	0.0	11.0	0.0	0.0	47.0	7.0	0.0	17.0	17.0	0.0	0.0	0.0	9.0	0.0	0.0	0.0	6.0	10.0	0.0	0.0
715047e54d56efdca9495aa5da9c7571	0.0	10.0	0.0	0.0	0.0	0.0	0.0	0.0	28.0	0.0	0.0	15.0	0.0	0.0	0.0	28.0	52.0	0.0	0.0	0.0	0.0	0.0	33.0	0.0	0.0	0.0	0.0	0.0	0.0	0.0	4.0	0.0	26.0	0.0	0.0	0.0	0.0	21.0	14.0	0.0	0.0	0.0	16.0	0.0	20.0	0.0
0cc57a57c1bd33fc3f8c485643f27077	0.0	0.0	22.0	0.0	0.0	0.0	0.0	0.0	0.0	0.0	0.0	0.0	0.0	0.0	0.0	0.0	0.0	0.0	0.0	0.0	0.0	0.0	6.0	0.0	0.0	0.0	0.0	0.0	31.0	0.0	50.0	109.0	8.0	0.0	0.0	0.0	0.0	0.0	3.0	0.0	0.0	11.0	13.0	12.0	0.0	19.0
f786ebb3fd6c938dde8aafb9d77b52be	0.0	0.0	0.0	0.0	0.0	0.0	0.0	0.0	14.0	11.0	0.0	0.0	0.0	19.0	0.0	15.0	34.0	0.0	0.0	0.0	0.0	16.0	11.0	0.0	0.0	0.0	0.0	0.0	0.0	17.0	8.0	36.0	9.0	18.0	22.0	0.0	8.0	10.0	16.0	0.0	0.0	0.0	2.0	22.0	0.0	0.0
04fe6150f9c68cca1f64ee8328ea00b7	0.0	0.0	0.0	0.0	0.0	0.0	31.0	0.0	25.0	0.0	0.0	0.0	9.0	14.0	26.0	18.0	9.0	0.0	0.0	0.0	0.0	0.0	27.0	11.0	0.0	14.0	0.0	43.0	0.0	0.0	13.0	0.0	0.0	0.0	0.0	0.0	29.0	8.0	21.0	0.0	9.0	0.0	0.0	0.0	0.0	0.0
a850b304f53df1b053697ac182eedd4d	0.0	0.0	0.0	0.0	0.0	0.0	0.0	0.0	0.0	13.0	11.0	0.0	10.0	19.0	0.0	0.0	0.0	20.0	12.0	0.0	8.0	14.0	0.0	12.0	15.0	14.0	19.0	0.0	22.0	0.0	15.0	16.0	0.0	0.0	0.0	4.0	8.0	7.0	0.0	0.0	18.0	14.0	12.0	0.0	0.0	22.0
8e4f09985a91f8df3cf2129bb95567e8	0.0	36.0	0.0	21.0	0.0	0.0	0.0	0.0	8.0	24.0	26.0	0.0	0.0	0.0	0.0	0.0	24.0	6.0	0.0	0.0	20.0	53.0	0.0	16.0	19.0	24.0	22.0	0.0	0.0	0.0	4.0	0.0	0.0	0.0	0.0	4.0	0.0	7.0	0.0	0.0	20.0	0.0	0.0	0.0	0.0	0.0
343d0737a2e420b491cd2362b5d1992c	0.0	0.0	0.0	7.0	0.0	0.0	12.0	0.0	0.0	1.0	24.0	27.0	12.0	0.0	0.0	39.0	24.0	6.0	0.0	14.0	15.0	0.0	0.0	0.0	0.0	0.0	0.0	0.0	24.0	0.0	17.0	13.0	0.0	0.0	0.0	0.0	0.0	8.0	3.0	69.0	15.0	0.0	13.0	0.0	5.0	0.0
4039dc1b4c714146bbf3b32bfe3d1e9e	6.0	0.0	8.0	1.0	9.0	0.0	7.0	6.0	16.0	0.0	0.0	7.0	8.0	10.0	6.0	0.0	0.0	11.0	0.0	6.0	0.0	0.0	0.0	6.0	9.0	0.0	11.0	0.0	3.0	0.0	5.0	17.0	15.0	0.0	0.0	0.0	8.0	7.0	15.0	15.0	9.0	30.0	7.0	27.0	15.0	9.0
ff94ee27e2560532b7343f0c027c65ea	0.0	0.0	0.0	18.0	16.0	0.0	6.0	15.0	11.0	19.0	0.0	8.0	13.0	0.0	14.0	26.0	11.0	6.0	6.0	0.0	8.0	24.0	0.0	0.0	4.0	0.0	9.0	0.0	0.0	0.0	8.0	0.0	6.0	10.0	11.0	8.0	6.0	29.0	5.0	0.0	0.0	3.0	4.0	0.0	0.0	0.0
dd10c678a53942320806ce8a950b4fe7	0.0	91.0	0.0	30.0	15.0	23.0	0.0	0.0	0.0	22.0	0.0	33.0	10.0	0.0	0.0	0.0	0.0	0.0	0.0	0.0	32.0	20.0	10.0	0.0	0.0	0.0	0.0	0.0	0.0	0.0	0.0	0.0	7.0	0.0	0.0	11.0	0.0	8.0	0.0	0.0	0.0	0.0	0.0	0.0	0.0	0.0
e7a2bee2967a37375e12cc921d7abad9	0.0	0.0	0.0	0.0	0.0	0.0	0.0	0.0	0.0	0.0	0.0	0.0	63.0	59.0	0.0	0.0	0.0	0.0	0.0	0.0	0.0	0.0	48.0	0.0	0.0	0.0	0.0	0.0	0.0	0.0	0.0	19.0	26.0	22.0	23.0	0.0	0.0	0.0	0.0	53.0	0.0	0.0	0.0	0.0	0.0	0.0
9b59ec564daba1c6476fb301cdc8a182	9.0	0.0	0.0	4.0	20.0	8.0	0.0	10.0	21.0	11.0	0.0	0.0	0.0	0.0	8.0	2.0	0.0	11.0	15.0	0.0	7.0	17.0	13.0	7.0	13.0	7.0	6.0	0.0	0.0	0.0	14.0	7.0	4.0	0.0	0.0	11.0	15.0	6.0	20.0	15.0	5.0	15.0	14.0	15.0	0.0	0.0
a659b87842a41bc15720bfa3438b5011	14.0	0.0	0.0	17.0	38.0	0.0	0.0	0.0	29.0	11.0	113.0	0.0	3.0	9.0	0.0	0.0	3.0	0.0	3.0	0.0	0.0	0.0	0.0	13.0	0.0	0.0	0.0	0.0	0.0	13.0	0.0	0.0	0.0	0.0	0.0	0.0	0.0	6.0	8.0	0.0	10.0	0.0	33.0	0.0	0.0	0.0
7e3137004f06dbf128a348dbc2a6a3d0	0.0	0.0	0.0	19.0	0.0	0.0	0.0	0.0	0.0	16.0	0.0	0.0	0.0	0.0	0.0	0.0	0.0	5.0	21.0	0.0	0.0	0.0	0.0	0.0	0.0	24.0	0.0	16.0	47.0	19.0	6.0	0.0	23.0	16.0	13.0	7.0	26.0	0.0	9.0	0.0	8.0	9.0	0.0	15.0	11.0	0.0
65502f4d311102fb935379359a1bdee2	0.0	10.0	0.0	0.0	0.0	24.0	29.0	22.0	0.0	0.0	0.0	0.0	9.0	0.0	0.0	0.0	0.0	0.0	22.0	28.0	0.0	34.0	0.0	11.0	0.0	0.0	0.0	0.0	0.0	0.0	0.0	0.0	0.0	0.0	0.0	31.0	22.0	22.0	0.0	0.0	43.0	0.0	0.0	0.0	0.0	0.0
d7e437e64b1b6d0be70b6e8e7de3317f	0.0	0.0	0.0	0.0	0.0	0.0	0.0	0.0	0.0	46.0	65.0	36.0	0.0	0.0	0.0	0.0	0.0	0.0	0.0	0.0	0.0	0.0	0.0	0.0	16.0	0.0	0.0	63.0	0.0	60.0	6.0	0.0	0.0	0.0	0.0	28.0	10.0	0.0	0.0	0.0	0.0	0.0	0.0	0.0	0.0	0.0
b016332d315e43d1e8149ed5372a267b	0.0	5.0	4.0	22.0	0.0	27.0	0.0	5.0	0.0	5.0	0.0	15.0	15.0	0.0	0.0	13.0	19.0	6.0	0.0	9.0	12.0	17.0	7.0	13.0	28.0	9.0	15.0	0.0	0.0	0.0	5.0	0.0	3.0	0.0	0.0	15.0	0.0	0.0	8.0	0.0	0.0	22.0	10.0	0.0	0.0	9.0
8e711034181f7c5c436a63baef67689d	0.0	11.0	21.0	0.0	0.0	0.0	0.0	19.0	0.0	0.0	0.0	0.0	0.0	0.0	29.0	15.0	0.0	5.0	22.0	8.0	0.0	0.0	6.0	0.0	25.0	10.0	10.0	0.0	6.0	0.0	0.0	0.0	4.0	14.0	16.0	38.0	35.0	0.0	0.0	0.0	0.0	0.0	6.0	0.0	0.0	0.0
a9f75e22182666f759796b34cec5dc90	0.0	0.0	0.0	0.0	52.0	0.0	0.0	0.0	29.0	0.0	0.0	21.0	0.0	0.0	37.0	0.0	0.0	16.0	0.0	0.0	60.0	32.0	0.0	0.0	0.0	35.0	76.0	0.0	0.0	0.0	14.0	0.0	0.0	0.0	0.0	0.0	0.0	0.0	0.0	0.0	0.0	0.0	0.0	0.0	0.0	0.0
1e3bbc05a71989c87cb98c518d7c7c1a	7.0	8.0	0.0	9.0	14.0	11.0	0.0	17.0	8.0	0.0	10.0	8.0	0.0	31.0	9.0	9.0	23.0	4.0	0.0	0.0	13.0	12.0	0.0	27.0	0.0	0.0	0.0	0.0	0.0	15.0	21.0	0.0	0.0	0.0	0.0	4.0	11.0	17.0	6.0	0.0	9.0	0.0	7.0	0.0	0.0	0.0
9092531aebde028dd2770bfdcf8353de	0.0	17.0	9.0	0.0	0.0	20.0	0.0	0.0	12.0	31.0	0.0	0.0	13.0	0.0	0.0	0.0	0.0	0.0	0.0	0.0	0.0	26.0	16.0	0.0	0.0	0.0	0.0	0.0	21.0	0.0	24.0	0.0	0.0	0.0	0.0	11.0	0.0	11.0	14.0	0.0	0.0	0.0	8.0	0.0	13.0	0.0
fe3b6445567bd10187e39a8aafcb9e84	0.0	4.0	0.0	26.0	0.0	0.0	0.0	19.0	0.0	14.0	0.0	13.0	18.0	0.0	0.0	0.0	0.0	3.0	0.0	0.0	13.0	0.0	0.0	38.0	0.0	0.0	22.0	30.0	0.0	12.0	0.0	24.0	0.0	14.0	12.0	10.0	0.0	7.0	0.0	17.0	0.0	0.0	0.0	30.0	0.0	0.0
6284d8cacf588f5cf8557daaa49ccc0c	18.0	0.0	0.0	0.0	0.0	50.0	30.0	0.0	10.0	15.0	0.0	0.0	0.0	0.0	0.0	0.0	0.0	0.0	0.0	16.0	0.0	23.0	0.0	0.0	0.0	0.0	25.0	0.0	0.0	0.0	0.0	0.0	0.0	31.0	29.0	0.0	0.0	0.0	0.0	28.0	0.0	36.0	12.0	0.0	9.0	0.0
9d4781a274f7de202786281284cdbaf4	0.0	17.0	0.0	7.0	0.0	0.0	0.0	0.0	7.0	6.0	32.0	5.0	0.0	30.0	0.0	0.0	0.0	0.0	0.0	0.0	14.0	0.0	0.0	146.0	16.0	6.0	0.0	0.0	0.0	0.0	0.0	0.0	0.0	0.0	0.0	0.0	0.0	9.0	0.0	0.0	21.0	0.0	27.0	0.0	0.0	0.0
2d19d0b5cd85a576bfa0cc00c8e51c43	0.0	0.0	0.0	0.0	0.0	0.0	0.0	18.0	0.0	25.0	0.0	35.0	0.0	0.0	20.0	0.0	17.0	24.0	0.0	0.0	0.0	0.0	49.0	0.0	9.0	0.0	0.0	0.0	0.0	0.0	13.0	0.0	0.0	0.0	0.0	0.0	0.0	29.0	4.0	0.0	8.0	7.0	0.0	0.0	0.0	0.0
602d78f4366d577d993f6daeccfab496	0.0	0.0	0.0	0.0	0.0	6.0	12.0	14.0	0.0	4.0	3.0	0.0	0.0	0.0	12.0	0.0	0.0	3.0	8.0	14.0	0.0	0.0	17.0	0.0	8.0	0.0	0.0	0.0	7.0	4.0	3.0	5.0	25.0	0.0	0.0	0.0	116.0	8.0	19.0	0.0	0.0	0.0	0.0	9.0	11.0	0.0
3fc3627fe049294f65fdc70c7c56a133	0.0	0.0	9.0	13.0	26.0	0.0	17.0	16.0	0.0	0.0	20.0	0.0	0.0	0.0	0.0	9.0	4.0	2.0	0.0	12.0	0.0	0.0	21.0	0.0	12.0	0.0	10.0	0.0	0.0	0.0	14.0	5.0	0.0	0.0	0.0	0.0	6.0	0.0	0.0	0.0	38.0	5.0	0.0	0.0	67.0	0.0
2cf5280b8446b5b8346d8959ce7f3134	0.0	0.0	0.0	0.0	23.0	0.0	0.0	0.0	10.0	0.0	0.0	0.0	26.0	0.0	0.0	37.0	0.0	0.0	0.0	0.0	0.0	0.0	0.0	0.0	0.0	0.0	64.0	43.0	0.0	0.0	0.0	0.0	27.0	17.0	17.0	0.0	0.0	0.0	0.0	81.0	0.0	0.0	0.0	0.0	0.0	0.0
eea8263691849479d2d1149f1cce035a	0.0	0.0	0.0	0.0	58.0	0.0	120.0	38.0	0.0	0.0	0.0	0.0	0.0	0.0	42.0	0.0	0.0	0.0	0.0	0.0	0.0	43.0	0.0	0.0	0.0	0.0	0.0	0.0	0.0	0.0	10.0	0.0	0.0	0.0	0.0	34.0	0.0	17.0	0.0	0.0	0.0	0.0	12.0	0.0	0.0	0.0
c3c1f704d52e571c85525a420e1458c3	0.0	18.0	11.0	23.0	0.0	0.0	22.0	0.0	4.0	7.0	0.0	0.0	19.0	17.0	20.0	12.0	22.0	5.0	0.0	17.0	0.0	0.0	21.0	14.0	32.0	0.0	41.0	0.0	0.0	0.0	7.0	0.0	3.0	0.0	0.0	0.0	0.0	0.0	0.0	0.0	0.0	4.0	0.0	0.0	0.0	0.0
8c673c12e8c36a3d6b5ae81d52e6626f	0.0	22.0	0.0	26.0	0.0	0.0	0.0	0.0	0.0	16.0	66.0	0.0	0.0	19.0	0.0	0.0	0.0	0.0	0.0	0.0	0.0	0.0	0.0	0.0	0.0	33.0	0.0	0.0	0.0	0.0	13.0	0.0	0.0	0.0	0.0	0.0	0.0	29.0	26.0	0.0	0.0	0.0	15.0	0.0	0.0	0.0
fcacdc251f97d2dac93d2b79c7270158	0.0	0.0	0.0	0.0	0.0	0.0	19.0	39.0	3.0	0.0	0.0	13.0	14.0	0.0	0.0	31.0	0.0	19.0	0.0	0.0	0.0	29.0	21.0	0.0	0.0	0.0	0.0	0.0	0.0	19.0	13.0	0.0	6.0	10.0	13.0	0.0	0.0	24.0	13.0	8.0	0.0	5.0	0.0	0.0	0.0	0.0
ba7e2abfdb7b3cc13c0db89ef05ff59c	7.0	0.0	0.0	0.0	0.0	0.0	0.0	0.0	0.0	13.0	24.0	21.0	45.0	13.0	45.0	0.0	63.0	24.0	0.0	0.0	28.0	0.0	0.0	0.0	29.0	0.0	0.0	0.0	0.0	0.0	0.0	0.0	5.0	0.0	0.0	5.0	0.0	0.0	0.0	0.0	0.0	0.0	0.0	0.0	0.0	0.0
46f1e3ef25fa73e0d67f28555e8dad12	0.0	26.0	0.0	0.0	0.0	0.0	0.0	21.0	13.0	4.0	0.0	34.0	0.0	0.0	0.0	35.0	0.0	10.0	0.0	0.0	24.0	0.0	0.0	0.0	26.0	0.0	34.0	0.0	0.0	0.0	0.0	0.0	0.0	28.0	28.0	0.0	0.0	7.0	12.0	0.0	0.0	21.0	0.0	0.0	0.0	0.0
d402425498c4c4c6a24b4af7574660c7	0.0	8.0	0.0	0.0	0.0	0.0	0.0	0.0	0.0	0.0	0.0	0.0	20.0	0.0	0.0	0.0	0.0	12.0	0.0	0.0	0.0	0.0	0.0	0.0	0.0	0.0	0.0	0.0	21.0	0.0	0.0	0.0	27.0	0.0	0.0	0.0	0.0	0.0	0.0	32.0	0.0	30.0	9.0	46.0	25.0	0.0
36daac0a62bd2b0d5c48754648242e03	0.0	0.0	0.0	0.0	0.0	0.0	0.0	0.0	0.0	0.0	0.0	0.0	0.0	0.0	0.0	0.0	0.0	0.0	0.0	0.0	0.0	0.0	0.0	0.0	0.0	0.0	0.0	0.0	0.0	0.0	0.0	0.0	3.0	0.0	0.0	0.0	0.0	0.0	0.0	0.0	0.0	210.0	0.0	0.0	0.0	0.0
ee5aea8cdeac78119e052ab0f35e9c2d	0.0	0.0	19.0	0.0	49.0	0.0	12.0	0.0	17.0	15.0	0.0	8.0	0.0	0.0	0.0	61.0	0.0	0.0	0.0	16.0	0.0	0.0	0.0	0.0	0.0	0.0	0.0	0.0	0.0	18.0	0.0	15.0	0.0	0.0	0.0	12.0	0.0	0.0	0.0	0.0	0.0	21.0	0.0	32.0	0.0	35.0
9912550b9225896737e591a64577ccdf	0.0	0.0	0.0	73.0	21.0	0.0	0.0	0.0	0.0	0.0	0.0	0.0	0.0	0.0	29.0	0.0	0.0	29.0	0.0	0.0	0.0	0.0	24.0	7.0	25.0	0.0	0.0	0.0	0.0	16.0	22.0	0.0	0.0	0.0	0.0	10.0	20.0	0.0	0.0	0.0	26.0	16.0	0.0	0.0	0.0	0.0
ea663541f33f922317a0f15d26b4012d	42.0	0.0	0.0	0.0	0.0	0.0	0.0	0.0	0.0	0.0	0.0	0.0	0.0	48.0	0.0	0.0	32.0	11.0	0.0	0.0	0.0	0.0	35.0	0.0	0.0	0.0	0.0	0.0	0.0	0.0	0.0	0.0	22.0	0.0	0.0	13.0	0.0	0.0	18.0	0.0	40.0	19.0	19.0	0.0	0.0	0.0
76036bc828f148ecd438011c3ed03095	9.0	0.0	24.0	0.0	0.0	0.0	32.0	0.0	0.0	0.0	0.0	0.0	26.0	54.0	0.0	0.0	0.0	0.0	0.0	0.0	0.0	0.0	0.0	0.0	0.0	0.0	0.0	23.0	0.0	0.0	0.0	0.0	16.0	0.0	0.0	0.0	16.0	0.0	16.0	29.0	44.0	0.0	0.0	0.0	14.0	0.0
df26a8c3dab605e384552c6b5983333e	0.0	0.0	9.0	46.0	0.0	0.0	0.0	0.0	0.0	0.0	18.0	0.0	0.0	0.0	0.0	0.0	0.0	16.0	0.0	10.0	0.0	12.0	0.0	17.0	0.0	0.0	0.0	0.0	0.0	12.0	24.0	11.0	1.0	12.0	12.0	16.0	0.0	0.0	0.0	0.0	0.0	0.0	0.0	21.0	33.0	0.0
b2660b85552f48fb4216d470a75dcec8	7.0	0.0	0.0	6.0	0.0	12.0	0.0	0.0	3.0	16.0	16.0	0.0	3.0	0.0	13.0	8.0	0.0	6.0	12.0	0.0	0.0	8.0	0.0	0.0	10.0	0.0	0.0	8.0	10.0	0.0	11.0	8.0	15.0	0.0	0.0	15.0	10.0	10.0	25.0	0.0	0.0	0.0	7.0	4.0	3.0	18.0
462e8ba98ab1192024cddca28e6759a8	0.0	0.0	0.0	10.0	0.0	13.0	0.0	0.0	11.0	3.0	0.0	15.0	5.0	0.0	19.0	0.0	25.0	29.0	0.0	28.0	15.0	0.0	22.0	27.0	12.0	11.0	11.0	0.0	0.0	0.0	0.0	0.0	7.0	11.0	10.0	0.0	0.0	0.0	0.0	0.0	6.0	0.0	8.0	0.0	0.0	0.0
f34c60df0de721d77ca824b93cf5c1e3	0.0	0.0	19.0	0.0	0.0	0.0	0.0	0.0	13.0	0.0	0.0	0.0	0.0	0.0	0.0	0.0	27.0	11.0	0.0	0.0	0.0	0.0	0.0	0.0	0.0	31.0	0.0	0.0	0.0	0.0	0.0	0.0	0.0	21.0	18.0	0.0	0.0	11.0	17.0	30.0	0.0	33.0	0.0	32.0	16.0	19.0
fb8f41f30c9cd510a197c85c38428247	43.0	0.0	0.0	27.0	27.0	0.0	17.0	0.0	0.0	15.0	0.0	18.0	0.0	26.0	0.0	0.0	16.0	0.0	0.0	0.0	0.0	31.0	36.0	0.0	0.0	16.0	41.0	0.0	0.0	0.0	0.0	0.0	0.0	0.0	0.0	0.0	0.0	0.0	19.0	0.0	0.0	0.0	16.0	0.0	0.0	0.0
b87b7f2ae18cacb8ee60d997fce30e2b	18.0	0.0	0.0	0.0	0.0	0.0	0.0	0.0	0.0	15.0	19.0	0.0	25.0	0.0	0.0	49.0	22.0	20.0	0.0	0.0	21.0	0.0	0.0	0.0	0.0	33.0	0.0	0.0	0.0	0.0	0.0	0.0	0.0	0.0	0.0	0.0	0.0	14.0	10.0	0.0	0.0	7.0	0.0	0.0	0.0	0.0
88ace6bc9bbd33cd116f6fbf867fe445	0.0	0.0	0.0	0.0	0.0	23.0	0.0	0.0	0.0	0.0	10.0	0.0	16.0	0.0	0.0	0.0	0.0	0.0	0.0	0.0	22.0	32.0	0.0	0.0	0.0	0.0	0.0	28.0	13.0	0.0	9.0	16.0	0.0	35.0	32.0	0.0	15.0	16.0	0.0	0.0	0.0	7.0	0.0	0.0	16.0	25.0
4d736f3474b7ed9f6ae75a54c2913eaf	0.0	0.0	0.0	0.0	0.0	0.0	0.0	0.0	0.0	0.0	0.0	0.0	105.0	0.0	0.0	0.0	0.0	0.0	0.0	0.0	0.0	0.0	0.0	0.0	0.0	0.0	0.0	0.0	0.0	0.0	0.0	32.0	66.0	0.0	0.0	0.0	0.0	0.0	0.0	0.0	0.0	0.0	0.0	0.0	0.0	0.0
0cc3d17f228805dc608d339870682939	0.0	0.0	0.0	0.0	17.0	0.0	0.0	0.0	0.0	71.0	0.0	0.0	0.0	0.0	0.0	0.0	0.0	0.0	0.0	46.0	0.0	0.0	0.0	0.0	0.0	0.0	0.0	40.0	0.0	0.0	0.0	65.0	16.0	9.0	12.0	0.0	0.0	0.0	0.0	3.0	0.0	0.0	0.0	0.0	0.0	0.0
5f2c5b1d6d3520a7dba05c6d152ace6d	18.0	4.0	0.0	16.0	28.0	14.0	3.0	14.0	3.0	14.0	0.0	0.0	0.0	0.0	17.0	0.0	28.0	6.0	16.0	0.0	0.0	0.0	0.0	29.0	21.0	0.0	12.0	10.0	0.0	10.0	0.0	0.0	3.0	6.0	3.0	12.0	10.0	0.0	13.0	0.0	0.0	14.0	0.0	0.0	0.0	0.0
5e86a203a84c008518f7223d24189e2a	0.0	0.0	31.0	23.0	0.0	19.0	30.0	15.0	34.0	7.0	0.0	0.0	0.0	9.0	0.0	0.0	0.0	18.0	0.0	0.0	0.0	18.0	0.0	0.0	0.0	18.0	8.0	0.0	0.0	0.0	0.0	0.0	0.0	24.0	20.0	0.0	0.0	0.0	7.0	18.0	0.0	5.0	0.0	0.0	0.0	0.0
7a39fab6680b42264f4daef6ca585955	0.0	0.0	25.0	0.0	0.0	0.0	0.0	0.0	0.0	0.0	0.0	0.0	10.0	58.0	0.0	0.0	0.0	0.0	0.0	14.0	0.0	0.0	43.0	0.0	0.0	32.0	0.0	14.0	11.0	0.0	0.0	0.0	0.0	0.0	0.0	0.0	0.0	0.0	0.0	0.0	0.0	0.0	63.0	13.0	6.0	7.0
fd464af830400c68a5c3f7ba59e11bdd	0.0	0.0	0.0	8.0	0.0	0.0	0.0	19.0	13.0	15.0	17.0	8.0	0.0	0.0	16.0	3.0	0.0	3.0	0.0	0.0	17.0	16.0	15.0	38.0	0.0	23.0	26.0	0.0	17.0	0.0	9.0	0.0	0.0	5.0	5.0	0.0	0.0	7.0	21.0	0.0	14.0	0.0	0.0	0.0	0.0	0.0
0f376d5d7902b726b4a899e84911db14	35.0	4.0	0.0	0.0	28.0	0.0	0.0	0.0	15.0	9.0	29.0	0.0	9.0	15.0	0.0	0.0	0.0	4.0	0.0	0.0	25.0	0.0	0.0	0.0	0.0	0.0	44.0	0.0	0.0	0.0	3.0	0.0	11.0	8.0	7.0	0.0	0.0	0.0	18.0	9.0	0.0	6.0	5.0	0.0	0.0	4.0
9d2635b09396c1919d911ba279ac01b5	16.0	4.0	0.0	18.0	0.0	11.0	0.0	0.0	4.0	0.0	0.0	26.0	0.0	0.0	19.0	0.0	20.0	19.0	8.0	0.0	0.0	0.0	0.0	12.0	0.0	7.0	0.0	24.0	0.0	0.0	9.0	0.0	14.0	0.0	0.0	11.0	0.0	9.0	0.0	28.0	0.0	7.0	3.0	0.0	0.0	20.0
0249c319f96bbd6494a1f87452b0872f	0.0	0.0	0.0	0.0	0.0	15.0	0.0	0.0	14.0	0.0	0.0	0.0	0.0	0.0	0.0	0.0	0.0	0.0	0.0	0.0	19.0	41.0	0.0	0.0	0.0	0.0	0.0	0.0	42.0	0.0	15.0	0.0	0.0	0.0	0.0	41.0	0.0	0.0	27.0	0.0	0.0	0.0	23.0	0.0	0.0	30.0
ff8fffae3956901924bf5b54a8fa67a7	8.0	6.0	0.0	0.0	0.0	0.0	10.0	0.0	0.0	3.0	0.0	0.0	15.0	4.0	0.0	0.0	11.0	6.0	0.0	0.0	3.0	0.0	0.0	16.0	0.0	0.0	16.0	0.0	8.0	6.0	8.0	13.0	33.0	4.0	4.0	7.0	4.0	7.0	5.0	0.0	7.0	15.0	3.0	10.0	8.0	0.0
2ca9ea7de86962798072d388cd5fabcd	0.0	0.0	0.0	17.0	18.0	0.0	0.0	62.0	0.0	14.0	0.0	71.0	11.0	0.0	0.0	10.0	0.0	14.0	0.0	0.0	0.0	0.0	0.0	0.0	0.0	0.0	0.0	0.0	27.0	0.0	10.0	0.0	0.0	0.0	0.0	0.0	0.0	11.0	0.0	0.0	0.0	13.0	0.0	17.0	0.0	0.0
826323f2e48cc2a76843067f72482da7	0.0	0.0	0.0	0.0	0.0	0.0	0.0	0.0	52.0	0.0	0.0	0.0	10.0	0.0	0.0	0.0	0.0	0.0	0.0	19.0	0.0	0.0	0.0	18.0	0.0	0.0	14.0	25.0	0.0	0.0	0.0	43.0	17.0	28.0	26.0	0.0	0.0	4.0	0.0	0.0	0.0	0.0	0.0	29.0	0.0	0.0
98aa19769918c343bd7d4bab7709d36d	0.0	0.0	0.0	0.0	0.0	0.0	0.0	0.0	14.0	0.0	3.0	0.0	0.0	0.0	0.0	0.0	0.0	0.0	0.0	0.0	14.0	0.0	27.0	0.0	0.0	0.0	0.0	25.0	35.0	0.0	18.0	10.0	0.0	12.0	13.0	19.0	0.0	3.0	0.0	24.0	0.0	11.0	14.0	0.0	0.0	50.0
14d411a5f321a6a94fe1095e3140e9a9	0.0	0.0	0.0	0.0	0.0	0.0	0.0	0.0	0.0	0.0	0.0	0.0	0.0	0.0	0.0	0.0	0.0	12.0	0.0	0.0	0.0	0.0	37.0	25.0	0.0	34.0	0.0	0.0	0.0	37.0	12.0	24.0	23.0	0.0	0.0	24.0	0.0	0.0	14.0	0.0	0.0	0.0	23.0	0.0	0.0	0.0
094636473d0093da6621953431353c54	0.0	18.0	13.0	0.0	0.0	0.0	12.0	0.0	6.0	6.0	8.0	22.0	5.0	0.0	24.0	0.0	0.0	9.0	0.0	0.0	8.0	0.0	10.0	0.0	0.0	12.0	0.0	0.0	20.0	9.0	3.0	0.0	0.0	0.0	0.0	5.0	0.0	7.0	5.0	0.0	13.0	5.0	10.0	7.0	14.0	12.0
c318fc6ca5611daba2fb61da74b5efae	0.0	17.0	0.0	0.0	9.0	3.0	0.0	0.0	0.0	5.0	18.0	0.0	10.0	20.0	0.0	5.0	142.0	0.0	0.0	0.0	0.0	0.0	0.0	67.0	0.0	0.0	0.0	0.0	0.0	0.0	0.0	0.0	3.0	0.0	0.0	0.0	0.0	0.0	0.0	0.0	27.0	0.0	12.0	0.0	0.0	0.0
3566c827339ca2bc553b0a03245131a0	0.0	0.0	0.0	0.0	0.0	0.0	0.0	0.0	0.0	0.0	0.0	0.0	0.0	0.0	0.0	0.0	0.0	0.0	0.0	0.0	0.0	0.0	0.0	0.0	0.0	0.0	0.0	0.0	0.0	0.0	0.0	0.0	0.0	0.0	0.0	8.0	0.0	0.0	0.0	0.0	0.0	0.0	139.0	0.0	0.0	14.0
27a9bb779cc46ca2b5970f16bd4cb4c1	0.0	0.0	0.0	25.0	0.0	0.0	0.0	0.0	0.0	0.0	0.0	0.0	0.0	0.0	0.0	0.0	0.0	0.0	0.0	0.0	21.0	0.0	0.0	31.0	0.0	0.0	0.0	0.0	0.0	0.0	24.0	0.0	67.0	26.0	20.0	0.0	0.0	0.0	0.0	0.0	41.0	0.0	0.0	0.0	0.0	0.0
1721b12b6926b93213caa4fd5e37b87d	0.0	0.0	0.0	0.0	0.0	0.0	0.0	0.0	4.0	6.0	0.0	0.0	0.0	0.0	0.0	0.0	0.0	0.0	0.0	0.0	29.0	0.0	8.0	0.0	0.0	0.0	0.0	16.0	0.0	39.0	0.0	0.0	16.0	0.0	0.0	0.0	0.0	0.0	0.0	30.0	0.0	0.0	16.0	0.0	81.0	0.0
cf4e44c7c5f1604a7875af7fa09d5b5a	19.0	0.0	0.0	12.0	0.0	11.0	0.0	0.0	7.0	12.0	10.0	29.0	9.0	4.0	47.0	19.0	0.0	3.0	0.0	0.0	16.0	0.0	0.0	9.0	0.0	0.0	24.0	0.0	0.0	0.0	26.0	0.0	5.0	0.0	0.0	14.0	16.0	6.0	0.0	0.0	0.0	0.0	0.0	0.0	0.0	0.0
e2cdfa0d8ee5272fdc590c63694ab1a4	8.0	0.0	0.0	28.0	0.0	0.0	0.0	28.0	0.0	15.0	26.0	44.0	0.0	31.0	55.0	0.0	23.0	0.0	0.0	0.0	30.0	0.0	30.0	0.0	0.0	0.0	14.0	0.0	0.0	0.0	0.0	0.0	0.0	0.0	0.0	0.0	0.0	0.0	0.0	0.0	0.0	0.0	6.0	0.0	0.0	0.0
52b38c9be4e541af9448d8611a001de5	0.0	0.0	0.0	15.0	0.0	0.0	27.0	0.0	0.0	0.0	0.0	0.0	0.0	0.0	42.0	0.0	0.0	0.0	0.0	0.0	0.0	25.0	0.0	0.0	46.0	0.0	0.0	21.0	24.0	25.0	20.0	39.0	5.0	0.0	0.0	0.0	19.0	0.0	0.0	0.0	0.0	14.0	0.0	0.0	0.0	0.0
07a104c1aac69651df5354fd2dd6f3e6	0.0	0.0	25.0	0.0	0.0	12.0	0.0	0.0	0.0	9.0	0.0	0.0	0.0	0.0	0.0	0.0	0.0	0.0	71.0	19.0	0.0	27.0	0.0	0.0	0.0	0.0	0.0	0.0	0.0	0.0	8.0	0.0	0.0	30.0	30.0	14.0	27.0	0.0	14.0	0.0	0.0	0.0	10.0	0.0	0.0	0.0
0d1434eaf114416cb98d1877b9a2a9eb	84.0	0.0	0.0	40.0	0.0	0.0	0.0	0.0	10.0	2.0	30.0	11.0	0.0	5.0	4.0	0.0	0.0	7.0	0.0	0.0	18.0	0.0	0.0	19.0	0.0	19.0	0.0	0.0	0.0	0.0	0.0	0.0	5.0	0.0	0.0	0.0	0.0	27.0	0.0	0.0	18.0	0.0	6.0	0.0	0.0	0.0
0d66aa3a9398796c6f0d8dc25e3d5935	10.0	0.0	6.0	0.0	0.0	0.0	0.0	0.0	0.0	11.0	0.0	0.0	13.0	7.0	0.0	0.0	0.0	8.0	23.0	13.0	0.0	0.0	0.0	11.0	0.0	0.0	23.0	22.0	8.0	33.0	4.0	13.0	20.0	0.0	0.0	0.0	10.0	0.0	0.0	0.0	0.0	22.0	5.0	0.0	0.0	0.0
5d5cbd8b22d43bca64ec98b902e94f0b	0.0	7.0	0.0	0.0	0.0	0.0	9.0	2.0	0.0	14.0	5.0	9.0	0.0	0.0	26.0	0.0	6.0	0.0	0.0	0.0	60.0	0.0	0.0	11.0	0.0	23.0	0.0	0.0	0.0	0.0	8.0	0.0	2.0	0.0	0.0	14.0	14.0	1.0	0.0	0.0	5.0	0.0	37.0	22.0	0.0	0.0
a29be1e8ffd7c30b88c04ebb20a7647b	0.0	0.0	0.0	0.0	33.0	0.0	0.0	0.0	0.0	0.0	0.0	0.0	0.0	0.0	0.0	0.0	0.0	10.0	0.0	40.0	0.0	0.0	27.0	0.0	0.0	0.0	0.0	15.0	34.0	0.0	4.0	0.0	0.0	0.0	0.0	12.0	20.0	7.0	17.0	0.0	0.0	13.0	0.0	0.0	18.0	12.0
2fa91476ed8b159226604dff8f3eafe6	0.0	0.0	0.0	38.0	0.0	16.0	24.0	10.0	0.0	0.0	26.0	0.0	32.0	0.0	0.0	34.0	0.0	15.0	0.0	0.0	0.0	0.0	0.0	0.0	0.0	17.0	0.0	0.0	0.0	0.0	31.0	0.0	0.0	0.0	0.0	0.0	0.0	15.0	0.0	0.0	0.0	0.0	0.0	17.0	0.0	0.0
056d48b338400b422cb32117a1cac96a	0.0	36.0	26.0	0.0	0.0	0.0	0.0	0.0	0.0	0.0	0.0	0.0	0.0	0.0	0.0	0.0	0.0	16.0	0.0	0.0	0.0	0.0	0.0	0.0	0.0	0.0	0.0	0.0	0.0	0.0	0.0	35.0	0.0	0.0	0.0	0.0	0.0	0.0	31.0	0.0	0.0	15.0	0.0	0.0	42.0	26.0
7185908ae06bf8b0997bc22b56008485	0.0	0.0	20.0	31.0	0.0	0.0	0.0	0.0	0.0	9.0	0.0	0.0	13.0	0.0	10.0	0.0	0.0	14.0	0.0	0.0	25.0	0.0	0.0	0.0	0.0	0.0	44.0	0.0	0.0	0.0	0.0	9.0	10.0	0.0	0.0	13.0	0.0	1.0	19.0	0.0	0.0	7.0	10.0	0.0	10.0	25.0
2c388d54396dce972d8833ef8f2b7575	0.0	0.0	0.0	0.0	0.0	32.0	32.0	0.0	0.0	0.0	12.0	0.0	0.0	26.0	33.0	0.0	6.0	0.0	0.0	0.0	0.0	0.0	2.0	0.0	17.0	24.0	0.0	0.0	0.0	0.0	0.0	26.0	0.0	0.0	0.0	73.0	0.0	0.0	5.0	0.0	16.0	0.0	0.0	0.0	0.0	0.0
990f1c75c16af305304c8a7bbb930576	7.0	0.0	11.0	5.0	0.0	0.0	0.0	0.0	8.0	1.0	0.0	0.0	5.0	4.0	12.0	3.0	9.0	9.0	0.0	0.0	0.0	0.0	8.0	0.0	15.0	0.0	0.0	0.0	9.0	16.0	12.0	7.0	7.0	7.0	9.0	4.0	13.0	7.0	10.0	24.0	8.0	8.0	4.0	4.0	8.0	7.0
8eaf10e80839efaa34276219065ed22b	0.0	0.0	127.0	0.0	0.0	9.0	0.0	0.0	0.0	23.0	3.0	1.0	28.0	0.0	0.0	0.0	8.0	14.0	0.0	0.0	4.0	0.0	0.0	21.0	0.0	7.0	0.0	0.0	33.0	0.0	0.0	0.0	0.0	0.0	0.0	6.0	0.0	0.0	0.0	0.0	0.0	0.0	0.0	0.0	0.0	0.0
bd83ab73f4fdfc620c6f11df2d02e90a	23.0	7.0	0.0	18.0	0.0	0.0	0.0	0.0	9.0	8.0	5.0	0.0	12.0	0.0	15.0	0.0	15.0	10.0	0.0	15.0	0.0	0.0	24.0	24.0	0.0	0.0	17.0	0.0	0.0	0.0	0.0	0.0	12.0	0.0	0.0	9.0	0.0	0.0	14.0	0.0	0.0	17.0	0.0	0.0	0.0	0.0
c1ba0331239205fe49700b627d70b0c9	13.0	15.0	7.0	0.0	0.0	0.0	0.0	16.0	8.0	2.0	0.0	10.0	15.0	9.0	0.0	9.0	9.0	7.0	0.0	0.0	0.0	0.0	0.0	0.0	0.0	0.0	10.0	0.0	8.0	0.0	7.0	17.0	15.0	0.0	0.0	5.0	0.0	10.0	0.0	0.0	6.0	10.0	0.0	10.0	9.0	10.0
ea4830332e15bcd8cd6cd537b608a417	0.0	24.0	0.0	0.0	0.0	0.0	0.0	0.0	12.0	14.0	0.0	0.0	0.0	0.0	0.0	0.0	0.0	4.0	0.0	17.0	0.0	31.0	13.0	0.0	0.0	0.0	0.0	0.0	0.0	0.0	0.0	18.0	0.0	16.0	14.0	0.0	10.0	25.0	0.0	0.0	0.0	0.0	12.0	0.0	15.0	0.0
b2ce909dfe94f44cea8609fcb984f881	32.0	0.0	0.0	46.0	0.0	0.0	0.0	0.0	0.0	28.0	0.0	0.0	0.0	0.0	0.0	0.0	0.0	24.0	0.0	34.0	40.0	0.0	0.0	0.0	0.0	0.0	37.0	0.0	0.0	0.0	0.0	0.0	0.0	0.0	0.0	0.0	0.0	15.0	0.0	0.0	0.0	0.0	6.0	34.0	0.0	0.0
6db9d00886ae8916791ee8c5b82b027f	0.0	0.0	21.0	0.0	0.0	14.0	0.0	0.0	0.0	7.0	0.0	0.0	0.0	0.0	0.0	0.0	0.0	6.0	0.0	14.0	0.0	0.0	19.0	0.0	0.0	12.0	0.0	0.0	20.0	0.0	18.0	14.0	0.0	9.0	16.0	20.0	6.0	5.0	9.0	0.0	0.0	7.0	9.0	10.0	0.0	21.0
902891998ad8fdab5e070bc062a453c8	23.0	0.0	0.0	0.0	0.0	0.0	0.0	0.0	14.0	5.0	0.0	0.0	10.0	16.0	0.0	8.0	12.0	4.0	22.0	0.0	0.0	0.0	0.0	0.0	11.0	0.0	0.0	14.0	0.0	0.0	0.0	0.0	4.0	0.0	0.0	14.0	22.0	11.0	20.0	0.0	0.0	14.0	0.0	21.0	11.0	0.0
fbeab4352230903030ca67fc8708d91f	0.0	8.0	0.0	0.0	0.0	15.0	11.0	0.0	11.0	4.0	0.0	0.0	22.0	6.0	0.0	0.0	10.0	7.0	0.0	11.0	6.0	17.0	0.0	0.0	0.0	9.0	0.0	10.0	3.0	20.0	6.0	5.0	3.0	0.0	0.0	5.0	0.0	8.0	4.0	9.0	0.0	9.0	5.0	10.0	7.0	11.0
6c557e60b746ac53c2b6b5cf5b397527	0.0	27.0	0.0	0.0	0.0	0.0	22.0	0.0	0.0	8.0	11.0	0.0	0.0	0.0	21.0	15.0	0.0	0.0	0.0	0.0	0.0	0.0	0.0	0.0	0.0	20.0	0.0	0.0	0.0	0.0	8.0	0.0	0.0	21.0	18.0	23.0	0.0	15.0	40.0	0.0	0.0	0.0	0.0	0.0	0.0	0.0
3a457de4b55ee1f06f07df1f2964d297	17.0	0.0	0.0	0.0	0.0	0.0	0.0	0.0	0.0	4.0	16.0	0.0	26.0	0.0	0.0	0.0	4.0	12.0	0.0	0.0	0.0	0.0	17.0	6.0	0.0	0.0	0.0	0.0	16.0	0.0	11.0	0.0	0.0	14.0	15.0	0.0	13.0	12.0	9.0	0.0	13.0	18.0	5.0	0.0	20.0	17.0
89b6bd6ef964af02e523e42f2221e0c6	14.0	3.0	0.0	0.0	16.0	0.0	0.0	30.0	9.0	13.0	24.0	22.0	0.0	0.0	0.0	9.0	0.0	12.0	8.0	14.0	0.0	21.0	0.0	0.0	0.0	0.0	33.0	0.0	0.0	0.0	0.0	0.0	0.0	0.0	0.0	21.0	0.0	6.0	0.0	18.0	14.0	0.0	0.0	0.0	0.0	0.0
2ccf5786f0b43356090f9563bf8b2540	0.0	9.0	0.0	0.0	0.0	24.0	0.0	129.0	0.0	5.0	0.0	41.0	0.0	0.0	0.0	24.0	12.0	0.0	0.0	0.0	0.0	0.0	47.0	0.0	0.0	12.0	7.0	0.0	0.0	0.0	0.0	0.0	0.0	0.0	0.0	6.0	0.0	0.0	10.0	0.0	11.0	0.0	0.0	0.0	0.0	0.0
ca155c7824d3cbd8105e1ded830f6a53	0.0	0.0	0.0	0.0	0.0	0.0	0.0	0.0	27.0	0.0	0.0	0.0	0.0	0.0	0.0	0.0	0.0	0.0	0.0	22.0	62.0	0.0	0.0	0.0	0.0	0.0	0.0	0.0	0.0	0.0	0.0	13.0	0.0	0.0	0.0	44.0	0.0	0.0	0.0	0.0	0.0	55.0	0.0	0.0	0.0	0.0
0074436d7bd2e7978171d1f90fb8754f	0.0	58.0	0.0	0.0	43.0	0.0	0.0	0.0	8.0	14.0	0.0	0.0	0.0	0.0	0.0	0.0	0.0	0.0	0.0	0.0	0.0	31.0	0.0	32.0	0.0	34.0	0.0	0.0	0.0	0.0	0.0	0.0	0.0	0.0	0.0	0.0	22.0	7.0	23.0	0.0	0.0	0.0	0.0	0.0	0.0	0.0
ae2323639538c5d08bbf572c199bfd75	0.0	6.0	9.0	0.0	0.0	0.0	14.0	0.0	3.0	2.0	6.0	0.0	0.0	0.0	0.0	0.0	0.0	0.0	8.0	9.0	14.0	0.0	0.0	0.0	0.0	0.0	0.0	0.0	0.0	0.0	5.0	0.0	2.0	17.0	15.0	17.0	26.0	10.0	20.0	16.0	0.0	0.0	0.0	19.0	34.0	0.0
b2df8fe9c75c24c5c629ee7f3167f09b	0.0	0.0	0.0	0.0	17.0	19.0	0.0	0.0	15.0	12.0	0.0	9.0	0.0	0.0	30.0	0.0	0.0	0.0	29.0	0.0	8.0	0.0	0.0	0.0	29.0	30.0	6.0	0.0	0.0	25.0	0.0	0.0	22.0	0.0	0.0	11.0	0.0	0.0	32.0	0.0	0.0	0.0	0.0	0.0	5.0	0.0
56d877b5ac8f11c3fb94fe5aa1190494	23.0	15.0	0.0	0.0	25.0	0.0	0.0	27.0	14.0	5.0	15.0	15.0	0.0	0.0	0.0	29.0	0.0	0.0	0.0	0.0	10.0	17.0	0.0	0.0	0.0	0.0	0.0	0.0	0.0	0.0	17.0	0.0	0.0	0.0	0.0	0.0	0.0	25.0	0.0	0.0	0.0	13.0	0.0	0.0	0.0	0.0
40ba5cfd10c5b6e29d47a06ff2bf2cfd	0.0	0.0	0.0	0.0	0.0	23.0	0.0	68.0	0.0	19.0	0.0	0.0	0.0	0.0	0.0	43.0	0.0	0.0	0.0	0.0	0.0	0.0	0.0	0.0	0.0	0.0	0.0	0.0	0.0	0.0	8.0	0.0	0.0	0.0	0.0	19.0	0.0	9.0	0.0	0.0	0.0	0.0	32.0	0.0	0.0	0.0
5517788015e76cf78e59e91b45c1aa90	19.0	0.0	0.0	0.0	23.0	13.0	44.0	0.0	0.0	3.0	0.0	0.0	0.0	0.0	11.0	10.0	0.0	18.0	0.0	27.0	0.0	0.0	0.0	0.0	30.0	23.0	0.0	19.0	0.0	7.0	9.0	0.0	0.0	7.0	9.0	0.0	0.0	0.0	12.0	0.0	0.0	0.0	0.0	19.0	9.0	8.0
a2fcf8ccaf6e5e2f5a2a1f6fdfd4b8a2	0.0	0.0	0.0	0.0	0.0	0.0	8.0	0.0	11.0	9.0	0.0	13.0	13.0	8.0	0.0	0.0	13.0	0.0	0.0	0.0	11.0	0.0	0.0	0.0	0.0	0.0	0.0	0.0	11.0	0.0	5.0	6.0	14.0	9.0	10.0	6.0	13.0	13.0	2.0	0.0	16.0	8.0	7.0	0.0	11.0	8.0
bf3e685cb645b7fb15cce7e604537e05	0.0	16.0	12.0	9.0	7.0	0.0	4.0	0.0	0.0	3.0	7.0	0.0	5.0	11.0	0.0	5.0	20.0	0.0	0.0	0.0	0.0	0.0	10.0	10.0	5.0	5.0	11.0	5.0	0.0	0.0	7.0	10.0	13.0	17.0	18.0	0.0	7.0	5.0	11.0	10.0	0.0	13.0	4.0	6.0	0.0	0.0
6f549f4a1a4f181a506607998e743f9d	0.0	0.0	0.0	0.0	0.0	75.0	0.0	0.0	0.0	29.0	0.0	0.0	0.0	0.0	0.0	0.0	0.0	0.0	0.0	0.0	0.0	0.0	0.0	0.0	0.0	0.0	0.0	0.0	50.0	0.0	9.0	0.0	0.0	0.0	0.0	16.0	18.0	12.0	0.0	0.0	0.0	13.0	0.0	0.0	18.0	21.0
6aa71e8ea92bbb639e1fac9894679c92	10.0	0.0	0.0	0.0	0.0	0.0	0.0	27.0	0.0	11.0	0.0	0.0	0.0	0.0	0.0	0.0	19.0	10.0	0.0	0.0	13.0	25.0	13.0	49.0	0.0	25.0	0.0	0.0	0.0	0.0	15.0	0.0	1.0	0.0	0.0	12.0	0.0	0.0	0.0	0.0	0.0	9.0	27.0	0.0	0.0	8.0
a1fd0d08281d6bb4380bb35f9fae3215	0.0	0.0	0.0	0.0	0.0	0.0	0.0	0.0	16.0	4.0	0.0	0.0	0.0	0.0	0.0	0.0	41.0	0.0	0.0	0.0	0.0	0.0	13.0	0.0	0.0	0.0	15.0	6.0	9.0	4.0	0.0	0.0	21.0	4.0	4.0	0.0	0.0	4.0	6.0	20.0	10.0	0.0	0.0	0.0	12.0	93.0
1fe4e967c13615315f7d07ac895eaeed	0.0	8.0	0.0	0.0	0.0	0.0	0.0	0.0	0.0	13.0	0.0	28.0	0.0	0.0	0.0	0.0	0.0	0.0	0.0	0.0	0.0	0.0	0.0	0.0	0.0	0.0	0.0	17.0	0.0	0.0	0.0	47.0	20.0	19.0	19.0	0.0	0.0	25.0	0.0	0.0	41.0	0.0	8.0	0.0	0.0	0.0
b7f29d53fd5b7ec44fd91389ad93450c	0.0	0.0	13.0	0.0	0.0	0.0	0.0	0.0	0.0	0.0	0.0	0.0	0.0	0.0	0.0	0.0	0.0	0.0	0.0	19.0	0.0	0.0	7.0	0.0	0.0	0.0	0.0	30.0	12.0	17.0	0.0	14.0	0.0	37.0	37.0	17.0	0.0	0.0	7.0	0.0	0.0	8.0	7.0	31.0	34.0	10.0
fa15255a43bfcf6a17f5187c18fb2934	0.0	0.0	0.0	0.0	0.0	0.0	0.0	0.0	0.0	0.0	0.0	0.0	0.0	0.0	0.0	0.0	0.0	0.0	0.0	0.0	0.0	0.0	0.0	0.0	0.0	0.0	0.0	23.0	0.0	41.0	24.0	5.0	16.0	0.0	0.0	0.0	14.0	0.0	9.0	0.0	0.0	18.0	15.0	19.0	5.0	71.0
b4c197ef0e797e2a095fa3ab17d60fd2	0.0	0.0	0.0	4.0	0.0	46.0	0.0	23.0	12.0	19.0	54.0	26.0	0.0	12.0	0.0	0.0	0.0	0.0	0.0	0.0	30.0	0.0	0.0	5.0	0.0	3.0	18.0	0.0	0.0	0.0	0.0	0.0	0.0	0.0	0.0	0.0	0.0	0.0	5.0	22.0	10.0	16.0	0.0	0.0	0.0	0.0
7a07fb00f1edcbc96619ed49a5412db6	0.0	0.0	0.0	0.0	0.0	33.0	0.0	0.0	9.0	9.0	0.0	0.0	0.0	0.0	25.0	0.0	0.0	11.0	0.0	0.0	17.0	0.0	0.0	0.0	32.0	0.0	24.0	0.0	0.0	0.0	10.0	0.0	0.0	0.0	0.0	17.0	15.0	27.0	0.0	16.0	0.0	0.0	0.0	0.0	0.0	0.0
e046a9e16b273a241cd57fe3051a1b54	17.0	0.0	0.0	0.0	19.0	0.0	0.0	0.0	12.0	14.0	36.0	9.0	0.0	13.0	0.0	32.0	0.0	10.0	0.0	0.0	0.0	0.0	0.0	0.0	0.0	0.0	40.0	0.0	0.0	0.0	0.0	0.0	7.0	0.0	0.0	0.0	0.0	0.0	16.0	25.0	0.0	7.0	5.0	0.0	5.0	0.0
1fba33474df36120d387c19dd118bd48	52.0	130.0	0.0	0.0	0.0	0.0	0.0	0.0	0.0	0.0	15.0	0.0	0.0	0.0	0.0	0.0	0.0	4.0	0.0	0.0	0.0	0.0	0.0	13.0	0.0	0.0	9.0	0.0	0.0	0.0	0.0	0.0	0.0	0.0	0.0	0.0	0.0	0.0	0.0	0.0	0.0	0.0	0.0	0.0	0.0	0.0
7bc60c5e609b1d6a7b70576b0f01bb0f	0.0	0.0	0.0	0.0	30.0	0.0	0.0	0.0	0.0	0.0	0.0	0.0	0.0	0.0	0.0	16.0	129.0	10.0	0.0	0.0	0.0	0.0	50.0	0.0	0.0	0.0	0.0	0.0	0.0	0.0	0.0	0.0	0.0	0.0	0.0	0.0	0.0	0.0	13.0	0.0	0.0	0.0	9.0	0.0	10.0	21.0
61876fc26cc5bc991dfe5a95301fd52c	22.0	39.0	0.0	0.0	0.0	0.0	0.0	0.0	0.0	6.0	0.0	67.0	0.0	6.0	0.0	0.0	0.0	0.0	0.0	0.0	29.0	38.0	0.0	0.0	0.0	0.0	0.0	0.0	0.0	0.0	0.0	0.0	0.0	0.0	0.0	0.0	12.0	28.0	0.0	0.0	0.0	0.0	8.0	0.0	0.0	0.0
13304b63df0219cd51a11c5bbc217f33	6.0	0.0	0.0	0.0	36.0	0.0	23.0	17.0	0.0	0.0	0.0	0.0	0.0	0.0	0.0	0.0	43.0	0.0	0.0	0.0	0.0	0.0	0.0	0.0	0.0	34.0	0.0	0.0	0.0	0.0	0.0	0.0	0.0	0.0	0.0	0.0	11.0	0.0	13.0	0.0	0.0	0.0	77.0	0.0	0.0	0.0
f1018b1e64e9b09c300b03d12a40e479	24.0	6.0	0.0	0.0	0.0	0.0	0.0	0.0	0.0	11.0	15.0	0.0	0.0	0.0	0.0	0.0	0.0	9.0	23.0	0.0	0.0	0.0	0.0	0.0	0.0	34.0	0.0	0.0	0.0	0.0	8.0	0.0	0.0	0.0	0.0	12.0	0.0	16.0	6.0	23.0	0.0	6.0	16.0	0.0	0.0	0.0
f5ff34cc877158fcf11ccde22a6e96ff	25.0	0.0	0.0	15.0	0.0	0.0	0.0	0.0	0.0	27.0	0.0	16.0	16.0	0.0	0.0	12.0	0.0	0.0	0.0	0.0	26.0	0.0	0.0	0.0	0.0	12.0	0.0	0.0	0.0	0.0	0.0	0.0	0.0	0.0	0.0	16.0	22.0	24.0	8.0	0.0	0.0	0.0	10.0	0.0	6.0	0.0
f8d9263df3ab75dc2018dfbea99c6805	0.0	0.0	6.0	0.0	0.0	0.0	10.0	0.0	0.0	4.0	0.0	0.0	0.0	0.0	0.0	4.0	0.0	9.0	6.0	11.0	0.0	0.0	7.0	0.0	0.0	8.0	0.0	17.0	8.0	13.0	9.0	14.0	6.0	15.0	13.0	12.0	0.0	2.0	9.0	12.0	0.0	14.0	8.0	0.0	13.0	22.0
47fc2eab16b1b71a14b8a389527ed971	8.0	6.0	0.0	0.0	0.0	0.0	0.0	12.0	0.0	0.0	18.0	0.0	0.0	5.0	0.0	27.0	0.0	0.0	9.0	0.0	37.0	11.0	0.0	8.0	0.0	0.0	0.0	0.0	29.0	0.0	17.0	0.0	6.0	0.0	0.0	16.0	6.0	7.0	0.0	0.0	0.0	0.0	17.0	0.0	0.0	0.0
d9cdbac443da55f7170c1614c3aa0bc6	0.0	0.0	15.0	0.0	0.0	0.0	22.0	0.0	0.0	0.0	0.0	0.0	0.0	0.0	0.0	0.0	0.0	58.0	0.0	0.0	0.0	0.0	0.0	0.0	0.0	0.0	0.0	0.0	0.0	0.0	0.0	0.0	22.0	0.0	0.0	10.0	0.0	0.0	0.0	26.0	0.0	24.0	0.0	0.0	0.0	0.0
be824f4ebfc0a6bbb8724e94964392d0	22.0	18.0	7.0	9.0	10.0	0.0	5.0	8.0	0.0	0.0	0.0	0.0	8.0	0.0	0.0	0.0	14.0	0.0	0.0	24.0	0.0	0.0	0.0	0.0	33.0	19.0	29.0	11.0	0.0	11.0	0.0	0.0	0.0	0.0	0.0	5.0	0.0	13.0	0.0	0.0	0.0	19.0	0.0	3.0	0.0	7.0
870baaa689c2f7ed711748499dab5b5d	16.0	5.0	21.0	12.0	0.0	0.0	0.0	0.0	8.0	4.0	0.0	0.0	20.0	6.0	0.0	7.0	0.0	5.0	0.0	0.0	6.0	7.0	7.0	0.0	0.0	0.0	13.0	9.0	6.0	4.0	0.0	11.0	11.0	3.0	4.0	0.0	0.0	7.0	5.0	0.0	0.0	11.0	4.0	0.0	14.0	0.0
a678a04c73ba760a429c1077ed5a0438	26.0	0.0	0.0	0.0	0.0	8.0	0.0	0.0	0.0	8.0	8.0	15.0	6.0	10.0	0.0	6.0	11.0	23.0	0.0	0.0	0.0	0.0	0.0	13.0	0.0	0.0	6.0	0.0	9.0	0.0	2.0	0.0	18.0	0.0	0.0	9.0	5.0	7.0	6.0	0.0	7.0	0.0	19.0	0.0	0.0	0.0
125c188b6f0ab67c096ffd0ec4403855	12.0	2.0	0.0	0.0	0.0	0.0	0.0	0.0	0.0	20.0	0.0	21.0	0.0	9.0	0.0	0.0	0.0	0.0	22.0	0.0	0.0	0.0	21.0	20.0	0.0	41.0	0.0	0.0	0.0	0.0	16.0	0.0	0.0	0.0	0.0	0.0	18.0	6.0	23.0	0.0	0.0	0.0	8.0	0.0	0.0	0.0
9c66794bd31ad15a6f864b0115b93be1	43.0	0.0	0.0	0.0	0.0	0.0	0.0	0.0	0.0	10.0	0.0	0.0	0.0	29.0	0.0	0.0	0.0	0.0	0.0	0.0	0.0	19.0	8.0	33.0	27.0	0.0	0.0	0.0	0.0	18.0	12.0	0.0	0.0	0.0	0.0	13.0	0.0	0.0	14.0	0.0	47.0	0.0	10.0	0.0	0.0	0.0
65d40ff918fb8035ab773c5d6811b003	11.0	0.0	9.0	39.0	12.0	9.0	9.0	0.0	6.0	2.0	4.0	7.0	3.0	12.0	15.0	3.0	7.0	10.0	0.0	7.0	0.0	15.0	0.0	0.0	39.0	5.0	24.0	3.0	0.0	9.0	1.0	2.0	4.0	0.0	0.0	4.0	0.0	1.0	7.0	12.0	2.0	12.0	0.0	0.0	2.0	0.0
7fed99ea0184c11560ec9cff5e4a69f3	0.0	2.0	0.0	0.0	0.0	0.0	29.0	18.0	0.0	12.0	14.0	0.0	8.0	0.0	26.0	8.0	0.0	5.0	0.0	15.0	0.0	0.0	0.0	0.0	0.0	0.0	0.0	0.0	0.0	0.0	7.0	15.0	0.0	0.0	0.0	0.0	0.0	14.0	9.0	19.0	0.0	8.0	15.0	0.0	8.0	0.0
101dea1ddf45fef66c72d09186e03806	0.0	3.0	0.0	0.0	0.0	0.0	0.0	0.0	0.0	0.0	0.0	0.0	0.0	0.0	0.0	68.0	0.0	0.0	0.0	0.0	0.0	22.0	0.0	0.0	0.0	16.0	0.0	0.0	0.0	0.0	0.0	0.0	0.0	0.0	0.0	8.0	0.0	20.0	0.0	0.0	0.0	19.0	36.0	0.0	0.0	0.0
435f9f022ab390cc4e0816b9fada1d31	0.0	2.0	0.0	21.0	0.0	0.0	0.0	0.0	13.0	0.0	0.0	0.0	0.0	0.0	0.0	0.0	0.0	0.0	0.0	0.0	0.0	0.0	0.0	23.0	39.0	0.0	0.0	0.0	0.0	0.0	0.0	0.0	6.0	0.0	0.0	0.0	0.0	0.0	0.0	0.0	0.0	0.0	0.0	0.0	110.0	0.0
33924a334f42db34aae48d45130d329e	16.0	0.0	0.0	0.0	0.0	0.0	0.0	0.0	0.0	11.0	0.0	0.0	0.0	27.0	0.0	0.0	136.0	0.0	0.0	0.0	0.0	0.0	16.0	15.0	0.0	0.0	0.0	0.0	0.0	0.0	0.0	0.0	0.0	0.0	0.0	0.0	0.0	0.0	0.0	0.0	49.0	0.0	28.0	0.0	0.0	0.0
11d2ffd98da0fbb0d63612313058a4de	0.0	0.0	0.0	0.0	0.0	0.0	0.0	0.0	0.0	0.0	0.0	0.0	0.0	25.0	0.0	0.0	13.0	8.0	0.0	0.0	16.0	0.0	18.0	31.0	0.0	0.0	39.0	0.0	37.0	0.0	17.0	0.0	3.0	0.0	0.0	0.0	0.0	8.0	0.0	35.0	11.0	10.0	0.0	0.0	0.0	0.0
c98a3aa553b9c29af02247c7587d4822	0.0	2.0	16.0	0.0	0.0	16.0	23.0	0.0	5.0	4.0	0.0	15.0	8.0	0.0	0.0	0.0	0.0	0.0	15.0	12.0	11.0	0.0	0.0	0.0	0.0	0.0	0.0	14.0	0.0	28.0	4.0	13.0	0.0	27.0	23.0	9.0	5.0	0.0	2.0	0.0	0.0	13.0	0.0	21.0	0.0	8.0
f50e60db7cd238d2bfc0e458c88e9ce7	30.0	0.0	0.0	30.0	0.0	0.0	5.0	41.0	14.0	18.0	20.0	0.0	0.0	13.0	0.0	8.0	6.0	0.0	0.0	26.0	10.0	0.0	6.0	0.0	0.0	21.0	22.0	0.0	12.0	0.0	0.0	0.0	0.0	0.0	0.0	0.0	0.0	0.0	0.0	0.0	0.0	0.0	9.0	0.0	0.0	0.0
7bc71b8301f0fac403480801ee52a550	0.0	0.0	0.0	11.0	0.0	0.0	0.0	0.0	11.0	10.0	6.0	7.0	20.0	10.0	0.0	0.0	0.0	2.0	0.0	0.0	0.0	0.0	6.0	0.0	0.0	0.0	0.0	14.0	0.0	0.0	3.0	5.0	22.0	0.0	0.0	3.0	7.0	7.0	5.0	0.0	0.0	7.0	21.0	7.0	17.0	5.0
b23dda56d8e2312e61bfbdf6f3694d46	16.0	26.0	0.0	0.0	0.0	0.0	0.0	0.0	16.0	0.0	5.0	0.0	17.0	0.0	0.0	0.0	0.0	15.0	0.0	0.0	0.0	0.0	6.0	15.0	0.0	0.0	0.0	0.0	0.0	0.0	0.0	0.0	19.0	0.0	0.0	0.0	0.0	0.0	7.0	14.0	0.0	15.0	10.0	0.0	14.0	12.0
b4d89c55531783d53dc70c334402b225	13.0	7.0	0.0	14.0	41.0	17.0	0.0	0.0	0.0	12.0	7.0	27.0	0.0	18.0	0.0	13.0	0.0	0.0	0.0	0.0	18.0	24.0	0.0	0.0	0.0	15.0	0.0	0.0	11.0	0.0	0.0	0.0	0.0	0.0	0.0	0.0	0.0	12.0	19.0	0.0	17.0	0.0	0.0	0.0	0.0	0.0
abb9627d8b9c5ca93e93e2147f52ef61	0.0	5.0	13.0	0.0	0.0	0.0	0.0	20.0	13.0	14.0	0.0	0.0	20.0	0.0	0.0	14.0	0.0	0.0	0.0	0.0	0.0	0.0	0.0	0.0	0.0	0.0	15.0	0.0	0.0	0.0	2.0	0.0	23.0	0.0	0.0	0.0	0.0	14.0	8.0	0.0	24.0	9.0	0.0	0.0	4.0	0.0
0fa7c06aca31046358f9124d44b866de	0.0	0.0	0.0	0.0	0.0	0.0	20.0	0.0	34.0	26.0	0.0	33.0	0.0	0.0	0.0	0.0	0.0	0.0	0.0	0.0	0.0	0.0	0.0	0.0	0.0	0.0	0.0	0.0	0.0	0.0	21.0	0.0	0.0	0.0	0.0	0.0	0.0	24.0	0.0	0.0	0.0	0.0	17.0	0.0	0.0	0.0
59b84f7383cfcbd13e3863f71575a939	0.0	14.0	0.0	0.0	35.0	0.0	0.0	13.0	0.0	0.0	8.0	6.0	10.0	0.0	0.0	0.0	0.0	0.0	0.0	0.0	14.0	22.0	0.0	0.0	0.0	0.0	0.0	0.0	0.0	0.0	0.0	14.0	0.0	0.0	0.0	0.0	0.0	15.0	0.0	0.0	0.0	0.0	27.0	0.0	29.0	24.0
af8df13f5f4517858edbf02d6e9ab83b	0.0	61.0	95.0	0.0	84.0	0.0	0.0	0.0	0.0	0.0	0.0	0.0	0.0	0.0	35.0	0.0	0.0	0.0	0.0	0.0	0.0	0.0	0.0	0.0	0.0	0.0	0.0	0.0	0.0	0.0	0.0	0.0	0.0	0.0	0.0	0.0	14.0	8.0	0.0	0.0	0.0	0.0	0.0	0.0	0.0	0.0
238d1a9b7e587df963e1024fc5e4a4e4	0.0	0.0	0.0	0.0	0.0	0.0	38.0	0.0	0.0	0.0	0.0	0.0	0.0	0.0	0.0	0.0	0.0	0.0	29.0	0.0	0.0	0.0	0.0	0.0	0.0	0.0	0.0	0.0	44.0	0.0	0.0	0.0	0.0	19.0	20.0	0.0	0.0	0.0	0.0	0.0	0.0	15.0	13.0	26.0	0.0	74.0
8ae1b5160a46cf0bab454694e05516aa	0.0	3.0	0.0	12.0	0.0	0.0	26.0	0.0	0.0	6.0	28.0	0.0	0.0	0.0	0.0	0.0	0.0	0.0	18.0	0.0	0.0	0.0	0.0	8.0	0.0	0.0	0.0	0.0	0.0	0.0	11.0	0.0	5.0	11.0	12.0	43.0	0.0	0.0	8.0	8.0	0.0	18.0	0.0	0.0	8.0	0.0
0711b95b075e0468123d179a0de6d9de	0.0	0.0	0.0	66.0	0.0	0.0	0.0	0.0	23.0	24.0	0.0	0.0	0.0	0.0	0.0	0.0	0.0	0.0	0.0	0.0	0.0	22.0	0.0	0.0	0.0	0.0	0.0	0.0	0.0	0.0	0.0	24.0	24.0	0.0	0.0	0.0	0.0	29.0	0.0	0.0	0.0	0.0	0.0	0.0	0.0	0.0
a59d28af13dbf217ce70b80e70798fa8	0.0	0.0	25.0	0.0	0.0	0.0	10.0	0.0	0.0	0.0	0.0	0.0	8.0	0.0	14.0	0.0	0.0	0.0	14.0	12.0	6.0	0.0	0.0	0.0	0.0	9.0	0.0	7.0	32.0	14.0	0.0	6.0	6.0	15.0	21.0	19.0	7.0	0.0	0.0	0.0	0.0	9.0	7.0	18.0	0.0	15.0
ed03dbd41f0f8fa1f85da6171cf485c8	0.0	7.0	0.0	9.0	18.0	24.0	0.0	0.0	10.0	13.0	0.0	17.0	0.0	0.0	17.0	15.0	0.0	0.0	34.0	0.0	9.0	0.0	0.0	0.0	0.0	18.0	9.0	16.0	23.0	0.0	0.0	0.0	5.0	0.0	0.0	18.0	0.0	0.0	7.0	0.0	0.0	0.0	0.0	0.0	0.0	0.0
83d229c6eaa54c5a1ae25372955e4d49	0.0	0.0	10.0	0.0	0.0	24.0	2.0	0.0	0.0	3.0	0.0	0.0	0.0	0.0	49.0	0.0	0.0	0.0	17.0	5.0	0.0	0.0	0.0	0.0	0.0	0.0	0.0	24.0	32.0	0.0	0.0	0.0	22.0	12.0	10.0	16.0	0.0	0.0	0.0	0.0	0.0	0.0	7.0	18.0	11.0	8.0
5d6e5ddb5fcb1096a62b28dbbbb986fd	0.0	0.0	64.0	0.0	0.0	0.0	0.0	0.0	0.0	0.0	0.0	0.0	0.0	0.0	0.0	0.0	0.0	0.0	0.0	0.0	0.0	0.0	0.0	0.0	0.0	0.0	0.0	56.0	84.0	0.0	0.0	0.0	0.0	0.0	0.0	0.0	0.0	0.0	0.0	0.0	0.0	0.0	0.0	46.0	0.0	54.0
e8d3713f5e1db35735ceca5e60dba4cc	0.0	0.0	0.0	0.0	0.0	0.0	30.0	0.0	0.0	0.0	0.0	0.0	0.0	0.0	0.0	0.0	0.0	0.0	148.0	8.0	0.0	0.0	0.0	0.0	0.0	0.0	0.0	0.0	0.0	0.0	0.0	0.0	11.0	0.0	0.0	19.0	24.0	0.0	0.0	0.0	33.0	0.0	19.0	0.0	0.0	0.0
41b5116cd4a1e7fde5ff62dbe1876a63	0.0	0.0	0.0	0.0	0.0	0.0	0.0	0.0	0.0	0.0	0.0	0.0	0.0	0.0	0.0	0.0	0.0	0.0	51.0	0.0	0.0	0.0	43.0	0.0	0.0	14.0	0.0	0.0	0.0	52.0	0.0	0.0	0.0	0.0	0.0	0.0	35.0	0.0	0.0	18.0	0.0	8.0	13.0	0.0	35.0	25.0
1ea029875f93d062913edfd5b295fc5c	0.0	1.0	0.0	18.0	4.0	0.0	0.0	0.0	0.0	11.0	9.0	4.0	0.0	0.0	0.0	5.0	24.0	13.0	0.0	0.0	0.0	23.0	19.0	0.0	22.0	27.0	0.0	26.0	15.0	0.0	0.0	0.0	6.0	0.0	0.0	0.0	0.0	15.0	0.0	0.0	0.0	0.0	0.0	0.0	3.0	0.0
f881946daf91ea7f24181f9976ec576c	0.0	0.0	0.0	0.0	0.0	17.0	0.0	0.0	0.0	8.0	0.0	0.0	22.0	0.0	0.0	0.0	0.0	0.0	48.0	0.0	0.0	36.0	0.0	0.0	0.0	0.0	0.0	0.0	0.0	0.0	0.0	0.0	0.0	0.0	0.0	41.0	10.0	0.0	0.0	0.0	0.0	0.0	0.0	49.0	0.0	0.0
cb5ffad3b361d9d7bb14ca866c3cece7	0.0	0.0	17.0	17.0	9.0	0.0	0.0	0.0	0.0	0.0	0.0	0.0	0.0	0.0	12.0	12.0	0.0	0.0	0.0	30.0	0.0	0.0	10.0	0.0	0.0	21.0	0.0	0.0	21.0	0.0	0.0	12.0	24.0	0.0	0.0	0.0	0.0	0.0	2.0	0.0	0.0	0.0	20.0	7.0	19.0	26.0
5e6ab8930f101ac0465af56365cf07b4	0.0	0.0	0.0	0.0	0.0	0.0	0.0	0.0	10.0	8.0	0.0	0.0	13.0	0.0	0.0	0.0	0.0	15.0	18.0	23.0	0.0	0.0	26.0	0.0	11.0	0.0	0.0	0.0	0.0	0.0	0.0	0.0	8.0	0.0	0.0	0.0	0.0	16.0	0.0	0.0	0.0	0.0	13.0	35.0	0.0	0.0
c49b0f7d33d1a8114626f75642c9f381	0.0	10.0	0.0	0.0	20.0	15.0	0.0	18.0	17.0	5.0	0.0	0.0	0.0	0.0	0.0	0.0	40.0	21.0	0.0	0.0	16.0	0.0	0.0	0.0	0.0	0.0	23.0	0.0	0.0	0.0	3.0	0.0	12.0	8.0	6.0	0.0	12.0	9.0	0.0	0.0	0.0	4.0	0.0	0.0	0.0	0.0
06f0cf687a8feeb82d077c103c1b7a3f	14.0	0.0	0.0	0.0	0.0	0.0	0.0	0.0	0.0	17.0	0.0	0.0	0.0	0.0	22.0	0.0	0.0	0.0	22.0	20.0	0.0	6.0	0.0	0.0	117.0	0.0	0.0	13.0	0.0	12.0	0.0	31.0	0.0	0.0	0.0	0.0	0.0	8.0	4.0	0.0	0.0	4.0	6.0	0.0	0.0	0.0
618b0b0f733b2624975d3a9891153c37	0.0	0.0	0.0	40.0	14.0	0.0	0.0	0.0	4.0	6.0	0.0	0.0	0.0	30.0	6.0	0.0	0.0	0.0	21.0	56.0	0.0	20.0	0.0	0.0	31.0	9.0	35.0	0.0	0.0	0.0	0.0	4.0	0.0	0.0	0.0	0.0	5.0	0.0	6.0	0.0	0.0	8.0	10.0	0.0	0.0	0.0
92409a72286c6fcee0b38a88f263ca5d	0.0	0.0	0.0	0.0	0.0	0.0	0.0	0.0	0.0	17.0	0.0	0.0	11.0	11.0	0.0	14.0	0.0	8.0	0.0	0.0	0.0	0.0	0.0	0.0	0.0	0.0	11.0	0.0	16.0	0.0	0.0	0.0	13.0	0.0	0.0	0.0	0.0	0.0	18.0	0.0	18.0	6.0	11.0	0.0	16.0	23.0
31caaa88819024476eb11e84a5ef0fc5	0.0	0.0	0.0	17.0	0.0	0.0	0.0	0.0	0.0	9.0	0.0	0.0	0.0	0.0	0.0	0.0	0.0	0.0	0.0	0.0	0.0	0.0	0.0	0.0	20.0	0.0	0.0	0.0	0.0	0.0	9.0	0.0	10.0	0.0	0.0	9.0	0.0	0.0	23.0	0.0	0.0	41.0	6.0	0.0	25.0	0.0
80520c607c9490ec2f52d8a714f937d0	0.0	0.0	0.0	0.0	0.0	0.0	0.0	0.0	0.0	0.0	0.0	0.0	0.0	0.0	0.0	0.0	0.0	11.0	0.0	0.0	0.0	0.0	0.0	0.0	21.0	0.0	0.0	25.0	0.0	0.0	11.0	0.0	12.0	0.0	0.0	0.0	30.0	23.0	15.0	0.0	0.0	0.0	11.0	0.0	11.0	0.0
959a66b39cd43f96552fe8e97685c0a4	9.0	0.0	7.0	48.0	0.0	0.0	0.0	0.0	1.0	5.0	0.0	0.0	3.0	4.0	47.0	2.0	4.0	14.0	0.0	5.0	0.0	8.0	3.0	0.0	40.0	0.0	39.0	7.0	0.0	1.0	9.0	5.0	0.0	0.0	0.0	3.0	2.0	0.0	0.0	0.0	4.0	3.0	0.0	0.0	0.0	0.0
28e586c6295ca9f39fb6d103830f4bae	5.0	0.0	0.0	0.0	0.0	11.0	8.0	7.0	0.0	3.0	0.0	9.0	0.0	0.0	8.0	7.0	5.0	5.0	9.0	9.0	14.0	7.0	5.0	8.0	15.0	7.0	5.0	12.0	0.0	6.0	7.0	12.0	0.0	0.0	0.0	5.0	5.0	7.0	9.0	12.0	0.0	6.0	5.0	7.0	4.0	2.0
372ce8ed409e3f95fdd9ae1a147fda27	0.0	30.0	20.0	26.0	0.0	0.0	17.0	0.0	0.0	3.0	0.0	0.0	0.0	0.0	17.0	0.0	0.0	0.0	0.0	24.0	0.0	22.0	0.0	10.0	0.0	0.0	14.0	0.0	0.0	0.0	10.0	0.0	0.0	0.0	0.0	0.0	13.0	0.0	0.0	0.0	58.0	0.0	0.0	0.0	0.0	0.0
5fd38b17c23994153881040d016e39a2	0.0	0.0	0.0	24.0	0.0	0.0	0.0	0.0	8.0	19.0	14.0	10.0	6.0	0.0	0.0	0.0	23.0	20.0	0.0	0.0	0.0	26.0	0.0	0.0	0.0	0.0	0.0	0.0	0.0	0.0	25.0	0.0	0.0	0.0	0.0	0.0	0.0	0.0	24.0	0.0	0.0	0.0	14.0	0.0	0.0	0.0
f7794757b71ffc0819e69c13d83d6dc9	0.0	0.0	0.0	0.0	0.0	23.0	0.0	0.0	0.0	23.0	0.0	0.0	15.0	0.0	0.0	0.0	0.0	11.0	0.0	0.0	0.0	31.0	16.0	43.0	0.0	22.0	0.0	0.0	0.0	0.0	11.0	0.0	8.0	0.0	0.0	0.0	0.0	0.0	0.0	0.0	0.0	0.0	17.0	0.0	0.0	0.0
78a62ed528aba742f5003aceacd5701e	0.0	0.0	0.0	0.0	0.0	21.0	0.0	0.0	2.0	0.0	0.0	0.0	3.0	0.0	0.0	0.0	0.0	8.0	0.0	0.0	0.0	0.0	0.0	0.0	0.0	0.0	0.0	21.0	46.0	0.0	9.0	0.0	0.0	16.0	17.0	12.0	0.0	0.0	0.0	0.0	0.0	0.0	17.0	13.0	18.0	0.0
ef4a1574380fb618f874228d1a7f4d17	0.0	15.0	0.0	33.0	0.0	0.0	0.0	0.0	24.0	0.0	0.0	45.0	30.0	0.0	0.0	0.0	0.0	0.0	0.0	0.0	0.0	0.0	0.0	0.0	0.0	0.0	0.0	0.0	0.0	0.0	16.0	0.0	0.0	0.0	0.0	0.0	0.0	0.0	0.0	0.0	0.0	22.0	0.0	0.0	0.0	0.0
27d6860e3ca85de0b1c233ad0edea03d	0.0	25.0	0.0	10.0	0.0	0.0	0.0	0.0	0.0	14.0	0.0	0.0	0.0	10.0	0.0	6.0	0.0	0.0	0.0	0.0	0.0	0.0	0.0	0.0	15.0	0.0	0.0	0.0	15.0	25.0	16.0	0.0	0.0	0.0	0.0	0.0	0.0	17.0	19.0	0.0	0.0	0.0	18.0	7.0	0.0	0.0
a776c409be686f3862e5f90281146e89	5.0	3.0	0.0	0.0	0.0	0.0	0.0	0.0	7.0	19.0	15.0	28.0	11.0	11.0	0.0	9.0	24.0	0.0	0.0	0.0	37.0	0.0	0.0	13.0	0.0	0.0	16.0	0.0	0.0	0.0	0.0	0.0	6.0	0.0	0.0	0.0	0.0	7.0	0.0	0.0	2.0	17.0	0.0	0.0	0.0	0.0
27a0bf768ed7a0f1071e336a14df7c25	0.0	0.0	0.0	0.0	0.0	15.0	0.0	0.0	0.0	0.0	8.0	0.0	13.0	0.0	34.0	0.0	45.0	6.0	0.0	39.0	0.0	0.0	0.0	0.0	0.0	0.0	14.0	0.0	0.0	0.0	0.0	0.0	16.0	6.0	7.0	0.0	18.0	0.0	0.0	0.0	0.0	7.0	19.0	0.0	7.0	0.0
00b24ccdb9372d0aaa843b3e9ef2876e	0.0	0.0	0.0	0.0	0.0	0.0	0.0	0.0	0.0	0.0	0.0	0.0	0.0	0.0	0.0	0.0	0.0	0.0	0.0	0.0	0.0	0.0	0.0	0.0	0.0	0.0	0.0	0.0	0.0	0.0	20.0	167.0	0.0	0.0	0.0	0.0	0.0	0.0	41.0	0.0	0.0	0.0	0.0	0.0	0.0	0.0
512074640f0602109203ae1e7e0a6473	0.0	0.0	0.0	0.0	0.0	80.0	0.0	54.0	18.0	0.0	0.0	127.0	0.0	0.0	0.0	0.0	0.0	0.0	0.0	0.0	15.0	0.0	0.0	0.0	0.0	0.0	41.0	0.0	0.0	0.0	0.0	0.0	0.0	0.0	0.0	0.0	0.0	0.0	0.0	0.0	0.0	0.0	0.0	0.0	0.0	0.0
0597c78d80a7d96328480eb6f025ac00	0.0	11.0	0.0	26.0	0.0	0.0	0.0	0.0	0.0	8.0	7.0	0.0	9.0	0.0	20.0	0.0	15.0	10.0	20.0	0.0	0.0	9.0	0.0	19.0	38.0	8.0	11.0	4.0	0.0	8.0	4.0	0.0	0.0	0.0	0.0	15.0	0.0	0.0	0.0	6.0	6.0	0.0	0.0	0.0	0.0	0.0
cff3ec2d42f52b75b69966fa169117e4	0.0	0.0	0.0	0.0	0.0	0.0	0.0	30.0	33.0	0.0	0.0	0.0	0.0	0.0	0.0	14.0	0.0	0.0	0.0	0.0	54.0	0.0	0.0	0.0	0.0	0.0	0.0	0.0	50.0	0.0	0.0	0.0	0.0	0.0	0.0	0.0	0.0	0.0	0.0	0.0	0.0	0.0	0.0	0.0	12.0	57.0
9ed21325238efcbab6e97e3319e1a02d	0.0	0.0	0.0	19.0	0.0	18.0	0.0	0.0	6.0	0.0	0.0	0.0	0.0	0.0	34.0	15.0	10.0	8.0	0.0	0.0	0.0	0.0	28.0	11.0	0.0	0.0	20.0	0.0	0.0	32.0	14.0	0.0	5.0	0.0	0.0	17.0	2.0	0.0	0.0	0.0	0.0	0.0	0.0	0.0	0.0	0.0
1d640eca56173a72c7f8274909970a21	0.0	0.0	0.0	0.0	0.0	0.0	24.0	164.0	0.0	0.0	0.0	0.0	0.0	0.0	0.0	0.0	0.0	0.0	0.0	0.0	0.0	144.0	0.0	0.0	16.0	0.0	0.0	0.0	0.0	4.0	0.0	0.0	0.0	0.0	0.0	0.0	3.0	0.0	0.0	0.0	0.0	0.0	0.0	0.0	0.0	0.0
ee4d09775893e665fc20782af8b26507	0.0	0.0	0.0	0.0	0.0	7.0	0.0	17.0	0.0	4.0	0.0	0.0	0.0	0.0	13.0	0.0	0.0	13.0	0.0	0.0	0.0	6.0	5.0	0.0	0.0	0.0	0.0	3.0	0.0	0.0	15.0	0.0	0.0	0.0	0.0	19.0	17.0	6.0	10.0	13.0	5.0	0.0	12.0	4.0	13.0	0.0
9d10fbd25fc7641eb82703925b030c79	0.0	0.0	0.0	0.0	0.0	0.0	0.0	0.0	34.0	0.0	0.0	0.0	0.0	0.0	0.0	0.0	0.0	18.0	24.0	0.0	0.0	0.0	0.0	0.0	0.0	0.0	0.0	0.0	35.0	0.0	15.0	0.0	0.0	0.0	0.0	0.0	0.0	0.0	0.0	0.0	0.0	0.0	22.0	30.0	0.0	0.0
b158e1295fda179ce875d6bdb2e501b1	0.0	0.0	0.0	0.0	0.0	0.0	0.0	0.0	0.0	2.0	0.0	0.0	0.0	0.0	0.0	25.0	0.0	0.0	0.0	0.0	0.0	23.0	79.0	0.0	0.0	0.0	0.0	23.0	0.0	14.0	11.0	19.0	0.0	0.0	0.0	0.0	0.0	0.0	0.0	61.0	0.0	0.0	0.0	0.0	12.0	0.0
ab4d60ec90d2e8007797e0e46806d532	0.0	22.0	0.0	0.0	0.0	8.0	0.0	0.0	0.0	5.0	0.0	12.0	0.0	0.0	30.0	0.0	0.0	0.0	18.0	0.0	0.0	35.0	0.0	11.0	0.0	23.0	56.0	0.0	0.0	0.0	0.0	0.0	0.0	17.0	16.0	0.0	0.0	0.0	0.0	0.0	0.0	15.0	2.0	0.0	3.0	0.0
f6afe27d3e1547d555767cb5aae57179	7.0	0.0	12.0	0.0	0.0	12.0	0.0	0.0	0.0	2.0	2.0	0.0	0.0	0.0	0.0	0.0	15.0	6.0	0.0	0.0	8.0	0.0	0.0	0.0	0.0	0.0	0.0	0.0	0.0	8.0	0.0	14.0	0.0	28.0	21.0	4.0	11.0	4.0	9.0	12.0	11.0	0.0	5.0	0.0	12.0	26.0
0d13e8acb5a7bb14b24ea95268f6063f	0.0	0.0	0.0	0.0	0.0	0.0	0.0	0.0	13.0	21.0	0.0	0.0	15.0	0.0	0.0	0.0	0.0	0.0	0.0	0.0	0.0	0.0	0.0	11.0	0.0	0.0	0.0	0.0	0.0	0.0	19.0	0.0	0.0	0.0	0.0	0.0	0.0	8.0	20.0	0.0	32.0	4.0	12.0	0.0	14.0	0.0
31fd7a28b3311f64d58e9ebe526dd348	0.0	20.0	5.0	0.0	0.0	7.0	0.0	0.0	12.0	0.0	0.0	0.0	22.0	18.0	0.0	11.0	58.0	0.0	8.0	6.0	0.0	0.0	0.0	0.0	12.0	0.0	0.0	0.0	5.0	0.0	0.0	0.0	1.0	5.0	7.0	0.0	0.0	0.0	0.0	0.0	0.0	4.0	0.0	0.0	0.0	12.0
49edaf33fde60f1a16bc739e21bb79f0	13.0	0.0	0.0	0.0	21.0	0.0	0.0	18.0	0.0	3.0	0.0	48.0	11.0	24.0	0.0	28.0	0.0	0.0	0.0	0.0	12.0	14.0	0.0	25.0	0.0	22.0	8.0	0.0	0.0	0.0	0.0	0.0	0.0	0.0	0.0	0.0	0.0	0.0	0.0	0.0	0.0	0.0	10.0	0.0	0.0	0.0
729394939bb71985be5efbc3f6c6320a	0.0	85.0	0.0	0.0	87.0	0.0	3.0	9.0	0.0	0.0	0.0	0.0	0.0	0.0	0.0	0.0	0.0	0.0	0.0	0.0	0.0	0.0	0.0	0.0	0.0	0.0	0.0	0.0	0.0	0.0	0.0	0.0	0.0	0.0	0.0	0.0	0.0	19.0	0.0	0.0	0.0	0.0	0.0	0.0	0.0	0.0
e02692aa85757a83604cec9a3e074e96	0.0	0.0	18.0	0.0	0.0	0.0	0.0	0.0	7.0	0.0	0.0	0.0	18.0	0.0	0.0	0.0	0.0	0.0	0.0	0.0	0.0	0.0	0.0	0.0	0.0	0.0	0.0	0.0	0.0	0.0	0.0	10.0	0.0	42.0	37.0	0.0	0.0	0.0	0.0	12.0	0.0	30.0	0.0	13.0	24.0	11.0
d963b1a65aab67d44feed8ce52f56cfd	0.0	0.0	0.0	0.0	0.0	0.0	0.0	0.0	0.0	0.0	0.0	0.0	0.0	0.0	0.0	0.0	0.0	0.0	0.0	0.0	0.0	0.0	0.0	0.0	0.0	0.0	0.0	0.0	0.0	0.0	0.0	0.0	0.0	38.0	37.0	0.0	0.0	0.0	0.0	0.0	0.0	0.0	0.0	0.0	107.0	0.0
f7d78fe4ba9a28938ec46819e237a71d	0.0	0.0	0.0	0.0	0.0	17.0	0.0	0.0	0.0	0.0	0.0	0.0	0.0	0.0	0.0	19.0	0.0	0.0	0.0	0.0	0.0	0.0	0.0	0.0	0.0	0.0	25.0	0.0	0.0	0.0	24.0	30.0	0.0	0.0	0.0	14.0	0.0	21.0	0.0	0.0	0.0	0.0	10.0	29.0	0.0	0.0
17e53cb833f9a972ef8b33d310f435c3	0.0	7.0	0.0	0.0	31.0	0.0	0.0	0.0	0.0	0.0	0.0	0.0	10.0	0.0	0.0	25.0	0.0	10.0	0.0	0.0	73.0	8.0	0.0	14.0	0.0	0.0	0.0	0.0	0.0	0.0	0.0	15.0	0.0	0.0	0.0	0.0	0.0	0.0	20.0	0.0	0.0	0.0	9.0	0.0	0.0	0.0
99868590914fc81e71c25177f8885139	0.0	0.0	22.0	0.0	0.0	0.0	0.0	0.0	0.0	0.0	0.0	0.0	0.0	21.0	0.0	0.0	15.0	0.0	0.0	0.0	0.0	16.0	0.0	0.0	40.0	0.0	0.0	0.0	16.0	0.0	9.0	0.0	16.0	0.0	0.0	0.0	0.0	28.0	0.0	0.0	0.0	0.0	7.0	0.0	18.0	16.0
2d8ecb4d870f084dc9179de2abffd09b	0.0	0.0	0.0	0.0	0.0	0.0	5.0	0.0	12.0	10.0	0.0	0.0	0.0	8.0	0.0	26.0	0.0	0.0	8.0	12.0	0.0	0.0	0.0	0.0	0.0	12.0	0.0	11.0	20.0	0.0	5.0	10.0	0.0	0.0	0.0	4.0	0.0	5.0	0.0	0.0	0.0	0.0	27.0	0.0	0.0	26.0
1f9bcf0c825444641a77202d9939cb2b	0.0	0.0	0.0	0.0	0.0	0.0	0.0	0.0	18.0	0.0	0.0	0.0	0.0	0.0	0.0	0.0	0.0	0.0	0.0	83.0	0.0	0.0	0.0	0.0	0.0	0.0	0.0	6.0	0.0	54.0	0.0	0.0	0.0	0.0	0.0	7.0	0.0	0.0	0.0	50.0	0.0	13.0	0.0	31.0	0.0	0.0
baffbc10955cffa9d5cd0b7d3d31ef6c	0.0	0.0	0.0	0.0	0.0	0.0	0.0	0.0	24.0	20.0	0.0	0.0	0.0	0.0	0.0	0.0	0.0	4.0	0.0	0.0	0.0	0.0	0.0	0.0	0.0	0.0	0.0	0.0	13.0	0.0	12.0	0.0	19.0	0.0	0.0	21.0	0.0	0.0	9.0	0.0	0.0	12.0	0.0	10.0	12.0	16.0
d2710ff75c8ea5a4895b03f4ef103a94	15.0	52.0	0.0	6.0	4.0	12.0	0.0	0.0	0.0	0.0	0.0	22.0	10.0	0.0	0.0	22.0	0.0	0.0	0.0	0.0	0.0	0.0	0.0	0.0	8.0	0.0	0.0	0.0	4.0	0.0	0.0	3.0	0.0	0.0	0.0	5.0	0.0	5.0	4.0	8.0	0.0	0.0	10.0	7.0	0.0	3.0
b3be1854f46cb10eb7e9c11792cfa3aa	11.0	0.0	0.0	12.0	0.0	0.0	0.0	0.0	11.0	14.0	0.0	10.0	8.0	9.0	0.0	0.0	24.0	15.0	0.0	0.0	9.0	0.0	0.0	0.0	0.0	0.0	9.0	0.0	0.0	0.0	0.0	0.0	0.0	12.0	14.0	0.0	0.0	7.0	15.0	17.0	19.0	0.0	6.0	0.0	0.0	0.0
248171573476c39e8a1ec84b27f7f8e0	4.0	0.0	0.0	2.0	2.0	8.0	4.0	0.0	0.0	5.0	17.0	3.0	0.0	8.0	21.0	7.0	0.0	1.0	0.0	0.0	122.0	15.0	0.0	0.0	0.0	37.0	0.0	0.0	0.0	0.0	0.0	0.0	0.0	0.0	0.0	10.0	0.0	7.0	0.0	0.0	0.0	0.0	0.0	0.0	0.0	0.0
7a6315da5713491cc317999a1d40602f	0.0	2.0	0.0	9.0	0.0	0.0	0.0	5.0	0.0	2.0	0.0	0.0	10.0	0.0	0.0	10.0	0.0	8.0	0.0	12.0	8.0	0.0	9.0	17.0	15.0	0.0	12.0	11.0	15.0	12.0	4.0	10.0	10.0	0.0	0.0	0.0	0.0	11.0	3.0	0.0	0.0	6.0	0.0	16.0	12.0	11.0
b640ac8a2486035a1a5b1253aae76ff6	0.0	0.0	0.0	0.0	0.0	0.0	0.0	0.0	0.0	0.0	0.0	0.0	0.0	0.0	46.0	0.0	0.0	22.0	0.0	41.0	0.0	0.0	39.0	0.0	0.0	0.0	0.0	0.0	0.0	0.0	19.0	0.0	0.0	0.0	0.0	0.0	0.0	0.0	23.0	0.0	0.0	0.0	0.0	0.0	0.0	30.0
f79571afbe8e68a7ef429b2fbb8f8efc	0.0	10.0	0.0	0.0	0.0	8.0	12.0	0.0	20.0	4.0	3.0	0.0	7.0	15.0	0.0	0.0	9.0	2.0	0.0	0.0	0.0	0.0	0.0	0.0	0.0	6.0	0.0	0.0	6.0	0.0	3.0	20.0	10.0	0.0	0.0	2.0	10.0	0.0	3.0	0.0	0.0	12.0	8.0	0.0	5.0	0.0
c3801a869018c0b9e1c038dd6c1eaf67	0.0	0.0	0.0	0.0	0.0	19.0	0.0	0.0	0.0	0.0	40.0	0.0	0.0	0.0	0.0	24.0	0.0	4.0	32.0	0.0	19.0	0.0	0.0	0.0	0.0	0.0	0.0	0.0	0.0	0.0	16.0	0.0	0.0	0.0	0.0	17.0	14.0	10.0	0.0	0.0	0.0	14.0	0.0	0.0	0.0	0.0
27734ebde1d16bc19f5a8897c2031d10	0.0	0.0	0.0	0.0	0.0	0.0	0.0	0.0	0.0	3.0	0.0	0.0	0.0	0.0	19.0	0.0	0.0	0.0	0.0	14.0	0.0	0.0	0.0	0.0	0.0	0.0	0.0	0.0	17.0	0.0	4.0	8.0	0.0	25.0	29.0	19.0	0.0	0.0	10.0	0.0	0.0	0.0	0.0	34.0	19.0	6.0
f6b346a0f4fbdfcee23007fb12ed6057	0.0	0.0	0.0	0.0	0.0	0.0	0.0	47.0	0.0	0.0	0.0	29.0	0.0	0.0	0.0	0.0	0.0	0.0	0.0	0.0	0.0	0.0	24.0	25.0	0.0	18.0	0.0	0.0	0.0	0.0	39.0	0.0	0.0	0.0	0.0	0.0	0.0	0.0	0.0	0.0	35.0	0.0	11.0	0.0	0.0	0.0
2b0ea156a39e1e4cbcc23573c50c3289	0.0	0.0	0.0	0.0	0.0	32.0	0.0	0.0	0.0	0.0	47.0	0.0	0.0	0.0	0.0	0.0	0.0	0.0	0.0	0.0	0.0	0.0	0.0	0.0	0.0	0.0	0.0	38.0	0.0	0.0	10.0	0.0	0.0	0.0	0.0	0.0	29.0	0.0	0.0	0.0	0.0	43.0	0.0	0.0	0.0	28.0
cacb8ae058a698ff144e160c50bdb12a	0.0	0.0	0.0	4.0	0.0	13.0	0.0	0.0	0.0	0.0	17.0	0.0	0.0	0.0	0.0	6.0	0.0	0.0	13.0	32.0	0.0	0.0	0.0	0.0	0.0	14.0	0.0	0.0	0.0	19.0	0.0	30.0	10.0	0.0	0.0	8.0	31.0	11.0	5.0	0.0	0.0	0.0	0.0	0.0	10.0	0.0
8a181b345778226395b916b874740cf9	0.0	0.0	0.0	0.0	17.0	0.0	0.0	32.0	6.0	1.0	0.0	22.0	6.0	0.0	0.0	45.0	0.0	0.0	0.0	0.0	0.0	0.0	0.0	0.0	0.0	0.0	0.0	0.0	0.0	0.0	51.0	0.0	10.0	0.0	0.0	9.0	0.0	0.0	0.0	0.0	0.0	0.0	0.0	0.0	0.0	0.0
7841c35ab59280b729debb55ff8a2e4c	0.0	0.0	6.0	0.0	0.0	0.0	34.0	0.0	11.0	15.0	0.0	0.0	0.0	0.0	0.0	0.0	0.0	12.0	17.0	0.0	0.0	0.0	0.0	0.0	0.0	0.0	0.0	0.0	0.0	0.0	7.0	0.0	0.0	0.0	0.0	0.0	15.0	9.0	14.0	18.0	0.0	0.0	9.0	0.0	0.0	0.0
3c971a867316c4a7389b2e373bf92eb5	0.0	0.0	0.0	0.0	0.0	0.0	0.0	0.0	0.0	0.0	0.0	23.0	0.0	19.0	0.0	0.0	0.0	41.0	47.0	0.0	0.0	0.0	0.0	0.0	0.0	0.0	0.0	0.0	20.0	21.0	10.0	0.0	0.0	0.0	0.0	0.0	31.0	0.0	0.0	0.0	0.0	0.0	0.0	0.0	0.0	0.0
591445fd4971783e00853a8f583f9d86	0.0	0.0	0.0	0.0	0.0	0.0	9.0	0.0	17.0	0.0	42.0	0.0	0.0	0.0	0.0	0.0	31.0	14.0	0.0	0.0	0.0	0.0	0.0	15.0	0.0	0.0	0.0	0.0	0.0	0.0	29.0	0.0	0.0	0.0	0.0	0.0	0.0	9.0	0.0	0.0	0.0	0.0	0.0	0.0	0.0	0.0
beb10f260fbad35a6de0cf1dd8da4508	0.0	9.0	0.0	0.0	0.0	0.0	0.0	17.0	0.0	0.0	0.0	0.0	15.0	0.0	0.0	0.0	0.0	0.0	0.0	0.0	0.0	0.0	0.0	0.0	0.0	0.0	0.0	17.0	0.0	24.0	0.0	0.0	15.0	0.0	0.0	15.0	0.0	4.0	0.0	25.0	0.0	0.0	0.0	23.0	0.0	42.0
12e033f85315c7856994dc4d25d7d42b	0.0	0.0	0.0	0.0	0.0	13.0	0.0	9.0	10.0	2.0	8.0	0.0	0.0	0.0	0.0	0.0	0.0	9.0	0.0	0.0	0.0	14.0	0.0	0.0	0.0	0.0	0.0	0.0	12.0	11.0	3.0	0.0	0.0	0.0	0.0	32.0	0.0	0.0	8.0	0.0	0.0	31.0	8.0	0.0	0.0	0.0
767ff9cecbb35c54758682315c72d419	0.0	13.0	0.0	0.0	0.0	0.0	0.0	6.0	0.0	9.0	12.0	25.0	0.0	0.0	0.0	3.0	0.0	0.0	0.0	0.0	16.0	0.0	0.0	0.0	0.0	10.0	0.0	0.0	0.0	0.0	9.0	0.0	35.0	11.0	8.0	0.0	0.0	13.0	3.0	0.0	0.0	0.0	0.0	0.0	0.0	9.0
39dfd348b6ff6c5270ea9cac5410ee81	0.0	0.0	24.0	3.0	17.0	7.0	12.0	0.0	15.0	0.0	0.0	0.0	3.0	0.0	8.0	13.0	0.0	6.0	11.0	0.0	0.0	20.0	0.0	0.0	11.0	0.0	0.0	16.0	2.0	20.0	0.0	9.0	20.0	0.0	0.0	4.0	3.0	0.0	0.0	20.0	0.0	0.0	0.0	0.0	0.0	11.0
0080bd202f3e8fa294cdd21d1c9e432c	0.0	0.0	14.0	0.0	0.0	0.0	0.0	0.0	0.0	0.0	0.0	0.0	0.0	0.0	0.0	9.0	0.0	0.0	0.0	14.0	0.0	0.0	0.0	0.0	0.0	0.0	0.0	14.0	37.0	0.0	3.0	0.0	0.0	15.0	17.0	4.0	18.0	0.0	0.0	0.0	0.0	13.0	15.0	11.0	8.0	8.0
7d1609be764c40f107f5b9a762d9a44c	37.0	0.0	0.0	27.0	0.0	0.0	0.0	0.0	0.0	10.0	18.0	19.0	0.0	0.0	0.0	0.0	0.0	8.0	0.0	0.0	39.0	0.0	0.0	20.0	0.0	0.0	25.0	0.0	0.0	0.0	12.0	0.0	0.0	0.0	0.0	0.0	0.0	12.0	0.0	0.0	0.0	0.0	0.0	0.0	0.0	0.0
3aefb3ee69c7496770ec8a0eb4d6a0bc	0.0	0.0	0.0	0.0	0.0	0.0	0.0	24.0	9.0	5.0	12.0	0.0	0.0	0.0	0.0	19.0	0.0	0.0	0.0	0.0	0.0	0.0	0.0	0.0	35.0	0.0	0.0	0.0	22.0	0.0	0.0	0.0	0.0	0.0	0.0	0.0	23.0	6.0	0.0	0.0	0.0	15.0	0.0	0.0	20.0	0.0
c1e6f8c57f90d6846d6d125580d10160	0.0	0.0	0.0	0.0	0.0	0.0	0.0	0.0	0.0	0.0	0.0	0.0	38.0	65.0	40.0	0.0	0.0	0.0	0.0	0.0	0.0	0.0	0.0	0.0	0.0	0.0	0.0	0.0	0.0	0.0	0.0	0.0	0.0	0.0	0.0	26.0	0.0	0.0	0.0	0.0	0.0	37.0	0.0	0.0	0.0	0.0
3b38847c556c66d5095edac1e2c69f3b	0.0	0.0	8.0	12.0	17.0	13.0	14.0	0.0	18.0	6.0	0.0	0.0	4.0	0.0	0.0	0.0	0.0	4.0	0.0	11.0	0.0	0.0	0.0	0.0	0.0	0.0	0.0	9.0	0.0	16.0	8.0	0.0	0.0	0.0	0.0	6.0	8.0	6.0	18.0	6.0	0.0	14.0	0.0	0.0	2.0	12.0
82f83363ce62c0a587b206c3d73857a1	0.0	0.0	0.0	0.0	0.0	0.0	24.0	0.0	0.0	0.0	4.0	0.0	0.0	0.0	0.0	0.0	0.0	8.0	0.0	0.0	0.0	0.0	0.0	0.0	0.0	0.0	0.0	13.0	0.0	0.0	10.0	0.0	0.0	0.0	0.0	6.0	0.0	53.0	8.0	14.0	0.0	7.0	0.0	0.0	9.0	0.0
43b9e317945faaff5b2db481bfca3003	0.0	31.0	0.0	20.0	0.0	0.0	0.0	6.0	0.0	5.0	18.0	0.0	0.0	0.0	19.0	6.0	0.0	1.0	0.0	0.0	24.0	0.0	0.0	0.0	33.0	0.0	25.0	0.0	0.0	0.0	0.0	0.0	0.0	0.0	0.0	0.0	0.0	16.0	0.0	0.0	0.0	0.0	0.0	10.0	0.0	10.0
984c4a72d9175980ab2153ebf969505e	0.0	0.0	0.0	0.0	0.0	0.0	0.0	0.0	35.0	0.0	0.0	0.0	14.0	0.0	0.0	0.0	0.0	13.0	0.0	0.0	0.0	0.0	0.0	0.0	36.0	0.0	0.0	0.0	0.0	0.0	0.0	0.0	0.0	0.0	0.0	0.0	0.0	0.0	28.0	0.0	0.0	0.0	0.0	45.0	0.0	0.0
d45f3cb2af71a7c899154f0b8db6f8f2	0.0	0.0	0.0	0.0	0.0	0.0	0.0	0.0	0.0	0.0	8.0	0.0	30.0	0.0	0.0	0.0	0.0	11.0	0.0	16.0	0.0	0.0	0.0	0.0	0.0	0.0	0.0	0.0	0.0	14.0	6.0	15.0	10.0	0.0	0.0	5.0	4.0	0.0	8.0	0.0	0.0	10.0	0.0	15.0	0.0	7.0
069270423aefaa3e8f1191725ade6018	0.0	0.0	0.0	21.0	0.0	0.0	28.0	0.0	0.0	0.0	8.0	0.0	0.0	0.0	25.0	12.0	0.0	29.0	0.0	0.0	0.0	0.0	0.0	0.0	0.0	0.0	45.0	39.0	0.0	0.0	4.0	18.0	6.0	0.0	0.0	0.0	0.0	0.0	0.0	0.0	0.0	0.0	0.0	0.0	0.0	0.0
2cfc47ef34f607bef653fc41c9f6c6fe	15.0	0.0	0.0	0.0	0.0	0.0	0.0	0.0	0.0	0.0	31.0	12.0	0.0	0.0	0.0	0.0	0.0	0.0	0.0	0.0	0.0	0.0	0.0	0.0	0.0	0.0	0.0	0.0	0.0	0.0	2.0	0.0	0.0	5.0	6.0	0.0	4.0	58.0	0.0	0.0	0.0	0.0	4.0	0.0	20.0	5.0
6563507cd39ab482e60e89b6358c2de0	0.0	16.0	30.0	0.0	0.0	0.0	0.0	0.0	0.0	0.0	0.0	0.0	0.0	0.0	0.0	0.0	0.0	0.0	0.0	24.0	14.0	23.0	0.0	0.0	0.0	0.0	0.0	0.0	0.0	12.0	0.0	0.0	0.0	0.0	0.0	10.0	12.0	24.0	8.0	0.0	0.0	0.0	9.0	0.0	28.0	0.0
61cd164a9972d355809ae0a6941fab31	0.0	0.0	0.0	0.0	0.0	0.0	0.0	0.0	10.0	0.0	25.0	0.0	6.0	0.0	0.0	0.0	0.0	0.0	0.0	0.0	30.0	0.0	0.0	0.0	0.0	0.0	0.0	0.0	0.0	0.0	8.0	23.0	12.0	0.0	0.0	0.0	13.0	7.0	0.0	27.0	0.0	0.0	0.0	0.0	15.0	19.0
e82a6cb1633a0c483b3a9e502b21b6a9	48.0	0.0	0.0	19.0	0.0	0.0	0.0	15.0	4.0	12.0	0.0	0.0	0.0	15.0	0.0	17.0	0.0	13.0	0.0	0.0	12.0	0.0	0.0	20.0	0.0	7.0	13.0	0.0	0.0	0.0	0.0	0.0	0.0	0.0	0.0	0.0	0.0	15.0	0.0	0.0	0.0	0.0	0.0	0.0	0.0	0.0
e006ec9e0207c28fde05f06e476d7a88	0.0	7.0	0.0	0.0	0.0	0.0	0.0	0.0	0.0	14.0	0.0	0.0	0.0	0.0	0.0	0.0	0.0	0.0	0.0	0.0	0.0	25.0	0.0	0.0	10.0	0.0	0.0	17.0	0.0	0.0	0.0	49.0	10.0	0.0	0.0	0.0	0.0	19.0	0.0	0.0	26.0	0.0	20.0	0.0	0.0	0.0
42d60b67c06473aad1611717fd74e48d	0.0	0.0	0.0	0.0	0.0	0.0	0.0	0.0	0.0	0.0	0.0	0.0	0.0	0.0	0.0	0.0	18.0	0.0	16.0	0.0	0.0	0.0	0.0	0.0	0.0	0.0	0.0	0.0	0.0	0.0	25.0	0.0	28.0	0.0	0.0	0.0	30.0	0.0	0.0	0.0	0.0	0.0	13.0	18.0	21.0	0.0
0f24a624db33f1fb6363fe327a1fa243	0.0	0.0	0.0	0.0	0.0	0.0	17.0	0.0	0.0	0.0	9.0	0.0	0.0	17.0	0.0	0.0	0.0	27.0	24.0	0.0	0.0	0.0	0.0	17.0	0.0	10.0	0.0	0.0	0.0	0.0	0.0	0.0	0.0	0.0	0.0	0.0	0.0	20.0	18.0	0.0	0.0	37.0	0.0	0.0	0.0	0.0
cdbde4d271cece784a644a2df51962b1	0.0	0.0	0.0	0.0	0.0	0.0	0.0	0.0	0.0	0.0	0.0	0.0	0.0	0.0	0.0	0.0	0.0	0.0	0.0	0.0	17.0	0.0	7.0	0.0	0.0	0.0	0.0	0.0	28.0	0.0	0.0	0.0	0.0	0.0	0.0	0.0	9.0	0.0	18.0	0.0	0.0	16.0	44.0	0.0	0.0	42.0
80923f436bb55495b5e978320173ab27	0.0	29.0	0.0	10.0	18.0	0.0	0.0	5.0	8.0	2.0	4.0	0.0	0.0	0.0	32.0	0.0	12.0	1.0	0.0	0.0	0.0	0.0	5.0	16.0	12.0	4.0	14.0	0.0	0.0	0.0	5.0	0.0	3.0	0.0	0.0	4.0	0.0	6.0	5.0	5.0	0.0	0.0	10.0	0.0	0.0	0.0
df95bb762c5933542e460788a98df678	0.0	0.0	9.0	0.0	0.0	0.0	47.0	0.0	0.0	0.0	0.0	0.0	0.0	0.0	0.0	0.0	0.0	0.0	0.0	0.0	0.0	0.0	26.0	0.0	0.0	0.0	0.0	0.0	39.0	0.0	0.0	0.0	20.0	0.0	0.0	7.0	26.0	0.0	7.0	0.0	0.0	0.0	17.0	0.0	0.0	0.0
aa97773ffc87e2eb275fe2a55e126a8d	0.0	0.0	0.0	69.0	0.0	0.0	0.0	0.0	36.0	0.0	0.0	0.0	8.0	0.0	0.0	23.0	0.0	0.0	0.0	0.0	0.0	0.0	0.0	0.0	0.0	0.0	44.0	0.0	0.0	0.0	17.0	0.0	0.0	0.0	0.0	0.0	0.0	0.0	0.0	0.0	20.0	0.0	0.0	0.0	0.0	0.0
b8a3354e6576b8b2d93862b462feeb71	0.0	0.0	0.0	0.0	0.0	0.0	0.0	0.0	6.0	0.0	0.0	14.0	14.0	0.0	0.0	0.0	0.0	6.0	0.0	0.0	20.0	0.0	0.0	24.0	0.0	0.0	13.0	0.0	0.0	0.0	0.0	17.0	18.0	0.0	0.0	0.0	0.0	4.0	14.0	6.0	0.0	22.0	0.0	0.0	0.0	0.0
ef74ee719b2dd688aa644ef8b2d13e88	0.0	2.0	0.0	0.0	14.0	17.0	0.0	0.0	5.0	8.0	14.0	5.0	9.0	0.0	0.0	0.0	0.0	0.0	10.0	8.0	0.0	16.0	0.0	0.0	0.0	13.0	0.0	0.0	9.0	0.0	0.0	0.0	0.0	0.0	0.0	9.0	7.0	10.0	0.0	29.0	0.0	0.0	0.0	8.0	0.0	0.0
f0d876f2cd47b86bcc6a29f2c97b43c4	0.0	0.0	0.0	0.0	19.0	0.0	0.0	0.0	16.0	0.0	0.0	0.0	0.0	0.0	0.0	0.0	0.0	11.0	0.0	0.0	0.0	0.0	0.0	15.0	18.0	0.0	0.0	12.0	0.0	20.0	20.0	0.0	0.0	0.0	0.0	17.0	8.0	0.0	10.0	0.0	0.0	10.0	0.0	0.0	0.0	0.0
165c3885ed901849e5eb93c1ecf225ad	0.0	1.0	0.0	0.0	0.0	0.0	0.0	0.0	0.0	0.0	0.0	0.0	0.0	30.0	0.0	0.0	11.0	0.0	0.0	0.0	0.0	0.0	23.0	12.0	0.0	0.0	0.0	0.0	0.0	25.0	20.0	0.0	0.0	0.0	0.0	10.0	0.0	10.0	13.0	0.0	0.0	14.0	0.0	0.0	0.0	0.0
95e46581e75fa01ab6a1939c31927b1e	0.0	0.0	13.0	0.0	17.0	0.0	0.0	11.0	0.0	10.0	0.0	0.0	0.0	0.0	0.0	0.0	0.0	0.0	0.0	0.0	0.0	0.0	0.0	0.0	0.0	0.0	0.0	0.0	21.0	0.0	9.0	0.0	10.0	0.0	0.0	6.0	21.0	26.0	10.0	0.0	0.0	0.0	0.0	0.0	8.0	18.0
615d9df303870f1104d47ca0a970bf91	0.0	0.0	11.0	11.0	0.0	0.0	8.0	0.0	0.0	0.0	0.0	0.0	0.0	0.0	0.0	0.0	0.0	0.0	0.0	13.0	0.0	0.0	0.0	0.0	0.0	24.0	0.0	0.0	44.0	0.0	0.0	40.0	19.0	0.0	0.0	0.0	0.0	0.0	11.0	15.0	0.0	0.0	7.0	0.0	10.0	0.0
5399056b3134bbeef262358e2c105dd3	0.0	0.0	0.0	42.0	0.0	0.0	0.0	0.0	25.0	0.0	0.0	0.0	0.0	0.0	0.0	0.0	0.0	0.0	0.0	0.0	0.0	0.0	0.0	0.0	0.0	0.0	53.0	0.0	0.0	0.0	21.0	0.0	0.0	0.0	0.0	0.0	0.0	0.0	0.0	0.0	0.0	0.0	0.0	0.0	0.0	77.0
c955fb9cddca2f8a7093a89aeb96356b	0.0	0.0	0.0	0.0	0.0	86.0	20.0	0.0	7.0	0.0	0.0	0.0	2.0	5.0	0.0	0.0	0.0	34.0	0.0	6.0	0.0	0.0	0.0	0.0	0.0	0.0	0.0	0.0	0.0	0.0	4.0	0.0	0.0	0.0	0.0	8.0	0.0	14.0	0.0	0.0	0.0	0.0	0.0	0.0	0.0	0.0
f76f29d8fb46718d3d2de5aa5d30d823	10.0	0.0	0.0	0.0	0.0	7.0	0.0	0.0	10.0	5.0	0.0	0.0	9.0	0.0	0.0	7.0	0.0	9.0	0.0	0.0	0.0	0.0	7.0	0.0	0.0	0.0	0.0	0.0	10.0	0.0	2.0	11.0	14.0	0.0	0.0	5.0	11.0	0.0	0.0	0.0	0.0	9.0	10.0	11.0	7.0	0.0
515d1db432aa603a3035a8ffc5b65eed	0.0	0.0	0.0	0.0	0.0	0.0	0.0	0.0	32.0	0.0	0.0	0.0	0.0	0.0	0.0	46.0	0.0	0.0	0.0	0.0	0.0	0.0	0.0	0.0	0.0	0.0	0.0	0.0	0.0	0.0	0.0	0.0	0.0	0.0	0.0	0.0	93.0	0.0	0.0	0.0	0.0	0.0	0.0	0.0	0.0	0.0
15c6ae64cf64fcb2726cb1798ae5c761	0.0	0.0	0.0	0.0	0.0	0.0	0.0	0.0	0.0	0.0	0.0	0.0	0.0	0.0	0.0	0.0	0.0	0.0	0.0	0.0	0.0	0.0	0.0	0.0	0.0	0.0	0.0	0.0	0.0	0.0	0.0	0.0	51.0	0.0	0.0	0.0	0.0	0.0	0.0	0.0	0.0	34.0	0.0	0.0	48.0	0.0
94df680643d53c192caff4629519c540	25.0	0.0	0.0	0.0	24.0	0.0	0.0	0.0	0.0	15.0	0.0	21.0	0.0	0.0	0.0	10.0	0.0	0.0	4.0	0.0	0.0	12.0	0.0	0.0	0.0	0.0	0.0	0.0	0.0	0.0	7.0	0.0	0.0	21.0	19.0	5.0	0.0	13.0	0.0	0.0	20.0	0.0	9.0	0.0	0.0	11.0
3099084af26b06dfd4ad6e95999a5415	0.0	0.0	27.0	0.0	0.0	0.0	0.0	0.0	22.0	0.0	0.0	0.0	0.0	0.0	19.0	0.0	0.0	13.0	0.0	0.0	0.0	0.0	12.0	0.0	0.0	0.0	0.0	15.0	0.0	0.0	0.0	0.0	21.0	0.0	0.0	4.0	0.0	0.0	0.0	25.0	0.0	5.0	0.0	26.0	0.0	0.0
3f79b46b0c7802e0b936b8052139140a	27.0	0.0	0.0	0.0	0.0	0.0	0.0	0.0	5.0	3.0	0.0	0.0	0.0	10.0	0.0	0.0	0.0	0.0	0.0	0.0	0.0	16.0	11.0	21.0	0.0	0.0	0.0	0.0	0.0	0.0	0.0	0.0	0.0	0.0	0.0	15.0	0.0	0.0	28.0	0.0	0.0	43.0	0.0	0.0	0.0	0.0
d019afc922ee644364520ad9c5c0b382	0.0	66.0	0.0	0.0	0.0	0.0	0.0	0.0	0.0	0.0	12.0	0.0	0.0	0.0	0.0	0.0	0.0	0.0	0.0	0.0	0.0	0.0	0.0	0.0	13.0	0.0	0.0	0.0	15.0	0.0	11.0	0.0	20.0	0.0	0.0	0.0	0.0	5.0	0.0	0.0	0.0	0.0	0.0	0.0	0.0	0.0
837d44b018af8972e1f03f70ba888913	6.0	13.0	0.0	7.0	5.0	14.0	0.0	0.0	9.0	8.0	0.0	0.0	7.0	0.0	0.0	0.0	0.0	0.0	0.0	9.0	10.0	15.0	2.0	10.0	0.0	0.0	7.0	6.0	0.0	12.0	5.0	0.0	0.0	0.0	0.0	12.0	15.0	7.0	4.0	0.0	0.0	0.0	3.0	0.0	4.0	0.0
02cd2b780526939798d5715ce8b206fa	0.0	0.0	0.0	4.0	0.0	7.0	0.0	0.0	4.0	8.0	0.0	0.0	0.0	0.0	0.0	0.0	10.0	10.0	0.0	0.0	14.0	0.0	0.0	11.0	0.0	0.0	0.0	0.0	0.0	0.0	5.0	0.0	0.0	0.0	0.0	0.0	0.0	4.0	12.0	0.0	5.0	0.0	44.0	0.0	0.0	0.0
a1ca87ccb0695bfb09e997982182035e	0.0	0.0	0.0	0.0	0.0	0.0	0.0	0.0	0.0	7.0	0.0	0.0	0.0	0.0	0.0	0.0	0.0	7.0	0.0	0.0	0.0	0.0	0.0	0.0	0.0	11.0	0.0	0.0	0.0	0.0	10.0	0.0	0.0	0.0	0.0	8.0	20.0	0.0	22.0	10.0	0.0	10.0	4.0	0.0	29.0	19.0
2ac6a9ca17b423ca2a6762d05ab2a1c7	0.0	0.0	0.0	0.0	0.0	0.0	0.0	0.0	0.0	0.0	0.0	0.0	12.0	0.0	0.0	0.0	0.0	8.0	0.0	96.0	0.0	0.0	0.0	0.0	58.0	0.0	0.0	0.0	0.0	0.0	0.0	0.0	6.0	18.0	21.0	0.0	0.0	0.0	0.0	0.0	0.0	0.0	0.0	6.0	0.0	20.0
f4f038088833ecd7ac9d82832ca4cb77	0.0	13.0	14.0	0.0	0.0	0.0	0.0	15.0	0.0	0.0	0.0	0.0	0.0	0.0	0.0	0.0	0.0	8.0	0.0	0.0	0.0	0.0	0.0	0.0	0.0	0.0	0.0	8.0	0.0	0.0	7.0	15.0	30.0	0.0	0.0	0.0	6.0	7.0	0.0	19.0	0.0	0.0	0.0	30.0	3.0	6.0
1479c4d140f1ca64aad551a51972f274	0.0	0.0	0.0	0.0	0.0	0.0	12.0	0.0	13.0	0.0	0.0	0.0	0.0	0.0	0.0	0.0	0.0	0.0	0.0	0.0	0.0	0.0	0.0	17.0	18.0	0.0	0.0	17.0	0.0	0.0	19.0	0.0	0.0	0.0	0.0	0.0	0.0	7.0	0.0	22.0	0.0	0.0	18.0	0.0	6.0	16.0
76b7fc9814a92614adbab5e0c9691748	37.0	0.0	0.0	0.0	41.0	0.0	0.0	0.0	0.0	24.0	0.0	0.0	0.0	0.0	0.0	0.0	0.0	0.0	0.0	0.0	0.0	0.0	0.0	0.0	0.0	0.0	0.0	0.0	0.0	0.0	11.0	0.0	17.0	0.0	0.0	0.0	0.0	0.0	24.0	0.0	0.0	0.0	0.0	0.0	19.0	0.0
17b18bebe6722029caff445be749e7fc	33.0	9.0	0.0	0.0	34.0	0.0	0.0	0.0	8.0	6.0	0.0	0.0	0.0	0.0	0.0	0.0	51.0	9.0	0.0	0.0	0.0	0.0	0.0	0.0	0.0	0.0	0.0	0.0	0.0	0.0	0.0	0.0	14.0	0.0	0.0	0.0	0.0	0.0	5.0	0.0	0.0	0.0	12.0	0.0	0.0	0.0
b95f12649775a7e43dd50f12335e319a	12.0	0.0	0.0	0.0	0.0	0.0	0.0	0.0	0.0	0.0	0.0	0.0	23.0	13.0	0.0	0.0	0.0	0.0	0.0	0.0	0.0	0.0	0.0	0.0	0.0	15.0	0.0	63.0	0.0	0.0	0.0	0.0	5.0	22.0	19.0	0.0	0.0	0.0	6.0	0.0	0.0	0.0	6.0	23.0	20.0	0.0
cbbbb874cbf79e31a77476ba9c1b3ced	0.0	0.0	35.0	0.0	0.0	14.0	0.0	0.0	0.0	0.0	0.0	0.0	0.0	0.0	0.0	25.0	0.0	30.0	27.0	0.0	0.0	0.0	6.0	0.0	0.0	0.0	0.0	0.0	0.0	0.0	5.0	0.0	0.0	0.0	0.0	14.0	15.0	0.0	0.0	0.0	0.0	0.0	0.0	0.0	0.0	0.0
003581b4aaa70eac3cf656af5916701b	0.0	0.0	0.0	0.0	0.0	3.0	0.0	0.0	0.0	0.0	0.0	0.0	6.0	0.0	60.0	0.0	0.0	40.0	0.0	0.0	0.0	0.0	0.0	0.0	17.0	0.0	0.0	0.0	0.0	0.0	0.0	3.0	12.0	0.0	0.0	0.0	13.0	0.0	0.0	0.0	0.0	0.0	0.0	16.0	0.0	0.0
d76ce4135669a7eb3b66d9a34a59703e	65.0	0.0	0.0	0.0	0.0	0.0	0.0	0.0	0.0	0.0	0.0	0.0	0.0	0.0	0.0	0.0	0.0	0.0	0.0	0.0	0.0	0.0	0.0	0.0	0.0	76.0	28.0	0.0	0.0	0.0	0.0	0.0	0.0	0.0	0.0	0.0	0.0	0.0	0.0	0.0	37.0	0.0	21.0	0.0	0.0	0.0
106df8fbc2a12344f2fda0cdf82e615d	0.0	0.0	13.0	49.0	0.0	0.0	0.0	0.0	0.0	11.0	0.0	0.0	33.0	0.0	0.0	0.0	0.0	11.0	0.0	0.0	0.0	0.0	0.0	0.0	0.0	0.0	0.0	0.0	27.0	0.0	0.0	0.0	0.0	0.0	0.0	0.0	0.0	0.0	0.0	0.0	0.0	16.0	0.0	12.0	0.0	0.0
f2896cb8ca20308ad195095ad6f4174d	0.0	16.0	0.0	0.0	12.0	0.0	0.0	36.0	0.0	13.0	0.0	34.0	0.0	0.0	0.0	27.0	0.0	0.0	21.0	0.0	0.0	0.0	0.0	0.0	0.0	0.0	0.0	0.0	0.0	0.0	0.0	0.0	0.0	0.0	0.0	0.0	0.0	35.0	0.0	0.0	0.0	0.0	0.0	0.0	0.0	0.0
738a6d9d782db6bafe592434dbda4b40	0.0	0.0	17.0	8.0	0.0	0.0	0.0	29.0	0.0	8.0	38.0	20.0	0.0	0.0	0.0	0.0	0.0	0.0	0.0	0.0	21.0	32.0	0.0	12.0	0.0	0.0	29.0	0.0	0.0	0.0	0.0	0.0	0.0	0.0	0.0	0.0	0.0	0.0	17.0	0.0	19.0	0.0	0.0	0.0	0.0	0.0
a97de6fcd13aeeebe96f740fbc5da943	0.0	0.0	0.0	0.0	0.0	0.0	0.0	0.0	0.0	0.0	0.0	0.0	19.0	0.0	0.0	0.0	0.0	28.0	0.0	0.0	0.0	0.0	0.0	74.0	0.0	0.0	0.0	0.0	0.0	0.0	0.0	0.0	0.0	0.0	0.0	0.0	0.0	0.0	22.0	0.0	0.0	0.0	0.0	0.0	12.0	0.0
8edea7993a1285bcea33d49a26ee80e9	23.0	0.0	0.0	0.0	0.0	0.0	0.0	0.0	6.0	0.0	0.0	0.0	0.0	29.0	0.0	0.0	0.0	0.0	0.0	26.0	0.0	0.0	0.0	0.0	0.0	0.0	0.0	13.0	0.0	0.0	5.0	0.0	17.0	0.0	0.0	0.0	8.0	0.0	0.0	0.0	0.0	0.0	0.0	50.0	21.0	0.0
cf7a3da65c2dc56c6136623a2650a28b	0.0	0.0	15.0	0.0	0.0	0.0	25.0	0.0	0.0	0.0	0.0	0.0	0.0	0.0	0.0	0.0	0.0	4.0	0.0	0.0	0.0	0.0	0.0	0.0	0.0	0.0	0.0	0.0	52.0	0.0	7.0	14.0	4.0	25.0	24.0	0.0	0.0	0.0	0.0	22.0	0.0	0.0	0.0	0.0	25.0	0.0
7722fc3b0949887bdef9411512af3499	0.0	0.0	0.0	7.0	0.0	0.0	0.0	0.0	0.0	15.0	0.0	0.0	0.0	0.0	15.0	0.0	0.0	0.0	0.0	0.0	0.0	21.0	26.0	0.0	0.0	0.0	0.0	0.0	0.0	27.0	0.0	0.0	0.0	0.0	0.0	8.0	8.0	0.0	6.0	0.0	0.0	0.0	26.0	0.0	7.0	14.0
460413ca56940a7b295b3f7e423abba0	0.0	14.0	0.0	0.0	0.0	0.0	0.0	0.0	0.0	4.0	39.0	0.0	34.0	0.0	0.0	0.0	0.0	9.0	0.0	0.0	0.0	0.0	0.0	0.0	0.0	0.0	0.0	0.0	0.0	0.0	0.0	0.0	21.0	0.0	0.0	0.0	0.0	10.0	0.0	0.0	0.0	0.0	6.0	0.0	11.0	0.0
545855e32c043c688e6716a36d387811	0.0	0.0	0.0	0.0	0.0	0.0	0.0	0.0	9.0	0.0	0.0	0.0	0.0	0.0	0.0	0.0	0.0	0.0	0.0	10.0	0.0	0.0	0.0	0.0	0.0	0.0	0.0	0.0	0.0	0.0	0.0	0.0	3.0	50.0	45.0	14.0	0.0	0.0	6.0	19.0	0.0	14.0	0.0	25.0	0.0	13.0
df3efe7929010c953c4173179804cdc3	36.0	23.0	0.0	0.0	0.0	0.0	0.0	0.0	0.0	14.0	0.0	0.0	0.0	0.0	0.0	0.0	0.0	16.0	0.0	0.0	33.0	36.0	0.0	17.0	0.0	0.0	0.0	0.0	0.0	0.0	0.0	0.0	0.0	0.0	0.0	0.0	0.0	0.0	0.0	0.0	0.0	13.0	0.0	0.0	0.0	0.0
97e3ae01e1e1ac66d406a8fd30c96bff	0.0	0.0	0.0	0.0	19.0	30.0	0.0	0.0	0.0	23.0	0.0	19.0	0.0	0.0	0.0	0.0	0.0	1.0	31.0	0.0	0.0	0.0	16.0	13.0	0.0	0.0	11.0	0.0	18.0	0.0	0.0	0.0	0.0	0.0	0.0	0.0	23.0	0.0	0.0	0.0	0.0	0.0	3.0	0.0	0.0	0.0
fc5f57ced537d72b1d2d935ffcbe2e36	0.0	0.0	0.0	0.0	0.0	0.0	0.0	0.0	32.0	0.0	0.0	0.0	0.0	0.0	0.0	31.0	66.0	0.0	0.0	0.0	0.0	0.0	0.0	0.0	0.0	0.0	0.0	0.0	0.0	0.0	0.0	27.0	0.0	0.0	0.0	0.0	0.0	0.0	0.0	0.0	0.0	0.0	0.0	29.0	0.0	31.0
f1717f2c68f4530529dd4d621b9ffb11	7.0	0.0	14.0	0.0	0.0	0.0	0.0	0.0	0.0	16.0	0.0	0.0	8.0	0.0	0.0	0.0	0.0	13.0	19.0	0.0	0.0	0.0	0.0	0.0	0.0	0.0	0.0	0.0	15.0	0.0	0.0	12.0	10.0	12.0	9.0	0.0	0.0	0.0	25.0	0.0	0.0	0.0	0.0	14.0	0.0	0.0
41a57fc0013829cfe1e6762d5838ea95	0.0	25.0	14.0	7.0	0.0	0.0	0.0	0.0	8.0	12.0	0.0	0.0	0.0	0.0	0.0	0.0	0.0	4.0	0.0	0.0	10.0	0.0	0.0	0.0	0.0	0.0	0.0	20.0	21.0	0.0	20.0	22.0	0.0	0.0	0.0	0.0	0.0	0.0	0.0	0.0	0.0	0.0	0.0	0.0	8.0	0.0
0f5eef6922bc47ab0d80fee371f9367a	0.0	0.0	61.0	0.0	0.0	0.0	0.0	0.0	0.0	0.0	0.0	0.0	0.0	0.0	20.0	0.0	0.0	27.0	32.0	0.0	0.0	0.0	0.0	0.0	0.0	0.0	0.0	0.0	0.0	0.0	0.0	0.0	28.0	0.0	0.0	0.0	0.0	0.0	0.0	0.0	0.0	0.0	0.0	0.0	0.0	0.0
a87ca9fff6c1f60f444097ddeb6050a7	0.0	0.0	10.0	0.0	16.0	0.0	0.0	22.0	0.0	4.0	18.0	0.0	9.0	0.0	0.0	0.0	0.0	14.0	0.0	0.0	24.0	9.0	0.0	6.0	0.0	0.0	15.0	0.0	13.0	0.0	0.0	14.0	0.0	5.0	8.0	19.0	0.0	0.0	0.0	0.0	0.0	0.0	0.0	0.0	0.0	8.0
1c89985b36073c185f3dcec83bbdb5ed	0.0	0.0	0.0	0.0	0.0	0.0	23.0	0.0	12.0	7.0	0.0	0.0	16.0	0.0	0.0	0.0	0.0	0.0	0.0	36.0	0.0	0.0	0.0	0.0	0.0	34.0	13.0	0.0	0.0	0.0	13.0	0.0	0.0	0.0	0.0	6.0	0.0	4.0	14.0	0.0	0.0	0.0	0.0	0.0	0.0	0.0
c2e82db41b8709c42dc0dd1ac6ae6dc4	26.0	0.0	0.0	0.0	6.0	22.0	0.0	0.0	3.0	22.0	6.0	0.0	0.0	0.0	3.0	0.0	0.0	12.0	0.0	0.0	9.0	25.0	2.0	6.0	0.0	8.0	0.0	0.0	0.0	0.0	0.0	0.0	0.0	0.0	0.0	10.0	2.0	11.0	2.0	0.0	0.0	0.0	2.0	0.0	0.0	0.0
2139db288ef763e8389dd4a02d3fc4aa	0.0	0.0	0.0	0.0	0.0	38.0	24.0	21.0	0.0	8.0	0.0	0.0	0.0	0.0	0.0	0.0	0.0	0.0	24.0	0.0	0.0	27.0	12.0	0.0	0.0	0.0	0.0	0.0	0.0	0.0	0.0	0.0	0.0	0.0	0.0	7.0	0.0	7.0	14.0	0.0	0.0	0.0	15.0	0.0	0.0	0.0
4f48f7adaa51bf662446d2ffd509146d	0.0	0.0	11.0	0.0	23.0	7.0	0.0	0.0	0.0	0.0	0.0	0.0	5.0	0.0	0.0	10.0	0.0	0.0	0.0	0.0	10.0	0.0	0.0	0.0	15.0	0.0	0.0	28.0	14.0	0.0	9.0	9.0	6.0	0.0	0.0	0.0	0.0	10.0	5.0	0.0	7.0	0.0	13.0	0.0	0.0	0.0
3e14411cf52404b78c03499fb936b487	0.0	0.0	0.0	0.0	13.0	0.0	42.0	0.0	0.0	13.0	0.0	0.0	0.0	0.0	23.0	0.0	0.0	16.0	0.0	0.0	0.0	15.0	0.0	0.0	0.0	0.0	0.0	0.0	0.0	0.0	10.0	0.0	0.0	0.0	0.0	15.0	4.0	18.0	3.0	0.0	0.0	0.0	0.0	0.0	0.0	0.0
897a8dfe2e03cccd54531675fce30189	0.0	0.0	0.0	0.0	0.0	0.0	0.0	0.0	0.0	0.0	0.0	0.0	0.0	12.0	0.0	0.0	0.0	11.0	43.0	0.0	0.0	14.0	0.0	0.0	0.0	0.0	0.0	0.0	0.0	0.0	0.0	0.0	19.0	0.0	0.0	0.0	17.0	0.0	0.0	34.0	4.0	10.0	9.0	0.0	0.0	19.0
98801756f5645475ad1131813ad0269a	0.0	0.0	0.0	0.0	0.0	15.0	0.0	0.0	0.0	0.0	0.0	0.0	0.0	0.0	0.0	0.0	0.0	0.0	0.0	30.0	0.0	14.0	0.0	0.0	0.0	10.0	0.0	16.0	16.0	0.0	12.0	3.0	0.0	6.0	9.0	31.0	7.0	10.0	4.0	0.0	0.0	0.0	0.0	0.0	8.0	0.0
1c1c61c2273c6bc2676919fd5aed382f	0.0	0.0	0.0	0.0	0.0	0.0	0.0	0.0	0.0	0.0	0.0	0.0	0.0	0.0	0.0	0.0	0.0	0.0	20.0	0.0	0.0	0.0	0.0	19.0	0.0	0.0	12.0	0.0	0.0	33.0	10.0	0.0	0.0	0.0	0.0	0.0	0.0	0.0	19.0	0.0	0.0	31.0	11.0	0.0	21.0	0.0
50524390e5d790da5bfa0c09b5eea4c3	8.0	5.0	0.0	0.0	0.0	0.0	11.0	25.0	5.0	17.0	14.0	0.0	0.0	0.0	12.0	0.0	0.0	10.0	0.0	0.0	0.0	13.0	0.0	0.0	0.0	0.0	0.0	0.0	0.0	0.0	4.0	0.0	0.0	0.0	0.0	0.0	0.0	25.0	0.0	0.0	0.0	0.0	0.0	0.0	11.0	0.0
04c135734f3c5d99010a6fc79bf7012e	4.0	21.0	0.0	18.0	0.0	0.0	0.0	0.0	15.0	0.0	5.0	0.0	12.0	5.0	0.0	0.0	0.0	0.0	0.0	0.0	19.0	23.0	0.0	6.0	0.0	0.0	18.0	0.0	0.0	0.0	10.0	0.0	0.0	0.0	0.0	0.0	0.0	0.0	0.0	0.0	0.0	0.0	18.0	3.0	0.0	0.0
a39e91e3e32dd42b52559c31380d4614	0.0	18.0	0.0	0.0	0.0	0.0	0.0	0.0	0.0	12.0	0.0	0.0	0.0	0.0	0.0	0.0	0.0	0.0	0.0	0.0	0.0	0.0	0.0	0.0	0.0	0.0	0.0	0.0	35.0	0.0	9.0	0.0	17.0	37.0	39.0	0.0	0.0	0.0	0.0	0.0	0.0	0.0	0.0	0.0	0.0	0.0
e40b9bf8a218322234116ff9ca9703ae	0.0	16.0	0.0	0.0	0.0	0.0	0.0	0.0	0.0	0.0	26.0	0.0	43.0	0.0	0.0	0.0	0.0	0.0	0.0	0.0	0.0	0.0	0.0	0.0	0.0	0.0	0.0	0.0	0.0	0.0	0.0	21.0	0.0	0.0	0.0	0.0	13.0	10.0	13.0	0.0	0.0	0.0	0.0	0.0	0.0	0.0
604f1945676e28a1029f52ae58da6553	0.0	22.0	0.0	0.0	0.0	16.0	0.0	0.0	5.0	9.0	0.0	0.0	0.0	0.0	0.0	5.0	0.0	6.0	0.0	20.0	0.0	0.0	0.0	0.0	0.0	0.0	0.0	8.0	0.0	0.0	6.0	0.0	0.0	0.0	0.0	4.0	12.0	10.0	2.0	15.0	0.0	3.0	0.0	16.0	0.0	0.0
227a46b76e6598ed001ab791d6c29114	0.0	22.0	0.0	28.0	0.0	0.0	0.0	0.0	16.0	5.0	0.0	0.0	8.0	0.0	0.0	0.0	13.0	0.0	0.0	0.0	8.0	10.0	0.0	19.0	0.0	0.0	0.0	0.0	0.0	0.0	12.0	0.0	0.0	0.0	0.0	0.0	0.0	18.0	7.0	0.0	0.0	0.0	2.0	0.0	0.0	0.0
073067b18d7d23ef19cc1415c6aae7ed	0.0	5.0	0.0	0.0	0.0	0.0	0.0	30.0	0.0	15.0	0.0	0.0	0.0	0.0	0.0	0.0	0.0	23.0	0.0	0.0	0.0	0.0	0.0	0.0	0.0	0.0	0.0	0.0	0.0	0.0	0.0	0.0	0.0	15.0	18.0	0.0	0.0	0.0	0.0	0.0	0.0	0.0	0.0	0.0	46.0	0.0
9d3f5ff5c0ba251e1900c2edac97ec81	0.0	0.0	0.0	0.0	0.0	0.0	0.0	0.0	0.0	12.0	0.0	0.0	0.0	0.0	42.0	0.0	0.0	77.0	0.0	0.0	0.0	0.0	0.0	0.0	0.0	0.0	0.0	0.0	0.0	0.0	0.0	0.0	0.0	0.0	0.0	0.0	0.0	0.0	0.0	0.0	0.0	0.0	0.0	0.0	0.0	0.0
090df48655d82471b5e2b584db3f2b66	0.0	0.0	0.0	0.0	0.0	0.0	0.0	0.0	0.0	8.0	0.0	0.0	0.0	0.0	0.0	0.0	0.0	12.0	0.0	0.0	0.0	38.0	0.0	34.0	0.0	24.0	0.0	0.0	0.0	0.0	6.0	0.0	0.0	0.0	0.0	4.0	0.0	0.0	7.0	0.0	0.0	0.0	27.0	0.0	0.0	0.0
f87c509689f410d74a385739aaae861c	0.0	0.0	13.0	0.0	0.0	0.0	0.0	0.0	0.0	0.0	0.0	0.0	0.0	0.0	0.0	0.0	0.0	0.0	17.0	51.0	0.0	0.0	0.0	0.0	0.0	0.0	0.0	8.0	4.0	10.0	0.0	0.0	0.0	2.0	1.0	58.0	0.0	0.0	0.0	0.0	16.0	0.0	0.0	0.0	0.0	4.0
a4a8ddaf260c7fc155c64cf1b2e8cc4d	0.0	0.0	0.0	0.0	0.0	0.0	0.0	0.0	0.0	0.0	0.0	0.0	0.0	0.0	19.0	0.0	0.0	12.0	0.0	0.0	0.0	0.0	8.0	0.0	12.0	13.0	0.0	0.0	5.0	8.0	8.0	11.0	0.0	0.0	0.0	14.0	0.0	0.0	0.0	11.0	0.0	20.0	10.0	0.0	11.0	0.0
106bd1232f98b3b7ef8d81d548b6e055	0.0	0.0	0.0	0.0	0.0	0.0	0.0	0.0	0.0	0.0	15.0	0.0	13.0	21.0	0.0	0.0	12.0	0.0	0.0	0.0	0.0	0.0	0.0	0.0	0.0	0.0	0.0	28.0	0.0	0.0	17.0	26.0	0.0	0.0	0.0	6.0	0.0	0.0	23.0	0.0	0.0	0.0	0.0	0.0	0.0	23.0
86e0f4f08cf78bf1a3f58a1bcdceaef3	0.0	0.0	0.0	0.0	0.0	0.0	0.0	0.0	0.0	0.0	0.0	0.0	0.0	0.0	58.0	0.0	0.0	77.0	0.0	0.0	0.0	0.0	0.0	0.0	0.0	0.0	0.0	0.0	0.0	0.0	0.0	0.0	0.0	0.0	0.0	0.0	0.0	0.0	0.0	0.0	0.0	0.0	0.0	0.0	0.0	0.0
19c05f0f7811d6735dd6daafa2cde3a6	0.0	0.0	0.0	0.0	0.0	90.0	0.0	0.0	0.0	0.0	0.0	0.0	0.0	0.0	0.0	0.0	0.0	0.0	0.0	0.0	53.0	48.0	0.0	0.0	0.0	0.0	0.0	0.0	0.0	0.0	9.0	0.0	0.0	0.0	0.0	0.0	0.0	0.0	0.0	0.0	46.0	0.0	0.0	0.0	0.0	0.0
deb967adab15f5055d5dfcc11fe34f38	41.0	0.0	0.0	41.0	0.0	0.0	0.0	0.0	13.0	0.0	0.0	0.0	12.0	12.0	0.0	0.0	9.0	0.0	0.0	0.0	0.0	0.0	0.0	24.0	0.0	0.0	44.0	0.0	0.0	0.0	3.0	11.0	5.0	0.0	0.0	0.0	0.0	0.0	0.0	0.0	6.0	0.0	0.0	0.0	0.0	0.0
01136f10c85392a248fcbb99c35995e3	0.0	0.0	0.0	0.0	24.0	23.0	0.0	0.0	0.0	0.0	0.0	0.0	13.0	0.0	0.0	37.0	0.0	0.0	45.0	26.0	0.0	21.0	15.0	0.0	0.0	0.0	0.0	0.0	0.0	0.0	0.0	0.0	0.0	0.0	0.0	0.0	14.0	0.0	0.0	0.0	0.0	0.0	0.0	0.0	0.0	0.0
564df6f1a07e352ff191d4c761668e61	0.0	0.0	0.0	0.0	21.0	0.0	0.0	0.0	0.0	0.0	0.0	0.0	0.0	0.0	0.0	28.0	0.0	0.0	0.0	0.0	0.0	96.0	0.0	0.0	0.0	0.0	0.0	0.0	0.0	0.0	0.0	0.0	0.0	0.0	0.0	38.0	14.0	3.0	0.0	0.0	0.0	0.0	0.0	0.0	0.0	0.0
f9bc490f8fb350412607fb39216ede2f	0.0	0.0	0.0	0.0	0.0	0.0	0.0	62.0	0.0	0.0	0.0	0.0	0.0	0.0	0.0	0.0	0.0	0.0	0.0	0.0	0.0	0.0	0.0	0.0	0.0	0.0	0.0	0.0	0.0	0.0	0.0	0.0	0.0	0.0	0.0	0.0	0.0	79.0	0.0	0.0	0.0	0.0	0.0	0.0	0.0	0.0
d252e8c8d9f3983d72c51a89614699f8	0.0	0.0	0.0	0.0	0.0	0.0	0.0	17.0	9.0	0.0	0.0	0.0	3.0	0.0	0.0	0.0	0.0	14.0	0.0	0.0	0.0	0.0	0.0	0.0	0.0	18.0	0.0	11.0	0.0	0.0	15.0	0.0	0.0	16.0	13.0	0.0	0.0	10.0	13.0	10.0	0.0	0.0	0.0	0.0	5.0	7.0
68636c94eed9f26a1549c68c71ae83bb	0.0	0.0	0.0	0.0	0.0	0.0	0.0	0.0	0.0	0.0	0.0	78.0	0.0	26.0	0.0	0.0	0.0	0.0	0.0	0.0	0.0	0.0	0.0	0.0	0.0	0.0	0.0	142.0	0.0	26.0	0.0	0.0	0.0	0.0	0.0	0.0	0.0	0.0	0.0	0.0	0.0	0.0	0.0	0.0	0.0	0.0
a9f9b653ccc504e5386bb0072aa03343	0.0	0.0	0.0	0.0	0.0	0.0	0.0	0.0	0.0	0.0	0.0	0.0	6.0	0.0	0.0	0.0	0.0	14.0	0.0	0.0	0.0	0.0	4.0	0.0	12.0	0.0	16.0	0.0	0.0	0.0	20.0	0.0	25.0	28.0	27.0	0.0	6.0	0.0	0.0	0.0	0.0	0.0	0.0	0.0	0.0	0.0
e173adca93942eb53a7a99d42d9eb956	0.0	73.0	0.0	15.0	0.0	0.0	0.0	7.0	0.0	2.0	15.0	0.0	1.0	0.0	0.0	0.0	0.0	0.0	11.0	0.0	0.0	0.0	0.0	5.0	0.0	0.0	2.0	0.0	0.0	0.0	0.0	0.0	0.0	0.0	0.0	0.0	0.0	0.0	8.0	0.0	52.0	0.0	0.0	0.0	0.0	0.0
768e82b59d13539a4f5a3a8b8e2da649	0.0	0.0	0.0	0.0	0.0	0.0	0.0	0.0	21.0	14.0	0.0	13.0	0.0	0.0	18.0	0.0	9.0	0.0	12.0	30.0	13.0	0.0	12.0	0.0	0.0	6.0	15.0	0.0	0.0	0.0	6.0	0.0	0.0	0.0	0.0	0.0	6.0	7.0	8.0	14.0	0.0	0.0	0.0	0.0	0.0	0.0
a13a20db952cde99e0a61b732439df2c	0.0	12.0	0.0	5.0	19.0	0.0	0.0	0.0	10.0	10.0	0.0	11.0	7.0	0.0	0.0	12.0	0.0	0.0	0.0	0.0	0.0	11.0	7.0	16.0	0.0	0.0	0.0	0.0	0.0	0.0	4.0	0.0	0.0	0.0	0.0	0.0	0.0	5.0	9.0	0.0	0.0	0.0	6.0	0.0	0.0	0.0
a22144979698aedd22fb4193f1f5196e	0.0	0.0	0.0	0.0	0.0	7.0	0.0	26.0	12.0	6.0	6.0	14.0	6.0	0.0	0.0	0.0	0.0	12.0	0.0	0.0	67.0	0.0	0.0	0.0	0.0	0.0	16.0	0.0	0.0	0.0	0.0	0.0	0.0	0.0	0.0	0.0	0.0	6.0	0.0	0.0	0.0	11.0	0.0	0.0	0.0	0.0
4179351e65ae671d5da61938d4ef6143	0.0	0.0	23.0	0.0	0.0	0.0	0.0	0.0	0.0	0.0	0.0	0.0	0.0	0.0	0.0	0.0	0.0	0.0	0.0	101.0	0.0	0.0	0.0	0.0	0.0	0.0	0.0	0.0	11.0	0.0	0.0	0.0	34.0	0.0	0.0	0.0	0.0	0.0	0.0	0.0	0.0	0.0	0.0	29.0	0.0	0.0
7b50860cda2a2f256bbe7fe8599c725b	0.0	0.0	0.0	0.0	0.0	0.0	0.0	0.0	0.0	9.0	0.0	0.0	0.0	0.0	0.0	0.0	0.0	22.0	0.0	0.0	0.0	27.0	0.0	0.0	0.0	0.0	0.0	0.0	0.0	0.0	11.0	13.0	0.0	0.0	0.0	0.0	0.0	0.0	16.0	0.0	0.0	8.0	18.0	26.0	0.0	0.0
f384e3d35914ce0006b78d15be63da5d	5.0	0.0	0.0	0.0	0.0	0.0	0.0	0.0	22.0	0.0	0.0	0.0	0.0	16.0	0.0	0.0	0.0	0.0	0.0	0.0	0.0	0.0	8.0	0.0	0.0	0.0	12.0	0.0	0.0	0.0	0.0	0.0	6.0	0.0	0.0	0.0	0.0	0.0	14.0	69.0	0.0	0.0	5.0	0.0	0.0	9.0
cea1af41484b4a520bf958ab53d51aca	0.0	0.0	0.0	27.0	0.0	0.0	0.0	0.0	0.0	0.0	0.0	0.0	10.0	30.0	0.0	0.0	0.0	0.0	0.0	28.0	0.0	0.0	0.0	0.0	0.0	0.0	49.0	0.0	0.0	21.0	0.0	0.0	0.0	7.0	6.0	0.0	0.0	0.0	0.0	0.0	0.0	8.0	0.0	35.0	0.0	0.0
08e7379011f70ac0c8649e312cf67736	12.0	0.0	0.0	0.0	0.0	52.0	0.0	20.0	0.0	10.0	9.0	0.0	0.0	7.0	0.0	0.0	18.0	0.0	0.0	0.0	0.0	11.0	0.0	10.0	9.0	13.0	0.0	0.0	0.0	0.0	0.0	0.0	0.0	0.0	0.0	0.0	0.0	0.0	19.0	0.0	0.0	15.0	0.0	0.0	0.0	0.0
8981c2099832169ecb9794068b006d0d	0.0	0.0	24.0	0.0	0.0	0.0	0.0	0.0	0.0	0.0	0.0	0.0	0.0	0.0	0.0	0.0	0.0	0.0	0.0	0.0	0.0	0.0	18.0	0.0	0.0	0.0	0.0	0.0	32.0	0.0	5.0	15.0	6.0	0.0	0.0	0.0	24.0	0.0	0.0	0.0	0.0	0.0	0.0	27.0	18.0	0.0
d725107d729790f2b0cb48bf100fb6dc	0.0	0.0	0.0	18.0	11.0	0.0	9.0	6.0	0.0	8.0	6.0	12.0	0.0	0.0	5.0	0.0	0.0	21.0	0.0	0.0	0.0	0.0	0.0	0.0	0.0	0.0	0.0	0.0	0.0	0.0	0.0	0.0	0.0	0.0	0.0	9.0	0.0	26.0	3.0	0.0	0.0	0.0	0.0	12.0	0.0	0.0
2f9f709f549d9cf0a172d141a25f3028	0.0	0.0	0.0	0.0	0.0	0.0	0.0	0.0	0.0	27.0	0.0	0.0	0.0	0.0	0.0	0.0	0.0	10.0	0.0	0.0	0.0	0.0	0.0	0.0	0.0	0.0	0.0	0.0	0.0	11.0	0.0	0.0	17.0	0.0	0.0	25.0	25.0	0.0	0.0	0.0	0.0	22.0	0.0	0.0	6.0	0.0
67a55ffdf42e8c121bc231cdfba9a8fe	0.0	7.0	18.0	0.0	0.0	0.0	0.0	0.0	7.0	0.0	0.0	7.0	32.0	16.0	0.0	27.0	0.0	0.0	0.0	0.0	0.0	0.0	0.0	0.0	0.0	0.0	9.0	0.0	0.0	0.0	0.0	16.0	8.0	0.0	0.0	0.0	0.0	0.0	0.0	0.0	0.0	6.0	5.0	0.0	0.0	0.0
61cc71651507f37ce7f43a8f12eb3652	0.0	0.0	0.0	0.0	28.0	0.0	0.0	0.0	19.0	0.0	0.0	0.0	0.0	0.0	0.0	0.0	0.0	0.0	0.0	0.0	0.0	0.0	18.0	29.0	0.0	0.0	0.0	0.0	0.0	0.0	12.0	36.0	12.0	0.0	0.0	0.0	0.0	0.0	0.0	0.0	0.0	0.0	0.0	16.0	9.0	0.0
a664330167e46d9c2fc7b19664c8cb95	0.0	0.0	0.0	0.0	0.0	0.0	0.0	0.0	19.0	0.0	0.0	0.0	39.0	0.0	0.0	0.0	0.0	0.0	0.0	0.0	0.0	0.0	0.0	0.0	0.0	0.0	0.0	0.0	0.0	0.0	0.0	0.0	0.0	0.0	0.0	0.0	0.0	0.0	0.0	0.0	0.0	0.0	0.0	0.0	55.0	0.0
63435afe1e8b8f28e787d9c66400c1ed	0.0	13.0	0.0	0.0	0.0	13.0	0.0	0.0	15.0	0.0	0.0	0.0	0.0	0.0	0.0	17.0	0.0	11.0	0.0	19.0	0.0	0.0	0.0	0.0	28.0	28.0	0.0	0.0	0.0	0.0	0.0	0.0	0.0	0.0	0.0	0.0	0.0	9.0	0.0	11.0	0.0	0.0	0.0	0.0	0.0	0.0
7df7eed7c5a6af60ee20877b3b45cd38	0.0	0.0	0.0	0.0	0.0	0.0	14.0	0.0	0.0	22.0	0.0	0.0	0.0	0.0	0.0	0.0	0.0	0.0	0.0	0.0	0.0	0.0	0.0	0.0	0.0	0.0	0.0	0.0	41.0	0.0	0.0	0.0	0.0	50.0	49.0	0.0	0.0	0.0	0.0	0.0	0.0	0.0	0.0	19.0	0.0	0.0
368e550313db0096cc7cd80f6c742f0a	0.0	0.0	0.0	0.0	0.0	0.0	0.0	0.0	0.0	0.0	0.0	0.0	0.0	0.0	0.0	0.0	0.0	0.0	0.0	0.0	0.0	19.0	0.0	0.0	0.0	0.0	0.0	4.0	19.0	0.0	5.0	0.0	0.0	27.0	35.0	0.0	0.0	0.0	0.0	0.0	0.0	0.0	0.0	15.0	42.0	22.0
9cc867c6d08e3f5807181df5dcbbc5f0	0.0	8.0	0.0	0.0	0.0	0.0	0.0	0.0	0.0	0.0	0.0	0.0	27.0	21.0	0.0	0.0	0.0	12.0	0.0	0.0	0.0	0.0	0.0	0.0	0.0	0.0	0.0	0.0	0.0	0.0	0.0	0.0	24.0	0.0	0.0	0.0	0.0	0.0	0.0	0.0	0.0	0.0	0.0	0.0	31.0	0.0
72c0b308d9ceca73a4287cc2cbe0e716	0.0	0.0	0.0	10.0	0.0	0.0	0.0	29.0	9.0	0.0	0.0	0.0	14.0	0.0	0.0	32.0	0.0	0.0	0.0	0.0	0.0	0.0	0.0	0.0	0.0	21.0	16.0	0.0	0.0	0.0	0.0	14.0	0.0	0.0	0.0	11.0	14.0	6.0	0.0	0.0	0.0	0.0	0.0	0.0	9.0	0.0
29e36c7a4fb86973d62fc555bc89507d	0.0	0.0	0.0	0.0	0.0	0.0	0.0	0.0	0.0	14.0	0.0	0.0	0.0	0.0	0.0	0.0	0.0	0.0	0.0	0.0	0.0	0.0	0.0	0.0	0.0	14.0	0.0	0.0	0.0	32.0	0.0	0.0	0.0	0.0	0.0	0.0	0.0	37.0	8.0	0.0	0.0	0.0	29.0	0.0	0.0	0.0
f76753c7fc035e53483f63582a6c3368	0.0	0.0	0.0	0.0	0.0	0.0	0.0	0.0	0.0	0.0	0.0	0.0	10.0	0.0	0.0	0.0	0.0	10.0	0.0	0.0	0.0	0.0	0.0	0.0	0.0	0.0	0.0	0.0	0.0	0.0	0.0	12.0	15.0	0.0	0.0	0.0	0.0	8.0	4.0	49.0	0.0	0.0	12.0	0.0	8.0	11.0
3fb4ae3f5dc6c9adcbcfadeac61d14e6	19.0	13.0	0.0	0.0	0.0	114.0	0.0	0.0	0.0	0.0	0.0	0.0	0.0	39.0	0.0	0.0	20.0	0.0	0.0	0.0	0.0	0.0	0.0	0.0	0.0	0.0	22.0	0.0	0.0	0.0	0.0	0.0	0.0	0.0	0.0	0.0	0.0	0.0	0.0	0.0	0.0	0.0	0.0	0.0	0.0	0.0
4a83f2844bba9c65699cf714921ca20b	0.0	65.0	0.0	37.0	0.0	0.0	0.0	0.0	0.0	0.0	0.0	0.0	12.0	0.0	0.0	23.0	0.0	14.0	0.0	0.0	0.0	0.0	0.0	0.0	0.0	0.0	0.0	0.0	0.0	0.0	0.0	0.0	0.0	0.0	0.0	0.0	0.0	0.0	0.0	0.0	0.0	0.0	0.0	0.0	0.0	0.0
09f54693f70c47ebcc0375617486a0ec	0.0	0.0	9.0	0.0	0.0	0.0	0.0	0.0	0.0	10.0	0.0	0.0	9.0	0.0	0.0	0.0	0.0	0.0	0.0	0.0	0.0	0.0	0.0	0.0	0.0	0.0	0.0	17.0	7.0	0.0	0.0	15.0	8.0	19.0	23.0	7.0	0.0	0.0	0.0	0.0	0.0	0.0	0.0	5.0	10.0	26.0
7691fbbe675cadc48f17e3d58ee43c76	0.0	0.0	0.0	0.0	0.0	0.0	0.0	13.0	0.0	6.0	0.0	0.0	0.0	0.0	0.0	0.0	0.0	8.0	0.0	0.0	0.0	22.0	0.0	0.0	0.0	0.0	0.0	30.0	32.0	0.0	0.0	0.0	0.0	15.0	16.0	13.0	0.0	0.0	0.0	0.0	0.0	0.0	20.0	0.0	0.0	0.0
3cc6b344a56128ec82fc4bfe9e66161a	18.0	0.0	0.0	0.0	17.0	9.0	0.0	0.0	0.0	11.0	11.0	0.0	0.0	0.0	0.0	0.0	10.0	0.0	7.0	0.0	0.0	0.0	0.0	31.0	0.0	13.0	8.0	0.0	9.0	0.0	5.0	12.0	8.0	0.0	0.0	0.0	0.0	0.0	5.0	0.0	0.0	0.0	14.0	0.0	0.0	15.0
4031a77f67e86f08f3f2f1043737bd9e	0.0	5.0	0.0	0.0	0.0	0.0	0.0	0.0	0.0	0.0	0.0	0.0	0.0	0.0	0.0	0.0	0.0	30.0	0.0	0.0	0.0	0.0	0.0	0.0	69.0	0.0	0.0	0.0	0.0	0.0	12.0	0.0	0.0	0.0	0.0	0.0	0.0	14.0	16.0	0.0	0.0	0.0	0.0	0.0	0.0	0.0
3f98a76a7884b9748fb8f18035b25651	0.0	0.0	9.0	0.0	0.0	0.0	0.0	0.0	0.0	0.0	0.0	0.0	0.0	2.0	20.0	0.0	0.0	5.0	0.0	0.0	0.0	0.0	0.0	0.0	0.0	0.0	0.0	8.0	0.0	12.0	14.0	10.0	3.0	0.0	0.0	10.0	8.0	0.0	1.0	10.0	0.0	10.0	0.0	0.0	30.0	3.0
c9201e70627d5867443a162f0afbb1a0	28.0	0.0	0.0	15.0	0.0	15.0	0.0	0.0	0.0	10.0	0.0	35.0	0.0	0.0	0.0	0.0	0.0	0.0	0.0	0.0	46.0	0.0	0.0	0.0	0.0	0.0	0.0	0.0	0.0	0.0	7.0	0.0	0.0	0.0	0.0	0.0	15.0	21.0	0.0	0.0	0.0	0.0	0.0	0.0	0.0	0.0
187f1fc355d8d693297cf97206483f0e	2.0	10.0	0.0	4.0	0.0	4.0	50.0	7.0	12.0	5.0	0.0	6.0	2.0	2.0	0.0	0.0	0.0	0.0	0.0	0.0	9.0	0.0	0.0	7.0	0.0	0.0	16.0	0.0	0.0	8.0	0.0	0.0	0.0	0.0	0.0	0.0	11.0	6.0	1.0	8.0	0.0	8.0	0.0	0.0	4.0	0.0
f12a2ed5931f8b54406689442ec6963c	0.0	0.0	0.0	0.0	0.0	0.0	0.0	0.0	0.0	0.0	0.0	0.0	0.0	22.0	0.0	0.0	0.0	14.0	0.0	0.0	0.0	0.0	0.0	0.0	0.0	0.0	0.0	0.0	0.0	0.0	12.0	0.0	13.0	25.0	20.0	9.0	0.0	0.0	0.0	0.0	0.0	4.0	8.0	0.0	0.0	27.0
9c1cfba3bc33201c00e594300e7bfb19	0.0	17.0	0.0	0.0	0.0	0.0	0.0	0.0	0.0	0.0	0.0	0.0	0.0	0.0	0.0	105.0	0.0	3.0	0.0	0.0	9.0	0.0	0.0	0.0	0.0	0.0	0.0	0.0	16.0	0.0	0.0	0.0	0.0	0.0	0.0	0.0	0.0	0.0	0.0	0.0	16.0	0.0	0.0	0.0	4.0	0.0
a36859413cd3e420d460232dac652c1c	0.0	9.0	17.0	0.0	0.0	0.0	0.0	24.0	1.0	12.0	15.0	0.0	0.0	0.0	32.0	0.0	0.0	2.0	0.0	0.0	21.0	0.0	0.0	0.0	0.0	0.0	13.0	0.0	0.0	0.0	11.0	7.0	8.0	0.0	0.0	0.0	0.0	0.0	0.0	0.0	0.0	1.0	0.0	2.0	3.0	0.0
1d40e17e33a8d31d6963a20ce17253ad	0.0	0.0	0.0	17.0	0.0	0.0	0.0	36.0	19.0	4.0	0.0	0.0	8.0	0.0	0.0	0.0	0.0	9.0	0.0	0.0	0.0	0.0	0.0	0.0	0.0	0.0	0.0	0.0	0.0	0.0	2.0	0.0	20.0	0.0	0.0	19.0	0.0	0.0	0.0	0.0	0.0	0.0	0.0	0.0	0.0	0.0
fcf01dc3eb200abb6c765c27e841cc81	0.0	0.0	0.0	0.0	0.0	62.0	0.0	0.0	0.0	0.0	0.0	0.0	13.0	0.0	44.0	0.0	18.0	0.0	0.0	24.0	0.0	0.0	0.0	0.0	0.0	0.0	0.0	0.0	0.0	0.0	5.0	16.0	0.0	0.0	0.0	0.0	0.0	0.0	0.0	0.0	0.0	0.0	16.0	0.0	0.0	0.0
51844c67d7509922b536f554a686768a	0.0	0.0	0.0	0.0	0.0	0.0	0.0	0.0	32.0	12.0	6.0	0.0	0.0	0.0	0.0	0.0	29.0	8.0	0.0	0.0	20.0	0.0	0.0	24.0	0.0	0.0	0.0	0.0	0.0	0.0	0.0	31.0	0.0	0.0	0.0	0.0	0.0	9.0	0.0	0.0	0.0	0.0	0.0	0.0	0.0	0.0
b9e99c9518c8df26b57be3ca6b020f59	0.0	0.0	0.0	0.0	0.0	0.0	0.0	0.0	6.0	0.0	0.0	0.0	11.0	0.0	0.0	0.0	0.0	6.0	0.0	0.0	12.0	0.0	0.0	0.0	0.0	0.0	0.0	0.0	0.0	0.0	0.0	0.0	0.0	21.0	21.0	11.0	0.0	0.0	14.0	0.0	17.0	0.0	0.0	0.0	15.0	27.0
a9ed7c52555004425caa6be6395d5ac5	0.0	0.0	35.0	0.0	0.0	0.0	0.0	0.0	0.0	13.0	0.0	0.0	2.0	18.0	0.0	11.0	0.0	0.0	0.0	17.0	0.0	0.0	0.0	0.0	0.0	0.0	0.0	8.0	9.0	0.0	6.0	0.0	6.0	11.0	10.0	7.0	8.0	0.0	0.0	0.0	0.0	0.0	0.0	13.0	0.0	0.0
5a8e64f2676144c0c70c3eff28ecfd04	0.0	0.0	20.0	0.0	0.0	0.0	0.0	0.0	10.0	0.0	0.0	0.0	0.0	27.0	15.0	0.0	0.0	6.0	0.0	0.0	0.0	0.0	16.0	13.0	0.0	23.0	0.0	0.0	0.0	0.0	3.0	0.0	0.0	0.0	0.0	0.0	23.0	0.0	0.0	0.0	0.0	9.0	0.0	0.0	8.0	0.0
b226f6d0aa9e5a65c31b420f3d052231	0.0	0.0	0.0	0.0	0.0	0.0	27.0	0.0	3.0	0.0	0.0	0.0	0.0	0.0	0.0	0.0	0.0	0.0	0.0	0.0	0.0	0.0	0.0	16.0	0.0	12.0	0.0	0.0	0.0	0.0	0.0	0.0	0.0	0.0	0.0	0.0	0.0	35.0	5.0	0.0	66.0	0.0	0.0	0.0	0.0	0.0
f0f87f65e0f0b3671704e2016e630915	0.0	0.0	0.0	0.0	0.0	0.0	0.0	0.0	12.0	0.0	7.0	0.0	0.0	0.0	0.0	3.0	0.0	7.0	13.0	0.0	0.0	9.0	10.0	0.0	0.0	0.0	0.0	0.0	0.0	0.0	16.0	0.0	6.0	0.0	0.0	0.0	11.0	6.0	9.0	17.0	0.0	7.0	0.0	0.0	12.0	8.0
068d22f50e23b2a12b020cb31bb42931	11.0	0.0	0.0	0.0	0.0	0.0	0.0	0.0	0.0	0.0	0.0	0.0	0.0	29.0	0.0	0.0	89.0	0.0	0.0	0.0	0.0	0.0	11.0	10.0	0.0	0.0	0.0	0.0	0.0	0.0	0.0	0.0	0.0	0.0	0.0	0.0	0.0	0.0	0.0	0.0	42.0	0.0	14.0	0.0	0.0	0.0
3990783b784d9cea6d0e51bec920e4e5	0.0	25.0	0.0	6.0	0.0	0.0	0.0	12.0	0.0	15.0	18.0	15.0	0.0	0.0	0.0	9.0	0.0	5.0	0.0	0.0	0.0	12.0	0.0	8.0	0.0	0.0	7.0	0.0	0.0	0.0	0.0	0.0	0.0	0.0	0.0	1.0	0.0	12.0	0.0	0.0	11.0	0.0	0.0	0.0	0.0	0.0
a9a7490b46528b9176c2509e71589d3b	0.0	0.0	0.0	0.0	0.0	0.0	0.0	0.0	9.0	10.0	0.0	9.0	11.0	0.0	0.0	0.0	32.0	7.0	0.0	0.0	0.0	11.0	0.0	0.0	0.0	7.0	0.0	0.0	0.0	0.0	7.0	12.0	11.0	10.0	11.0	5.0	0.0	8.0	0.0	0.0	0.0	0.0	0.0	0.0	0.0	15.0
d7fe87aa632bf16f42bcf903d117542d	16.0	0.0	0.0	0.0	0.0	0.0	0.0	0.0	0.0	0.0	0.0	13.0	0.0	20.0	0.0	10.0	6.0	6.0	0.0	0.0	0.0	0.0	0.0	15.0	0.0	6.0	0.0	0.0	0.0	0.0	3.0	0.0	0.0	0.0	0.0	7.0	12.0	7.0	0.0	0.0	33.0	0.0	16.0	0.0	0.0	0.0
7ac964a964be47065cc69fb4cce07597	0.0	0.0	0.0	24.0	29.0	0.0	0.0	0.0	0.0	0.0	0.0	0.0	0.0	0.0	9.0	10.0	0.0	0.0	7.0	0.0	9.0	0.0	0.0	0.0	70.0	0.0	0.0	0.0	0.0	0.0	1.0	0.0	0.0	0.0	0.0	5.0	16.0	19.0	0.0	0.0	0.0	0.0	0.0	0.0	0.0	0.0
a79225ef01e11045d6bc2dffe26c13ee	0.0	0.0	0.0	22.0	0.0	0.0	0.0	0.0	0.0	0.0	0.0	0.0	14.0	50.0	0.0	0.0	0.0	0.0	0.0	0.0	0.0	0.0	0.0	0.0	0.0	0.0	15.0	0.0	14.0	0.0	0.0	0.0	23.0	0.0	0.0	0.0	12.0	0.0	0.0	0.0	21.0	0.0	0.0	0.0	8.0	0.0
ea9476ebe56396fd3ddc064352088398	0.0	0.0	0.0	0.0	0.0	0.0	0.0	10.0	0.0	14.0	12.0	0.0	15.0	0.0	0.0	5.0	10.0	9.0	0.0	0.0	0.0	0.0	4.0	0.0	0.0	0.0	6.0	0.0	0.0	0.0	3.0	0.0	16.0	0.0	0.0	6.0	10.0	0.0	5.0	0.0	0.0	3.0	4.0	0.0	0.0	11.0
4808c38a8c18a852a33801c4a0d286af	0.0	0.0	0.0	0.0	0.0	0.0	0.0	0.0	4.0	0.0	0.0	0.0	4.0	0.0	0.0	0.0	0.0	13.0	0.0	0.0	7.0	14.0	0.0	0.0	0.0	0.0	0.0	14.0	11.0	0.0	5.0	14.0	0.0	16.0	17.0	0.0	0.0	0.0	3.0	0.0	0.0	10.0	0.0	7.0	0.0	23.0
21c6a40582ffb5f671c9684f9e8459f0	0.0	0.0	0.0	0.0	0.0	0.0	0.0	0.0	0.0	0.0	0.0	49.0	0.0	0.0	0.0	20.0	0.0	0.0	0.0	0.0	0.0	0.0	0.0	26.0	0.0	0.0	0.0	0.0	18.0	0.0	33.0	0.0	0.0	5.0	7.0	0.0	0.0	0.0	0.0	0.0	0.0	0.0	0.0	18.0	0.0	0.0
5656b6f4826ac7e62af43953c92aa511	0.0	6.0	0.0	15.0	26.0	0.0	0.0	0.0	0.0	10.0	0.0	0.0	6.0	0.0	13.0	0.0	0.0	0.0	0.0	0.0	0.0	6.0	0.0	0.0	14.0	0.0	0.0	0.0	0.0	20.0	4.0	15.0	0.0	0.0	0.0	0.0	0.0	6.0	0.0	0.0	0.0	7.0	12.0	0.0	0.0	15.0
a31bcc160ff3159bc880b8f308f593dc	0.0	0.0	10.0	0.0	0.0	5.0	7.0	0.0	7.0	8.0	0.0	0.0	0.0	0.0	0.0	0.0	0.0	0.0	23.0	0.0	0.0	0.0	25.0	0.0	7.0	0.0	0.0	0.0	7.0	0.0	28.0	6.0	0.0	0.0	0.0	0.0	11.0	4.0	0.0	0.0	0.0	0.0	0.0	0.0	0.0	0.0
6354106160b8c3969e7fb2fe0c60ebb9	3.0	5.0	4.0	0.0	0.0	0.0	17.0	0.0	4.0	0.0	13.0	0.0	0.0	0.0	21.0	7.0	17.0	0.0	0.0	5.0	16.0	0.0	0.0	10.0	0.0	0.0	0.0	17.0	0.0	6.0	0.0	11.0	6.0	0.0	0.0	3.0	0.0	0.0	5.0	0.0	12.0	0.0	7.0	0.0	0.0	0.0
0f9471111c197001314f5bb12138b60a	0.0	0.0	0.0	0.0	0.0	0.0	15.0	0.0	0.0	6.0	0.0	3.0	0.0	4.0	0.0	0.0	0.0	0.0	0.0	0.0	0.0	0.0	0.0	7.0	0.0	0.0	0.0	0.0	0.0	12.0	0.0	0.0	0.0	0.0	0.0	0.0	0.0	2.0	6.0	7.0	137.0	0.0	0.0	0.0	0.0	0.0
2bbca626736f57c962631210ce551e55	0.0	0.0	0.0	0.0	0.0	0.0	0.0	0.0	7.0	0.0	0.0	0.0	0.0	0.0	0.0	0.0	0.0	0.0	0.0	52.0	0.0	0.0	0.0	14.0	0.0	0.0	0.0	0.0	0.0	0.0	0.0	0.0	0.0	0.0	0.0	18.0	0.0	0.0	0.0	0.0	0.0	21.0	0.0	25.0	0.0	30.0
75862e0eeb725c891d11dc6a03e942b8	0.0	0.0	0.0	0.0	0.0	1.0	0.0	0.0	17.0	9.0	2.0	3.0	7.0	0.0	0.0	0.0	0.0	5.0	0.0	0.0	5.0	21.0	3.0	5.0	0.0	0.0	0.0	6.0	0.0	0.0	3.0	0.0	3.0	0.0	0.0	0.0	9.0	2.0	1.0	13.0	6.0	28.0	0.0	0.0	4.0	0.0
e114c1486741296e08d96f35d8f9af13	0.0	0.0	0.0	12.0	0.0	0.0	0.0	0.0	0.0	0.0	8.0	17.0	11.0	0.0	0.0	15.0	0.0	0.0	0.0	0.0	0.0	0.0	0.0	0.0	0.0	0.0	0.0	0.0	0.0	0.0	11.0	21.0	0.0	13.0	15.0	0.0	0.0	0.0	17.0	0.0	0.0	0.0	0.0	0.0	0.0	22.0
c1fc24837f77a1a8657345b9c3ea039d	0.0	0.0	25.0	0.0	0.0	0.0	0.0	0.0	0.0	8.0	0.0	0.0	7.0	0.0	0.0	0.0	0.0	0.0	0.0	0.0	0.0	0.0	0.0	0.0	0.0	0.0	0.0	0.0	17.0	0.0	0.0	28.0	6.0	19.0	18.0	6.0	0.0	0.0	0.0	0.0	0.0	0.0	7.0	0.0	0.0	22.0
6f07e7264ba1dfa59d50e809925f8d70	0.0	0.0	0.0	0.0	0.0	0.0	0.0	6.0	0.0	0.0	0.0	0.0	0.0	0.0	0.0	0.0	0.0	0.0	0.0	0.0	0.0	0.0	0.0	0.0	0.0	0.0	0.0	0.0	0.0	0.0	0.0	0.0	0.0	100.0	96.0	0.0	0.0	0.0	0.0	0.0	0.0	0.0	0.0	0.0	8.0	0.0
7e7879e8e3b3d802d8661e70258cd21a	0.0	0.0	0.0	18.0	0.0	0.0	34.0	0.0	17.0	0.0	0.0	0.0	0.0	15.0	0.0	0.0	0.0	0.0	0.0	0.0	0.0	0.0	0.0	0.0	0.0	19.0	0.0	0.0	0.0	0.0	8.0	0.0	0.0	13.0	11.0	0.0	0.0	0.0	15.0	0.0	0.0	8.0	0.0	0.0	0.0	0.0
939390bfe866df1bb01161393517bad9	0.0	0.0	0.0	0.0	0.0	0.0	0.0	0.0	0.0	7.0	6.0	0.0	0.0	0.0	18.0	10.0	0.0	14.0	0.0	9.0	0.0	0.0	0.0	0.0	10.0	0.0	0.0	0.0	0.0	0.0	0.0	0.0	12.0	0.0	0.0	0.0	0.0	10.0	0.0	13.0	0.0	12.0	5.0	14.0	0.0	0.0
97a5435073377e55b0211ac1f3e419c1	0.0	7.0	9.0	0.0	0.0	17.0	16.0	21.0	10.0	4.0	0.0	17.0	0.0	0.0	0.0	23.0	0.0	0.0	0.0	0.0	10.0	17.0	0.0	0.0	0.0	0.0	0.0	0.0	0.0	0.0	0.0	8.0	0.0	0.0	0.0	7.0	0.0	18.0	0.0	0.0	0.0	0.0	5.0	0.0	0.0	0.0
a9264f1f8dcb347990ed2d161aeca68f	0.0	0.0	99.0	48.0	0.0	0.0	0.0	0.0	0.0	0.0	0.0	0.0	0.0	0.0	0.0	0.0	0.0	0.0	0.0	0.0	0.0	0.0	0.0	0.0	0.0	0.0	20.0	0.0	53.0	0.0	0.0	0.0	0.0	0.0	0.0	0.0	0.0	0.0	0.0	0.0	0.0	0.0	0.0	0.0	0.0	0.0
d705f6ed5e1712c17f560a09bbc8d807	8.0	6.0	0.0	0.0	0.0	0.0	0.0	0.0	21.0	1.0	3.0	0.0	13.0	0.0	0.0	3.0	0.0	6.0	0.0	0.0	0.0	21.0	0.0	0.0	0.0	22.0	0.0	28.0	0.0	0.0	0.0	0.0	0.0	0.0	0.0	0.0	0.0	0.0	0.0	0.0	0.0	5.0	14.0	0.0	0.0	10.0
bdadfd43506953eb5b60405f6980016b	0.0	34.0	0.0	0.0	0.0	19.0	0.0	0.0	0.0	0.0	21.0	12.0	0.0	0.0	0.0	0.0	0.0	0.0	0.0	0.0	0.0	0.0	0.0	0.0	0.0	0.0	0.0	0.0	0.0	0.0	0.0	0.0	0.0	0.0	0.0	5.0	16.0	14.0	16.0	0.0	0.0	9.0	0.0	0.0	0.0	0.0
1cb67ec9d28dad2659a20289d8cc2964	0.0	0.0	0.0	0.0	0.0	0.0	0.0	0.0	0.0	0.0	0.0	0.0	3.0	12.0	0.0	0.0	0.0	0.0	0.0	0.0	0.0	0.0	13.0	0.0	0.0	0.0	0.0	0.0	0.0	0.0	0.0	10.0	18.0	39.0	36.0	0.0	0.0	0.0	0.0	34.0	0.0	0.0	0.0	0.0	0.0	0.0
5dadd850864601149f3ecf32f91490fd	0.0	0.0	0.0	0.0	0.0	0.0	0.0	0.0	0.0	0.0	0.0	0.0	15.0	0.0	0.0	10.0	0.0	0.0	0.0	0.0	0.0	0.0	96.0	0.0	0.0	0.0	19.0	0.0	0.0	0.0	0.0	0.0	12.0	0.0	0.0	0.0	0.0	0.0	0.0	0.0	0.0	0.0	0.0	19.0	0.0	0.0
dd5e34aa971f9b9de44332eea364a552	5.0	9.0	0.0	16.0	0.0	4.0	0.0	4.0	6.0	1.0	5.0	3.0	8.0	22.0	0.0	0.0	0.0	0.0	0.0	0.0	0.0	17.0	0.0	0.0	0.0	4.0	0.0	18.0	0.0	0.0	0.0	0.0	6.0	0.0	0.0	0.0	0.0	2.0	0.0	0.0	0.0	18.0	0.0	0.0	2.0	0.0
4b3d2828cebb4a452332d9effc222052	0.0	7.0	0.0	29.0	0.0	0.0	0.0	0.0	15.0	3.0	0.0	30.0	0.0	0.0	0.0	0.0	0.0	0.0	0.0	0.0	0.0	0.0	0.0	0.0	0.0	15.0	0.0	0.0	0.0	0.0	0.0	0.0	15.0	0.0	0.0	0.0	15.0	3.0	4.0	0.0	0.0	0.0	11.0	0.0	0.0	0.0
3b788a1a3e80194af36b5eb5b93b7af5	0.0	12.0	0.0	0.0	20.0	18.0	0.0	0.0	6.0	13.0	0.0	9.0	0.0	0.0	0.0	0.0	0.0	0.0	0.0	0.0	0.0	20.0	0.0	0.0	0.0	14.0	0.0	0.0	0.0	0.0	0.0	0.0	0.0	10.0	12.0	8.0	0.0	0.0	0.0	0.0	10.0	7.0	8.0	0.0	0.0	0.0
aeb8ef493a8cd022e733cffb1ce4361c	0.0	0.0	19.0	0.0	0.0	0.0	0.0	0.0	0.0	0.0	0.0	0.0	0.0	0.0	0.0	0.0	0.0	0.0	0.0	20.0	0.0	0.0	0.0	0.0	83.0	0.0	0.0	0.0	0.0	21.0	0.0	30.0	0.0	0.0	0.0	0.0	0.0	0.0	0.0	0.0	0.0	0.0	0.0	0.0	30.0	0.0
87c81f2796b78188bfee396f2ec171e9	16.0	0.0	0.0	0.0	12.0	0.0	9.0	0.0	0.0	0.0	0.0	0.0	0.0	0.0	0.0	0.0	16.0	8.0	0.0	0.0	0.0	0.0	14.0	0.0	16.0	0.0	0.0	0.0	0.0	6.0	0.0	0.0	0.0	0.0	0.0	0.0	13.0	0.0	0.0	0.0	0.0	15.0	9.0	0.0	0.0	0.0
9dfd3db9a1349dc9f7a161b56ae48228	0.0	0.0	8.0	8.0	0.0	0.0	8.0	0.0	1.0	4.0	0.0	9.0	7.0	4.0	0.0	8.0	0.0	0.0	5.0	7.0	11.0	0.0	0.0	0.0	0.0	0.0	0.0	7.0	11.0	0.0	5.0	10.0	3.0	4.0	5.0	2.0	1.0	4.0	0.0	5.0	0.0	1.0	1.0	4.0	4.0	11.0
d8d35b5c83acc222e7b1124e0c35fcbd	0.0	0.0	0.0	0.0	0.0	0.0	0.0	0.0	0.0	0.0	0.0	0.0	0.0	76.0	0.0	0.0	0.0	0.0	60.0	0.0	0.0	0.0	0.0	0.0	0.0	0.0	0.0	0.0	0.0	0.0	0.0	0.0	0.0	0.0	0.0	0.0	0.0	0.0	9.0	39.0	0.0	0.0	16.0	0.0	0.0	0.0
c40bbfed631c051c77f62a438d456994	0.0	0.0	0.0	0.0	12.0	0.0	0.0	0.0	7.0	11.0	0.0	0.0	0.0	11.0	0.0	0.0	16.0	6.0	0.0	0.0	0.0	0.0	11.0	0.0	24.0	0.0	0.0	20.0	0.0	14.0	0.0	0.0	12.0	0.0	0.0	13.0	5.0	4.0	0.0	0.0	0.0	0.0	0.0	0.0	0.0	0.0
d950e711b0f03622269ebffa419af223	0.0	0.0	0.0	0.0	0.0	0.0	10.0	0.0	0.0	2.0	0.0	8.0	0.0	0.0	0.0	9.0	0.0	0.0	8.0	5.0	15.0	8.0	0.0	17.0	0.0	7.0	0.0	0.0	0.0	2.0	0.0	0.0	5.0	0.0	0.0	38.0	0.0	0.0	9.0	0.0	0.0	6.0	0.0	0.0	7.0	0.0
e61a1fdd4ad43d058b13aa400893e29d	0.0	0.0	0.0	0.0	0.0	0.0	0.0	0.0	23.0	0.0	0.0	0.0	0.0	17.0	0.0	0.0	0.0	19.0	0.0	0.0	0.0	0.0	0.0	0.0	0.0	0.0	0.0	0.0	0.0	22.0	20.0	0.0	0.0	0.0	0.0	0.0	0.0	0.0	11.0	0.0	0.0	15.0	0.0	0.0	0.0	0.0
76350d2ae86a34e259912f12f25a7961	0.0	0.0	0.0	0.0	0.0	0.0	0.0	0.0	0.0	0.0	0.0	0.0	0.0	0.0	0.0	0.0	0.0	0.0	0.0	0.0	0.0	21.0	0.0	0.0	0.0	0.0	0.0	0.0	0.0	0.0	0.0	9.0	17.0	22.0	20.0	0.0	0.0	16.0	3.0	0.0	0.0	0.0	9.0	0.0	6.0	18.0
7629a870a7070d2b1e455bb34c5ea7e6	0.0	0.0	0.0	0.0	0.0	0.0	0.0	0.0	0.0	0.0	0.0	0.0	0.0	0.0	0.0	0.0	0.0	0.0	0.0	0.0	0.0	0.0	2.0	0.0	0.0	76.0	0.0	0.0	0.0	0.0	0.0	7.0	0.0	22.0	22.0	0.0	0.0	0.0	0.0	0.0	0.0	39.0	4.0	0.0	0.0	0.0
fc5b80a8c0d3c1a2dbcb186411f81924	3.0	0.0	0.0	0.0	0.0	0.0	16.0	0.0	13.0	6.0	0.0	11.0	0.0	0.0	0.0	0.0	0.0	0.0	23.0	0.0	0.0	13.0	0.0	0.0	8.0	0.0	0.0	0.0	0.0	11.0	17.0	0.0	0.0	0.0	0.0	6.0	0.0	15.0	0.0	0.0	0.0	10.0	0.0	0.0	0.0	0.0
8df88da917c06f756b8ea9fb55e18e06	0.0	4.0	53.0	20.0	52.0	0.0	0.0	0.0	14.0	0.0	0.0	0.0	0.0	0.0	0.0	0.0	0.0	0.0	35.0	0.0	0.0	0.0	0.0	0.0	0.0	0.0	0.0	0.0	0.0	0.0	10.0	0.0	0.0	0.0	0.0	0.0	0.0	0.0	0.0	0.0	0.0	0.0	0.0	0.0	0.0	0.0
07709a6659e3b4eb7f6c0a59177c9462	0.0	0.0	23.0	0.0	0.0	0.0	0.0	0.0	0.0	0.0	0.0	0.0	0.0	0.0	0.0	0.0	0.0	0.0	0.0	41.0	0.0	0.0	0.0	0.0	0.0	0.0	0.0	0.0	0.0	0.0	0.0	21.0	0.0	28.0	28.0	20.0	0.0	14.0	0.0	0.0	0.0	0.0	0.0	0.0	0.0	0.0
a7c2b3373b3317b9f086089ec6076cd8	0.0	0.0	0.0	7.0	0.0	0.0	0.0	7.0	0.0	0.0	6.0	0.0	7.0	0.0	10.0	0.0	0.0	10.0	0.0	0.0	8.0	0.0	0.0	0.0	0.0	0.0	0.0	0.0	9.0	0.0	3.0	9.0	17.0	4.0	3.0	0.0	3.0	0.0	0.0	7.0	10.0	11.0	0.0	0.0	11.0	0.0
023a18372a6aa0c513ff2698000ddf63	0.0	0.0	0.0	0.0	10.0	0.0	0.0	0.0	6.0	0.0	7.0	0.0	0.0	3.0	0.0	0.0	0.0	8.0	17.0	0.0	3.0	0.0	6.0	4.0	8.0	6.0	11.0	0.0	0.0	5.0	0.0	0.0	2.0	0.0	0.0	6.0	0.0	8.0	6.0	28.0	0.0	2.0	3.0	0.0	0.0	6.0
1ec7a880b76e91023e7205c86161556e	52.0	0.0	0.0	0.0	0.0	0.0	0.0	11.0	0.0	5.0	0.0	19.0	0.0	0.0	0.0	10.0	11.0	6.0	0.0	0.0	0.0	0.0	0.0	0.0	0.0	7.0	13.0	3.0	7.0	0.0	0.0	0.0	0.0	0.0	0.0	7.0	0.0	5.0	0.0	0.0	0.0	0.0	8.0	0.0	0.0	0.0
7b9cb266f624f66ff0031f2edb28c479	0.0	0.0	0.0	0.0	0.0	0.0	0.0	0.0	34.0	7.0	0.0	0.0	0.0	0.0	0.0	0.0	0.0	0.0	0.0	0.0	0.0	34.0	0.0	0.0	0.0	26.0	0.0	0.0	0.0	0.0	0.0	0.0	0.0	0.0	0.0	0.0	33.0	0.0	18.0	0.0	0.0	0.0	0.0	0.0	0.0	0.0
51254f020db327ec48deb00c83914247	0.0	14.0	10.0	0.0	0.0	0.0	0.0	0.0	0.0	8.0	11.0	0.0	4.0	0.0	0.0	0.0	0.0	0.0	24.0	6.0	0.0	0.0	0.0	0.0	0.0	0.0	0.0	0.0	8.0	0.0	0.0	0.0	0.0	0.0	0.0	4.0	0.0	19.0	0.0	16.0	0.0	7.0	7.0	0.0	2.0	0.0
e642ae2b5168f622dda066c503aa625b	0.0	0.0	0.0	0.0	0.0	0.0	0.0	0.0	14.0	13.0	0.0	15.0	0.0	0.0	0.0	0.0	0.0	0.0	0.0	0.0	0.0	0.0	22.0	6.0	0.0	9.0	0.0	0.0	0.0	0.0	0.0	0.0	15.0	0.0	0.0	7.0	0.0	0.0	22.0	0.0	0.0	0.0	20.0	0.0	0.0	0.0
0133f1c61eb8ba69242c85390ada678f	0.0	0.0	0.0	0.0	0.0	0.0	0.0	0.0	0.0	0.0	0.0	0.0	50.0	0.0	0.0	0.0	58.0	0.0	0.0	0.0	0.0	0.0	0.0	0.0	0.0	0.0	0.0	0.0	0.0	0.0	0.0	0.0	0.0	0.0	0.0	0.0	0.0	0.0	9.0	0.0	0.0	0.0	0.0	0.0	15.0	0.0
2eb55a2b3a1d5a3fbecb863b15039a42	0.0	0.0	0.0	0.0	0.0	0.0	0.0	0.0	29.0	6.0	0.0	0.0	0.0	0.0	0.0	0.0	0.0	11.0	0.0	0.0	0.0	0.0	0.0	0.0	0.0	22.0	0.0	0.0	0.0	0.0	12.0	0.0	0.0	0.0	0.0	0.0	0.0	0.0	0.0	0.0	0.0	0.0	7.0	0.0	26.0	0.0
2c3e8f501266f88eff483b113d1fd77b	0.0	0.0	10.0	0.0	0.0	0.0	23.0	0.0	0.0	4.0	0.0	0.0	10.0	3.0	0.0	5.0	0.0	10.0	0.0	0.0	0.0	0.0	0.0	0.0	0.0	0.0	0.0	0.0	0.0	15.0	4.0	10.0	3.0	0.0	0.0	0.0	0.0	0.0	0.0	7.0	0.0	0.0	0.0	20.0	9.0	20.0
48f69a6214ce8923874798b7a22e8c0d	0.0	0.0	0.0	0.0	0.0	0.0	22.0	0.0	0.0	0.0	0.0	0.0	0.0	24.0	0.0	17.0	0.0	16.0	0.0	0.0	0.0	0.0	0.0	0.0	0.0	0.0	0.0	0.0	0.0	0.0	5.0	0.0	0.0	0.0	0.0	0.0	15.0	0.0	0.0	0.0	0.0	0.0	0.0	0.0	21.0	16.0
5e4000494f728929fa3b34d7e9927f97	0.0	0.0	0.0	0.0	0.0	0.0	17.0	0.0	0.0	0.0	5.0	0.0	10.0	0.0	0.0	0.0	0.0	3.0	0.0	0.0	0.0	0.0	0.0	0.0	0.0	0.0	11.0	22.0	0.0	0.0	0.0	13.0	46.0	0.0	0.0	0.0	0.0	0.0	0.0	0.0	0.0	8.0	0.0	15.0	0.0	0.0
47fc8d5a8c2e4af2bed4279c4d83a376	0.0	0.0	0.0	0.0	0.0	0.0	0.0	0.0	0.0	10.0	0.0	0.0	0.0	10.0	0.0	0.0	7.0	0.0	0.0	0.0	0.0	0.0	0.0	0.0	0.0	0.0	0.0	0.0	17.0	0.0	0.0	11.0	29.0	18.0	17.0	0.0	0.0	0.0	0.0	10.0	0.0	10.0	0.0	0.0	5.0	0.0
154294f1a1ad9ce8dc04b3dde5b8a28a	4.0	0.0	9.0	0.0	3.0	0.0	0.0	0.0	18.0	0.0	0.0	0.0	0.0	5.0	8.0	0.0	6.0	11.0	9.0	8.0	0.0	0.0	0.0	0.0	0.0	2.0	11.0	9.0	0.0	3.0	8.0	4.0	7.0	9.0	8.0	0.0	5.0	0.0	0.0	14.0	5.0	2.0	0.0	9.0	0.0	9.0
46b0660ead2a5e10289716963ae3e9bd	0.0	71.0	0.0	0.0	0.0	0.0	0.0	0.0	0.0	0.0	0.0	0.0	0.0	0.0	32.0	0.0	0.0	0.0	0.0	0.0	0.0	11.0	0.0	0.0	0.0	0.0	0.0	0.0	0.0	0.0	0.0	0.0	0.0	0.0	0.0	0.0	20.0	0.0	0.0	0.0	0.0	0.0	0.0	0.0	14.0	0.0
f13f639e16d61dbb0264d1cba1d16c62	0.0	14.0	0.0	0.0	0.0	0.0	0.0	0.0	4.0	10.0	0.0	13.0	0.0	0.0	0.0	0.0	0.0	0.0	5.0	0.0	0.0	0.0	32.0	0.0	0.0	0.0	0.0	0.0	0.0	0.0	4.0	0.0	1.0	10.0	12.0	0.0	0.0	0.0	0.0	9.0	0.0	23.0	0.0	0.0	0.0	0.0
cfa0e37cd9c883eda01c68973007ba1a	0.0	0.0	0.0	0.0	0.0	0.0	15.0	0.0	16.0	0.0	0.0	0.0	0.0	0.0	0.0	0.0	0.0	5.0	0.0	0.0	0.0	0.0	0.0	0.0	0.0	0.0	0.0	12.0	0.0	17.0	13.0	0.0	0.0	0.0	0.0	9.0	13.0	3.0	4.0	30.0	0.0	0.0	0.0	0.0	0.0	0.0
22a824b5262a41865bda40bf06da3a6c	0.0	0.0	0.0	0.0	0.0	0.0	0.0	175.0	0.0	0.0	0.0	48.0	0.0	0.0	0.0	0.0	0.0	0.0	0.0	0.0	0.0	0.0	0.0	0.0	0.0	0.0	0.0	0.0	0.0	0.0	10.0	0.0	0.0	0.0	0.0	0.0	0.0	0.0	0.0	0.0	0.0	0.0	0.0	0.0	0.0	0.0
907ec8313c119c457e97b8bcac4a5104	0.0	66.0	0.0	0.0	0.0	0.0	0.0	0.0	0.0	0.0	3.0	0.0	0.0	0.0	0.0	10.0	0.0	0.0	0.0	0.0	0.0	15.0	0.0	0.0	0.0	0.0	0.0	0.0	0.0	0.0	0.0	0.0	0.0	0.0	0.0	5.0	0.0	11.0	0.0	0.0	0.0	0.0	0.0	0.0	0.0	0.0
7d2ac6260f0f80135f4b25d66f1fe5bb	0.0	0.0	31.0	0.0	0.0	0.0	0.0	0.0	0.0	9.0	0.0	0.0	9.0	0.0	0.0	0.0	0.0	0.0	0.0	0.0	0.0	0.0	0.0	16.0	0.0	0.0	0.0	0.0	0.0	0.0	0.0	9.0	12.0	0.0	0.0	20.0	9.0	0.0	0.0	0.0	0.0	0.0	10.0	0.0	0.0	0.0
4829f7b5f239e54fedb06248662ad821	0.0	0.0	14.0	0.0	12.0	0.0	0.0	0.0	0.0	0.0	0.0	0.0	12.0	0.0	0.0	0.0	0.0	0.0	0.0	0.0	0.0	0.0	0.0	0.0	0.0	0.0	0.0	0.0	0.0	0.0	0.0	13.0	37.0	27.0	23.0	0.0	0.0	0.0	0.0	0.0	15.0	0.0	0.0	0.0	0.0	0.0
47106017d75571520ecd53c711f547f2	0.0	0.0	6.0	0.0	0.0	0.0	0.0	0.0	4.0	3.0	0.0	12.0	0.0	0.0	0.0	0.0	0.0	10.0	8.0	9.0	0.0	0.0	11.0	0.0	0.0	0.0	0.0	9.0	12.0	0.0	0.0	0.0	3.0	0.0	0.0	0.0	0.0	0.0	0.0	0.0	0.0	0.0	5.0	27.0	19.0	9.0
d2a135c7040989998c215c65df886e9c	0.0	0.0	0.0	0.0	0.0	0.0	0.0	0.0	0.0	13.0	0.0	0.0	0.0	0.0	11.0	12.0	0.0	17.0	0.0	0.0	0.0	0.0	0.0	0.0	0.0	0.0	0.0	0.0	0.0	0.0	4.0	0.0	14.0	0.0	0.0	16.0	0.0	0.0	13.0	0.0	0.0	13.0	0.0	13.0	0.0	0.0
6b9cca9cb0b66ce5e9af2da3c987f415	0.0	0.0	0.0	0.0	0.0	0.0	0.0	0.0	0.0	0.0	0.0	0.0	7.0	0.0	0.0	0.0	0.0	5.0	0.0	0.0	0.0	0.0	0.0	0.0	0.0	0.0	0.0	8.0	14.0	5.0	10.0	9.0	11.0	14.0	14.0	5.0	0.0	0.0	4.0	0.0	0.0	9.0	0.0	0.0	16.0	8.0
7ee38da31646a65df5eb49e44cdb2306	0.0	12.0	0.0	0.0	0.0	16.0	0.0	0.0	0.0	10.0	0.0	0.0	0.0	0.0	0.0	0.0	0.0	0.0	0.0	0.0	0.0	0.0	0.0	0.0	0.0	0.0	0.0	0.0	12.0	0.0	0.0	0.0	9.0	0.0	0.0	0.0	10.0	0.0	0.0	0.0	0.0	0.0	27.0	0.0	0.0	0.0
9c665550c079dd23c709e661688afc2e	15.0	15.0	19.0	0.0	0.0	0.0	0.0	0.0	0.0	0.0	0.0	18.0	0.0	0.0	0.0	0.0	16.0	4.0	0.0	0.0	0.0	0.0	0.0	18.0	0.0	0.0	0.0	0.0	0.0	0.0	10.0	0.0	0.0	0.0	0.0	0.0	0.0	0.0	0.0	0.0	0.0	0.0	0.0	0.0	9.0	39.0
7e6efb8c0b6d52837740861b9cabba83	0.0	0.0	0.0	0.0	0.0	0.0	13.0	0.0	0.0	0.0	0.0	0.0	0.0	0.0	0.0	0.0	0.0	12.0	0.0	0.0	25.0	0.0	0.0	32.0	0.0	0.0	0.0	0.0	0.0	14.0	21.0	0.0	0.0	0.0	0.0	14.0	0.0	0.0	0.0	0.0	0.0	0.0	14.0	0.0	0.0	0.0
f40ecc16a45f78a4fee6521aae8895f7	0.0	9.0	0.0	0.0	0.0	0.0	0.0	11.0	0.0	11.0	10.0	0.0	0.0	0.0	0.0	0.0	0.0	1.0	10.0	0.0	0.0	13.0	0.0	0.0	0.0	0.0	0.0	0.0	0.0	0.0	4.0	6.0	0.0	0.0	0.0	14.0	12.0	6.0	0.0	0.0	0.0	5.0	19.0	0.0	0.0	0.0
0b8990c4ed3aec08f02cc6d9fa52c161	0.0	0.0	14.0	0.0	0.0	0.0	0.0	0.0	5.0	0.0	0.0	0.0	0.0	0.0	0.0	0.0	0.0	7.0	0.0	8.0	0.0	0.0	0.0	0.0	0.0	0.0	0.0	0.0	16.0	14.0	0.0	0.0	7.0	22.0	20.0	10.0	11.0	0.0	4.0	0.0	0.0	0.0	0.0	0.0	9.0	13.0
3680397d0252fa727d48e033c4837148	0.0	0.0	0.0	36.0	34.0	0.0	0.0	0.0	0.0	0.0	0.0	0.0	0.0	0.0	0.0	26.0	0.0	0.0	0.0	0.0	0.0	0.0	0.0	0.0	0.0	27.0	0.0	0.0	0.0	0.0	9.0	0.0	0.0	0.0	0.0	0.0	0.0	12.0	0.0	0.0	0.0	0.0	0.0	0.0	14.0	0.0
b25dc190edf05788cf41f278b10cd51d	0.0	0.0	0.0	13.0	0.0	0.0	0.0	0.0	0.0	0.0	17.0	0.0	0.0	0.0	0.0	38.0	0.0	0.0	0.0	0.0	0.0	85.0	0.0	0.0	0.0	0.0	0.0	0.0	0.0	0.0	0.0	0.0	0.0	0.0	0.0	0.0	0.0	18.0	0.0	0.0	0.0	0.0	0.0	0.0	9.0	0.0
8f8a847a4b99ab809a04eb352ad0040b	0.0	0.0	0.0	0.0	0.0	0.0	0.0	0.0	27.0	0.0	0.0	0.0	0.0	0.0	0.0	0.0	0.0	0.0	17.0	0.0	0.0	0.0	0.0	0.0	0.0	0.0	0.0	0.0	0.0	0.0	0.0	26.0	41.0	0.0	0.0	0.0	0.0	0.0	0.0	0.0	10.0	0.0	0.0	0.0	0.0	0.0
3fcbb41420771231e3f7d5cf9c84233b	0.0	47.0	0.0	0.0	0.0	0.0	0.0	0.0	0.0	0.0	0.0	0.0	0.0	0.0	12.0	14.0	0.0	0.0	0.0	0.0	0.0	0.0	0.0	0.0	0.0	0.0	0.0	23.0	0.0	0.0	7.0	0.0	0.0	7.0	6.0	0.0	16.0	0.0	0.0	0.0	0.0	0.0	0.0	0.0	5.0	0.0
2cd68810f0855a9c64c144f89ddbe8a5	0.0	0.0	0.0	0.0	0.0	0.0	0.0	19.0	0.0	0.0	0.0	0.0	0.0	0.0	0.0	0.0	0.0	29.0	0.0	0.0	0.0	0.0	0.0	0.0	49.0	0.0	0.0	0.0	0.0	0.0	14.0	0.0	8.0	0.0	0.0	14.0	0.0	0.0	0.0	0.0	0.0	0.0	0.0	0.0	0.0	0.0
f70a242d57d04e6ea403523fa90494e6	0.0	0.0	0.0	0.0	0.0	0.0	0.0	0.0	13.0	0.0	0.0	0.0	0.0	0.0	0.0	0.0	0.0	0.0	0.0	0.0	0.0	0.0	0.0	0.0	0.0	0.0	0.0	0.0	0.0	0.0	13.0	0.0	8.0	0.0	0.0	0.0	21.0	0.0	19.0	32.0	0.0	15.0	4.0	0.0	0.0	0.0
5b5cd1bd0ff978ec383851497620bcee	0.0	0.0	0.0	0.0	0.0	0.0	0.0	0.0	0.0	8.0	0.0	0.0	0.0	0.0	0.0	0.0	0.0	0.0	27.0	0.0	0.0	30.0	0.0	0.0	0.0	0.0	0.0	0.0	17.0	0.0	6.0	0.0	0.0	20.0	22.0	8.0	7.0	11.0	0.0	0.0	0.0	0.0	0.0	0.0	0.0	0.0
4c39012e36637e2a7d036d6ae8da59f9	0.0	0.0	0.0	0.0	19.0	6.0	7.0	0.0	0.0	5.0	0.0	0.0	0.0	0.0	6.0	7.0	0.0	8.0	8.0	0.0	0.0	0.0	0.0	0.0	4.0	0.0	0.0	0.0	0.0	0.0	12.0	2.0	9.0	0.0	0.0	13.0	0.0	3.0	2.0	0.0	0.0	8.0	0.0	4.0	0.0	0.0
417796a1f41975746ac99b8510757144	0.0	0.0	0.0	0.0	0.0	25.0	16.0	0.0	0.0	0.0	0.0	0.0	0.0	0.0	0.0	0.0	0.0	0.0	0.0	20.0	0.0	0.0	0.0	0.0	0.0	0.0	0.0	0.0	0.0	0.0	0.0	0.0	7.0	0.0	0.0	0.0	33.0	0.0	5.0	0.0	25.0	0.0	10.0	0.0	0.0	0.0
088468f2dfc3c632f20366934aa58d30	0.0	0.0	0.0	0.0	0.0	14.0	0.0	0.0	0.0	3.0	0.0	0.0	0.0	0.0	28.0	0.0	0.0	9.0	0.0	17.0	0.0	0.0	7.0	18.0	0.0	0.0	0.0	0.0	0.0	19.0	13.0	0.0	0.0	0.0	0.0	0.0	0.0	0.0	0.0	0.0	0.0	25.0	0.0	18.0	0.0	0.0
6c08d14a19d8f254c44d15ae740274f8	0.0	0.0	0.0	0.0	0.0	0.0	0.0	0.0	0.0	0.0	0.0	0.0	0.0	0.0	0.0	0.0	8.0	0.0	0.0	0.0	0.0	0.0	10.0	0.0	0.0	9.0	0.0	21.0	0.0	0.0	0.0	0.0	0.0	0.0	0.0	0.0	0.0	0.0	11.0	24.0	11.0	14.0	15.0	0.0	0.0	33.0
d77cab35b12ed4b26ee0ce3a959f9a29	0.0	0.0	0.0	0.0	0.0	0.0	0.0	0.0	0.0	0.0	0.0	0.0	0.0	0.0	0.0	0.0	0.0	0.0	0.0	48.0	0.0	0.0	0.0	0.0	0.0	0.0	0.0	27.0	0.0	18.0	0.0	0.0	0.0	0.0	0.0	0.0	0.0	0.0	0.0	0.0	0.0	0.0	0.0	54.0	43.0	0.0
1d87c35cfb939ca60e3ff3087b381c55	0.0	0.0	14.0	0.0	0.0	0.0	42.0	0.0	0.0	5.0	0.0	0.0	0.0	0.0	0.0	0.0	0.0	0.0	29.0	0.0	0.0	0.0	0.0	0.0	0.0	0.0	8.0	0.0	0.0	0.0	0.0	0.0	0.0	0.0	0.0	0.0	0.0	4.0	0.0	0.0	96.0	0.0	0.0	0.0	0.0	0.0
26307e5fcdbe6c3296ff616cfbdace7e	0.0	0.0	0.0	0.0	0.0	14.0	0.0	0.0	16.0	2.0	0.0	0.0	0.0	0.0	0.0	0.0	0.0	3.0	23.0	8.0	0.0	15.0	0.0	0.0	0.0	0.0	0.0	0.0	0.0	0.0	0.0	0.0	0.0	0.0	0.0	0.0	0.0	4.0	7.0	7.0	0.0	6.0	9.0	0.0	13.0	13.0
50694c433f3753b2865537b763aa1ca0	0.0	0.0	0.0	0.0	0.0	0.0	0.0	0.0	0.0	0.0	0.0	0.0	0.0	0.0	0.0	0.0	0.0	0.0	0.0	0.0	0.0	0.0	0.0	0.0	0.0	0.0	0.0	0.0	0.0	0.0	0.0	0.0	0.0	23.0	23.0	52.0	0.0	11.0	0.0	0.0	0.0	16.0	0.0	0.0	0.0	0.0
6cd8e09fea996e17b14b613f3897c8f8	0.0	0.0	5.0	0.0	0.0	0.0	0.0	0.0	0.0	2.0	0.0	0.0	0.0	0.0	23.0	0.0	0.0	0.0	6.0	27.0	0.0	4.0	15.0	0.0	0.0	0.0	0.0	5.0	0.0	9.0	0.0	0.0	0.0	0.0	0.0	15.0	5.0	3.0	34.0	14.0	0.0	5.0	0.0	8.0	0.0	0.0
15020cccf4efac190d8aaa3989eac187	0.0	0.0	0.0	0.0	0.0	0.0	0.0	0.0	0.0	0.0	0.0	0.0	0.0	0.0	22.0	0.0	0.0	0.0	0.0	0.0	0.0	0.0	26.0	0.0	0.0	0.0	0.0	0.0	0.0	0.0	0.0	0.0	0.0	0.0	0.0	0.0	0.0	0.0	0.0	0.0	0.0	34.0	0.0	0.0	47.0	0.0
a072b51fa8777f8159bc3711ef85a8e1	3.0	0.0	5.0	0.0	0.0	0.0	0.0	0.0	0.0	0.0	9.0	0.0	0.0	7.0	0.0	0.0	0.0	21.0	0.0	0.0	7.0	4.0	0.0	0.0	8.0	0.0	10.0	13.0	0.0	0.0	5.0	21.0	10.0	0.0	0.0	0.0	0.0	0.0	0.0	0.0	0.0	0.0	0.0	0.0	4.0	14.0
12dee70cb55fa5ca99628f9d4d35c77d	0.0	0.0	0.0	0.0	0.0	0.0	0.0	0.0	0.0	15.0	0.0	0.0	0.0	0.0	0.0	0.0	0.0	6.0	0.0	0.0	0.0	0.0	0.0	0.0	0.0	0.0	0.0	0.0	0.0	0.0	0.0	0.0	2.0	8.0	12.0	17.0	5.0	8.0	0.0	0.0	0.0	10.0	2.0	0.0	4.0	17.0
c18980753e04dff9422b3f37dea1d269	0.0	0.0	0.0	0.0	33.0	0.0	20.0	0.0	0.0	0.0	0.0	0.0	0.0	0.0	0.0	56.0	0.0	0.0	0.0	0.0	0.0	0.0	15.0	0.0	0.0	0.0	0.0	18.0	0.0	0.0	0.0	31.0	0.0	0.0	0.0	0.0	0.0	0.0	0.0	0.0	0.0	0.0	0.0	23.0	0.0	0.0
ec4fc103c89353041c70e865debcd203	0.0	0.0	0.0	0.0	0.0	0.0	0.0	0.0	0.0	0.0	0.0	0.0	0.0	0.0	0.0	0.0	0.0	18.0	0.0	0.0	0.0	26.0	0.0	15.0	0.0	0.0	0.0	0.0	0.0	0.0	0.0	0.0	0.0	0.0	0.0	10.0	0.0	13.0	0.0	0.0	0.0	0.0	33.0	0.0	0.0	0.0
7064e9da6d5ea57c6b44445500866da6	0.0	0.0	6.0	0.0	0.0	13.0	22.0	0.0	0.0	3.0	0.0	0.0	0.0	0.0	0.0	0.0	0.0	0.0	0.0	0.0	0.0	0.0	11.0	0.0	0.0	0.0	0.0	0.0	0.0	13.0	5.0	2.0	0.0	0.0	0.0	0.0	18.0	0.0	17.0	24.0	0.0	13.0	0.0	8.0	0.0	0.0
fafe41ac81c89b7a3de75cc769d5d0b2	0.0	0.0	0.0	0.0	0.0	0.0	11.0	0.0	0.0	0.0	0.0	0.0	6.0	0.0	0.0	31.0	0.0	25.0	0.0	0.0	0.0	0.0	0.0	0.0	0.0	0.0	0.0	0.0	0.0	0.0	0.0	12.0	0.0	0.0	0.0	0.0	0.0	20.0	0.0	0.0	0.0	0.0	0.0	0.0	0.0	0.0
49822227989e710a53bdaf7dc0a72c0c	4.0	1.0	0.0	9.0	0.0	0.0	0.0	0.0	0.0	6.0	0.0	0.0	9.0	0.0	10.0	0.0	23.0	10.0	7.0	0.0	0.0	0.0	0.0	18.0	27.0	11.0	16.0	0.0	0.0	4.0	14.0	0.0	0.0	0.0	0.0	5.0	0.0	0.0	0.0	2.0	0.0	0.0	0.0	0.0	0.0	0.0
78a1cf0bd909d78c14f944c3bf7972de	0.0	0.0	0.0	22.0	14.0	0.0	12.0	28.0	8.0	6.0	0.0	0.0	5.0	0.0	0.0	19.0	0.0	10.0	0.0	0.0	16.0	14.0	0.0	0.0	0.0	0.0	0.0	0.0	0.0	0.0	0.0	0.0	0.0	3.0	3.0	0.0	0.0	0.0	0.0	0.0	0.0	5.0	0.0	0.0	0.0	0.0
53d97ec891163157233ce1f6419baa4e	0.0	0.0	0.0	0.0	0.0	0.0	0.0	0.0	0.0	0.0	0.0	0.0	32.0	0.0	0.0	0.0	52.0	0.0	0.0	0.0	33.0	0.0	0.0	0.0	0.0	0.0	0.0	0.0	0.0	0.0	0.0	0.0	0.0	0.0	0.0	0.0	0.0	0.0	0.0	0.0	49.0	0.0	0.0	0.0	0.0	0.0
6b7ca998a87c279637bf4682ed67feaf	0.0	0.0	0.0	0.0	0.0	0.0	0.0	0.0	0.0	0.0	0.0	0.0	0.0	0.0	0.0	10.0	0.0	0.0	0.0	0.0	0.0	0.0	0.0	0.0	0.0	0.0	0.0	0.0	0.0	21.0	13.0	23.0	0.0	0.0	0.0	15.0	17.0	0.0	1.0	28.0	0.0	0.0	0.0	0.0	15.0	17.0
7c889f66622b87c38d3240db4299b109	8.0	12.0	0.0	0.0	0.0	0.0	0.0	0.0	0.0	7.0	10.0	0.0	5.0	0.0	7.0	9.0	0.0	6.0	0.0	12.0	0.0	0.0	0.0	0.0	0.0	0.0	12.0	17.0	0.0	13.0	0.0	0.0	0.0	10.0	9.0	0.0	0.0	0.0	0.0	0.0	0.0	12.0	0.0	0.0	0.0	0.0
9fcae46b377596e760baf49e39392807	0.0	0.0	0.0	0.0	0.0	35.0	0.0	0.0	3.0	0.0	0.0	0.0	0.0	0.0	0.0	0.0	0.0	0.0	0.0	0.0	20.0	0.0	0.0	0.0	0.0	0.0	0.0	0.0	0.0	0.0	0.0	0.0	0.0	7.0	6.0	57.0	0.0	0.0	0.0	0.0	0.0	0.0	0.0	22.0	0.0	0.0
05f553ebdd279fad80642082f3ae1069	11.0	0.0	0.0	12.0	11.0	0.0	0.0	0.0	0.0	2.0	27.0	0.0	18.0	12.0	0.0	0.0	31.0	7.0	0.0	0.0	4.0	0.0	0.0	4.0	11.0	0.0	0.0	0.0	0.0	0.0	0.0	0.0	0.0	0.0	0.0	0.0	0.0	0.0	5.0	0.0	0.0	0.0	0.0	0.0	0.0	0.0
61c3e3c69b3010543bd2eb13016f7007	0.0	0.0	0.0	0.0	12.0	0.0	0.0	0.0	10.0	0.0	0.0	0.0	5.0	0.0	0.0	0.0	0.0	0.0	0.0	9.0	0.0	0.0	0.0	0.0	0.0	51.0	0.0	0.0	0.0	5.0	0.0	0.0	0.0	0.0	0.0	0.0	0.0	8.0	0.0	0.0	0.0	10.0	21.0	0.0	0.0	0.0
e4b15e7182f3d886c485742343cfbd77	16.0	8.0	0.0	17.0	0.0	6.0	0.0	0.0	0.0	0.0	0.0	0.0	3.0	0.0	0.0	8.0	39.0	2.0	0.0	0.0	0.0	0.0	0.0	8.0	11.0	0.0	14.0	0.0	0.0	0.0	6.0	0.0	0.0	6.0	3.0	0.0	0.0	2.0	7.0	0.0	0.0	0.0	0.0	0.0	0.0	0.0
64ef0d759cc5285967d620c2e742c80a	0.0	0.0	0.0	0.0	27.0	0.0	0.0	0.0	0.0	19.0	0.0	0.0	0.0	0.0	0.0	9.0	0.0	0.0	9.0	0.0	14.0	0.0	0.0	0.0	0.0	0.0	0.0	0.0	0.0	0.0	13.0	7.0	0.0	0.0	0.0	0.0	10.0	13.0	4.0	0.0	0.0	0.0	0.0	0.0	0.0	0.0
0aa3e5e0849615614bc0e09c3e91152a	0.0	0.0	0.0	0.0	0.0	0.0	0.0	0.0	0.0	0.0	0.0	0.0	0.0	0.0	0.0	0.0	7.0	0.0	0.0	0.0	0.0	0.0	11.0	0.0	0.0	0.0	0.0	0.0	0.0	0.0	0.0	5.0	0.0	0.0	0.0	0.0	23.0	0.0	15.0	0.0	0.0	0.0	49.0	0.0	0.0	0.0
db460110e36fa70fbbbc9af20f45100f	0.0	0.0	0.0	0.0	0.0	0.0	0.0	0.0	0.0	0.0	0.0	0.0	0.0	0.0	0.0	0.0	0.0	30.0	0.0	0.0	0.0	0.0	25.0	0.0	83.0	0.0	0.0	0.0	0.0	0.0	0.0	0.0	0.0	0.0	0.0	0.0	0.0	0.0	0.0	0.0	25.0	0.0	10.0	0.0	0.0	0.0
79b4ff2dfe81e8c4d1dbbbf1f9b520a9	0.0	0.0	0.0	0.0	0.0	0.0	0.0	0.0	0.0	0.0	0.0	0.0	0.0	0.0	0.0	0.0	0.0	0.0	0.0	0.0	0.0	0.0	0.0	0.0	0.0	0.0	0.0	0.0	0.0	0.0	0.0	29.0	16.0	0.0	0.0	0.0	0.0	0.0	0.0	24.0	0.0	35.0	19.0	0.0	0.0	0.0
eeb94fc1f6c40662455fe6a3f23758df	0.0	92.0	0.0	0.0	0.0	0.0	0.0	10.0	0.0	0.0	0.0	0.0	0.0	0.0	0.0	4.0	0.0	0.0	0.0	0.0	0.0	0.0	0.0	0.0	0.0	0.0	0.0	0.0	0.0	0.0	0.0	0.0	0.0	0.0	0.0	0.0	0.0	0.0	0.0	0.0	0.0	0.0	0.0	0.0	0.0	0.0
e1f2742ef354b34cdfc2126ba1a14747	0.0	0.0	13.0	0.0	0.0	0.0	23.0	0.0	0.0	0.0	0.0	0.0	0.0	0.0	0.0	0.0	0.0	0.0	14.0	23.0	0.0	0.0	0.0	0.0	0.0	0.0	0.0	0.0	0.0	9.0	1.0	0.0	0.0	8.0	7.0	6.0	12.0	0.0	6.0	0.0	0.0	29.0	0.0	0.0	5.0	0.0
c27b002ec2ff64959b15b3e150ecd893	0.0	0.0	0.0	0.0	0.0	0.0	0.0	0.0	21.0	0.0	0.0	0.0	0.0	0.0	0.0	0.0	0.0	0.0	0.0	27.0	0.0	0.0	0.0	0.0	8.0	0.0	0.0	0.0	0.0	0.0	8.0	0.0	3.0	0.0	0.0	0.0	0.0	0.0	0.0	39.0	0.0	13.0	0.0	14.0	9.0	0.0
5f098e3d298fe05c684f4918e8ba95e4	0.0	0.0	0.0	0.0	0.0	0.0	0.0	0.0	3.0	0.0	0.0	0.0	0.0	0.0	0.0	0.0	0.0	0.0	15.0	0.0	0.0	0.0	0.0	0.0	0.0	0.0	0.0	23.0	30.0	0.0	13.0	0.0	15.0	0.0	0.0	16.0	0.0	0.0	0.0	0.0	0.0	15.0	0.0	0.0	0.0	12.0
16e04bae00502e8d554b5bcb0cead972	0.0	0.0	0.0	0.0	0.0	0.0	0.0	0.0	0.0	0.0	0.0	0.0	0.0	0.0	18.0	0.0	0.0	0.0	0.0	11.0	0.0	0.0	0.0	0.0	45.0	0.0	0.0	9.0	0.0	0.0	16.0	0.0	0.0	8.0	12.0	10.0	1.0	0.0	0.0	0.0	0.0	0.0	0.0	25.0	13.0	0.0
d271692d856cdc1ba8094705726b3cbe	0.0	0.0	0.0	0.0	0.0	0.0	0.0	0.0	0.0	0.0	0.0	0.0	0.0	0.0	0.0	0.0	0.0	38.0	0.0	0.0	0.0	0.0	0.0	42.0	0.0	0.0	0.0	0.0	0.0	0.0	0.0	0.0	0.0	0.0	0.0	0.0	0.0	0.0	0.0	48.0	0.0	0.0	0.0	0.0	0.0	0.0
20166784635da42625510243578e8d9e	0.0	0.0	0.0	0.0	0.0	0.0	0.0	0.0	0.0	0.0	0.0	0.0	6.0	0.0	0.0	0.0	0.0	0.0	0.0	22.0	0.0	0.0	0.0	0.0	0.0	0.0	0.0	0.0	0.0	0.0	0.0	12.0	15.0	0.0	0.0	0.0	22.0	0.0	0.0	0.0	0.0	13.0	0.0	38.0	0.0	24.0
1b474a4bbeae00531ccbf1009d7bb255	8.0	0.0	0.0	0.0	0.0	12.0	0.0	0.0	7.0	2.0	0.0	0.0	0.0	7.0	10.0	7.0	0.0	4.0	15.0	0.0	7.0	0.0	0.0	0.0	0.0	0.0	9.0	0.0	0.0	20.0	7.0	0.0	0.0	0.0	0.0	6.0	7.0	7.0	0.0	0.0	0.0	0.0	5.0	0.0	0.0	0.0
fa55e3ed91ed70611b71ca2612fe0946	0.0	0.0	7.0	26.0	0.0	0.0	0.0	0.0	0.0	0.0	0.0	0.0	0.0	0.0	0.0	0.0	0.0	0.0	0.0	25.0	0.0	0.0	0.0	0.0	0.0	0.0	0.0	27.0	0.0	0.0	0.0	26.0	7.0	0.0	0.0	0.0	6.0	0.0	0.0	49.0	0.0	0.0	0.0	0.0	0.0	0.0
679bd3ebb652cd53347eadee49375c6c	28.0	70.0	0.0	0.0	0.0	0.0	0.0	0.0	0.0	0.0	12.0	0.0	0.0	0.0	0.0	0.0	0.0	0.0	0.0	0.0	0.0	0.0	0.0	0.0	0.0	0.0	0.0	0.0	0.0	0.0	0.0	0.0	0.0	0.0	0.0	0.0	0.0	0.0	0.0	0.0	0.0	0.0	0.0	0.0	0.0	0.0
8f45d99dbde2691cb2c6576a1c41279a	9.0	0.0	0.0	0.0	0.0	18.0	14.0	0.0	6.0	0.0	0.0	0.0	6.0	0.0	0.0	0.0	0.0	2.0	0.0	8.0	0.0	0.0	0.0	0.0	10.0	0.0	8.0	13.0	0.0	8.0	4.0	0.0	0.0	9.0	7.0	0.0	4.0	0.0	9.0	15.0	0.0	8.0	0.0	0.0	4.0	0.0
9a908ddcccb31a2c0aabdad5b616d325	0.0	7.0	0.0	0.0	0.0	0.0	0.0	0.0	26.0	0.0	0.0	0.0	0.0	0.0	0.0	0.0	0.0	20.0	0.0	0.0	0.0	0.0	0.0	0.0	0.0	0.0	0.0	0.0	0.0	0.0	15.0	0.0	0.0	0.0	0.0	10.0	0.0	0.0	0.0	0.0	0.0	0.0	9.0	0.0	5.0	11.0
60051e4b5153053a3bf1588eb4012ebc	0.0	0.0	0.0	0.0	18.0	0.0	0.0	15.0	2.0	4.0	6.0	0.0	0.0	0.0	0.0	0.0	0.0	0.0	24.0	0.0	0.0	0.0	0.0	17.0	0.0	0.0	0.0	0.0	0.0	0.0	5.0	0.0	0.0	0.0	0.0	5.0	9.0	0.0	21.0	0.0	11.0	0.0	0.0	0.0	0.0	0.0
c15bac4bc690795b06af1b2189ba6506	0.0	49.0	0.0	0.0	0.0	0.0	0.0	0.0	0.0	0.0	0.0	0.0	0.0	0.0	0.0	29.0	0.0	0.0	0.0	0.0	0.0	0.0	0.0	0.0	0.0	0.0	0.0	0.0	0.0	0.0	7.0	0.0	0.0	0.0	0.0	0.0	0.0	20.0	0.0	0.0	0.0	0.0	0.0	0.0	0.0	0.0
479084b060fc922eb7012ace5426eba7	0.0	6.0	0.0	0.0	0.0	8.0	0.0	9.0	0.0	0.0	3.0	0.0	0.0	0.0	0.0	0.0	0.0	1.0	0.0	0.0	10.0	0.0	0.0	0.0	0.0	0.0	0.0	11.0	5.0	0.0	5.0	12.0	8.0	0.0	0.0	0.0	0.0	5.0	2.0	12.0	0.0	10.0	0.0	10.0	5.0	0.0
66374a58cb92e89c117f4210a1f1a3dc	0.0	0.0	0.0	0.0	0.0	0.0	0.0	37.0	0.0	22.0	0.0	0.0	0.0	22.0	0.0	0.0	0.0	0.0	0.0	0.0	0.0	0.0	0.0	0.0	0.0	0.0	0.0	0.0	0.0	0.0	0.0	0.0	0.0	0.0	0.0	20.0	0.0	13.0	0.0	0.0	0.0	0.0	0.0	0.0	0.0	0.0
5d4ab7e3b5f49e2086d7e70e84193ed9	0.0	0.0	0.0	0.0	0.0	0.0	0.0	0.0	0.0	0.0	0.0	0.0	0.0	9.0	0.0	0.0	28.0	0.0	0.0	0.0	0.0	0.0	22.0	21.0	0.0	12.0	0.0	0.0	0.0	14.0	0.0	0.0	0.0	0.0	0.0	0.0	0.0	0.0	24.0	0.0	20.0	0.0	5.0	0.0	0.0	0.0
4b49af761ebea994d7adb2780b23c71f	17.0	10.0	0.0	0.0	0.0	0.0	0.0	0.0	0.0	0.0	12.0	0.0	0.0	0.0	22.0	0.0	9.0	0.0	20.0	0.0	0.0	0.0	8.0	28.0	0.0	0.0	0.0	0.0	0.0	0.0	11.0	0.0	0.0	0.0	0.0	0.0	0.0	0.0	10.0	0.0	0.0	0.0	7.0	0.0	0.0	0.0
d3b37a0a41981b3c908ee2e3d7708444	0.0	4.0	0.0	0.0	10.0	0.0	5.0	0.0	0.0	0.0	0.0	0.0	0.0	0.0	12.0	12.0	0.0	0.0	0.0	0.0	0.0	0.0	0.0	0.0	0.0	0.0	0.0	0.0	0.0	11.0	14.0	0.0	0.0	0.0	0.0	11.0	5.0	13.0	7.0	18.0	0.0	0.0	6.0	0.0	0.0	9.0
df897fc8e40d516c192bcf4bcd61b135	0.0	0.0	0.0	0.0	12.0	0.0	36.0	0.0	0.0	0.0	0.0	0.0	0.0	0.0	19.0	0.0	0.0	0.0	0.0	0.0	0.0	0.0	0.0	0.0	0.0	0.0	0.0	46.0	0.0	0.0	0.0	0.0	0.0	0.0	0.0	0.0	0.0	0.0	17.0	16.0	0.0	0.0	0.0	0.0	18.0	12.0
7c5a405a4e0e6a179496f689d9341143	0.0	0.0	126.0	0.0	0.0	0.0	22.0	0.0	0.0	0.0	0.0	0.0	0.0	0.0	0.0	0.0	0.0	0.0	0.0	0.0	0.0	0.0	0.0	0.0	0.0	0.0	0.0	0.0	0.0	0.0	5.0	0.0	0.0	0.0	0.0	20.0	0.0	0.0	0.0	0.0	0.0	0.0	0.0	0.0	0.0	0.0
cfcac19810c5525eb5191df40ae9cc72	0.0	0.0	0.0	0.0	0.0	0.0	0.0	0.0	0.0	19.0	0.0	0.0	0.0	0.0	0.0	0.0	0.0	0.0	0.0	0.0	0.0	24.0	0.0	0.0	0.0	0.0	0.0	0.0	0.0	0.0	15.0	0.0	0.0	0.0	0.0	16.0	39.0	0.0	15.0	0.0	0.0	0.0	0.0	0.0	0.0	0.0
180c8c6174a2a74801caf36741aee8a4	0.0	7.0	0.0	0.0	31.0	0.0	0.0	0.0	0.0	12.0	0.0	0.0	0.0	19.0	0.0	0.0	0.0	0.0	0.0	11.0	35.0	0.0	0.0	0.0	0.0	16.0	0.0	0.0	0.0	0.0	0.0	0.0	0.0	0.0	0.0	0.0	0.0	13.0	0.0	0.0	0.0	0.0	10.0	0.0	0.0	5.0
1dbe11e8a61974b6710a636d4793151a	0.0	0.0	0.0	28.0	0.0	0.0	0.0	0.0	0.0	0.0	0.0	0.0	0.0	0.0	0.0	0.0	0.0	10.0	0.0	0.0	13.0	0.0	24.0	0.0	0.0	0.0	0.0	0.0	0.0	0.0	0.0	0.0	0.0	0.0	0.0	26.0	0.0	0.0	0.0	0.0	0.0	0.0	13.0	0.0	0.0	0.0
a8657b49d00ce70e2397eebe865651f1	0.0	0.0	0.0	0.0	0.0	0.0	0.0	0.0	0.0	0.0	0.0	0.0	0.0	0.0	26.0	0.0	0.0	7.0	0.0	0.0	0.0	0.0	0.0	0.0	0.0	0.0	0.0	14.0	0.0	0.0	0.0	0.0	0.0	0.0	0.0	18.0	3.0	0.0	0.0	0.0	0.0	39.0	2.0	0.0	0.0	0.0
6c9a44333581035114c0956dcc26a12a	0.0	0.0	36.0	0.0	0.0	0.0	0.0	0.0	0.0	0.0	0.0	0.0	0.0	0.0	0.0	0.0	0.0	0.0	0.0	0.0	0.0	0.0	0.0	0.0	0.0	0.0	0.0	37.0	56.0	0.0	0.0	0.0	0.0	0.0	0.0	0.0	0.0	0.0	0.0	0.0	0.0	0.0	0.0	24.0	0.0	35.0
aa59be6cd874356863e65e89a470a971	0.0	0.0	0.0	0.0	73.0	0.0	32.0	16.0	0.0	0.0	0.0	0.0	0.0	0.0	0.0	0.0	0.0	0.0	0.0	0.0	0.0	0.0	0.0	0.0	0.0	0.0	0.0	0.0	0.0	0.0	0.0	0.0	0.0	0.0	0.0	0.0	0.0	35.0	0.0	0.0	0.0	0.0	0.0	0.0	0.0	0.0
511816f18af532e5ebaadeedabf63a85	0.0	0.0	0.0	0.0	0.0	5.0	0.0	11.0	0.0	6.0	0.0	0.0	0.0	0.0	0.0	0.0	0.0	0.0	0.0	0.0	0.0	0.0	0.0	0.0	0.0	0.0	0.0	0.0	11.0	7.0	6.0	12.0	9.0	0.0	0.0	10.0	0.0	1.0	2.0	9.0	0.0	0.0	13.0	8.0	5.0	11.0
0055ddcfe5f1d6fd4ee07c054e723f05	53.0	25.0	0.0	0.0	0.0	0.0	0.0	0.0	0.0	6.0	0.0	0.0	4.0	0.0	0.0	0.0	0.0	0.0	0.0	0.0	0.0	0.0	0.0	0.0	0.0	0.0	0.0	0.0	38.0	0.0	5.0	0.0	0.0	0.0	0.0	0.0	0.0	0.0	0.0	0.0	0.0	0.0	0.0	0.0	13.0	0.0
beb966aeeb0a0f93959bf6c918ed1a8f	12.0	0.0	6.0	0.0	0.0	0.0	0.0	0.0	0.0	0.0	0.0	0.0	14.0	10.0	0.0	0.0	6.0	0.0	0.0	0.0	0.0	0.0	0.0	13.0	0.0	0.0	0.0	7.0	11.0	0.0	6.0	16.0	12.0	0.0	0.0	0.0	0.0	0.0	0.0	0.0	5.0	16.0	0.0	0.0	6.0	5.0
b26f6be23bdcc988986cf24ee74c21a6	0.0	0.0	0.0	8.0	0.0	0.0	0.0	0.0	4.0	5.0	10.0	0.0	0.0	18.0	0.0	0.0	0.0	8.0	0.0	0.0	0.0	0.0	0.0	16.0	0.0	11.0	13.0	0.0	0.0	0.0	0.0	0.0	14.0	0.0	0.0	19.0	0.0	0.0	6.0	0.0	0.0	0.0	0.0	0.0	0.0	0.0
bc0bf16723932ec34b0357dd4280c60d	0.0	0.0	0.0	0.0	0.0	0.0	0.0	0.0	0.0	0.0	0.0	0.0	0.0	0.0	0.0	0.0	0.0	0.0	0.0	0.0	0.0	0.0	0.0	0.0	0.0	0.0	0.0	0.0	0.0	0.0	19.0	0.0	53.0	0.0	0.0	0.0	0.0	0.0	0.0	0.0	0.0	35.0	0.0	0.0	0.0	0.0
30ef3fd7d92f6c9cd1749cb8d78edb5b	27.0	0.0	0.0	0.0	0.0	29.0	0.0	0.0	0.0	0.0	0.0	0.0	0.0	0.0	0.0	0.0	0.0	8.0	0.0	0.0	0.0	0.0	0.0	8.0	0.0	0.0	0.0	0.0	0.0	25.0	0.0	0.0	0.0	0.0	0.0	14.0	0.0	7.0	0.0	0.0	0.0	0.0	6.0	0.0	7.0	0.0
348b4eb42ddb1ed91fe27151115f6030	0.0	0.0	19.0	0.0	0.0	0.0	0.0	0.0	0.0	7.0	0.0	0.0	0.0	0.0	0.0	0.0	0.0	0.0	0.0	15.0	0.0	0.0	0.0	0.0	0.0	0.0	0.0	0.0	15.0	13.0	0.0	15.0	0.0	0.0	0.0	6.0	11.0	0.0	0.0	0.0	0.0	0.0	8.0	20.0	18.0	0.0
70431c61d914778ea682271828f9a8a2	4.0	0.0	7.0	0.0	0.0	0.0	0.0	0.0	0.0	10.0	0.0	10.0	0.0	0.0	3.0	6.0	0.0	0.0	0.0	0.0	0.0	0.0	0.0	0.0	0.0	0.0	0.0	0.0	0.0	0.0	3.0	0.0	0.0	0.0	0.0	6.0	0.0	26.0	0.0	12.0	8.0	0.0	8.0	0.0	0.0	4.0
5fb81130b5a0877d34f4b567c353028f	0.0	0.0	9.0	0.0	0.0	0.0	11.0	0.0	0.0	0.0	0.0	0.0	0.0	0.0	15.0	12.0	0.0	0.0	0.0	17.0	8.0	0.0	0.0	0.0	0.0	0.0	0.0	6.0	12.0	0.0	10.0	11.0	0.0	0.0	0.0	9.0	11.0	3.0	7.0	0.0	0.0	0.0	0.0	0.0	0.0	0.0
ab3e023f1c60fc18f71afe21f925f82a	0.0	0.0	8.0	0.0	0.0	0.0	0.0	0.0	0.0	0.0	0.0	0.0	0.0	3.0	0.0	0.0	0.0	6.0	22.0	0.0	0.0	0.0	0.0	0.0	0.0	0.0	0.0	0.0	0.0	0.0	16.0	0.0	0.0	0.0	0.0	0.0	0.0	3.0	32.0	0.0	0.0	0.0	0.0	14.0	0.0	14.0
a16148c859771eeb04d5d8f013b27594	0.0	0.0	0.0	43.0	0.0	0.0	0.0	6.0	0.0	0.0	15.0	0.0	0.0	0.0	21.0	0.0	0.0	31.0	6.0	0.0	0.0	0.0	0.0	3.0	19.0	0.0	0.0	0.0	0.0	0.0	6.0	0.0	0.0	0.0	0.0	0.0	0.0	0.0	0.0	0.0	0.0	0.0	0.0	0.0	0.0	0.0
42c42a3f385367e3f7463715fae593a3	0.0	0.0	0.0	0.0	0.0	0.0	0.0	0.0	0.0	0.0	0.0	0.0	0.0	0.0	0.0	0.0	0.0	21.0	0.0	4.0	0.0	0.0	0.0	0.0	0.0	0.0	0.0	7.0	0.0	0.0	10.0	0.0	0.0	0.0	0.0	7.0	0.0	0.0	11.0	0.0	0.0	13.0	0.0	12.0	0.0	12.0
61423778e6dc6434a8ba51aaf2b4ba87	0.0	66.0	0.0	20.0	0.0	0.0	0.0	0.0	14.0	0.0	0.0	0.0	0.0	0.0	0.0	0.0	19.0	0.0	0.0	0.0	0.0	0.0	0.0	0.0	0.0	0.0	0.0	0.0	0.0	0.0	0.0	0.0	0.0	0.0	0.0	0.0	0.0	0.0	0.0	0.0	0.0	0.0	0.0	0.0	0.0	0.0
16c63ebeee1cca1e5dc180030163d1da	0.0	12.0	0.0	0.0	10.0	14.0	0.0	0.0	0.0	9.0	8.0	19.0	0.0	0.0	0.0	12.0	0.0	0.0	0.0	0.0	3.0	5.0	8.0	0.0	0.0	0.0	0.0	0.0	0.0	0.0	0.0	8.0	0.0	0.0	0.0	11.0	0.0	2.0	0.0	0.0	10.0	0.0	0.0	0.0	0.0	5.0
8244638320957138655ef2da0d7d463a	0.0	0.0	0.0	0.0	0.0	0.0	0.0	0.0	0.0	0.0	0.0	0.0	0.0	0.0	0.0	0.0	0.0	0.0	0.0	0.0	0.0	52.0	0.0	0.0	0.0	0.0	0.0	0.0	0.0	0.0	0.0	0.0	0.0	0.0	0.0	63.0	0.0	0.0	0.0	0.0	0.0	0.0	0.0	0.0	0.0	0.0
89bd8513aa8f28cde11d0ba561f959d5	0.0	0.0	0.0	0.0	0.0	0.0	0.0	0.0	0.0	0.0	0.0	0.0	0.0	0.0	0.0	0.0	0.0	0.0	0.0	0.0	0.0	0.0	22.0	0.0	0.0	11.0	0.0	0.0	0.0	0.0	0.0	0.0	0.0	0.0	0.0	0.0	0.0	0.0	28.0	0.0	16.0	0.0	30.0	0.0	0.0	0.0
20537ba64558f750a770f0f2f5aa0fce	0.0	13.0	0.0	0.0	0.0	0.0	0.0	12.0	9.0	4.0	0.0	25.0	11.0	0.0	0.0	0.0	0.0	6.0	0.0	0.0	0.0	0.0	0.0	0.0	11.0	0.0	0.0	0.0	0.0	0.0	6.0	22.0	0.0	0.0	0.0	0.0	0.0	9.0	0.0	0.0	0.0	0.0	0.0	0.0	0.0	0.0
86c6136b50a5bb8002b376575cb0f142	0.0	0.0	0.0	0.0	0.0	0.0	0.0	30.0	7.0	0.0	0.0	0.0	10.0	0.0	0.0	0.0	21.0	0.0	0.0	0.0	0.0	0.0	0.0	0.0	0.0	0.0	0.0	0.0	6.0	0.0	0.0	10.0	7.0	0.0	0.0	9.0	0.0	6.0	0.0	0.0	0.0	7.0	0.0	16.0	0.0	0.0
94fc41713ae252c0b6744133b0561cae	0.0	0.0	0.0	31.0	0.0	0.0	0.0	0.0	0.0	5.0	0.0	0.0	0.0	0.0	0.0	0.0	0.0	6.0	0.0	0.0	0.0	0.0	0.0	0.0	0.0	0.0	29.0	0.0	0.0	0.0	0.0	0.0	0.0	0.0	0.0	16.0	0.0	0.0	14.0	0.0	0.0	0.0	9.0	0.0	0.0	0.0
38c8c2b24e72ecb5c63a67fd2620e952	0.0	0.0	0.0	0.0	0.0	46.0	0.0	24.0	0.0	9.0	0.0	20.0	13.0	0.0	0.0	0.0	0.0	0.0	0.0	15.0	0.0	0.0	0.0	0.0	0.0	0.0	0.0	0.0	0.0	0.0	0.0	0.0	6.0	0.0	0.0	0.0	0.0	0.0	0.0	0.0	0.0	12.0	0.0	11.0	0.0	0.0
09d185c3e4c046cc45a54db3aad08092	45.0	0.0	0.0	19.0	0.0	0.0	0.0	0.0	0.0	0.0	0.0	0.0	0.0	0.0	0.0	0.0	36.0	0.0	0.0	0.0	35.0	0.0	0.0	0.0	0.0	0.0	0.0	0.0	0.0	0.0	0.0	0.0	0.0	0.0	0.0	0.0	0.0	17.0	0.0	0.0	0.0	0.0	0.0	0.0	0.0	0.0
88a7e6933947c15567b517ceef2abb64	0.0	0.0	0.0	0.0	18.0	0.0	0.0	0.0	9.0	23.0	0.0	13.0	0.0	0.0	0.0	0.0	0.0	0.0	0.0	0.0	19.0	0.0	0.0	0.0	0.0	0.0	0.0	0.0	0.0	0.0	8.0	0.0	0.0	27.0	27.0	0.0	0.0	0.0	0.0	0.0	0.0	0.0	0.0	0.0	0.0	0.0
ec9a52d0877f5b1b6625964ac9e4f8d8	0.0	0.0	0.0	0.0	0.0	0.0	0.0	0.0	12.0	6.0	0.0	0.0	0.0	0.0	0.0	0.0	12.0	3.0	11.0	0.0	0.0	0.0	0.0	0.0	0.0	0.0	0.0	0.0	0.0	0.0	10.0	0.0	0.0	0.0	0.0	0.0	0.0	0.0	12.0	0.0	0.0	0.0	0.0	49.0	0.0	0.0
9e13ea43d9cb463c211f77e95225c43c	0.0	6.0	0.0	35.0	0.0	0.0	0.0	0.0	0.0	0.0	0.0	0.0	10.0	0.0	0.0	0.0	0.0	20.0	0.0	0.0	0.0	0.0	0.0	7.0	0.0	0.0	0.0	0.0	0.0	0.0	0.0	0.0	4.0	0.0	0.0	16.0	0.0	0.0	0.0	0.0	0.0	4.0	0.0	0.0	8.0	0.0
453914c5337e3ff56bffac3f5b61e0a2	0.0	0.0	16.0	0.0	33.0	0.0	0.0	0.0	0.0	0.0	0.0	0.0	0.0	16.0	0.0	0.0	0.0	0.0	0.0	0.0	0.0	0.0	0.0	0.0	0.0	0.0	0.0	19.0	0.0	34.0	0.0	0.0	0.0	0.0	0.0	12.0	0.0	0.0	0.0	0.0	0.0	8.0	0.0	6.0	13.0	0.0
517738d0095da476d37bcc4a7a21b3d3	0.0	0.0	10.0	0.0	27.0	0.0	0.0	0.0	0.0	0.0	0.0	0.0	0.0	0.0	23.0	0.0	0.0	5.0	0.0	0.0	0.0	21.0	0.0	0.0	0.0	0.0	0.0	27.0	0.0	17.0	0.0	0.0	0.0	0.0	0.0	10.0	7.0	6.0	0.0	0.0	0.0	0.0	0.0	0.0	0.0	0.0
4bfc8803a3396caa74b51028fe301d7a	0.0	0.0	0.0	0.0	0.0	0.0	6.0	0.0	7.0	0.0	0.0	0.0	0.0	0.0	7.0	0.0	0.0	0.0	0.0	0.0	0.0	0.0	0.0	4.0	0.0	0.0	0.0	0.0	21.0	0.0	0.0	0.0	0.0	12.0	12.0	5.0	7.0	1.0	4.0	19.0	9.0	18.0	0.0	11.0	0.0	0.0
8174331ed8b86116e29a5d7599472dce	0.0	0.0	37.0	0.0	0.0	0.0	0.0	0.0	0.0	0.0	0.0	0.0	0.0	0.0	0.0	0.0	0.0	0.0	0.0	0.0	0.0	0.0	0.0	0.0	0.0	0.0	0.0	0.0	47.0	0.0	0.0	0.0	0.0	0.0	0.0	0.0	0.0	9.0	0.0	0.0	0.0	0.0	0.0	10.0	0.0	43.0
3eaae4bf15c1c3d62b3687d03c10dfff	0.0	0.0	0.0	0.0	0.0	0.0	74.0	0.0	0.0	0.0	44.0	0.0	0.0	0.0	0.0	0.0	0.0	0.0	0.0	0.0	0.0	0.0	0.0	0.0	0.0	0.0	0.0	0.0	0.0	0.0	0.0	0.0	0.0	0.0	0.0	0.0	0.0	0.0	11.0	0.0	0.0	0.0	29.0	0.0	0.0	0.0
024295f933e43197881c0bd524caf511	0.0	0.0	0.0	0.0	0.0	0.0	43.0	0.0	0.0	0.0	0.0	0.0	0.0	0.0	0.0	0.0	0.0	0.0	0.0	0.0	0.0	0.0	0.0	0.0	0.0	0.0	0.0	0.0	0.0	0.0	0.0	0.0	0.0	0.0	0.0	0.0	9.0	0.0	25.0	0.0	0.0	8.0	31.0	0.0	0.0	0.0
3658bd8025bd4bb2174c40fc8caafd17	0.0	0.0	0.0	0.0	0.0	0.0	18.0	0.0	8.0	0.0	0.0	0.0	39.0	0.0	0.0	0.0	0.0	0.0	0.0	0.0	0.0	0.0	17.0	0.0	0.0	0.0	0.0	0.0	0.0	0.0	0.0	13.0	0.0	0.0	0.0	0.0	0.0	0.0	0.0	0.0	0.0	8.0	0.0	0.0	0.0	0.0
e9c25e16064405e5a0a4cf2ec2225313	0.0	0.0	0.0	0.0	0.0	0.0	0.0	0.0	0.0	0.0	0.0	0.0	0.0	0.0	0.0	0.0	0.0	0.0	0.0	0.0	0.0	0.0	0.0	9.0	0.0	0.0	0.0	0.0	30.0	0.0	11.0	0.0	0.0	0.0	0.0	36.0	0.0	0.0	15.0	0.0	0.0	0.0	0.0	0.0	0.0	0.0
a2ce9a9ff8be5abe61ae0d221fa59045	0.0	11.0	0.0	0.0	0.0	0.0	0.0	0.0	0.0	17.0	0.0	0.0	0.0	0.0	0.0	0.0	0.0	0.0	0.0	0.0	0.0	0.0	0.0	0.0	0.0	0.0	0.0	0.0	0.0	0.0	14.0	0.0	0.0	0.0	0.0	23.0	0.0	15.0	0.0	0.0	0.0	0.0	0.0	0.0	0.0	0.0
5aa1d5432d3c31d959320fd54bfbf1e3	0.0	0.0	0.0	0.0	22.0	0.0	22.0	0.0	10.0	1.0	6.0	0.0	0.0	0.0	0.0	0.0	0.0	0.0	0.0	30.0	0.0	0.0	0.0	0.0	0.0	33.0	0.0	17.0	0.0	0.0	0.0	0.0	2.0	3.0	2.0	0.0	0.0	3.0	0.0	0.0	0.0	3.0	0.0	0.0	0.0	0.0
2dd422fa8ceefb40a109b96d0add016c	0.0	0.0	0.0	0.0	5.0	23.0	12.0	15.0	0.0	0.0	0.0	0.0	0.0	5.0	0.0	12.0	0.0	0.0	24.0	0.0	0.0	10.0	0.0	0.0	22.0	5.0	0.0	0.0	0.0	23.0	8.0	16.0	0.0	0.0	0.0	3.0	0.0	0.0	1.0	0.0	0.0	0.0	3.0	0.0	0.0	0.0
e6b329138659b26acaa01a6468810cfa	0.0	11.0	0.0	10.0	0.0	0.0	0.0	0.0	0.0	0.0	38.0	29.0	0.0	0.0	0.0	0.0	0.0	7.0	0.0	0.0	0.0	0.0	0.0	0.0	0.0	0.0	0.0	0.0	0.0	0.0	0.0	0.0	0.0	0.0	0.0	0.0	16.0	0.0	1.0	0.0	0.0	12.0	0.0	10.0	0.0	0.0
ab813c689055d5331c96cc5e3231b604	0.0	0.0	21.0	0.0	0.0	0.0	0.0	0.0	0.0	0.0	0.0	0.0	0.0	0.0	0.0	0.0	0.0	0.0	0.0	0.0	0.0	0.0	0.0	0.0	0.0	0.0	0.0	0.0	141.0	0.0	0.0	0.0	0.0	0.0	0.0	0.0	0.0	0.0	0.0	0.0	0.0	0.0	0.0	0.0	0.0	0.0
70899fd00cba5941732f951a0298350e	0.0	0.0	0.0	0.0	0.0	0.0	0.0	0.0	0.0	0.0	19.0	0.0	5.0	0.0	13.0	20.0	0.0	0.0	0.0	24.0	0.0	0.0	0.0	23.0	0.0	0.0	0.0	0.0	0.0	0.0	8.0	0.0	0.0	0.0	0.0	0.0	0.0	10.0	9.0	0.0	0.0	0.0	0.0	0.0	0.0	0.0
e5e4b5ec23b4316b66b0476be28b3912	11.0	12.0	0.0	1.0	0.0	9.0	0.0	10.0	0.0	0.0	5.0	0.0	10.0	10.0	0.0	4.0	0.0	1.0	0.0	0.0	5.0	0.0	0.0	4.0	0.0	5.0	6.0	0.0	10.0	0.0	9.0	0.0	0.0	0.0	0.0	0.0	5.0	0.0	0.0	0.0	13.0	0.0	0.0	0.0	0.0	5.0
0efd4d379024411fce0c5885d92796f5	0.0	51.0	0.0	0.0	0.0	0.0	0.0	0.0	0.0	0.0	0.0	0.0	0.0	0.0	0.0	0.0	0.0	0.0	0.0	0.0	0.0	0.0	0.0	0.0	0.0	20.0	0.0	0.0	0.0	0.0	0.0	0.0	0.0	0.0	0.0	0.0	11.0	24.0	0.0	0.0	0.0	0.0	0.0	0.0	0.0	0.0
2269e801f424cffa49f7bbdad3ffe3b0	0.0	0.0	7.0	34.0	0.0	0.0	0.0	0.0	0.0	0.0	0.0	0.0	28.0	18.0	0.0	36.0	0.0	0.0	0.0	0.0	0.0	0.0	0.0	0.0	0.0	0.0	0.0	0.0	0.0	0.0	0.0	0.0	7.0	0.0	0.0	0.0	0.0	0.0	0.0	0.0	0.0	0.0	0.0	0.0	0.0	0.0
650add4c81827c3f72badd91f4e74c9e	0.0	0.0	0.0	0.0	14.0	0.0	0.0	0.0	0.0	14.0	0.0	0.0	0.0	0.0	31.0	0.0	0.0	8.0	22.0	0.0	0.0	0.0	0.0	0.0	0.0	0.0	0.0	0.0	0.0	0.0	2.0	0.0	0.0	0.0	0.0	27.0	10.0	0.0	0.0	0.0	0.0	0.0	0.0	0.0	0.0	0.0
50a0250b2a91ffb2879c7231bde408ed	0.0	0.0	0.0	0.0	0.0	0.0	0.0	0.0	10.0	13.0	10.0	0.0	3.0	8.0	0.0	0.0	0.0	0.0	0.0	0.0	0.0	0.0	8.0	0.0	0.0	0.0	0.0	0.0	17.0	0.0	11.0	4.0	0.0	0.0	0.0	0.0	0.0	4.0	6.0	0.0	8.0	0.0	5.0	0.0	5.0	13.0
082fec488688f6c8c2ac9ce0f343bdc0	0.0	0.0	0.0	0.0	0.0	0.0	0.0	0.0	0.0	5.0	0.0	0.0	0.0	0.0	14.0	0.0	0.0	0.0	0.0	0.0	0.0	0.0	0.0	0.0	0.0	10.0	0.0	0.0	16.0	0.0	5.0	0.0	0.0	0.0	0.0	5.0	15.0	0.0	7.0	12.0	0.0	5.0	8.0	18.0	0.0	14.0
46b23b33a98bf4033d548a90d029fb02	16.0	0.0	0.0	0.0	0.0	0.0	0.0	0.0	0.0	0.0	0.0	0.0	0.0	35.0	0.0	0.0	0.0	0.0	0.0	0.0	6.0	0.0	0.0	0.0	0.0	0.0	0.0	0.0	0.0	33.0	0.0	30.0	0.0	25.0	27.0	0.0	0.0	0.0	0.0	0.0	0.0	0.0	0.0	0.0	0.0	0.0
42156a614f837622ac65a16c644fecf4	0.0	7.0	29.0	5.0	0.0	0.0	0.0	17.0	0.0	6.0	0.0	0.0	0.0	0.0	0.0	13.0	0.0	0.0	0.0	0.0	0.0	0.0	0.0	19.0	0.0	0.0	0.0	0.0	0.0	0.0	0.0	0.0	0.0	0.0	0.0	0.0	0.0	0.0	0.0	0.0	0.0	0.0	9.0	0.0	24.0	0.0
f46f31427fb74c6bdd6541a2642b296c	0.0	2.0	0.0	0.0	0.0	0.0	0.0	15.0	11.0	17.0	0.0	16.0	0.0	0.0	0.0	11.0	0.0	0.0	0.0	0.0	0.0	20.0	0.0	0.0	0.0	0.0	0.0	0.0	0.0	0.0	5.0	0.0	0.0	0.0	0.0	0.0	0.0	12.0	0.0	6.0	0.0	0.0	0.0	0.0	0.0	0.0
07d2f4a0b0bbc0547f78a295f20e23f3	0.0	0.0	23.0	0.0	32.0	0.0	0.0	0.0	5.0	0.0	0.0	0.0	0.0	0.0	0.0	11.0	0.0	0.0	0.0	29.0	49.0	0.0	0.0	0.0	0.0	0.0	0.0	19.0	0.0	0.0	0.0	0.0	0.0	0.0	0.0	0.0	0.0	0.0	0.0	0.0	0.0	9.0	0.0	0.0	0.0	0.0
9199098e7af585f883cf650a135739fb	0.0	0.0	12.0	0.0	0.0	0.0	14.0	0.0	9.0	0.0	0.0	0.0	0.0	0.0	0.0	0.0	0.0	0.0	0.0	0.0	8.0	0.0	0.0	0.0	0.0	0.0	0.0	6.0	19.0	0.0	1.0	0.0	28.0	0.0	0.0	0.0	4.0	5.0	0.0	0.0	0.0	4.0	0.0	0.0	3.0	0.0
95af4175e63f4f50d4dc5c1bb4d09b60	0.0	0.0	3.0	4.0	0.0	5.0	0.0	0.0	0.0	0.0	0.0	0.0	26.0	0.0	0.0	8.0	0.0	2.0	1.0	0.0	0.0	7.0	0.0	0.0	0.0	6.0	8.0	0.0	0.0	0.0	5.0	14.0	7.0	0.0	0.0	1.0	4.0	0.0	6.0	0.0	0.0	7.0	0.0	0.0	0.0	0.0
030dd9eeadf055dd556c496d0aa92a54	0.0	0.0	0.0	0.0	52.0	0.0	0.0	0.0	9.0	0.0	0.0	0.0	0.0	0.0	20.0	10.0	0.0	0.0	0.0	0.0	0.0	0.0	0.0	0.0	29.0	0.0	0.0	0.0	15.0	0.0	0.0	0.0	0.0	0.0	0.0	0.0	0.0	12.0	0.0	0.0	0.0	9.0	0.0	0.0	0.0	0.0
39e4b2e6d94a1ee1ec60932bc6a2d221	0.0	7.0	0.0	0.0	0.0	0.0	0.0	0.0	6.0	0.0	16.0	0.0	11.0	0.0	0.0	0.0	8.0	0.0	0.0	0.0	0.0	0.0	0.0	0.0	0.0	0.0	0.0	0.0	1.0	0.0	11.0	0.0	3.0	0.0	0.0	9.0	0.0	0.0	0.0	0.0	0.0	0.0	1.0	0.0	21.0	0.0
2bca832d78e3ebdde6c0993cd12341cd	0.0	0.0	0.0	0.0	6.0	0.0	15.0	0.0	0.0	0.0	0.0	0.0	0.0	0.0	0.0	0.0	0.0	0.0	0.0	0.0	0.0	0.0	0.0	0.0	0.0	0.0	0.0	43.0	0.0	0.0	0.0	17.0	7.0	13.0	11.0	0.0	0.0	0.0	0.0	0.0	0.0	0.0	0.0	0.0	26.0	4.0
1d8f26a15f00ce24b5e60c01a240d3b8	0.0	0.0	0.0	0.0	0.0	0.0	0.0	52.0	0.0	0.0	0.0	0.0	0.0	12.0	0.0	0.0	0.0	0.0	0.0	0.0	0.0	0.0	0.0	0.0	0.0	0.0	0.0	15.0	0.0	0.0	0.0	17.0	0.0	0.0	0.0	0.0	0.0	0.0	5.0	0.0	0.0	0.0	29.0	0.0	0.0	12.0
9a3e94409b51a18c3c211372180ea224	0.0	7.0	0.0	14.0	0.0	0.0	0.0	0.0	0.0	11.0	0.0	0.0	0.0	0.0	0.0	0.0	0.0	0.0	0.0	0.0	0.0	0.0	0.0	18.0	0.0	0.0	22.0	0.0	0.0	19.0	9.0	0.0	0.0	0.0	0.0	0.0	0.0	0.0	0.0	20.0	0.0	0.0	0.0	0.0	0.0	0.0
73e8b671be2b8a037c35be4fd7dd0d39	0.0	0.0	44.0	0.0	0.0	0.0	0.0	0.0	0.0	0.0	0.0	0.0	25.0	0.0	0.0	0.0	0.0	0.0	0.0	0.0	0.0	0.0	0.0	0.0	0.0	0.0	0.0	18.0	0.0	0.0	0.0	0.0	0.0	29.0	32.0	0.0	0.0	0.0	0.0	0.0	0.0	0.0	0.0	0.0	0.0	0.0
f7fbdf10b45176f605620fae8a42874d	0.0	0.0	0.0	0.0	17.0	0.0	9.0	0.0	3.0	0.0	0.0	0.0	0.0	0.0	0.0	0.0	0.0	4.0	11.0	0.0	44.0	0.0	0.0	0.0	0.0	9.0	0.0	24.0	0.0	0.0	0.0	0.0	0.0	0.0	0.0	6.0	13.0	5.0	0.0	0.0	0.0	0.0	0.0	0.0	0.0	12.0
a8bb4f0eb9fbc55b943cd45a4368f13c	0.0	0.0	0.0	0.0	0.0	0.0	0.0	0.0	6.0	0.0	0.0	0.0	5.0	21.0	0.0	0.0	0.0	10.0	0.0	27.0	0.0	0.0	0.0	0.0	0.0	0.0	0.0	13.0	6.0	0.0	0.0	0.0	12.0	0.0	0.0	0.0	0.0	8.0	0.0	0.0	0.0	0.0	0.0	0.0	0.0	0.0
dc05a756475d42b76e1ecd72766e131a	0.0	0.0	0.0	0.0	0.0	0.0	0.0	0.0	0.0	13.0	0.0	0.0	0.0	0.0	0.0	0.0	0.0	0.0	0.0	24.0	0.0	0.0	0.0	0.0	0.0	0.0	0.0	0.0	24.0	23.0	0.0	0.0	0.0	0.0	0.0	17.0	0.0	0.0	0.0	0.0	0.0	21.0	0.0	0.0	10.0	0.0
cc6ef555d50f0ac73055afe1809c585e	11.0	0.0	0.0	0.0	0.0	16.0	0.0	22.0	0.0	11.0	0.0	0.0	0.0	0.0	0.0	0.0	0.0	0.0	0.0	0.0	0.0	0.0	0.0	0.0	0.0	0.0	0.0	0.0	0.0	0.0	0.0	0.0	0.0	0.0	0.0	15.0	0.0	27.0	0.0	0.0	0.0	0.0	0.0	0.0	0.0	0.0
4d0f263788594685735dae726d17a2e3	0.0	0.0	5.0	0.0	0.0	0.0	17.0	0.0	0.0	0.0	0.0	0.0	0.0	0.0	0.0	0.0	0.0	0.0	0.0	0.0	0.0	0.0	0.0	0.0	0.0	0.0	0.0	13.0	26.0	0.0	5.0	12.0	19.0	0.0	0.0	0.0	0.0	0.0	0.0	0.0	0.0	0.0	0.0	0.0	13.0	26.0
eea780eb4647253d327d6425dc4a2a16	0.0	0.0	0.0	0.0	0.0	0.0	0.0	0.0	0.0	12.0	0.0	0.0	0.0	0.0	0.0	0.0	0.0	0.0	13.0	0.0	0.0	0.0	0.0	0.0	0.0	0.0	0.0	0.0	0.0	0.0	27.0	0.0	0.0	0.0	0.0	37.0	0.0	0.0	0.0	0.0	0.0	0.0	0.0	0.0	0.0	0.0
0a1c622beadcbdcce9d6ae10326dee4b	0.0	0.0	0.0	0.0	0.0	5.0	0.0	23.0	0.0	13.0	0.0	0.0	0.0	0.0	0.0	0.0	0.0	7.0	0.0	0.0	0.0	0.0	0.0	0.0	0.0	0.0	0.0	0.0	0.0	19.0	0.0	0.0	0.0	0.0	0.0	11.0	0.0	30.0	0.0	0.0	0.0	0.0	0.0	0.0	0.0	0.0
1bfdcdc86ebfc55d7dfaf8097116482c	0.0	0.0	0.0	0.0	0.0	0.0	18.0	0.0	0.0	0.0	0.0	0.0	0.0	0.0	14.0	0.0	0.0	1.0	0.0	0.0	0.0	0.0	0.0	0.0	0.0	0.0	0.0	16.0	0.0	0.0	12.0	0.0	0.0	15.0	16.0	9.0	8.0	10.0	0.0	0.0	0.0	0.0	0.0	0.0	0.0	0.0
4c059beb2bcc4fa1e080da2249a459a4	16.0	0.0	0.0	0.0	0.0	0.0	0.0	0.0	0.0	0.0	0.0	0.0	0.0	0.0	0.0	0.0	0.0	44.0	0.0	0.0	0.0	0.0	0.0	0.0	0.0	0.0	0.0	0.0	0.0	0.0	0.0	0.0	0.0	0.0	0.0	0.0	29.0	0.0	0.0	0.0	0.0	0.0	0.0	0.0	0.0	0.0
01c1b3dbaaf371a6be01c7ce1a4ac983	3.0	0.0	8.0	0.0	0.0	0.0	0.0	0.0	0.0	4.0	0.0	0.0	4.0	19.0	8.0	0.0	0.0	0.0	0.0	0.0	0.0	0.0	0.0	0.0	0.0	0.0	0.0	0.0	0.0	0.0	0.0	12.0	0.0	29.0	32.0	0.0	27.0	0.0	0.0	0.0	0.0	0.0	0.0	0.0	0.0	0.0
f38023958d5753492bb5d7af62e08f46	0.0	0.0	22.0	0.0	0.0	0.0	0.0	0.0	0.0	0.0	0.0	0.0	0.0	0.0	0.0	0.0	0.0	0.0	0.0	0.0	0.0	0.0	0.0	0.0	0.0	0.0	0.0	26.0	16.0	0.0	4.0	0.0	0.0	0.0	0.0	0.0	0.0	0.0	4.0	29.0	0.0	0.0	0.0	0.0	27.0	0.0
54e6b3233bc3b94a91ed4dbe43003130	0.0	0.0	15.0	0.0	0.0	0.0	0.0	0.0	0.0	0.0	0.0	0.0	0.0	0.0	0.0	0.0	0.0	6.0	0.0	14.0	0.0	0.0	0.0	0.0	0.0	0.0	0.0	17.0	0.0	0.0	0.0	0.0	0.0	0.0	0.0	0.0	31.0	22.0	0.0	0.0	0.0	0.0	0.0	0.0	0.0	0.0
8cfe673c8059132ebb24832468ddf53b	0.0	0.0	13.0	0.0	8.0	11.0	0.0	0.0	44.0	0.0	0.0	0.0	5.0	0.0	0.0	11.0	0.0	0.0	0.0	0.0	0.0	0.0	0.0	0.0	0.0	0.0	0.0	8.0	0.0	0.0	0.0	0.0	0.0	0.0	0.0	0.0	0.0	0.0	0.0	21.0	0.0	0.0	6.0	0.0	0.0	0.0
9c53c1142f2e3168b42e4c8f1cf1dc2d	0.0	0.0	0.0	0.0	0.0	77.0	0.0	0.0	0.0	0.0	7.0	0.0	0.0	0.0	0.0	43.0	0.0	0.0	0.0	0.0	0.0	0.0	0.0	0.0	0.0	0.0	13.0	0.0	0.0	0.0	0.0	0.0	6.0	0.0	0.0	8.0	0.0	0.0	0.0	0.0	0.0	0.0	0.0	0.0	0.0	0.0
9aca870ab6ba60349724e255724bfaba	0.0	0.0	0.0	0.0	0.0	28.0	0.0	0.0	6.0	8.0	0.0	0.0	0.0	0.0	10.0	5.0	11.0	5.0	2.0	0.0	0.0	0.0	0.0	0.0	43.0	0.0	0.0	0.0	0.0	0.0	0.0	0.0	0.0	0.0	0.0	0.0	9.0	0.0	0.0	0.0	0.0	0.0	0.0	0.0	0.0	0.0
19954de955725da91de7573de38f3b8d	0.0	0.0	0.0	0.0	0.0	18.0	0.0	7.0	0.0	4.0	12.0	0.0	0.0	0.0	0.0	0.0	0.0	0.0	0.0	0.0	0.0	36.0	0.0	0.0	0.0	21.0	0.0	0.0	0.0	10.0	0.0	0.0	0.0	0.0	0.0	12.0	20.0	9.0	0.0	0.0	0.0	0.0	0.0	0.0	0.0	0.0
d0f5181ac05064e52585f8ef94df01ae	0.0	30.0	0.0	0.0	0.0	0.0	0.0	0.0	0.0	0.0	0.0	0.0	0.0	0.0	0.0	0.0	0.0	0.0	0.0	0.0	0.0	0.0	0.0	0.0	0.0	0.0	0.0	0.0	0.0	0.0	0.0	36.0	29.0	10.0	9.0	0.0	0.0	0.0	0.0	0.0	0.0	0.0	0.0	0.0	0.0	0.0
b39e6c293a7298eee28250413dee364a	0.0	0.0	0.0	0.0	0.0	0.0	0.0	0.0	0.0	5.0	0.0	0.0	0.0	0.0	0.0	0.0	4.0	0.0	0.0	0.0	0.0	0.0	18.0	23.0	0.0	32.0	0.0	0.0	0.0	0.0	0.0	0.0	0.0	0.0	0.0	0.0	0.0	0.0	0.0	0.0	21.0	18.0	10.0	11.0	0.0	0.0
6041dbd90d95c202da78baa16d0c5486	0.0	0.0	0.0	0.0	0.0	0.0	0.0	0.0	0.0	0.0	0.0	0.0	0.0	0.0	0.0	0.0	0.0	0.0	0.0	0.0	0.0	0.0	0.0	0.0	0.0	0.0	0.0	0.0	0.0	0.0	26.0	0.0	0.0	38.0	30.0	0.0	0.0	0.0	19.0	0.0	0.0	0.0	0.0	0.0	0.0	0.0
a1bbd6409c84bcdc88a621bd455d52bb	0.0	24.0	0.0	0.0	0.0	0.0	0.0	0.0	18.0	0.0	0.0	5.0	2.0	4.0	0.0	0.0	13.0	7.0	0.0	0.0	9.0	0.0	0.0	7.0	9.0	0.0	2.0	0.0	0.0	0.0	0.0	0.0	6.0	0.0	0.0	1.0	0.0	0.0	0.0	0.0	0.0	8.0	5.0	0.0	0.0	0.0
49ceaeb6073b3e2edde212ce8c66162c	0.0	25.0	0.0	0.0	0.0	0.0	0.0	0.0	0.0	0.0	0.0	0.0	16.0	0.0	0.0	23.0	0.0	0.0	0.0	0.0	0.0	0.0	0.0	0.0	0.0	0.0	0.0	0.0	0.0	0.0	0.0	0.0	13.0	0.0	0.0	0.0	0.0	0.0	0.0	0.0	0.0	22.0	0.0	0.0	0.0	0.0
1d6f9972fb2505863bddd04467f98a4c	0.0	0.0	0.0	0.0	16.0	0.0	0.0	0.0	8.0	0.0	0.0	22.0	0.0	0.0	0.0	0.0	0.0	0.0	0.0	0.0	0.0	0.0	0.0	12.0	0.0	0.0	0.0	0.0	0.0	0.0	0.0	0.0	0.0	0.0	0.0	0.0	0.0	33.0	0.0	0.0	0.0	0.0	8.0	0.0	0.0	0.0
10c63413b67c9814f130f52fc40852a4	0.0	0.0	0.0	0.0	0.0	0.0	0.0	27.0	0.0	17.0	35.0	0.0	0.0	0.0	0.0	0.0	0.0	0.0	0.0	0.0	32.0	12.0	0.0	0.0	0.0	0.0	0.0	0.0	0.0	0.0	0.0	0.0	0.0	0.0	0.0	0.0	0.0	5.0	0.0	0.0	0.0	0.0	7.0	0.0	0.0	0.0
bea75273e392c4a4a54db4347b61f9fb	0.0	0.0	0.0	0.0	0.0	0.0	0.0	0.0	0.0	0.0	0.0	0.0	0.0	0.0	0.0	0.0	0.0	12.0	0.0	0.0	0.0	0.0	0.0	0.0	0.0	0.0	0.0	0.0	0.0	0.0	50.0	17.0	0.0	0.0	0.0	0.0	0.0	0.0	0.0	0.0	0.0	0.0	13.0	0.0	0.0	0.0
c104e487aad7ffa33b523324ada07b86	0.0	0.0	47.0	0.0	0.0	0.0	0.0	0.0	0.0	0.0	0.0	0.0	0.0	0.0	0.0	0.0	0.0	0.0	0.0	0.0	0.0	0.0	0.0	26.0	0.0	0.0	0.0	0.0	15.0	0.0	0.0	35.0	0.0	0.0	0.0	0.0	0.0	0.0	0.0	0.0	0.0	0.0	15.0	0.0	0.0	23.0
671b51e7415eda07bfdf3a81c73b5e74	0.0	0.0	14.0	0.0	0.0	0.0	0.0	0.0	10.0	0.0	0.0	0.0	0.0	0.0	0.0	0.0	36.0	15.0	0.0	0.0	29.0	0.0	0.0	0.0	0.0	0.0	0.0	0.0	0.0	41.0	0.0	0.0	0.0	0.0	0.0	0.0	0.0	0.0	0.0	0.0	0.0	0.0	0.0	0.0	0.0	0.0
7f6411bd7d935d5c19e7f306974831d9	0.0	24.0	0.0	0.0	0.0	0.0	28.0	0.0	0.0	11.0	0.0	0.0	0.0	0.0	0.0	0.0	0.0	0.0	54.0	0.0	0.0	0.0	0.0	5.0	0.0	0.0	0.0	0.0	0.0	0.0	4.0	0.0	0.0	0.0	0.0	0.0	0.0	0.0	2.0	0.0	0.0	0.0	0.0	0.0	0.0	0.0
2ea192cb3410cc7eb3fa46d03219a40a	0.0	4.0	0.0	0.0	0.0	24.0	0.0	0.0	11.0	2.0	0.0	7.0	8.0	0.0	0.0	0.0	0.0	0.0	10.0	0.0	0.0	0.0	0.0	0.0	0.0	0.0	0.0	0.0	0.0	0.0	0.0	0.0	5.0	17.0	15.0	0.0	0.0	0.0	0.0	22.0	0.0	1.0	0.0	0.0	0.0	0.0
527fab5391758ffc3e64924801724f1e	0.0	0.0	0.0	0.0	0.0	22.0	0.0	0.0	0.0	0.0	0.0	19.0	0.0	0.0	0.0	15.0	42.0	0.0	0.0	0.0	37.0	0.0	19.0	0.0	0.0	0.0	30.0	0.0	0.0	0.0	0.0	0.0	0.0	0.0	0.0	0.0	0.0	0.0	0.0	0.0	0.0	0.0	0.0	0.0	0.0	0.0
ddd4444cb6caafbe781a2661ba8df550	0.0	0.0	0.0	0.0	0.0	0.0	4.0	0.0	6.0	9.0	0.0	0.0	1.0	5.0	0.0	0.0	5.0	2.0	0.0	0.0	7.0	0.0	3.0	13.0	0.0	10.0	7.0	0.0	4.0	0.0	0.0	5.0	12.0	0.0	0.0	6.0	0.0	0.0	4.0	0.0	0.0	2.0	3.0	0.0	1.0	0.0
53f9e74962dc68d6d277f7a4857d0a62	0.0	67.0	0.0	0.0	0.0	0.0	0.0	0.0	0.0	0.0	0.0	0.0	0.0	0.0	0.0	16.0	0.0	0.0	0.0	0.0	0.0	0.0	0.0	0.0	0.0	0.0	0.0	0.0	0.0	0.0	0.0	0.0	0.0	0.0	0.0	0.0	0.0	0.0	0.0	0.0	0.0	0.0	0.0	0.0	0.0	25.0
f5117599bd80c4291ea9bddb6046b867	0.0	0.0	0.0	36.0	0.0	0.0	0.0	0.0	32.0	0.0	0.0	21.0	12.0	0.0	0.0	0.0	0.0	0.0	0.0	0.0	0.0	0.0	0.0	0.0	0.0	0.0	0.0	0.0	0.0	0.0	0.0	0.0	0.0	0.0	0.0	0.0	0.0	0.0	0.0	0.0	0.0	10.0	0.0	0.0	0.0	0.0
09e21fa2f1789c9f97c7abab6489d0cc	0.0	0.0	0.0	8.0	0.0	20.0	12.0	0.0	18.0	0.0	0.0	0.0	0.0	10.0	0.0	0.0	0.0	0.0	0.0	0.0	12.0	0.0	0.0	0.0	18.0	0.0	0.0	0.0	0.0	0.0	9.0	0.0	3.0	0.0	0.0	10.0	0.0	4.0	0.0	0.0	0.0	0.0	0.0	0.0	0.0	0.0
f0f007dab51902109acd18025a3d78a4	0.0	0.0	0.0	0.0	0.0	0.0	0.0	0.0	0.0	23.0	0.0	0.0	0.0	0.0	0.0	0.0	0.0	11.0	12.0	0.0	0.0	0.0	0.0	0.0	12.0	0.0	0.0	0.0	0.0	0.0	10.0	0.0	5.0	0.0	0.0	0.0	22.0	0.0	0.0	0.0	0.0	7.0	0.0	0.0	0.0	0.0
fb9aaa9774de7c2a683650287878b5db	0.0	0.0	0.0	0.0	0.0	0.0	0.0	0.0	0.0	0.0	0.0	0.0	0.0	46.0	0.0	0.0	0.0	5.0	0.0	0.0	0.0	0.0	0.0	0.0	0.0	0.0	0.0	0.0	0.0	0.0	0.0	0.0	0.0	0.0	0.0	19.0	0.0	0.0	23.0	0.0	0.0	0.0	0.0	0.0	0.0	0.0
c8450fc3150b6d79b4529326401e3f91	0.0	0.0	0.0	0.0	0.0	0.0	0.0	0.0	0.0	0.0	0.0	0.0	0.0	0.0	0.0	0.0	0.0	0.0	0.0	0.0	0.0	0.0	0.0	0.0	0.0	0.0	0.0	0.0	0.0	0.0	0.0	22.0	0.0	0.0	0.0	0.0	11.0	0.0	0.0	18.0	0.0	13.0	0.0	13.0	15.0	18.0
f05f307ff5a9aa245c6266702dc9a182	0.0	15.0	0.0	0.0	11.0	0.0	19.0	0.0	10.0	0.0	0.0	0.0	4.0	12.0	0.0	6.0	0.0	1.0	0.0	0.0	0.0	0.0	0.0	5.0	0.0	0.0	0.0	16.0	0.0	0.0	0.0	0.0	5.0	0.0	0.0	1.0	0.0	0.0	0.0	12.0	0.0	0.0	0.0	0.0	0.0	15.0
50212b7904d3a33bffab7acd4a26eae6	0.0	0.0	0.0	0.0	16.0	0.0	25.0	0.0	0.0	6.0	0.0	0.0	0.0	0.0	0.0	0.0	0.0	0.0	0.0	0.0	0.0	0.0	0.0	0.0	10.0	6.0	0.0	0.0	0.0	0.0	0.0	0.0	0.0	0.0	0.0	19.0	14.0	3.0	10.0	0.0	0.0	0.0	2.0	0.0	0.0	0.0
b888860a3d9758342fe9088be62bce12	34.0	0.0	0.0	0.0	0.0	0.0	0.0	0.0	0.0	7.0	0.0	0.0	0.0	0.0	0.0	0.0	0.0	0.0	0.0	0.0	0.0	0.0	0.0	0.0	0.0	0.0	0.0	26.0	0.0	0.0	16.0	0.0	0.0	23.0	28.0	0.0	0.0	0.0	0.0	0.0	0.0	0.0	0.0	0.0	0.0	0.0
2af251c00aec2f5f4b1add498d1541fa	0.0	0.0	0.0	20.0	22.0	0.0	0.0	0.0	0.0	0.0	0.0	0.0	15.0	13.0	0.0	40.0	0.0	0.0	0.0	0.0	0.0	0.0	0.0	0.0	0.0	0.0	0.0	0.0	0.0	0.0	0.0	0.0	0.0	0.0	0.0	0.0	0.0	7.0	0.0	0.0	0.0	8.0	0.0	0.0	0.0	0.0
2d7fe00c38941025bc0c053234298f5b	0.0	0.0	0.0	0.0	0.0	26.0	0.0	17.0	0.0	10.0	7.0	0.0	0.0	0.0	0.0	0.0	0.0	7.0	0.0	0.0	0.0	29.0	0.0	0.0	0.0	9.0	0.0	0.0	0.0	0.0	0.0	0.0	0.0	11.0	11.0	0.0	14.0	0.0	0.0	0.0	0.0	0.0	0.0	12.0	0.0	0.0
221c7edb4949c5e827017e01ec81b0ce	0.0	0.0	0.0	0.0	0.0	0.0	0.0	0.0	0.0	0.0	0.0	0.0	0.0	0.0	13.0	0.0	0.0	0.0	10.0	0.0	0.0	0.0	0.0	0.0	0.0	0.0	0.0	0.0	0.0	0.0	54.0	18.0	0.0	0.0	0.0	0.0	18.0	0.0	0.0	0.0	0.0	0.0	0.0	0.0	0.0	0.0
71f548ad6ff3e4957a01901e434f2386	0.0	0.0	8.0	0.0	0.0	0.0	0.0	0.0	6.0	0.0	4.0	0.0	0.0	0.0	0.0	0.0	0.0	2.0	0.0	0.0	5.0	0.0	0.0	0.0	0.0	0.0	0.0	19.0	0.0	0.0	4.0	14.0	7.0	0.0	0.0	0.0	0.0	0.0	6.0	6.0	0.0	0.0	0.0	12.0	9.0	12.0
51aa605b8018a86f65182d11f7ec0c6c	0.0	0.0	0.0	0.0	0.0	0.0	0.0	0.0	0.0	0.0	0.0	0.0	25.0	9.0	0.0	0.0	25.0	0.0	0.0	0.0	0.0	0.0	14.0	0.0	0.0	0.0	0.0	40.0	0.0	0.0	8.0	0.0	6.0	0.0	0.0	0.0	0.0	0.0	0.0	0.0	0.0	0.0	4.0	0.0	0.0	0.0
602d7b82ef987a0040b8a20beb8ced08	0.0	0.0	0.0	0.0	0.0	0.0	0.0	0.0	0.0	0.0	0.0	0.0	5.0	0.0	0.0	0.0	0.0	0.0	0.0	0.0	0.0	0.0	0.0	0.0	4.0	0.0	0.0	0.0	20.0	0.0	10.0	0.0	33.0	0.0	0.0	0.0	0.0	4.0	0.0	0.0	0.0	19.0	0.0	7.0	11.0	0.0
9d27ed35ca10c139dd2093f62bc9acf1	4.0	6.0	0.0	0.0	0.0	0.0	0.0	13.0	0.0	0.0	0.0	0.0	0.0	0.0	0.0	0.0	0.0	4.0	0.0	0.0	0.0	0.0	7.0	13.0	0.0	0.0	16.0	0.0	0.0	0.0	10.0	0.0	8.0	0.0	0.0	8.0	0.0	3.0	0.0	0.0	0.0	10.0	0.0	0.0	0.0	0.0
985f9266f7fc5758bf78c46fe4741351	0.0	22.0	0.0	0.0	0.0	0.0	0.0	0.0	0.0	0.0	18.0	0.0	0.0	0.0	0.0	21.0	0.0	0.0	0.0	0.0	0.0	0.0	0.0	0.0	0.0	39.0	0.0	0.0	0.0	0.0	16.0	0.0	0.0	0.0	0.0	0.0	0.0	5.0	0.0	0.0	0.0	0.0	0.0	0.0	0.0	0.0
0fa3296a0d258e168c4c79d03c07eac4	0.0	0.0	0.0	0.0	0.0	0.0	0.0	0.0	7.0	2.0	0.0	0.0	0.0	0.0	0.0	6.0	0.0	2.0	0.0	7.0	0.0	6.0	0.0	0.0	5.0	0.0	0.0	11.0	0.0	9.0	14.0	7.0	0.0	5.0	6.0	8.0	0.0	4.0	10.0	0.0	0.0	0.0	0.0	0.0	8.0	0.0
0bbdf22df12819a6ec2aa4f22e66ecae	0.0	0.0	0.0	0.0	0.0	0.0	0.0	0.0	0.0	0.0	0.0	0.0	0.0	2.0	0.0	0.0	0.0	0.0	0.0	0.0	0.0	0.0	0.0	0.0	0.0	0.0	0.0	0.0	0.0	8.0	12.0	0.0	0.0	0.0	0.0	6.0	0.0	0.0	7.0	14.0	0.0	11.0	6.0	9.0	27.0	0.0
43170ecd898a81119d29e747ffb8a321	18.0	0.0	0.0	0.0	0.0	0.0	0.0	0.0	12.0	14.0	0.0	0.0	9.0	0.0	0.0	0.0	20.0	0.0	0.0	0.0	0.0	0.0	0.0	0.0	0.0	0.0	0.0	0.0	0.0	0.0	0.0	0.0	0.0	0.0	0.0	0.0	0.0	0.0	0.0	0.0	0.0	6.0	0.0	0.0	12.0	20.0
fd2c9f7801d70c04172120680be5c96a	16.0	0.0	0.0	13.0	0.0	0.0	0.0	0.0	8.0	0.0	0.0	0.0	0.0	0.0	15.0	11.0	0.0	0.0	0.0	0.0	0.0	0.0	0.0	0.0	0.0	12.0	0.0	10.0	0.0	0.0	8.0	0.0	0.0	0.0	0.0	3.0	0.0	0.0	2.0	23.0	0.0	8.0	0.0	0.0	0.0	0.0
8118b3456f9b7f1c3ddab98817ca8e08	0.0	0.0	26.0	0.0	0.0	0.0	0.0	0.0	0.0	0.0	0.0	0.0	0.0	0.0	0.0	0.0	0.0	0.0	0.0	0.0	0.0	0.0	0.0	0.0	0.0	0.0	0.0	42.0	43.0	0.0	0.0	0.0	0.0	0.0	0.0	0.0	0.0	0.0	0.0	0.0	0.0	0.0	0.0	23.0	0.0	32.0
7f0964c770fbe5fa45f75188b1565196	0.0	0.0	6.0	0.0	0.0	0.0	0.0	0.0	0.0	0.0	0.0	0.0	8.0	0.0	0.0	0.0	11.0	0.0	0.0	20.0	0.0	0.0	0.0	0.0	0.0	0.0	5.0	0.0	0.0	0.0	0.0	0.0	15.0	0.0	0.0	16.0	0.0	6.0	11.0	0.0	0.0	0.0	0.0	0.0	10.0	0.0
8b8b8d35dcfccc0b2767b647c69c1094	15.0	0.0	0.0	0.0	0.0	0.0	0.0	0.0	11.0	4.0	0.0	0.0	0.0	8.0	0.0	0.0	0.0	0.0	0.0	0.0	0.0	0.0	20.0	0.0	0.0	0.0	41.0	0.0	0.0	0.0	13.0	0.0	0.0	0.0	0.0	0.0	0.0	0.0	7.0	0.0	0.0	6.0	0.0	0.0	0.0	0.0
30dc91320fd8e9ebe116f645f8df07ce	0.0	13.0	0.0	0.0	0.0	0.0	0.0	0.0	7.0	4.0	0.0	19.0	0.0	0.0	0.0	13.0	0.0	0.0	0.0	0.0	15.0	0.0	8.0	20.0	0.0	9.0	8.0	0.0	0.0	0.0	0.0	0.0	0.0	0.0	0.0	4.0	0.0	0.0	0.0	4.0	0.0	4.0	8.0	0.0	0.0	0.0
e885177daab8cf5ee00fcf9636f47624	0.0	5.0	0.0	0.0	5.0	0.0	15.0	0.0	8.0	6.0	0.0	0.0	0.0	0.0	0.0	5.0	0.0	0.0	0.0	0.0	0.0	0.0	0.0	0.0	0.0	5.0	0.0	0.0	2.0	0.0	5.0	11.0	15.0	15.0	19.0	0.0	0.0	0.0	3.0	3.0	0.0	0.0	0.0	9.0	0.0	0.0
693128cb91b3c617a5fd83a5dfc21a76	0.0	0.0	0.0	0.0	0.0	0.0	20.0	0.0	0.0	0.0	0.0	0.0	0.0	0.0	0.0	0.0	0.0	0.0	0.0	0.0	43.0	0.0	11.0	0.0	0.0	0.0	0.0	13.0	18.0	0.0	3.0	0.0	0.0	0.0	0.0	0.0	0.0	7.0	2.0	0.0	0.0	0.0	0.0	14.0	0.0	22.0
2304d0357b777bdfa35e9c2811aca7c3	0.0	0.0	0.0	0.0	0.0	0.0	7.0	0.0	0.0	0.0	0.0	0.0	0.0	0.0	0.0	0.0	0.0	0.0	14.0	0.0	0.0	0.0	0.0	0.0	0.0	0.0	0.0	0.0	0.0	0.0	0.0	0.0	0.0	0.0	0.0	0.0	0.0	0.0	0.0	0.0	126.0	0.0	0.0	0.0	0.0	0.0
d61e9016038472100a945d7d2e6899be	0.0	0.0	0.0	0.0	0.0	0.0	0.0	0.0	0.0	0.0	0.0	16.0	0.0	0.0	9.0	0.0	0.0	10.0	0.0	0.0	0.0	0.0	13.0	0.0	0.0	0.0	0.0	0.0	0.0	0.0	0.0	0.0	11.0	10.0	13.0	0.0	0.0	0.0	0.0	0.0	0.0	4.0	0.0	0.0	15.0	13.0
1461a43b7bcb718aea4304ded0745c3f	0.0	0.0	0.0	0.0	0.0	0.0	0.0	0.0	0.0	0.0	0.0	0.0	0.0	0.0	13.0	0.0	0.0	0.0	11.0	0.0	0.0	0.0	0.0	0.0	0.0	7.0	0.0	0.0	19.0	0.0	0.0	0.0	0.0	0.0	0.0	18.0	20.0	0.0	0.0	0.0	0.0	5.0	12.0	0.0	0.0	15.0
03e188eb38c530f2fc8c3d14406026fc	29.0	0.0	0.0	0.0	0.0	13.0	0.0	0.0	0.0	0.0	0.0	0.0	43.0	0.0	0.0	0.0	0.0	0.0	0.0	0.0	0.0	0.0	16.0	0.0	0.0	0.0	0.0	0.0	0.0	0.0	0.0	0.0	0.0	0.0	0.0	6.0	0.0	0.0	0.0	0.0	0.0	0.0	0.0	0.0	0.0	0.0
32398f660589789591b78316837b1986	0.0	0.0	17.0	0.0	9.0	0.0	0.0	0.0	0.0	0.0	0.0	0.0	1.0	0.0	0.0	0.0	0.0	0.0	12.0	0.0	0.0	0.0	0.0	0.0	0.0	0.0	0.0	7.0	0.0	0.0	3.0	0.0	6.0	0.0	0.0	0.0	20.0	0.0	3.0	24.0	0.0	6.0	6.0	0.0	0.0	0.0
d1d32ac1425db856c64a74bf030be168	0.0	0.0	0.0	0.0	0.0	0.0	0.0	0.0	0.0	6.0	0.0	0.0	0.0	0.0	41.0	0.0	0.0	5.0	0.0	0.0	0.0	0.0	0.0	5.0	10.0	15.0	10.0	49.0	0.0	0.0	0.0	0.0	0.0	0.0	0.0	0.0	0.0	0.0	0.0	3.0	0.0	0.0	8.0	0.0	0.0	0.0
8732f96a012213f18d09aae14806ad22	16.0	8.0	0.0	8.0	0.0	0.0	0.0	0.0	6.0	0.0	0.0	0.0	0.0	14.0	0.0	0.0	0.0	9.0	0.0	0.0	0.0	0.0	0.0	0.0	0.0	0.0	0.0	0.0	0.0	0.0	0.0	0.0	18.0	0.0	0.0	0.0	0.0	8.0	0.0	0.0	0.0	5.0	0.0	0.0	3.0	0.0
d7ced017ef3cefed9d343736f07fbed9	0.0	0.0	0.0	0.0	0.0	0.0	0.0	0.0	0.0	0.0	0.0	0.0	0.0	0.0	0.0	0.0	0.0	0.0	0.0	0.0	0.0	0.0	0.0	0.0	0.0	0.0	0.0	0.0	0.0	0.0	0.0	0.0	0.0	70.0	83.0	0.0	0.0	0.0	0.0	0.0	0.0	0.0	0.0	0.0	0.0	0.0
dad15753421413efa02d9f9809a6a36b	0.0	22.0	0.0	0.0	0.0	0.0	0.0	0.0	0.0	6.0	0.0	0.0	0.0	0.0	0.0	0.0	0.0	4.0	0.0	0.0	0.0	0.0	0.0	0.0	0.0	0.0	10.0	0.0	0.0	6.0	0.0	0.0	5.0	0.0	0.0	0.0	16.0	7.0	0.0	0.0	7.0	7.0	4.0	0.0	0.0	0.0
d3c84b12c823a02ba763e17b86746975	0.0	5.0	0.0	16.0	0.0	0.0	0.0	0.0	0.0	0.0	0.0	0.0	0.0	0.0	0.0	0.0	0.0	14.0	0.0	0.0	0.0	0.0	0.0	15.0	0.0	0.0	14.0	0.0	0.0	0.0	13.0	0.0	0.0	0.0	0.0	0.0	0.0	0.0	0.0	38.0	0.0	0.0	0.0	0.0	0.0	0.0
a9f2312a49d03883974e3f4448c67c43	0.0	0.0	0.0	0.0	17.0	0.0	0.0	0.0	0.0	0.0	0.0	0.0	0.0	31.0	0.0	0.0	12.0	6.0	0.0	0.0	0.0	0.0	18.0	17.0	0.0	0.0	0.0	0.0	0.0	0.0	0.0	0.0	0.0	0.0	0.0	10.0	0.0	0.0	0.0	0.0	12.0	0.0	0.0	0.0	0.0	0.0
af978ac78c9c19339646b66d78fd37a2	0.0	0.0	0.0	0.0	0.0	0.0	0.0	0.0	0.0	0.0	0.0	0.0	0.0	0.0	0.0	0.0	41.0	38.0	0.0	0.0	0.0	0.0	0.0	0.0	0.0	0.0	0.0	0.0	0.0	0.0	0.0	0.0	0.0	0.0	0.0	0.0	0.0	0.0	0.0	0.0	0.0	0.0	15.0	0.0	0.0	0.0
c4eb717113387d7b02004818f30feaf6	0.0	43.0	0.0	0.0	0.0	0.0	0.0	0.0	10.0	0.0	0.0	0.0	11.0	0.0	0.0	0.0	0.0	1.0	0.0	0.0	0.0	0.0	0.0	0.0	0.0	0.0	0.0	0.0	0.0	0.0	0.0	0.0	10.0	0.0	0.0	0.0	0.0	0.0	0.0	0.0	0.0	0.0	0.0	0.0	0.0	0.0
bd437ecd4eccb7c73c4b93074eaad319	0.0	11.0	0.0	0.0	0.0	0.0	0.0	0.0	6.0	8.0	0.0	0.0	7.0	0.0	0.0	0.0	0.0	5.0	0.0	0.0	0.0	0.0	0.0	0.0	0.0	0.0	0.0	0.0	0.0	0.0	6.0	0.0	0.0	0.0	0.0	5.0	0.0	5.0	8.0	0.0	0.0	0.0	3.0	0.0	10.0	0.0
cab39be43629073665726573c503e6ce	0.0	0.0	87.0	0.0	0.0	0.0	0.0	0.0	13.0	0.0	0.0	0.0	0.0	0.0	0.0	0.0	0.0	0.0	0.0	53.0	0.0	0.0	0.0	0.0	0.0	0.0	0.0	0.0	0.0	0.0	0.0	0.0	0.0	0.0	0.0	0.0	0.0	0.0	0.0	0.0	0.0	0.0	0.0	0.0	0.0	0.0
fd714d3bd1c30d027c0d06504baac6d4	0.0	0.0	0.0	0.0	0.0	0.0	0.0	0.0	4.0	11.0	0.0	0.0	0.0	0.0	0.0	19.0	0.0	0.0	0.0	0.0	0.0	0.0	0.0	0.0	0.0	20.0	0.0	0.0	0.0	0.0	0.0	0.0	0.0	0.0	0.0	13.0	0.0	11.0	11.0	0.0	0.0	0.0	0.0	0.0	0.0	0.0
a46ecee00ff3489affd5226fa41878dd	0.0	0.0	0.0	0.0	0.0	0.0	0.0	0.0	0.0	11.0	14.0	0.0	0.0	0.0	0.0	0.0	0.0	7.0	0.0	0.0	0.0	18.0	8.0	6.0	0.0	0.0	0.0	0.0	0.0	0.0	0.0	0.0	0.0	0.0	0.0	9.0	0.0	0.0	0.0	0.0	9.0	0.0	17.0	13.0	0.0	0.0
a6f5f0e03ba4530731027380938589cb	0.0	0.0	0.0	0.0	0.0	0.0	0.0	0.0	0.0	0.0	0.0	0.0	0.0	0.0	0.0	0.0	0.0	0.0	0.0	0.0	0.0	0.0	0.0	41.0	0.0	0.0	0.0	0.0	0.0	0.0	10.0	0.0	15.0	0.0	0.0	0.0	0.0	11.0	0.0	0.0	0.0	8.0	0.0	0.0	0.0	0.0
6c8725c4d084829bc3d11a75dc2328e8	0.0	0.0	0.0	0.0	0.0	0.0	0.0	0.0	0.0	0.0	0.0	0.0	0.0	0.0	0.0	0.0	0.0	0.0	0.0	0.0	0.0	0.0	0.0	0.0	0.0	0.0	0.0	0.0	0.0	0.0	0.0	0.0	0.0	82.0	80.0	0.0	0.0	0.0	0.0	0.0	0.0	0.0	0.0	0.0	0.0	0.0
e3e854722e14998f17cc313c517aaf4b	0.0	0.0	14.0	4.0	4.0	5.0	5.0	0.0	5.0	9.0	6.0	5.0	1.0	0.0	5.0	6.0	0.0	0.0	8.0	5.0	10.0	0.0	0.0	0.0	0.0	3.0	0.0	0.0	0.0	0.0	7.0	1.0	6.0	0.0	0.0	5.0	0.0	2.0	0.0	7.0	0.0	0.0	0.0	0.0	0.0	0.0
74735d92ea9c207747c0f54faf941514	0.0	0.0	0.0	0.0	0.0	0.0	0.0	0.0	0.0	4.0	0.0	0.0	0.0	0.0	0.0	0.0	0.0	0.0	0.0	13.0	0.0	0.0	0.0	0.0	0.0	24.0	0.0	0.0	13.0	0.0	12.0	7.0	0.0	0.0	0.0	12.0	0.0	0.0	7.0	0.0	0.0	14.0	0.0	0.0	0.0	0.0
e171be1bf3cbb2bb74bbc1422347af30	0.0	0.0	0.0	0.0	0.0	0.0	0.0	0.0	0.0	0.0	28.0	0.0	0.0	0.0	0.0	0.0	0.0	0.0	0.0	0.0	0.0	0.0	0.0	0.0	0.0	0.0	0.0	0.0	59.0	0.0	0.0	0.0	0.0	0.0	0.0	36.0	0.0	0.0	0.0	0.0	0.0	0.0	0.0	0.0	0.0	0.0
694d719afa65fa0f16db7d7e1a734cdf	0.0	0.0	0.0	0.0	0.0	0.0	0.0	0.0	0.0	0.0	0.0	0.0	0.0	0.0	0.0	0.0	0.0	0.0	0.0	0.0	0.0	0.0	0.0	0.0	0.0	0.0	0.0	0.0	0.0	0.0	0.0	0.0	0.0	0.0	0.0	0.0	0.0	0.0	0.0	68.0	0.0	47.0	0.0	0.0	0.0	0.0
5067e4a367844d4c0dd01a81059084bb	0.0	19.0	0.0	26.0	0.0	0.0	0.0	0.0	0.0	14.0	0.0	11.0	0.0	0.0	0.0	0.0	0.0	0.0	0.0	0.0	0.0	0.0	0.0	0.0	0.0	0.0	0.0	0.0	0.0	0.0	0.0	0.0	0.0	0.0	0.0	6.0	0.0	8.0	0.0	0.0	0.0	0.0	0.0	0.0	2.0	0.0
d7fc1473f45c5e87964332f03eea1630	0.0	2.0	0.0	0.0	0.0	0.0	9.0	9.0	13.0	3.0	0.0	0.0	3.0	0.0	0.0	0.0	0.0	7.0	0.0	5.0	0.0	0.0	0.0	0.0	0.0	1.0	0.0	6.0	0.0	0.0	0.0	0.0	8.0	0.0	0.0	6.0	0.0	0.0	4.0	4.0	8.0	3.0	0.0	0.0	0.0	0.0
bc01a53e65b198af422c21bc84b765b3	0.0	0.0	0.0	0.0	0.0	0.0	0.0	0.0	0.0	0.0	0.0	0.0	0.0	0.0	35.0	0.0	0.0	48.0	0.0	0.0	0.0	0.0	0.0	0.0	0.0	0.0	0.0	0.0	0.0	0.0	0.0	0.0	0.0	0.0	0.0	0.0	0.0	0.0	0.0	0.0	0.0	0.0	0.0	0.0	0.0	0.0
cb79e2fdee841878230d49b29045a2ca	19.0	15.0	0.0	7.0	0.0	0.0	0.0	0.0	0.0	0.0	0.0	0.0	13.0	17.0	0.0	0.0	0.0	0.0	0.0	0.0	0.0	0.0	0.0	0.0	0.0	0.0	0.0	0.0	0.0	0.0	0.0	0.0	13.0	0.0	0.0	0.0	0.0	0.0	0.0	0.0	18.0	5.0	0.0	0.0	0.0	0.0
8d29d55380cebaae5f47b0c8d01089c1	6.0	0.0	0.0	17.0	0.0	0.0	7.0	0.0	10.0	0.0	0.0	0.0	4.0	16.0	0.0	0.0	0.0	5.0	9.0	1.0	0.0	0.0	6.0	0.0	0.0	0.0	20.0	2.0	0.0	5.0	0.0	0.0	6.0	0.0	0.0	0.0	0.0	0.0	0.0	8.0	10.0	1.0	0.0	0.0	0.0	4.0
d32c0de37d6662601d1b68458bc2081f	0.0	0.0	17.0	0.0	0.0	14.0	32.0	0.0	5.0	0.0	0.0	0.0	17.0	0.0	0.0	0.0	17.0	0.0	0.0	0.0	0.0	0.0	0.0	0.0	0.0	0.0	0.0	0.0	0.0	0.0	0.0	0.0	0.0	0.0	0.0	0.0	0.0	13.0	0.0	0.0	0.0	8.0	0.0	0.0	0.0	0.0
65f55fc18ceed9a6822b678ad229329c	0.0	0.0	0.0	0.0	0.0	20.0	0.0	0.0	0.0	0.0	0.0	0.0	0.0	0.0	44.0	0.0	0.0	0.0	0.0	0.0	0.0	0.0	0.0	0.0	0.0	0.0	0.0	0.0	0.0	37.0	0.0	0.0	0.0	0.0	0.0	0.0	0.0	0.0	0.0	0.0	0.0	41.0	0.0	0.0	0.0	0.0
dab922dbe7668d95de1d97204929bb54	0.0	0.0	0.0	0.0	0.0	0.0	0.0	0.0	12.0	0.0	0.0	0.0	0.0	14.0	0.0	0.0	9.0	5.0	0.0	0.0	0.0	0.0	7.0	0.0	0.0	0.0	0.0	0.0	6.0	0.0	0.0	9.0	7.0	0.0	0.0	0.0	15.0	0.0	5.0	0.0	0.0	4.0	0.0	0.0	7.0	0.0
84564eaf9034158e3b5aa15f391576d2	0.0	7.0	0.0	0.0	0.0	0.0	0.0	0.0	0.0	0.0	0.0	0.0	0.0	11.0	36.0	0.0	0.0	0.0	0.0	6.0	0.0	0.0	0.0	0.0	0.0	12.0	0.0	0.0	15.0	0.0	8.0	0.0	0.0	0.0	0.0	0.0	16.0	0.0	0.0	0.0	0.0	0.0	7.0	0.0	0.0	0.0
5046c66dbc9b424fe933aca31eb234e3	0.0	2.0	0.0	23.0	13.0	0.0	0.0	0.0	0.0	0.0	0.0	0.0	0.0	0.0	25.0	0.0	0.0	0.0	0.0	18.0	0.0	0.0	0.0	0.0	0.0	0.0	14.0	0.0	0.0	24.0	2.0	0.0	0.0	0.0	0.0	0.0	16.0	0.0	0.0	0.0	0.0	0.0	0.0	0.0	19.0	0.0
bd8c52837247c0c0ccdcc007ebf3c839	0.0	13.0	0.0	9.0	0.0	0.0	0.0	10.0	7.0	0.0	0.0	0.0	8.0	0.0	0.0	7.0	0.0	4.0	0.0	0.0	0.0	0.0	0.0	0.0	0.0	0.0	0.0	0.0	4.0	0.0	3.0	0.0	0.0	0.0	0.0	0.0	0.0	6.0	0.0	14.0	0.0	7.0	4.0	0.0	0.0	9.0
97cef9412fe9908023ae0bb82fbfe31c	0.0	0.0	22.0	0.0	25.0	0.0	17.0	0.0	7.0	0.0	0.0	0.0	0.0	0.0	0.0	0.0	0.0	0.0	0.0	0.0	0.0	0.0	10.0	0.0	0.0	0.0	0.0	17.0	0.0	0.0	11.0	0.0	0.0	0.0	0.0	12.0	0.0	0.0	6.0	0.0	0.0	0.0	0.0	0.0	0.0	0.0
d1a1e403b6b4ab83fc5ca208519950d2	0.0	0.0	0.0	76.0	0.0	0.0	0.0	0.0	0.0	0.0	0.0	0.0	0.0	35.0	0.0	0.0	0.0	0.0	0.0	0.0	0.0	0.0	0.0	0.0	0.0	0.0	0.0	0.0	0.0	0.0	0.0	0.0	0.0	0.0	0.0	0.0	31.0	0.0	0.0	0.0	0.0	0.0	0.0	0.0	0.0	0.0
f4f102c63fabc338c741379b12c02a5a	0.0	0.0	0.0	0.0	0.0	0.0	0.0	0.0	0.0	0.0	0.0	0.0	0.0	0.0	0.0	0.0	0.0	0.0	22.0	0.0	0.0	0.0	0.0	0.0	0.0	0.0	0.0	0.0	10.0	0.0	0.0	0.0	0.0	0.0	0.0	0.0	0.0	0.0	0.0	0.0	0.0	0.0	0.0	0.0	72.0	0.0
1cdddb91cd9cf4f131a835716e6386be	0.0	5.0	0.0	0.0	0.0	0.0	0.0	0.0	0.0	10.0	0.0	0.0	0.0	11.0	0.0	0.0	22.0	18.0	0.0	0.0	6.0	0.0	10.0	0.0	0.0	12.0	0.0	0.0	0.0	0.0	0.0	0.0	0.0	0.0	0.0	0.0	0.0	0.0	0.0	0.0	21.0	0.0	0.0	0.0	0.0	0.0
fe1df51f40a0cac9623ea64227abace6	0.0	0.0	0.0	0.0	0.0	0.0	0.0	0.0	0.0	0.0	0.0	0.0	0.0	0.0	6.0	0.0	0.0	0.0	0.0	0.0	0.0	0.0	0.0	0.0	0.0	9.0	0.0	9.0	0.0	22.0	33.0	0.0	0.0	10.0	8.0	0.0	4.0	0.0	4.0	0.0	0.0	0.0	0.0	0.0	0.0	0.0
43272fd2b5c25f43054b179e578ee0ec	0.0	36.0	0.0	0.0	0.0	0.0	0.0	0.0	0.0	10.0	0.0	0.0	0.0	0.0	0.0	0.0	0.0	0.0	0.0	0.0	0.0	0.0	0.0	0.0	0.0	0.0	0.0	0.0	0.0	0.0	0.0	0.0	0.0	0.0	0.0	12.0	0.0	21.0	0.0	0.0	0.0	0.0	0.0	0.0	0.0	0.0
d7f738698d4710c14e14c375311f0624	0.0	0.0	0.0	10.0	0.0	0.0	0.0	0.0	8.0	0.0	0.0	0.0	0.0	12.0	0.0	0.0	0.0	0.0	0.0	0.0	0.0	30.0	0.0	0.0	0.0	13.0	0.0	0.0	0.0	0.0	0.0	0.0	0.0	0.0	0.0	0.0	0.0	0.0	13.0	0.0	0.0	0.0	26.0	0.0	0.0	0.0
7c314c5d3b27fee5b4fb254c335f2b39	0.0	0.0	0.0	0.0	0.0	54.0	0.0	0.0	0.0	11.0	0.0	0.0	0.0	0.0	0.0	0.0	0.0	18.0	0.0	0.0	0.0	0.0	0.0	0.0	0.0	0.0	0.0	0.0	0.0	0.0	0.0	0.0	0.0	0.0	0.0	0.0	0.0	0.0	0.0	0.0	0.0	0.0	0.0	0.0	0.0	0.0
56754871b255e723e469bd64c59cd3da	10.0	0.0	0.0	0.0	0.0	8.0	0.0	0.0	0.0	2.0	0.0	0.0	0.0	0.0	15.0	0.0	0.0	14.0	0.0	0.0	0.0	0.0	0.0	20.0	11.0	0.0	0.0	0.0	0.0	0.0	4.0	0.0	0.0	0.0	0.0	0.0	0.0	0.0	0.0	0.0	0.0	4.0	17.0	0.0	0.0	0.0
843e5656b69789d4664ad935b68fcecd	12.0	11.0	0.0	0.0	0.0	0.0	0.0	0.0	11.0	0.0	0.0	0.0	0.0	0.0	0.0	22.0	0.0	0.0	0.0	0.0	0.0	0.0	0.0	0.0	0.0	0.0	0.0	0.0	0.0	0.0	0.0	0.0	0.0	0.0	0.0	13.0	0.0	0.0	6.0	0.0	0.0	0.0	10.0	0.0	0.0	0.0
8feec924f1657fa47d14680c77ddf5cd	0.0	0.0	10.0	0.0	0.0	0.0	0.0	0.0	23.0	0.0	0.0	4.0	0.0	0.0	0.0	0.0	0.0	0.0	0.0	12.0	65.0	0.0	0.0	0.0	0.0	0.0	0.0	9.0	0.0	0.0	0.0	0.0	0.0	0.0	0.0	0.0	0.0	0.0	14.0	0.0	0.0	0.0	0.0	0.0	0.0	0.0
e76fcb9803103815da59065d50ec02d8	0.0	0.0	0.0	0.0	0.0	0.0	0.0	0.0	18.0	0.0	0.0	0.0	0.0	0.0	0.0	0.0	30.0	0.0	0.0	49.0	0.0	0.0	0.0	0.0	0.0	20.0	0.0	0.0	0.0	0.0	0.0	0.0	5.0	0.0	0.0	0.0	0.0	0.0	0.0	0.0	0.0	0.0	0.0	0.0	0.0	0.0
590dccdf939b9bb51b6d8e598fcb1a68	0.0	0.0	0.0	0.0	0.0	0.0	0.0	0.0	0.0	0.0	0.0	0.0	0.0	0.0	0.0	0.0	0.0	35.0	0.0	0.0	0.0	0.0	0.0	0.0	0.0	0.0	0.0	0.0	0.0	0.0	0.0	0.0	0.0	0.0	0.0	0.0	0.0	0.0	19.0	0.0	22.0	0.0	0.0	0.0	0.0	0.0
8821c09f42b1b6ff1c57746872c65d91	0.0	0.0	4.0	0.0	0.0	0.0	0.0	0.0	0.0	0.0	0.0	0.0	0.0	0.0	0.0	2.0	0.0	0.0	0.0	17.0	0.0	0.0	0.0	0.0	0.0	0.0	0.0	0.0	0.0	0.0	0.0	2.0	0.0	43.0	41.0	0.0	0.0	0.0	0.0	0.0	0.0	0.0	0.0	12.0	8.0	10.0
886756617e7395edf121461ebd44c78c	0.0	0.0	0.0	0.0	0.0	0.0	24.0	0.0	0.0	0.0	0.0	20.0	0.0	0.0	0.0	0.0	0.0	0.0	0.0	0.0	0.0	0.0	0.0	0.0	0.0	0.0	0.0	0.0	0.0	0.0	0.0	0.0	0.0	0.0	0.0	0.0	0.0	0.0	0.0	0.0	93.0	0.0	0.0	0.0	6.0	0.0
0f45ed4b5b629404a669a2a72c790e08	0.0	0.0	0.0	0.0	0.0	0.0	0.0	0.0	0.0	0.0	0.0	0.0	0.0	0.0	0.0	0.0	0.0	0.0	0.0	0.0	50.0	0.0	0.0	0.0	0.0	0.0	0.0	0.0	0.0	0.0	3.0	0.0	0.0	0.0	0.0	0.0	0.0	35.0	0.0	0.0	0.0	0.0	0.0	0.0	0.0	0.0
7c07d2c0429c132564473d007e1f8f69	0.0	0.0	0.0	28.0	44.0	0.0	0.0	0.0	0.0	0.0	0.0	0.0	0.0	0.0	0.0	22.0	0.0	0.0	0.0	0.0	0.0	56.0	0.0	14.0	0.0	0.0	0.0	0.0	0.0	0.0	0.0	0.0	0.0	0.0	0.0	0.0	0.0	0.0	0.0	0.0	0.0	0.0	0.0	0.0	0.0	0.0
2396b9084e376b33060c4bf529b6041d	0.0	0.0	0.0	0.0	0.0	16.0	0.0	0.0	0.0	0.0	15.0	0.0	0.0	0.0	0.0	16.0	0.0	5.0	0.0	0.0	0.0	0.0	0.0	0.0	16.0	0.0	0.0	0.0	0.0	14.0	6.0	0.0	0.0	0.0	0.0	0.0	0.0	0.0	0.0	0.0	0.0	6.0	0.0	15.0	10.0	0.0
e1e09b976e0d14f565a3268be163efa3	0.0	0.0	0.0	0.0	0.0	4.0	0.0	0.0	0.0	2.0	0.0	0.0	0.0	0.0	0.0	0.0	0.0	2.0	4.0	0.0	0.0	0.0	0.0	0.0	0.0	0.0	0.0	11.0	16.0	5.0	7.0	13.0	2.0	4.0	5.0	0.0	0.0	0.0	0.0	0.0	0.0	2.0	2.0	9.0	14.0	10.0
24a7aa3187ead6c882b1cbe3de4a5d8d	7.0	5.0	0.0	0.0	0.0	0.0	0.0	0.0	0.0	0.0	0.0	23.0	0.0	0.0	0.0	21.0	20.0	4.0	0.0	0.0	0.0	0.0	0.0	0.0	0.0	0.0	0.0	0.0	0.0	3.0	0.0	0.0	6.0	0.0	0.0	0.0	0.0	0.0	0.0	0.0	31.0	0.0	0.0	0.0	0.0	9.0
7c353a4ef503b1b6e7fb877b5a8d01ce	0.0	11.0	0.0	0.0	0.0	0.0	0.0	24.0	0.0	21.0	11.0	22.0	0.0	0.0	0.0	0.0	0.0	0.0	0.0	0.0	0.0	0.0	0.0	0.0	0.0	0.0	0.0	0.0	0.0	0.0	0.0	0.0	0.0	0.0	0.0	0.0	0.0	12.0	0.0	0.0	0.0	0.0	0.0	0.0	0.0	0.0
1b2bfa51b64347f830744297d6f09755	0.0	0.0	0.0	0.0	0.0	0.0	0.0	0.0	9.0	0.0	0.0	0.0	0.0	0.0	0.0	0.0	0.0	0.0	0.0	0.0	0.0	0.0	0.0	0.0	0.0	0.0	0.0	15.0	0.0	58.0	0.0	0.0	0.0	0.0	0.0	0.0	0.0	0.0	0.0	0.0	0.0	6.0	13.0	11.0	0.0	0.0
4b0f0755964440b888bbfc5e8098049b	0.0	0.0	0.0	0.0	0.0	0.0	0.0	0.0	3.0	0.0	0.0	0.0	16.0	0.0	0.0	0.0	0.0	0.0	0.0	12.0	0.0	0.0	0.0	0.0	0.0	0.0	0.0	0.0	33.0	0.0	9.0	0.0	8.0	0.0	0.0	0.0	0.0	0.0	0.0	0.0	0.0	0.0	0.0	0.0	12.0	0.0
b6305c3bbcf125fc33db2713ef41b925	0.0	0.0	0.0	0.0	0.0	0.0	0.0	0.0	0.0	0.0	0.0	0.0	0.0	0.0	0.0	0.0	0.0	7.0	0.0	0.0	0.0	0.0	0.0	0.0	0.0	0.0	0.0	0.0	0.0	0.0	0.0	0.0	0.0	0.0	0.0	14.0	0.0	0.0	10.0	17.0	0.0	9.0	0.0	34.0	7.0	0.0
ed26685395cd8d99a5d2fd543fdf486e	0.0	0.0	0.0	0.0	18.0	0.0	0.0	0.0	8.0	0.0	0.0	0.0	0.0	15.0	0.0	6.0	10.0	16.0	0.0	12.0	0.0	0.0	0.0	0.0	0.0	0.0	11.0	0.0	0.0	0.0	0.0	0.0	0.0	0.0	0.0	0.0	0.0	0.0	0.0	0.0	13.0	5.0	2.0	0.0	0.0	0.0
a937796394f673d519efcc9750bb113f	0.0	0.0	0.0	0.0	0.0	0.0	19.0	0.0	0.0	0.0	0.0	0.0	0.0	0.0	0.0	0.0	0.0	0.0	0.0	0.0	0.0	0.0	0.0	0.0	0.0	0.0	0.0	0.0	0.0	0.0	7.0	21.0	0.0	0.0	0.0	0.0	24.0	0.0	8.0	0.0	0.0	14.0	0.0	0.0	0.0	0.0
56a9d7f2165d3ff081c908c757dee69c	0.0	0.0	0.0	0.0	0.0	0.0	0.0	0.0	0.0	0.0	0.0	0.0	0.0	0.0	0.0	0.0	0.0	0.0	0.0	0.0	0.0	0.0	0.0	0.0	0.0	31.0	0.0	0.0	0.0	0.0	0.0	25.0	20.0	0.0	0.0	0.0	15.0	0.0	7.0	0.0	0.0	0.0	0.0	0.0	0.0	0.0
a0f893def710ed4611a30234371015fc	0.0	0.0	0.0	0.0	0.0	0.0	0.0	0.0	0.0	0.0	0.0	0.0	0.0	0.0	0.0	0.0	0.0	0.0	0.0	0.0	0.0	0.0	0.0	0.0	0.0	0.0	0.0	0.0	0.0	0.0	0.0	0.0	0.0	0.0	0.0	19.0	0.0	0.0	0.0	0.0	0.0	49.0	0.0	13.0	0.0	0.0
db266c946929f152345718b947c2518a	0.0	2.0	0.0	0.0	0.0	0.0	0.0	8.0	0.0	0.0	14.0	0.0	0.0	0.0	0.0	12.0	0.0	0.0	0.0	0.0	0.0	12.0	0.0	11.0	0.0	0.0	0.0	0.0	0.0	13.0	10.0	0.0	0.0	0.0	0.0	14.0	0.0	9.0	0.0	0.0	0.0	0.0	0.0	0.0	0.0	0.0
d120dd121b6b0a78bd04a9a27b623d86	0.0	0.0	0.0	0.0	0.0	23.0	0.0	0.0	0.0	0.0	0.0	0.0	0.0	0.0	0.0	0.0	0.0	0.0	0.0	0.0	0.0	0.0	0.0	0.0	0.0	0.0	0.0	0.0	0.0	0.0	0.0	0.0	0.0	0.0	0.0	8.0	29.0	21.0	0.0	0.0	0.0	0.0	0.0	0.0	0.0	0.0
9ee5f9b1319afc5cabeb3c69f94d0135	0.0	0.0	0.0	0.0	0.0	0.0	47.0	0.0	0.0	0.0	0.0	0.0	0.0	0.0	63.0	0.0	0.0	0.0	0.0	27.0	0.0	0.0	0.0	0.0	0.0	0.0	0.0	0.0	0.0	18.0	0.0	0.0	0.0	0.0	0.0	5.0	0.0	0.0	0.0	0.0	0.0	0.0	0.0	0.0	0.0	0.0
3dc50f5c0d776d8c5318fc5b30d21fae	0.0	0.0	0.0	0.0	0.0	0.0	7.0	17.0	0.0	9.0	0.0	0.0	0.0	0.0	0.0	3.0	0.0	0.0	0.0	48.0	0.0	0.0	0.0	0.0	0.0	0.0	0.0	0.0	0.0	0.0	5.0	11.0	2.0	0.0	0.0	0.0	5.0	0.0	0.0	0.0	0.0	0.0	0.0	0.0	4.0	0.0
55b63c6f30bd7fa8075a67ebc4ff4e71	0.0	0.0	0.0	0.0	0.0	0.0	0.0	0.0	0.0	6.0	0.0	0.0	0.0	0.0	62.0	0.0	0.0	0.0	47.0	0.0	0.0	0.0	0.0	0.0	0.0	0.0	0.0	0.0	0.0	0.0	0.0	0.0	0.0	0.0	0.0	12.0	16.0	0.0	0.0	0.0	0.0	0.0	0.0	0.0	0.0	0.0
1d31efa4541e6f3d6387a97403d44049	0.0	0.0	0.0	0.0	0.0	0.0	0.0	0.0	0.0	0.0	0.0	0.0	10.0	0.0	0.0	0.0	0.0	0.0	0.0	0.0	0.0	0.0	0.0	0.0	0.0	0.0	0.0	0.0	0.0	0.0	0.0	0.0	0.0	0.0	0.0	16.0	0.0	28.0	0.0	0.0	0.0	0.0	0.0	0.0	0.0	0.0
9b405291640bd2ec8759c0b2188fe709	0.0	0.0	8.0	0.0	0.0	0.0	0.0	0.0	0.0	0.0	0.0	0.0	0.0	0.0	0.0	0.0	0.0	9.0	0.0	0.0	0.0	0.0	0.0	0.0	0.0	0.0	0.0	0.0	0.0	0.0	0.0	9.0	7.0	20.0	15.0	0.0	0.0	0.0	7.0	0.0	0.0	0.0	12.0	0.0	10.0	10.0
0e9a405c4af3511d04157216fd209b8a	0.0	0.0	5.0	0.0	0.0	0.0	0.0	0.0	0.0	0.0	0.0	0.0	27.0	9.0	0.0	0.0	23.0	0.0	0.0	0.0	0.0	0.0	0.0	0.0	0.0	0.0	9.0	0.0	0.0	0.0	0.0	9.0	5.0	8.0	8.0	0.0	0.0	4.0	5.0	0.0	0.0	0.0	0.0	0.0	0.0	0.0
473621cb7bcb36666b340675b892fd42	0.0	0.0	0.0	0.0	0.0	32.0	0.0	0.0	0.0	0.0	7.0	0.0	10.0	0.0	0.0	0.0	0.0	0.0	0.0	0.0	0.0	0.0	0.0	0.0	0.0	0.0	0.0	0.0	0.0	0.0	29.0	0.0	5.0	0.0	0.0	0.0	0.0	0.0	0.0	0.0	0.0	12.0	0.0	0.0	0.0	0.0
2d66e9dee84e4b361b996153451ffb9f	0.0	8.0	0.0	0.0	0.0	0.0	0.0	0.0	0.0	18.0	0.0	0.0	0.0	0.0	20.0	7.0	0.0	8.0	0.0	0.0	0.0	0.0	0.0	0.0	0.0	0.0	0.0	0.0	0.0	0.0	0.0	0.0	0.0	0.0	0.0	0.0	0.0	0.0	10.0	0.0	13.0	7.0	0.0	0.0	0.0	0.0
e062c5d1ee2065c2e60f360979ea2fcb	0.0	0.0	0.0	0.0	0.0	0.0	0.0	0.0	0.0	7.0	11.0	0.0	10.0	0.0	0.0	0.0	0.0	4.0	0.0	18.0	0.0	0.0	0.0	14.0	0.0	0.0	0.0	0.0	10.0	0.0	12.0	0.0	0.0	0.0	0.0	0.0	0.0	0.0	0.0	0.0	0.0	0.0	0.0	14.0	10.0	0.0
c5e0554e25044a8f7cf349e0b10608a3	0.0	5.0	0.0	0.0	0.0	0.0	0.0	0.0	0.0	22.0	0.0	0.0	0.0	0.0	0.0	0.0	0.0	0.0	0.0	0.0	0.0	0.0	0.0	0.0	0.0	9.0	0.0	0.0	0.0	0.0	0.0	0.0	0.0	0.0	0.0	10.0	0.0	22.0	0.0	0.0	0.0	0.0	0.0	0.0	0.0	0.0
712b75e885138372006777279a14dca1	0.0	0.0	0.0	0.0	0.0	20.0	0.0	0.0	0.0	0.0	0.0	0.0	0.0	0.0	0.0	0.0	0.0	0.0	0.0	0.0	0.0	0.0	0.0	0.0	0.0	0.0	0.0	0.0	0.0	0.0	0.0	14.0	0.0	0.0	0.0	0.0	0.0	0.0	0.0	14.0	0.0	0.0	36.0	0.0	0.0	0.0
c4f1d85171ec84ca6d80ea4638767429	0.0	0.0	0.0	0.0	0.0	0.0	0.0	0.0	0.0	0.0	0.0	82.0	0.0	16.0	0.0	0.0	0.0	16.0	0.0	0.0	0.0	0.0	0.0	0.0	0.0	0.0	0.0	0.0	0.0	32.0	0.0	0.0	0.0	0.0	0.0	0.0	0.0	0.0	0.0	0.0	0.0	0.0	0.0	0.0	0.0	0.0
72bce99f5088e6bc1e1f16dec31c0110	0.0	3.0	0.0	0.0	0.0	0.0	0.0	0.0	0.0	0.0	0.0	0.0	19.0	0.0	0.0	0.0	0.0	0.0	0.0	0.0	0.0	0.0	0.0	0.0	0.0	0.0	0.0	0.0	16.0	0.0	7.0	7.0	6.0	0.0	0.0	0.0	0.0	6.0	0.0	0.0	0.0	0.0	0.0	0.0	12.0	0.0
b3181820b69eb4f9849314fc6f6da1f7	0.0	0.0	30.0	0.0	0.0	0.0	0.0	0.0	0.0	0.0	0.0	6.0	0.0	0.0	0.0	0.0	0.0	0.0	0.0	0.0	0.0	0.0	0.0	0.0	0.0	9.0	0.0	0.0	0.0	0.0	0.0	0.0	0.0	0.0	0.0	0.0	9.0	0.0	0.0	0.0	0.0	11.0	11.0	0.0	11.0	9.0
df0d8227506cfc0e2b9dced22b3ff689	0.0	0.0	0.0	0.0	50.0	0.0	0.0	0.0	0.0	0.0	0.0	0.0	36.0	0.0	0.0	0.0	32.0	0.0	0.0	0.0	0.0	0.0	0.0	0.0	9.0	0.0	0.0	0.0	0.0	0.0	0.0	0.0	0.0	0.0	0.0	0.0	0.0	0.0	0.0	0.0	0.0	0.0	0.0	0.0	0.0	0.0
5ab42bafa71d0ffa7486c767f4134fdf	0.0	0.0	0.0	0.0	5.0	0.0	0.0	0.0	0.0	5.0	2.0	0.0	0.0	0.0	0.0	0.0	0.0	10.0	0.0	0.0	0.0	0.0	0.0	0.0	0.0	3.0	8.0	0.0	0.0	0.0	2.0	5.0	10.0	0.0	0.0	0.0	0.0	4.0	5.0	4.0	6.0	10.0	0.0	3.0	3.0	0.0
e546d7d052fb86721d7bd0053d6a0d1a	0.0	0.0	0.0	0.0	0.0	0.0	8.0	0.0	0.0	0.0	0.0	0.0	5.0	9.0	0.0	0.0	0.0	10.0	0.0	0.0	0.0	0.0	0.0	0.0	0.0	0.0	0.0	0.0	0.0	0.0	0.0	7.0	11.0	0.0	0.0	0.0	0.0	0.0	0.0	0.0	0.0	22.0	9.0	0.0	0.0	5.0
a62274094e45d71284e7c56b05f556d5	0.0	0.0	0.0	0.0	0.0	0.0	0.0	0.0	13.0	0.0	0.0	0.0	0.0	0.0	0.0	0.0	0.0	13.0	0.0	0.0	0.0	0.0	0.0	0.0	0.0	0.0	0.0	0.0	0.0	0.0	8.0	0.0	9.0	0.0	0.0	0.0	0.0	0.0	0.0	0.0	0.0	0.0	12.0	0.0	0.0	0.0
3546a192e383c08b5f2298622dc715a9	0.0	0.0	0.0	0.0	0.0	0.0	0.0	0.0	0.0	0.0	0.0	0.0	0.0	0.0	0.0	0.0	0.0	0.0	16.0	0.0	0.0	0.0	17.0	0.0	0.0	0.0	0.0	0.0	0.0	14.0	6.0	10.0	7.0	0.0	0.0	0.0	0.0	0.0	12.0	0.0	0.0	0.0	0.0	18.0	0.0	16.0
db4e23711bc019fc33f885c02ca3733b	0.0	2.0	0.0	0.0	0.0	0.0	0.0	0.0	0.0	0.0	0.0	0.0	11.0	0.0	0.0	0.0	0.0	0.0	0.0	0.0	0.0	0.0	0.0	0.0	0.0	0.0	0.0	0.0	7.0	0.0	1.0	0.0	10.0	8.0	9.0	1.0	0.0	0.0	0.0	11.0	11.0	7.0	5.0	0.0	2.0	9.0
cb4d9913182df3ea7cb2acef6407a873	0.0	0.0	0.0	16.0	0.0	0.0	0.0	0.0	0.0	0.0	0.0	6.0	0.0	7.0	11.0	0.0	0.0	7.0	0.0	0.0	0.0	0.0	0.0	65.0	0.0	0.0	0.0	0.0	0.0	0.0	0.0	0.0	0.0	0.0	0.0	0.0	0.0	0.0	0.0	0.0	0.0	0.0	0.0	0.0	0.0	0.0
ed54a4e7098145691aca583e7603e724	0.0	0.0	0.0	13.0	25.0	0.0	0.0	0.0	0.0	0.0	30.0	0.0	0.0	0.0	0.0	0.0	0.0	0.0	0.0	0.0	11.0	0.0	0.0	0.0	0.0	16.0	0.0	0.0	0.0	0.0	0.0	22.0	0.0	0.0	0.0	12.0	0.0	0.0	5.0	0.0	0.0	0.0	0.0	7.0	0.0	0.0
7902ba6864de250a73f40a5ade0e10d8	0.0	0.0	0.0	0.0	0.0	19.0	24.0	18.0	1.0	10.0	0.0	0.0	0.0	0.0	0.0	0.0	0.0	0.0	0.0	0.0	0.0	0.0	0.0	0.0	15.0	0.0	0.0	0.0	0.0	0.0	0.0	0.0	0.0	0.0	0.0	0.0	0.0	15.0	0.0	0.0	0.0	0.0	0.0	0.0	0.0	0.0
1d36ac9ef1c0bbdd877c6938decc4ef3	0.0	0.0	0.0	0.0	0.0	0.0	0.0	0.0	0.0	0.0	0.0	18.0	0.0	0.0	0.0	0.0	11.0	0.0	0.0	0.0	0.0	0.0	14.0	24.0	0.0	23.0	0.0	0.0	0.0	12.0	0.0	0.0	0.0	0.0	0.0	0.0	0.0	0.0	0.0	0.0	0.0	0.0	8.0	0.0	15.0	0.0
a942b5f1475c0d6e5e39b9a97f2fcff0	0.0	30.0	0.0	0.0	6.0	0.0	7.0	0.0	0.0	0.0	0.0	0.0	0.0	0.0	8.0	6.0	0.0	2.0	0.0	8.0	0.0	3.0	0.0	0.0	24.0	0.0	0.0	0.0	0.0	0.0	1.0	0.0	0.0	0.0	0.0	1.0	0.0	11.0	0.0	0.0	0.0	0.0	0.0	0.0	0.0	0.0
92dde3ce30fb830d92b34d97ac130b52	0.0	6.0	0.0	0.0	0.0	17.0	0.0	0.0	0.0	0.0	0.0	0.0	0.0	0.0	0.0	0.0	0.0	0.0	0.0	0.0	0.0	7.0	0.0	12.0	0.0	26.0	0.0	0.0	0.0	0.0	0.0	0.0	0.0	5.0	5.0	0.0	7.0	9.0	11.0	0.0	0.0	0.0	0.0	0.0	0.0	0.0
8152de066f35c16c49cb95e14392c98e	0.0	0.0	0.0	48.0	0.0	0.0	0.0	0.0	7.0	0.0	0.0	7.0	0.0	16.0	0.0	0.0	0.0	5.0	0.0	0.0	0.0	13.0	0.0	7.0	21.0	0.0	0.0	0.0	0.0	0.0	0.0	0.0	0.0	0.0	0.0	0.0	0.0	0.0	0.0	0.0	0.0	0.0	0.0	0.0	0.0	0.0
9f90f86f4db66626d163debe4c30ca4d	0.0	0.0	0.0	0.0	0.0	0.0	0.0	0.0	23.0	0.0	0.0	0.0	0.0	0.0	0.0	0.0	0.0	0.0	0.0	0.0	0.0	0.0	0.0	0.0	0.0	0.0	0.0	0.0	0.0	0.0	0.0	0.0	0.0	0.0	0.0	0.0	0.0	9.0	10.0	0.0	0.0	26.0	0.0	19.0	0.0	0.0
b377830548b6cf6fe876e71ff9d6e147	0.0	0.0	0.0	0.0	0.0	0.0	0.0	0.0	0.0	0.0	0.0	0.0	0.0	0.0	34.0	0.0	0.0	0.0	0.0	0.0	0.0	0.0	0.0	0.0	0.0	0.0	0.0	0.0	0.0	0.0	0.0	0.0	0.0	20.0	19.0	0.0	0.0	0.0	0.0	0.0	0.0	29.0	0.0	19.0	0.0	0.0
f2eb317cb15b99d7d48d50ae0d2eb4da	0.0	0.0	0.0	0.0	0.0	0.0	0.0	0.0	0.0	0.0	0.0	0.0	0.0	0.0	0.0	0.0	0.0	8.0	0.0	0.0	0.0	0.0	0.0	0.0	0.0	0.0	0.0	0.0	0.0	0.0	34.0	0.0	0.0	0.0	0.0	0.0	31.0	0.0	0.0	0.0	0.0	0.0	0.0	0.0	0.0	0.0
10a9c547a0803f264823d4da176f7997	0.0	18.0	0.0	34.0	0.0	0.0	0.0	0.0	0.0	0.0	0.0	0.0	0.0	0.0	0.0	0.0	0.0	0.0	0.0	0.0	0.0	0.0	0.0	0.0	0.0	66.0	25.0	0.0	0.0	0.0	0.0	0.0	0.0	0.0	0.0	0.0	0.0	0.0	0.0	0.0	0.0	0.0	0.0	0.0	0.0	0.0
e2fae8df92645fe68200bd5066c5a4f1	0.0	7.0	0.0	0.0	19.0	0.0	0.0	0.0	0.0	0.0	0.0	0.0	0.0	0.0	0.0	5.0	0.0	0.0	0.0	6.0	0.0	0.0	0.0	0.0	0.0	0.0	0.0	0.0	0.0	0.0	13.0	0.0	0.0	35.0	31.0	0.0	0.0	0.0	0.0	0.0	0.0	0.0	0.0	0.0	0.0	0.0
123dcf4d7688b75bd050cc66cd9ae1c8	0.0	0.0	38.0	0.0	0.0	0.0	0.0	0.0	0.0	0.0	0.0	0.0	0.0	0.0	0.0	0.0	0.0	0.0	0.0	0.0	0.0	0.0	0.0	0.0	0.0	0.0	0.0	17.0	0.0	0.0	0.0	0.0	0.0	30.0	28.0	0.0	0.0	0.0	0.0	22.0	0.0	0.0	0.0	0.0	3.0	0.0
1be9711395eb488462624f5591a0933a	0.0	0.0	0.0	0.0	0.0	0.0	0.0	0.0	59.0	0.0	0.0	0.0	0.0	0.0	0.0	0.0	0.0	0.0	30.0	0.0	0.0	0.0	0.0	0.0	0.0	0.0	0.0	0.0	0.0	0.0	0.0	0.0	0.0	0.0	0.0	0.0	0.0	0.0	0.0	0.0	0.0	0.0	0.0	0.0	0.0	0.0
848bfe12e69a148af90bb10dd9e2f18b	0.0	0.0	0.0	0.0	0.0	0.0	0.0	0.0	4.0	11.0	0.0	0.0	0.0	12.0	0.0	0.0	0.0	4.0	0.0	0.0	0.0	0.0	0.0	0.0	9.0	0.0	6.0	0.0	11.0	0.0	0.0	0.0	0.0	0.0	0.0	0.0	15.0	0.0	9.0	0.0	0.0	0.0	3.0	0.0	0.0	18.0
35f3353edecdbeb618c20cc5fcee21c7	0.0	0.0	0.0	0.0	0.0	0.0	0.0	0.0	0.0	0.0	0.0	16.0	0.0	0.0	0.0	0.0	0.0	0.0	0.0	0.0	11.0	14.0	9.0	0.0	7.0	0.0	0.0	0.0	0.0	0.0	0.0	0.0	0.0	0.0	0.0	5.0	0.0	7.0	2.0	0.0	0.0	0.0	17.0	4.0	3.0	0.0
09bfa2fa348a5891e05ac9d3bf03fdbe	40.0	0.0	0.0	0.0	0.0	5.0	0.0	0.0	0.0	0.0	0.0	0.0	0.0	0.0	0.0	0.0	0.0	0.0	0.0	0.0	0.0	0.0	0.0	0.0	0.0	9.0	0.0	0.0	0.0	0.0	0.0	10.0	0.0	0.0	0.0	0.0	0.0	0.0	0.0	0.0	0.0	0.0	0.0	61.0	0.0	0.0
8700f8705adeba54346c8ab93806f121	7.0	0.0	0.0	0.0	0.0	0.0	0.0	0.0	0.0	0.0	0.0	0.0	0.0	0.0	0.0	0.0	0.0	0.0	0.0	0.0	0.0	0.0	0.0	3.0	0.0	0.0	0.0	9.0	45.0	0.0	3.0	0.0	16.0	0.0	0.0	0.0	0.0	0.0	0.0	0.0	0.0	0.0	0.0	31.0	0.0	0.0
3cbe1df7a9cd6e1719dfc35c6d93fc92	0.0	9.0	0.0	0.0	0.0	0.0	0.0	0.0	6.0	0.0	0.0	0.0	9.0	0.0	0.0	0.0	0.0	0.0	0.0	0.0	12.0	0.0	0.0	0.0	0.0	0.0	0.0	0.0	0.0	0.0	0.0	0.0	0.0	0.0	0.0	0.0	0.0	1.0	0.0	0.0	13.0	0.0	16.0	0.0	13.0	0.0
3ce72b665d744aaed0af02e9e76be244	0.0	8.0	0.0	0.0	0.0	0.0	0.0	0.0	0.0	6.0	0.0	0.0	0.0	0.0	0.0	0.0	0.0	9.0	0.0	0.0	0.0	0.0	0.0	0.0	0.0	0.0	0.0	0.0	0.0	12.0	0.0	14.0	4.0	0.0	0.0	0.0	0.0	13.0	0.0	0.0	0.0	4.0	0.0	0.0	0.0	0.0
0d1d634be16e3dfaad34b571e1770b92	0.0	0.0	0.0	0.0	0.0	0.0	49.0	0.0	0.0	26.0	0.0	0.0	0.0	0.0	0.0	0.0	0.0	0.0	0.0	0.0	0.0	0.0	0.0	0.0	0.0	0.0	0.0	0.0	0.0	0.0	0.0	0.0	0.0	0.0	0.0	0.0	0.0	0.0	0.0	0.0	47.0	0.0	0.0	0.0	0.0	0.0
c971578cdd0cc3853710945f62b9c2d7	0.0	0.0	0.0	0.0	0.0	0.0	0.0	0.0	0.0	12.0	0.0	0.0	0.0	0.0	0.0	0.0	0.0	0.0	0.0	0.0	0.0	0.0	0.0	0.0	0.0	0.0	21.0	0.0	0.0	0.0	8.0	0.0	0.0	0.0	0.0	0.0	0.0	9.0	0.0	0.0	0.0	24.0	9.0	13.0	0.0	0.0
0b0931ea41c0284b0a03189fb1c470ac	0.0	0.0	0.0	0.0	0.0	0.0	0.0	0.0	0.0	0.0	0.0	19.0	0.0	0.0	0.0	0.0	0.0	12.0	0.0	0.0	0.0	0.0	35.0	0.0	0.0	0.0	0.0	0.0	0.0	0.0	10.0	0.0	6.0	0.0	0.0	0.0	0.0	0.0	0.0	0.0	0.0	0.0	0.0	0.0	4.0	0.0
49a46e5a0179a33bf6141b346556b1bb	0.0	0.0	0.0	0.0	0.0	0.0	0.0	0.0	0.0	0.0	0.0	0.0	0.0	0.0	0.0	0.0	0.0	0.0	0.0	0.0	0.0	0.0	0.0	0.0	0.0	0.0	0.0	0.0	0.0	0.0	17.0	0.0	0.0	0.0	0.0	0.0	40.0	0.0	0.0	0.0	33.0	0.0	0.0	0.0	0.0	0.0
04b8aecc1ff3a5a5337940465ea90dc6	0.0	0.0	0.0	0.0	0.0	9.0	0.0	0.0	0.0	9.0	0.0	0.0	0.0	0.0	0.0	0.0	0.0	0.0	0.0	0.0	0.0	0.0	0.0	0.0	0.0	13.0	0.0	0.0	0.0	0.0	0.0	0.0	0.0	0.0	0.0	0.0	0.0	11.0	26.0	0.0	0.0	0.0	11.0	0.0	0.0	0.0
333015d97d6b16cf8efa0c5527706353	0.0	0.0	0.0	0.0	0.0	0.0	0.0	0.0	0.0	3.0	0.0	0.0	0.0	0.0	0.0	0.0	0.0	9.0	17.0	14.0	0.0	0.0	0.0	0.0	0.0	14.0	0.0	0.0	0.0	0.0	0.0	0.0	0.0	0.0	0.0	0.0	0.0	0.0	7.0	0.0	0.0	0.0	0.0	33.0	9.0	0.0
8a82c16bdb24c2cfb83668bdbec66120	16.0	0.0	0.0	0.0	0.0	0.0	0.0	43.0	0.0	11.0	0.0	0.0	0.0	0.0	0.0	0.0	0.0	5.0	0.0	0.0	0.0	0.0	14.0	0.0	0.0	0.0	0.0	0.0	0.0	21.0	0.0	0.0	0.0	0.0	0.0	0.0	0.0	0.0	13.0	0.0	0.0	0.0	0.0	0.0	0.0	0.0
a6c070514a276f6a3574c728d07fd6b1	14.0	5.0	0.0	0.0	0.0	0.0	0.0	0.0	7.0	6.0	0.0	0.0	0.0	0.0	18.0	0.0	0.0	0.0	0.0	0.0	0.0	0.0	21.0	0.0	0.0	0.0	0.0	0.0	0.0	0.0	5.0	0.0	4.0	0.0	0.0	2.0	0.0	0.0	0.0	0.0	0.0	0.0	9.0	0.0	0.0	0.0
3bfb2e4177d7d4304c061af93337a13a	0.0	0.0	0.0	0.0	19.0	0.0	0.0	12.0	0.0	9.0	0.0	0.0	0.0	0.0	0.0	0.0	0.0	0.0	0.0	0.0	0.0	0.0	0.0	26.0	0.0	0.0	0.0	4.0	0.0	0.0	7.0	8.0	0.0	11.0	11.0	0.0	0.0	0.0	0.0	0.0	0.0	17.0	0.0	0.0	0.0	0.0
4746ba5adcafdceda932d73a663cf72a	0.0	0.0	0.0	0.0	0.0	0.0	0.0	0.0	0.0	0.0	0.0	0.0	0.0	0.0	25.0	0.0	9.0	0.0	0.0	0.0	0.0	0.0	0.0	0.0	0.0	0.0	0.0	0.0	0.0	0.0	9.0	0.0	0.0	0.0	0.0	0.0	0.0	0.0	13.0	9.0	19.0	0.0	14.0	0.0	0.0	0.0
73ab43d8517c1c820c38fac6e076b7b3	0.0	18.0	0.0	0.0	0.0	0.0	0.0	0.0	0.0	0.0	0.0	24.0	0.0	0.0	0.0	0.0	0.0	0.0	0.0	15.0	0.0	0.0	0.0	0.0	0.0	0.0	0.0	0.0	0.0	0.0	0.0	0.0	0.0	15.0	12.0	0.0	0.0	4.0	0.0	0.0	0.0	0.0	0.0	36.0	0.0	0.0
3dcf882d62f8eb28dfcc15c09f79723c	0.0	9.0	0.0	0.0	0.0	0.0	0.0	0.0	0.0	3.0	15.0	0.0	0.0	0.0	0.0	0.0	24.0	0.0	0.0	0.0	30.0	0.0	0.0	0.0	0.0	0.0	0.0	3.0	0.0	0.0	8.0	0.0	0.0	0.0	0.0	0.0	0.0	0.0	0.0	0.0	18.0	0.0	0.0	0.0	0.0	0.0
aaf5266e1fbe1d121a84f316af978057	0.0	6.0	13.0	0.0	0.0	0.0	0.0	0.0	0.0	0.0	0.0	0.0	0.0	0.0	0.0	0.0	0.0	0.0	0.0	22.0	0.0	0.0	0.0	0.0	0.0	0.0	0.0	0.0	0.0	0.0	0.0	33.0	0.0	0.0	0.0	0.0	0.0	0.0	0.0	0.0	0.0	0.0	0.0	0.0	12.0	31.0
240a27de9bb14931e9a16df3ab8e12f1	0.0	0.0	21.0	0.0	11.0	0.0	9.0	0.0	0.0	0.0	0.0	0.0	0.0	0.0	0.0	0.0	0.0	0.0	30.0	0.0	0.0	0.0	0.0	0.0	0.0	0.0	0.0	24.0	0.0	7.0	0.0	0.0	0.0	0.0	0.0	5.0	10.0	0.0	2.0	0.0	0.0	8.0	0.0	0.0	0.0	0.0
4f9aebd49f96382659652fc614e08dba	0.0	0.0	0.0	0.0	0.0	0.0	0.0	0.0	0.0	0.0	0.0	0.0	0.0	0.0	0.0	0.0	0.0	14.0	0.0	0.0	0.0	0.0	0.0	0.0	0.0	0.0	0.0	0.0	0.0	0.0	13.0	0.0	0.0	0.0	0.0	0.0	36.0	0.0	0.0	0.0	36.0	0.0	0.0	0.0	0.0	0.0
b051c79e8ca5f0250ea2da1bf15951e3	6.0	0.0	6.0	6.0	0.0	0.0	0.0	0.0	0.0	2.0	0.0	0.0	2.0	5.0	7.0	0.0	0.0	6.0	0.0	0.0	0.0	0.0	0.0	0.0	14.0	9.0	0.0	0.0	0.0	0.0	6.0	0.0	4.0	0.0	0.0	0.0	0.0	0.0	0.0	0.0	7.0	0.0	0.0	10.0	7.0	0.0
1095b26342a4fdf4b02fe9d837cd5886	0.0	0.0	0.0	0.0	5.0	10.0	0.0	0.0	0.0	0.0	0.0	0.0	0.0	0.0	4.0	0.0	0.0	0.0	0.0	0.0	0.0	0.0	11.0	0.0	0.0	0.0	0.0	0.0	5.0	0.0	0.0	0.0	0.0	0.0	0.0	19.0	8.0	0.0	0.0	0.0	0.0	10.0	8.0	0.0	8.0	0.0
c0ac0c52c66068587f1eb0fa7dddbf8d	0.0	0.0	0.0	0.0	0.0	0.0	16.0	0.0	6.0	0.0	0.0	0.0	0.0	19.0	0.0	0.0	0.0	0.0	0.0	0.0	0.0	0.0	0.0	11.0	21.0	0.0	0.0	0.0	0.0	19.0	8.0	0.0	4.0	0.0	0.0	0.0	0.0	0.0	0.0	0.0	0.0	12.0	0.0	0.0	0.0	0.0
bc7c17732d90da462dda0da7e33ece7a	0.0	0.0	0.0	0.0	0.0	0.0	0.0	0.0	5.0	0.0	0.0	0.0	18.0	0.0	0.0	0.0	0.0	0.0	0.0	0.0	0.0	0.0	0.0	0.0	0.0	0.0	0.0	0.0	12.0	0.0	0.0	24.0	19.0	7.0	6.0	0.0	0.0	0.0	0.0	0.0	0.0	13.0	0.0	0.0	0.0	0.0
448b5bb1cd5583204d042380a21427da	0.0	0.0	0.0	0.0	0.0	0.0	0.0	0.0	0.0	0.0	28.0	18.0	0.0	0.0	0.0	0.0	56.0	0.0	0.0	0.0	37.0	0.0	0.0	0.0	0.0	0.0	0.0	0.0	0.0	0.0	0.0	0.0	0.0	0.0	0.0	0.0	0.0	0.0	0.0	0.0	0.0	0.0	0.0	0.0	0.0	0.0
367e615d3432c90793087619f9a5cabf	0.0	0.0	0.0	0.0	0.0	0.0	0.0	0.0	0.0	0.0	0.0	0.0	0.0	0.0	0.0	0.0	0.0	7.0	0.0	0.0	0.0	0.0	12.0	0.0	0.0	0.0	0.0	0.0	0.0	0.0	0.0	23.0	0.0	13.0	14.0	11.0	0.0	0.0	0.0	0.0	0.0	0.0	0.0	0.0	16.0	0.0
a0c53e0a9e328494bdfe89ef8dd093ae	0.0	10.0	13.0	0.0	7.0	0.0	0.0	9.0	0.0	0.0	0.0	0.0	8.0	0.0	0.0	14.0	0.0	0.0	0.0	10.0	0.0	0.0	0.0	0.0	0.0	0.0	0.0	0.0	0.0	0.0	0.0	9.0	0.0	0.0	0.0	2.0	0.0	0.0	0.0	0.0	0.0	0.0	0.0	10.0	8.0	0.0
d4914819cbe98a03cb9a473c2dd4affa	0.0	0.0	26.0	0.0	0.0	0.0	0.0	0.0	0.0	4.0	0.0	0.0	0.0	0.0	0.0	0.0	0.0	0.0	12.0	0.0	0.0	0.0	0.0	0.0	0.0	0.0	0.0	0.0	17.0	0.0	0.0	0.0	0.0	0.0	0.0	13.0	25.0	0.0	0.0	0.0	0.0	0.0	0.0	20.0	0.0	0.0
86f6570471d417e78f518508d007fe2b	0.0	0.0	15.0	0.0	0.0	0.0	0.0	0.0	0.0	0.0	0.0	0.0	0.0	0.0	15.0	0.0	0.0	0.0	0.0	0.0	0.0	0.0	17.0	0.0	0.0	0.0	0.0	0.0	0.0	0.0	10.0	0.0	9.0	0.0	0.0	4.0	0.0	0.0	0.0	14.0	0.0	6.0	3.0	0.0	0.0	0.0
47316ec3f6cec480f2ac7c638e1e8778	0.0	0.0	0.0	0.0	15.0	0.0	0.0	0.0	0.0	0.0	0.0	0.0	0.0	0.0	0.0	0.0	0.0	7.0	26.0	43.0	0.0	0.0	0.0	0.0	0.0	0.0	0.0	20.0	0.0	0.0	11.0	0.0	0.0	0.0	0.0	0.0	0.0	0.0	0.0	0.0	0.0	0.0	0.0	0.0	8.0	0.0
ad1e995457b789b1c809c2fdffeb823b	0.0	0.0	0.0	0.0	0.0	0.0	0.0	18.0	0.0	0.0	0.0	0.0	0.0	0.0	0.0	0.0	0.0	0.0	0.0	0.0	0.0	10.0	19.0	0.0	0.0	0.0	0.0	6.0	24.0	0.0	14.0	0.0	0.0	0.0	0.0	0.0	0.0	0.0	0.0	0.0	0.0	0.0	9.0	0.0	0.0	0.0
16256832b9b3fa757b086b72891c0c17	0.0	0.0	0.0	0.0	0.0	0.0	0.0	0.0	12.0	0.0	7.0	0.0	7.0	0.0	0.0	0.0	15.0	9.0	0.0	0.0	18.0	0.0	0.0	4.0	21.0	0.0	0.0	0.0	0.0	0.0	11.0	0.0	0.0	0.0	0.0	0.0	0.0	0.0	0.0	0.0	0.0	0.0	0.0	0.0	0.0	0.0
84f925ef1282cf0d3ddfca96dc1c3d1d	0.0	0.0	0.0	0.0	0.0	0.0	0.0	0.0	9.0	3.0	0.0	0.0	0.0	0.0	0.0	0.0	0.0	0.0	0.0	0.0	0.0	0.0	0.0	6.0	0.0	0.0	0.0	0.0	0.0	0.0	3.0	11.0	6.0	0.0	0.0	5.0	0.0	0.0	0.0	17.0	0.0	19.0	0.0	0.0	0.0	0.0
7968ed70d94037a7abea874a9befaf75	0.0	0.0	0.0	0.0	0.0	0.0	0.0	0.0	0.0	0.0	0.0	0.0	0.0	14.0	0.0	0.0	0.0	0.0	0.0	0.0	0.0	0.0	11.0	16.0	0.0	24.0	0.0	0.0	0.0	0.0	0.0	0.0	0.0	0.0	0.0	0.0	0.0	0.0	15.0	0.0	7.0	11.0	0.0	0.0	0.0	0.0
1c11132467fc6ab812f0aa2c0d2fa7e5	0.0	0.0	11.0	0.0	0.0	0.0	0.0	0.0	3.0	0.0	0.0	0.0	0.0	0.0	0.0	0.0	0.0	0.0	0.0	9.0	0.0	0.0	0.0	0.0	0.0	0.0	0.0	18.0	12.0	0.0	0.0	18.0	0.0	0.0	0.0	0.0	0.0	0.0	0.0	0.0	0.0	0.0	1.0	17.0	8.0	23.0
5c92a77a259aa49d3f577519c0a56602	0.0	0.0	0.0	0.0	38.0	0.0	0.0	0.0	0.0	0.0	0.0	0.0	0.0	20.0	0.0	0.0	0.0	0.0	0.0	0.0	0.0	22.0	0.0	0.0	0.0	0.0	0.0	0.0	23.0	0.0	0.0	0.0	0.0	0.0	0.0	0.0	0.0	12.0	0.0	0.0	0.0	0.0	12.0	0.0	0.0	0.0
1c4800bf9808ead22da8e56e98a0782a	0.0	0.0	0.0	0.0	0.0	24.0	9.0	15.0	0.0	0.0	0.0	0.0	0.0	0.0	0.0	0.0	0.0	0.0	0.0	0.0	0.0	0.0	12.0	0.0	0.0	0.0	0.0	0.0	0.0	0.0	0.0	0.0	0.0	4.0	5.0	4.0	0.0	13.0	0.0	0.0	0.0	0.0	8.0	0.0	0.0	0.0
c3c342c5b12c1baa17690ec4e2cee8f2	0.0	0.0	0.0	0.0	0.0	0.0	16.0	0.0	11.0	4.0	0.0	0.0	12.0	0.0	0.0	0.0	0.0	0.0	0.0	0.0	0.0	0.0	0.0	0.0	0.0	0.0	0.0	0.0	0.0	27.0	14.0	0.0	0.0	0.0	0.0	0.0	0.0	0.0	0.0	0.0	0.0	0.0	0.0	0.0	0.0	0.0
d2ead410b4f5e097be9060c4caae8dc0	0.0	0.0	0.0	0.0	0.0	0.0	0.0	12.0	4.0	28.0	0.0	10.0	0.0	0.0	0.0	0.0	0.0	7.0	0.0	0.0	0.0	0.0	0.0	0.0	0.0	0.0	0.0	0.0	0.0	0.0	11.0	0.0	0.0	0.0	0.0	7.0	0.0	0.0	0.0	0.0	0.0	0.0	0.0	0.0	0.0	0.0
b9422a725417a3fbe098ddbda0897628	0.0	0.0	0.0	0.0	0.0	0.0	0.0	0.0	0.0	12.0	0.0	0.0	0.0	0.0	0.0	46.0	0.0	0.0	0.0	0.0	0.0	0.0	0.0	0.0	0.0	0.0	0.0	0.0	0.0	0.0	0.0	0.0	0.0	0.0	0.0	0.0	0.0	21.0	0.0	0.0	0.0	0.0	0.0	0.0	0.0	0.0
f8064f7b8db0b42fe09682f9181d0ee4	0.0	0.0	0.0	0.0	0.0	0.0	0.0	0.0	0.0	0.0	0.0	0.0	0.0	0.0	0.0	5.0	45.0	18.0	0.0	0.0	13.0	0.0	10.0	0.0	0.0	0.0	0.0	0.0	0.0	0.0	0.0	0.0	0.0	0.0	0.0	0.0	0.0	7.0	0.0	0.0	0.0	0.0	0.0	0.0	0.0	0.0
c8183f2bbe0ec330e6c8106ae2c6468b	0.0	0.0	0.0	0.0	0.0	0.0	0.0	0.0	0.0	0.0	0.0	0.0	0.0	0.0	0.0	0.0	0.0	0.0	0.0	0.0	0.0	0.0	0.0	0.0	0.0	0.0	0.0	0.0	0.0	0.0	0.0	0.0	0.0	0.0	0.0	0.0	0.0	0.0	0.0	37.0	0.0	61.0	0.0	0.0	0.0	0.0
a32dd7fdfae94169d655a581c384577b	6.0	0.0	0.0	0.0	0.0	0.0	0.0	0.0	0.0	0.0	0.0	0.0	0.0	12.0	0.0	0.0	42.0	0.0	0.0	0.0	0.0	0.0	6.0	0.0	0.0	20.0	0.0	0.0	0.0	0.0	0.0	0.0	0.0	0.0	0.0	0.0	0.0	0.0	6.0	0.0	22.0	0.0	5.0	0.0	0.0	0.0
3900a9ccf297930c7f2f94cf3b0c4598	0.0	0.0	10.0	0.0	0.0	0.0	0.0	0.0	0.0	0.0	4.0	0.0	4.0	0.0	0.0	0.0	0.0	5.0	0.0	4.0	3.0	0.0	0.0	2.0	0.0	0.0	0.0	10.0	6.0	0.0	1.0	13.0	6.0	2.0	2.0	0.0	0.0	0.0	0.0	0.0	0.0	9.0	0.0	8.0	3.0	8.0
e7d90c3d1e6a94edc6196036bdfd93ff	0.0	0.0	0.0	0.0	0.0	24.0	15.0	0.0	2.0	0.0	0.0	0.0	0.0	0.0	60.0	0.0	0.0	9.0	0.0	0.0	0.0	0.0	0.0	0.0	0.0	0.0	0.0	0.0	0.0	0.0	8.0	0.0	0.0	0.0	0.0	0.0	0.0	0.0	0.0	0.0	0.0	0.0	0.0	0.0	0.0	0.0
da8f4050c54a9e1c667ff8f80d1c654a	0.0	0.0	0.0	0.0	0.0	0.0	0.0	0.0	23.0	0.0	70.0	0.0	0.0	0.0	0.0	0.0	0.0	0.0	0.0	0.0	0.0	0.0	0.0	0.0	31.0	0.0	0.0	0.0	0.0	0.0	0.0	0.0	0.0	0.0	0.0	0.0	0.0	0.0	0.0	0.0	0.0	0.0	0.0	0.0	0.0	0.0
209a6668658a361d3efd2816aed347bb	0.0	0.0	6.0	0.0	0.0	0.0	7.0	22.0	7.0	0.0	0.0	0.0	0.0	0.0	0.0	11.0	0.0	0.0	1.0	0.0	18.0	0.0	0.0	0.0	0.0	4.0	0.0	4.0	0.0	0.0	0.0	0.0	9.0	6.0	7.0	8.0	0.0	4.0	0.0	0.0	0.0	0.0	0.0	0.0	0.0	13.0
e67ca259ca2827566396a5661f2f2f3d	0.0	0.0	0.0	0.0	0.0	0.0	0.0	0.0	0.0	0.0	0.0	0.0	0.0	17.0	0.0	0.0	0.0	6.0	0.0	0.0	0.0	0.0	0.0	0.0	0.0	0.0	0.0	0.0	19.0	0.0	8.0	0.0	0.0	0.0	0.0	0.0	0.0	0.0	7.0	0.0	0.0	10.0	0.0	0.0	9.0	0.0
d522860a975cf5454bfd2f695b359574	0.0	0.0	0.0	0.0	0.0	0.0	0.0	0.0	0.0	0.0	0.0	0.0	0.0	31.0	0.0	0.0	0.0	0.0	0.0	0.0	0.0	0.0	0.0	0.0	0.0	0.0	0.0	0.0	0.0	0.0	0.0	0.0	14.0	0.0	0.0	0.0	0.0	0.0	0.0	24.0	0.0	0.0	8.0	0.0	12.0	18.0
53f7227dee828146114c0ec72ebf3985	0.0	0.0	5.0	0.0	10.0	0.0	0.0	0.0	11.0	0.0	33.0	0.0	0.0	0.0	0.0	20.0	0.0	0.0	0.0	0.0	0.0	0.0	0.0	0.0	0.0	0.0	0.0	0.0	0.0	0.0	0.0	0.0	6.0	15.0	19.0	0.0	0.0	0.0	0.0	0.0	0.0	0.0	0.0	0.0	0.0	0.0
55ac13c7ec5f0dd26c7213f71d99289d	0.0	0.0	0.0	0.0	0.0	0.0	21.0	0.0	0.0	0.0	0.0	0.0	0.0	0.0	0.0	0.0	0.0	15.0	0.0	0.0	0.0	0.0	17.0	0.0	0.0	0.0	0.0	0.0	0.0	0.0	0.0	0.0	4.0	0.0	0.0	0.0	0.0	0.0	0.0	28.0	0.0	8.0	0.0	0.0	5.0	0.0
009a7152cc8612fe344d0e809d4f35b5	0.0	0.0	0.0	0.0	0.0	0.0	0.0	22.0	0.0	0.0	32.0	0.0	0.0	0.0	0.0	0.0	0.0	3.0	0.0	0.0	0.0	0.0	27.0	0.0	0.0	0.0	0.0	0.0	0.0	0.0	0.0	0.0	0.0	0.0	0.0	0.0	0.0	14.0	0.0	0.0	0.0	0.0	0.0	0.0	0.0	0.0
a9b83c3bf197dc9681326f175865a421	0.0	0.0	0.0	0.0	0.0	0.0	0.0	0.0	11.0	0.0	0.0	0.0	0.0	0.0	0.0	0.0	0.0	21.0	0.0	0.0	0.0	0.0	0.0	0.0	0.0	29.0	0.0	0.0	0.0	43.0	0.0	0.0	0.0	0.0	0.0	0.0	0.0	0.0	0.0	0.0	0.0	0.0	0.0	0.0	0.0	0.0
bf6cced8d8699d09e00a3a2231821491	0.0	0.0	60.0	0.0	0.0	0.0	0.0	0.0	7.0	0.0	0.0	0.0	0.0	0.0	0.0	0.0	0.0	11.0	0.0	0.0	0.0	0.0	0.0	0.0	0.0	15.0	0.0	0.0	0.0	0.0	0.0	0.0	0.0	0.0	0.0	7.0	0.0	0.0	0.0	0.0	0.0	0.0	0.0	0.0	0.0	0.0
9ad06b808447f0b1415b5d90362f0ead	0.0	0.0	0.0	0.0	37.0	67.0	0.0	0.0	0.0	7.0	0.0	0.0	0.0	0.0	0.0	0.0	0.0	0.0	0.0	0.0	0.0	35.0	0.0	0.0	0.0	0.0	0.0	0.0	0.0	0.0	0.0	0.0	0.0	0.0	0.0	0.0	0.0	0.0	0.0	0.0	0.0	0.0	0.0	0.0	0.0	0.0
0d9ef1a50529cf0eb67ba97e32451a0b	0.0	0.0	0.0	0.0	21.0	0.0	0.0	0.0	0.0	0.0	0.0	0.0	0.0	0.0	0.0	0.0	0.0	14.0	0.0	0.0	0.0	0.0	33.0	0.0	0.0	0.0	0.0	0.0	0.0	0.0	0.0	0.0	0.0	0.0	0.0	0.0	0.0	0.0	13.0	0.0	0.0	0.0	12.0	0.0	0.0	0.0
2401760bfaef976267390257ac900711	0.0	0.0	0.0	0.0	0.0	0.0	0.0	0.0	0.0	0.0	0.0	0.0	34.0	0.0	0.0	0.0	0.0	0.0	0.0	0.0	0.0	0.0	0.0	0.0	0.0	0.0	0.0	0.0	0.0	0.0	8.0	29.0	13.0	0.0	0.0	0.0	0.0	0.0	0.0	0.0	0.0	0.0	0.0	0.0	0.0	0.0
05bc28d386a28efb108311cb6eac560b	0.0	0.0	0.0	0.0	0.0	0.0	0.0	0.0	0.0	0.0	0.0	0.0	0.0	0.0	0.0	22.0	0.0	43.0	0.0	0.0	0.0	13.0	0.0	0.0	0.0	0.0	0.0	0.0	0.0	0.0	0.0	0.0	0.0	0.0	0.0	0.0	0.0	0.0	0.0	0.0	0.0	0.0	0.0	0.0	0.0	0.0
6eadf694677fae0f573184caa87430e6	0.0	0.0	0.0	0.0	0.0	0.0	0.0	0.0	0.0	0.0	0.0	0.0	0.0	0.0	0.0	0.0	0.0	0.0	0.0	0.0	66.0	0.0	0.0	0.0	0.0	0.0	0.0	0.0	0.0	0.0	0.0	0.0	0.0	0.0	0.0	0.0	0.0	27.0	0.0	0.0	0.0	0.0	0.0	0.0	0.0	0.0
0458b98ac0ac154727e68d89e7c6ebc2	0.0	0.0	0.0	0.0	0.0	0.0	0.0	0.0	0.0	0.0	0.0	0.0	0.0	0.0	0.0	0.0	0.0	0.0	0.0	0.0	0.0	0.0	0.0	0.0	0.0	0.0	0.0	0.0	13.0	0.0	0.0	0.0	21.0	0.0	0.0	0.0	0.0	0.0	0.0	0.0	10.0	0.0	15.0	0.0	0.0	24.0
b19743115533cfe3e1e523e761d6c5b2	0.0	0.0	0.0	0.0	0.0	0.0	0.0	0.0	5.0	7.0	0.0	0.0	0.0	0.0	0.0	0.0	0.0	6.0	0.0	0.0	0.0	23.0	0.0	0.0	0.0	0.0	0.0	0.0	0.0	0.0	4.0	0.0	0.0	0.0	0.0	7.0	0.0	10.0	4.0	0.0	0.0	0.0	12.0	0.0	0.0	0.0
d25e5025c6627fefb2d1548b86e3d630	10.0	0.0	9.0	0.0	0.0	0.0	0.0	0.0	9.0	15.0	0.0	0.0	0.0	0.0	0.0	0.0	0.0	31.0	0.0	0.0	0.0	0.0	0.0	0.0	0.0	0.0	0.0	0.0	0.0	0.0	0.0	0.0	0.0	0.0	0.0	0.0	0.0	0.0	0.0	0.0	0.0	0.0	6.0	0.0	0.0	0.0
93c3354d27be27b78f9e985169ffd484	0.0	10.0	0.0	7.0	0.0	3.0	1.0	0.0	0.0	5.0	0.0	0.0	6.0	5.0	7.0	5.0	0.0	3.0	0.0	0.0	9.0	1.0	0.0	0.0	17.0	0.0	13.0	0.0	0.0	4.0	0.0	0.0	0.0	0.0	0.0	4.0	0.0	2.0	0.0	0.0	0.0	1.0	0.0	0.0	0.0	0.0
1fcd1a5f8327766aa13a0a06469b9b42	0.0	0.0	7.0	0.0	0.0	0.0	0.0	0.0	11.0	0.0	0.0	0.0	0.0	0.0	0.0	0.0	0.0	0.0	0.0	0.0	0.0	0.0	0.0	0.0	0.0	0.0	0.0	0.0	0.0	0.0	0.0	14.0	13.0	0.0	0.0	0.0	3.0	0.0	0.0	13.0	0.0	15.0	0.0	0.0	7.0	0.0
d8e4bf5c7b483c366976eb7ddafd79b1	0.0	0.0	0.0	10.0	0.0	0.0	0.0	0.0	8.0	0.0	0.0	0.0	0.0	0.0	0.0	0.0	0.0	0.0	0.0	0.0	0.0	0.0	0.0	0.0	31.0	0.0	23.0	0.0	0.0	0.0	0.0	0.0	20.0	0.0	0.0	0.0	0.0	0.0	0.0	0.0	0.0	0.0	0.0	0.0	26.0	0.0
b0b674e1ce0f9bfcbc815c19459fa881	0.0	0.0	0.0	0.0	0.0	0.0	11.0	0.0	0.0	4.0	0.0	0.0	0.0	0.0	0.0	0.0	0.0	0.0	17.0	0.0	0.0	6.0	5.0	0.0	9.0	6.0	0.0	0.0	0.0	0.0	6.0	0.0	0.0	0.0	0.0	11.0	0.0	0.0	6.0	9.0	0.0	16.0	0.0	0.0	0.0	0.0
de299e6b76bc7af3f40f1fc97b264d4d	0.0	0.0	0.0	0.0	0.0	0.0	0.0	10.0	0.0	0.0	0.0	0.0	0.0	0.0	0.0	17.0	0.0	0.0	0.0	16.0	0.0	0.0	0.0	0.0	0.0	0.0	0.0	0.0	0.0	0.0	18.0	0.0	0.0	0.0	0.0	0.0	2.0	8.0	0.0	0.0	0.0	0.0	5.0	0.0	0.0	0.0
9fe9202fa5b288c2cedbdeeaf8da6f15	14.0	0.0	0.0	0.0	0.0	14.0	0.0	26.0	0.0	0.0	0.0	0.0	11.0	0.0	0.0	0.0	0.0	0.0	0.0	0.0	0.0	0.0	0.0	0.0	0.0	0.0	0.0	0.0	0.0	0.0	0.0	0.0	0.0	0.0	0.0	0.0	0.0	8.0	0.0	0.0	0.0	0.0	13.0	0.0	0.0	0.0
6be6c9459e4012ef66062d8f2ad3c13b	12.0	0.0	0.0	11.0	0.0	0.0	12.0	0.0	4.0	0.0	0.0	0.0	5.0	4.0	12.0	0.0	0.0	1.0	0.0	0.0	0.0	0.0	0.0	0.0	6.0	9.0	7.0	0.0	0.0	8.0	0.0	0.0	0.0	0.0	0.0	0.0	0.0	0.0	0.0	5.0	7.0	5.0	0.0	0.0	0.0	0.0
b44aa9f4ac44a71a660aa7c8f7dc8b6e	0.0	0.0	28.0	0.0	0.0	0.0	0.0	0.0	0.0	0.0	0.0	0.0	0.0	0.0	0.0	0.0	0.0	0.0	0.0	35.0	0.0	0.0	0.0	0.0	0.0	0.0	0.0	34.0	0.0	0.0	0.0	0.0	0.0	0.0	0.0	0.0	0.0	0.0	0.0	0.0	0.0	20.0	0.0	0.0	0.0	0.0
41d33b0673d46055dc9b02f6a642e2cc	0.0	0.0	0.0	57.0	0.0	0.0	0.0	0.0	0.0	0.0	0.0	0.0	0.0	0.0	0.0	0.0	0.0	0.0	0.0	0.0	0.0	0.0	0.0	44.0	0.0	0.0	0.0	0.0	0.0	0.0	4.0	0.0	0.0	0.0	0.0	0.0	0.0	0.0	0.0	0.0	0.0	0.0	0.0	0.0	0.0	0.0
31c0a53c05377ba2b9f267d560394931	0.0	0.0	0.0	0.0	0.0	0.0	0.0	0.0	0.0	0.0	0.0	0.0	0.0	0.0	5.0	0.0	0.0	0.0	7.0	0.0	0.0	0.0	0.0	0.0	0.0	16.0	0.0	14.0	0.0	0.0	0.0	0.0	0.0	0.0	0.0	27.0	0.0	0.0	0.0	38.0	0.0	0.0	0.0	0.0	4.0	0.0
926507adaff0a58395d1b97efb5c7496	0.0	0.0	0.0	0.0	0.0	0.0	0.0	0.0	0.0	0.0	0.0	0.0	0.0	0.0	0.0	0.0	0.0	23.0	0.0	9.0	0.0	0.0	0.0	0.0	0.0	15.0	0.0	0.0	0.0	0.0	0.0	0.0	0.0	0.0	0.0	0.0	0.0	0.0	0.0	24.0	0.0	0.0	15.0	0.0	0.0	0.0
db34926bfbaa106c1fd8c05bd8e513e4	4.0	0.0	0.0	0.0	0.0	0.0	0.0	0.0	4.0	0.0	0.0	0.0	4.0	0.0	9.0	0.0	0.0	0.0	0.0	0.0	0.0	0.0	0.0	0.0	0.0	0.0	0.0	7.0	0.0	0.0	4.0	0.0	0.0	0.0	0.0	10.0	0.0	10.0	3.0	21.0	0.0	7.0	0.0	0.0	0.0	0.0
cacdd9055aa4c82167b2dd88564d4a27	0.0	0.0	0.0	0.0	5.0	0.0	0.0	0.0	0.0	0.0	0.0	0.0	0.0	0.0	0.0	0.0	0.0	0.0	0.0	0.0	0.0	0.0	17.0	0.0	0.0	8.0	0.0	0.0	0.0	0.0	0.0	0.0	0.0	0.0	0.0	5.0	0.0	6.0	27.0	0.0	0.0	0.0	0.0	17.0	0.0	0.0
70b37c80b8b3d3e9712375b700d670c0	0.0	0.0	0.0	0.0	0.0	64.0	50.0	0.0	0.0	0.0	0.0	0.0	0.0	0.0	0.0	0.0	0.0	0.0	0.0	0.0	0.0	0.0	0.0	0.0	0.0	0.0	0.0	0.0	0.0	0.0	0.0	0.0	0.0	0.0	0.0	0.0	11.0	0.0	11.0	0.0	0.0	0.0	0.0	0.0	0.0	0.0
783023b3488c56bed81d50db08cb3609	0.0	0.0	0.0	0.0	0.0	0.0	0.0	0.0	5.0	7.0	0.0	0.0	0.0	0.0	0.0	0.0	21.0	0.0	0.0	0.0	0.0	0.0	0.0	0.0	0.0	13.0	0.0	0.0	0.0	0.0	0.0	0.0	0.0	0.0	0.0	0.0	15.0	0.0	5.0	0.0	8.0	11.0	0.0	0.0	5.0	0.0
9e7d40e92eba94bfc948b9478c8dc966	0.0	0.0	0.0	0.0	0.0	0.0	0.0	0.0	0.0	0.0	0.0	0.0	0.0	0.0	15.0	0.0	0.0	0.0	0.0	0.0	5.0	0.0	0.0	0.0	0.0	23.0	0.0	42.0	0.0	0.0	0.0	0.0	0.0	0.0	0.0	0.0	0.0	9.0	0.0	0.0	0.0	11.0	0.0	0.0	0.0	0.0
5dcc62765e7faff577a847423e9cd4fc	0.0	22.0	0.0	0.0	0.0	0.0	0.0	0.0	0.0	10.0	0.0	0.0	0.0	0.0	0.0	20.0	0.0	0.0	0.0	0.0	0.0	0.0	0.0	0.0	0.0	0.0	0.0	0.0	0.0	0.0	0.0	0.0	0.0	0.0	0.0	16.0	0.0	0.0	0.0	16.0	0.0	0.0	0.0	0.0	0.0	0.0
a200ff57507db9c2ff4f4d89492c7014	0.0	0.0	0.0	0.0	21.0	0.0	0.0	0.0	0.0	0.0	0.0	0.0	7.0	0.0	0.0	0.0	0.0	0.0	0.0	19.0	0.0	0.0	0.0	0.0	0.0	0.0	0.0	0.0	0.0	0.0	0.0	0.0	25.0	0.0	0.0	0.0	0.0	0.0	0.0	0.0	0.0	0.0	0.0	38.0	0.0	0.0
acfff5557db7467d983a8347472a12af	0.0	0.0	0.0	0.0	0.0	6.0	0.0	0.0	0.0	0.0	0.0	0.0	0.0	0.0	6.0	0.0	0.0	4.0	0.0	0.0	0.0	0.0	7.0	0.0	16.0	0.0	0.0	9.0	0.0	0.0	0.0	0.0	0.0	0.0	0.0	0.0	0.0	4.0	0.0	79.0	0.0	0.0	0.0	0.0	0.0	0.0
ce729519f79a0c924aa443467e986856	0.0	0.0	0.0	0.0	0.0	0.0	0.0	0.0	0.0	0.0	0.0	0.0	0.0	0.0	0.0	0.0	0.0	0.0	0.0	0.0	0.0	0.0	29.0	0.0	0.0	0.0	0.0	0.0	0.0	0.0	22.0	0.0	0.0	0.0	0.0	0.0	24.0	0.0	0.0	0.0	0.0	0.0	0.0	0.0	0.0	0.0
4affcd5d334a65aa63d1225a98c02f0e	0.0	0.0	0.0	0.0	0.0	0.0	0.0	0.0	0.0	0.0	0.0	0.0	0.0	0.0	0.0	0.0	0.0	0.0	0.0	0.0	0.0	0.0	0.0	0.0	0.0	0.0	0.0	0.0	0.0	0.0	11.0	0.0	7.0	0.0	0.0	0.0	0.0	0.0	7.0	9.0	0.0	13.0	0.0	0.0	11.0	0.0
5f87573c7e6f95ed27b6d83c8e5d95f7	0.0	0.0	0.0	0.0	0.0	0.0	0.0	0.0	0.0	0.0	0.0	0.0	0.0	0.0	0.0	0.0	0.0	0.0	0.0	0.0	0.0	0.0	0.0	0.0	0.0	0.0	0.0	0.0	0.0	0.0	0.0	0.0	0.0	0.0	0.0	30.0	0.0	0.0	0.0	0.0	0.0	31.0	0.0	0.0	0.0	20.0
ca3b98670bb2236348bc819e6427dc49	0.0	8.0	0.0	0.0	0.0	0.0	0.0	0.0	0.0	7.0	0.0	0.0	0.0	0.0	0.0	0.0	0.0	2.0	0.0	0.0	0.0	0.0	11.0	5.0	0.0	0.0	0.0	0.0	0.0	0.0	6.0	0.0	0.0	0.0	0.0	0.0	5.0	0.0	3.0	16.0	0.0	4.0	9.0	0.0	0.0	0.0
1c6a8d6170f4f27f2d59376651d9c48e	0.0	6.0	0.0	0.0	18.0	0.0	0.0	21.0	0.0	19.0	24.0	0.0	0.0	0.0	0.0	14.0	0.0	0.0	0.0	0.0	0.0	0.0	0.0	0.0	0.0	0.0	20.0	0.0	0.0	0.0	0.0	0.0	0.0	0.0	0.0	0.0	0.0	0.0	0.0	0.0	0.0	0.0	0.0	0.0	0.0	0.0
8a5975213d926bb083bd2674263f90d5	0.0	0.0	29.0	0.0	17.0	0.0	0.0	0.0	0.0	0.0	0.0	0.0	0.0	0.0	0.0	13.0	0.0	0.0	0.0	0.0	0.0	0.0	0.0	0.0	0.0	0.0	0.0	0.0	0.0	0.0	0.0	0.0	0.0	0.0	0.0	21.0	0.0	15.0	0.0	0.0	0.0	0.0	6.0	0.0	0.0	0.0
f45aab0376f94809a94cbebda52e5c94	0.0	0.0	10.0	0.0	0.0	7.0	0.0	0.0	0.0	0.0	0.0	0.0	13.0	0.0	0.0	6.0	0.0	0.0	0.0	0.0	0.0	0.0	0.0	0.0	0.0	0.0	0.0	0.0	0.0	0.0	0.0	9.0	0.0	22.0	15.0	0.0	8.0	0.0	0.0	0.0	0.0	0.0	0.0	0.0	7.0	0.0
bdd9e177a0b54128c9c4761df74e9043	0.0	0.0	0.0	4.0	0.0	0.0	0.0	0.0	0.0	0.0	0.0	0.0	0.0	0.0	0.0	0.0	0.0	0.0	26.0	0.0	0.0	0.0	0.0	0.0	0.0	0.0	0.0	0.0	0.0	0.0	0.0	0.0	0.0	0.0	0.0	0.0	27.0	3.0	7.0	27.0	0.0	0.0	0.0	0.0	0.0	12.0
67ef9efb4e70865f022e5a3e75f4b07a	0.0	0.0	0.0	0.0	0.0	0.0	0.0	0.0	0.0	0.0	0.0	0.0	0.0	0.0	0.0	0.0	0.0	0.0	21.0	0.0	0.0	0.0	0.0	0.0	0.0	0.0	0.0	0.0	29.0	0.0	15.0	0.0	19.0	0.0	0.0	0.0	0.0	4.0	0.0	0.0	0.0	0.0	0.0	0.0	0.0	0.0
9827600eadc534a994aefa3186bd02d3	0.0	0.0	0.0	0.0	0.0	0.0	0.0	0.0	0.0	0.0	0.0	0.0	0.0	0.0	0.0	0.0	0.0	0.0	0.0	0.0	0.0	0.0	0.0	0.0	0.0	0.0	0.0	0.0	0.0	0.0	0.0	0.0	0.0	0.0	0.0	29.0	0.0	0.0	0.0	72.0	0.0	0.0	0.0	0.0	0.0	0.0
2e2a4798877395daec8b92765fcdf077	0.0	27.0	9.0	0.0	0.0	0.0	0.0	0.0	0.0	0.0	18.0	0.0	0.0	0.0	0.0	17.0	0.0	0.0	0.0	0.0	9.0	0.0	0.0	0.0	0.0	0.0	0.0	0.0	0.0	0.0	0.0	12.0	0.0	0.0	0.0	0.0	0.0	0.0	0.0	0.0	0.0	0.0	0.0	0.0	0.0	0.0
0251f4d4dbfa45686149b8f3433c0034	0.0	0.0	0.0	0.0	0.0	0.0	0.0	0.0	14.0	7.0	0.0	0.0	0.0	0.0	0.0	0.0	0.0	0.0	0.0	0.0	0.0	0.0	0.0	0.0	0.0	0.0	0.0	12.0	0.0	0.0	0.0	9.0	7.0	0.0	0.0	0.0	0.0	0.0	0.0	16.0	12.0	0.0	0.0	0.0	7.0	0.0
e83577713660c303fd2a733d6598d827	0.0	0.0	0.0	0.0	0.0	0.0	0.0	0.0	13.0	0.0	10.0	0.0	0.0	13.0	0.0	0.0	0.0	0.0	0.0	0.0	0.0	0.0	0.0	0.0	0.0	0.0	0.0	0.0	16.0	0.0	5.0	0.0	0.0	0.0	0.0	0.0	8.0	0.0	6.0	11.0	0.0	8.0	0.0	0.0	0.0	0.0
aa41fc5634be6e9f2631dd028e75d118	0.0	0.0	0.0	0.0	0.0	0.0	0.0	0.0	1.0	0.0	0.0	0.0	0.0	0.0	0.0	0.0	0.0	5.0	0.0	0.0	6.0	0.0	0.0	0.0	0.0	0.0	0.0	0.0	11.0	0.0	7.0	0.0	0.0	0.0	0.0	7.0	0.0	0.0	3.0	0.0	0.0	0.0	6.0	0.0	17.0	0.0
99811b10c669df8e9758cf654a42fad9	0.0	22.0	0.0	0.0	0.0	0.0	0.0	0.0	0.0	0.0	53.0	0.0	0.0	0.0	23.0	0.0	0.0	0.0	0.0	0.0	0.0	0.0	0.0	0.0	0.0	0.0	0.0	0.0	0.0	0.0	0.0	0.0	0.0	0.0	0.0	0.0	0.0	0.0	0.0	0.0	0.0	0.0	0.0	0.0	0.0	0.0
be104278cb6fa2dabfe80c0cb6d92895	0.0	0.0	0.0	0.0	0.0	17.0	0.0	0.0	12.0	0.0	0.0	0.0	13.0	0.0	0.0	0.0	0.0	6.0	0.0	0.0	0.0	0.0	0.0	0.0	0.0	10.0	0.0	0.0	0.0	0.0	0.0	0.0	0.0	14.0	18.0	0.0	0.0	0.0	0.0	0.0	0.0	0.0	0.0	0.0	0.0	0.0
f58306aa80eed1265764854beea6a4f0	0.0	0.0	0.0	0.0	0.0	0.0	0.0	0.0	64.0	6.0	0.0	0.0	7.0	0.0	0.0	0.0	0.0	0.0	0.0	0.0	0.0	0.0	0.0	0.0	0.0	0.0	0.0	0.0	0.0	0.0	0.0	0.0	0.0	0.0	0.0	0.0	0.0	0.0	0.0	0.0	0.0	0.0	0.0	0.0	0.0	0.0
fcb2e7a7ae3fb50bbfc61fefcb2cc2f2	0.0	0.0	0.0	0.0	0.0	0.0	0.0	0.0	0.0	0.0	0.0	0.0	0.0	0.0	0.0	0.0	0.0	0.0	0.0	0.0	0.0	0.0	0.0	0.0	0.0	0.0	0.0	0.0	7.0	25.0	0.0	13.0	0.0	0.0	0.0	0.0	0.0	0.0	0.0	10.0	0.0	13.0	0.0	0.0	16.0	15.0
e6f37118df802f79377e8065be930320	0.0	12.0	0.0	0.0	0.0	23.0	0.0	0.0	0.0	0.0	11.0	0.0	0.0	0.0	0.0	26.0	0.0	0.0	0.0	0.0	11.0	0.0	0.0	0.0	0.0	0.0	0.0	0.0	0.0	0.0	0.0	0.0	0.0	0.0	0.0	0.0	0.0	14.0	0.0	0.0	0.0	0.0	0.0	0.0	0.0	0.0
b1040a47a0276551f1a0722d71a07f11	0.0	7.0	0.0	0.0	21.0	0.0	0.0	0.0	0.0	6.0	0.0	0.0	0.0	0.0	0.0	0.0	0.0	5.0	0.0	0.0	0.0	13.0	0.0	0.0	0.0	0.0	0.0	0.0	0.0	0.0	0.0	0.0	0.0	0.0	0.0	0.0	7.0	11.0	14.0	0.0	0.0	0.0	0.0	0.0	0.0	0.0
a4b11d418e6bdcd4d02f751f11a48054	0.0	0.0	33.0	0.0	0.0	4.0	0.0	0.0	0.0	0.0	0.0	0.0	0.0	0.0	0.0	0.0	0.0	0.0	0.0	0.0	0.0	0.0	0.0	0.0	0.0	0.0	0.0	0.0	0.0	0.0	0.0	0.0	0.0	0.0	0.0	0.0	0.0	0.0	0.0	0.0	0.0	0.0	0.0	0.0	49.0	0.0
b9e8dfbde66176f46d5dfb3d94b02862	0.0	0.0	0.0	0.0	0.0	0.0	0.0	0.0	7.0	0.0	0.0	0.0	0.0	0.0	0.0	0.0	0.0	6.0	0.0	0.0	0.0	0.0	0.0	0.0	60.0	0.0	0.0	0.0	13.0	0.0	18.0	0.0	0.0	0.0	0.0	0.0	0.0	0.0	0.0	0.0	0.0	0.0	0.0	0.0	0.0	0.0
cb989c5ec59716cc89aa94a7eaa41ce5	8.0	0.0	0.0	0.0	0.0	0.0	0.0	0.0	0.0	0.0	0.0	0.0	3.0	30.0	0.0	14.0	0.0	0.0	0.0	0.0	0.0	0.0	0.0	0.0	0.0	0.0	2.0	0.0	0.0	0.0	0.0	0.0	0.0	0.0	0.0	0.0	0.0	25.0	0.0	0.0	0.0	0.0	6.0	0.0	0.0	0.0
5d3e91e10154760fd74c7d6f5419bcd2	0.0	0.0	0.0	28.0	0.0	0.0	0.0	0.0	19.0	0.0	0.0	0.0	13.0	0.0	0.0	0.0	0.0	0.0	0.0	0.0	0.0	0.0	0.0	0.0	0.0	0.0	0.0	0.0	0.0	0.0	0.0	0.0	0.0	0.0	0.0	9.0	0.0	0.0	0.0	0.0	0.0	0.0	0.0	0.0	0.0	0.0
8da737506a969c11aa873bf9d1d2746c	0.0	0.0	0.0	0.0	0.0	0.0	0.0	0.0	0.0	0.0	0.0	0.0	0.0	0.0	0.0	0.0	0.0	6.0	0.0	0.0	0.0	0.0	0.0	13.0	0.0	0.0	0.0	0.0	0.0	0.0	11.0	0.0	0.0	0.0	0.0	15.0	0.0	0.0	10.0	0.0	0.0	0.0	0.0	0.0	0.0	0.0
2e80dd59621f3822a0c9b745a838bc89	0.0	0.0	0.0	0.0	0.0	0.0	0.0	0.0	0.0	0.0	0.0	0.0	0.0	0.0	0.0	0.0	0.0	0.0	0.0	0.0	0.0	0.0	0.0	0.0	0.0	0.0	0.0	0.0	0.0	0.0	34.0	0.0	0.0	0.0	0.0	0.0	20.0	11.0	0.0	0.0	0.0	0.0	0.0	0.0	0.0	0.0
57995958d08db49bf2d441f26e4a4f30	10.0	0.0	0.0	0.0	0.0	0.0	23.0	0.0	0.0	5.0	0.0	0.0	0.0	0.0	0.0	0.0	0.0	0.0	0.0	0.0	0.0	0.0	0.0	0.0	0.0	0.0	0.0	35.0	0.0	0.0	0.0	0.0	8.0	0.0	0.0	0.0	0.0	6.0	8.0	0.0	0.0	0.0	0.0	5.0	0.0	0.0
4cb00dc5b18aa4aacab4a625cc6384ba	0.0	0.0	0.0	0.0	0.0	0.0	10.0	0.0	0.0	0.0	0.0	0.0	0.0	0.0	0.0	0.0	0.0	0.0	0.0	0.0	0.0	0.0	11.0	0.0	0.0	0.0	0.0	14.0	9.0	8.0	11.0	6.0	1.0	0.0	0.0	0.0	12.0	0.0	0.0	0.0	0.0	6.0	0.0	0.0	3.0	8.0
622d497f17f4f89917b5275af10374cd	0.0	0.0	0.0	0.0	0.0	0.0	0.0	0.0	12.0	24.0	20.0	14.0	0.0	0.0	0.0	0.0	0.0	0.0	0.0	0.0	0.0	0.0	0.0	0.0	0.0	0.0	17.0	0.0	0.0	0.0	0.0	0.0	0.0	0.0	0.0	0.0	0.0	0.0	0.0	0.0	0.0	0.0	0.0	0.0	0.0	0.0
a233bfbb63da17c22c35bd0ff6c34348	0.0	0.0	0.0	0.0	0.0	0.0	0.0	0.0	0.0	0.0	0.0	0.0	0.0	0.0	0.0	0.0	0.0	8.0	0.0	19.0	0.0	0.0	0.0	0.0	0.0	0.0	19.0	0.0	0.0	0.0	6.0	0.0	0.0	0.0	0.0	0.0	0.0	0.0	0.0	0.0	0.0	0.0	7.0	0.0	8.0	0.0
decf8036f218436e11ca3a72005cd9ab	0.0	0.0	0.0	0.0	0.0	0.0	0.0	0.0	0.0	0.0	0.0	0.0	0.0	0.0	0.0	0.0	0.0	0.0	0.0	0.0	0.0	0.0	0.0	0.0	30.0	0.0	0.0	0.0	0.0	30.0	0.0	0.0	0.0	8.0	7.0	0.0	0.0	0.0	22.0	0.0	0.0	11.0	0.0	0.0	0.0	0.0
7554dfedfab921e578d7614b10dfe42c	0.0	11.0	0.0	0.0	0.0	0.0	0.0	0.0	8.0	6.0	0.0	0.0	13.0	0.0	0.0	0.0	0.0	2.0	0.0	0.0	0.0	0.0	10.0	0.0	0.0	0.0	0.0	0.0	0.0	0.0	0.0	0.0	0.0	0.0	0.0	0.0	0.0	7.0	13.0	0.0	0.0	0.0	0.0	0.0	8.0	0.0
291f9cad519e851804932ca092aaf91d	0.0	6.0	0.0	0.0	0.0	0.0	0.0	0.0	0.0	0.0	0.0	28.0	0.0	0.0	0.0	0.0	0.0	0.0	18.0	0.0	0.0	0.0	0.0	0.0	0.0	0.0	0.0	0.0	0.0	0.0	12.0	0.0	0.0	0.0	0.0	0.0	22.0	2.0	0.0	0.0	0.0	0.0	0.0	0.0	0.0	0.0
dd3ee71d8935dd0c6e225076baaa6712	0.0	0.0	10.0	0.0	0.0	0.0	0.0	0.0	0.0	8.0	0.0	0.0	0.0	0.0	0.0	0.0	0.0	4.0	0.0	0.0	0.0	0.0	0.0	0.0	0.0	0.0	0.0	8.0	12.0	0.0	0.0	0.0	8.0	0.0	0.0	0.0	11.0	3.0	3.0	0.0	0.0	8.0	0.0	0.0	0.0	5.0
a9cfc02e5ff9742c7ee0a174e716cf89	0.0	0.0	0.0	0.0	0.0	0.0	0.0	0.0	7.0	8.0	0.0	0.0	0.0	32.0	0.0	0.0	0.0	0.0	0.0	0.0	0.0	0.0	0.0	0.0	0.0	13.0	0.0	0.0	0.0	0.0	0.0	0.0	0.0	0.0	0.0	0.0	0.0	9.0	6.0	0.0	12.0	0.0	0.0	0.0	0.0	0.0
22aacf56b6fe9ed0820a17aebe34c614	0.0	0.0	0.0	0.0	0.0	0.0	0.0	0.0	0.0	0.0	0.0	0.0	5.0	0.0	0.0	0.0	0.0	5.0	0.0	15.0	0.0	0.0	2.0	0.0	0.0	0.0	0.0	9.0	0.0	0.0	0.0	9.0	15.0	16.0	14.0	0.0	0.0	0.0	0.0	0.0	0.0	0.0	6.0	0.0	0.0	0.0
01f9395ee76e05b6e0dbe2592ba7b1a8	0.0	0.0	0.0	0.0	0.0	0.0	0.0	0.0	0.0	0.0	0.0	0.0	0.0	0.0	0.0	0.0	0.0	0.0	21.0	0.0	0.0	0.0	0.0	0.0	0.0	5.0	0.0	0.0	0.0	34.0	0.0	0.0	0.0	0.0	0.0	10.0	0.0	0.0	4.0	0.0	0.0	19.0	0.0	0.0	0.0	0.0
b647356d64a1c2c7fd7658a4baa90dd1	7.0	0.0	0.0	0.0	0.0	0.0	0.0	0.0	0.0	0.0	0.0	0.0	0.0	18.0	0.0	0.0	0.0	11.0	0.0	0.0	0.0	0.0	0.0	22.0	0.0	8.0	0.0	0.0	0.0	0.0	0.0	0.0	0.0	0.0	0.0	0.0	0.0	0.0	3.0	0.0	0.0	0.0	0.0	15.0	0.0	0.0
d568788c60ca06e77a9b7e19b6b3b903	0.0	35.0	0.0	0.0	14.0	0.0	0.0	12.0	0.0	4.0	0.0	0.0	0.0	0.0	0.0	11.0	0.0	0.0	0.0	0.0	0.0	0.0	0.0	0.0	0.0	0.0	0.0	0.0	0.0	0.0	0.0	0.0	0.0	0.0	0.0	0.0	0.0	9.0	0.0	0.0	0.0	0.0	0.0	0.0	0.0	0.0
d7617005914a6ad0dacb4734d102714d	0.0	4.0	0.0	0.0	0.0	0.0	0.0	0.0	0.0	15.0	0.0	0.0	0.0	0.0	0.0	0.0	0.0	0.0	0.0	0.0	0.0	0.0	0.0	0.0	0.0	0.0	0.0	0.0	0.0	0.0	0.0	5.0	0.0	17.0	16.0	0.0	0.0	0.0	0.0	0.0	0.0	17.0	0.0	0.0	0.0	15.0
832e7c01a7910586042f09fdc34be195	14.0	5.0	0.0	0.0	0.0	0.0	0.0	0.0	8.0	0.0	0.0	0.0	0.0	0.0	0.0	0.0	10.0	8.0	0.0	0.0	18.0	0.0	0.0	0.0	5.0	0.0	0.0	0.0	0.0	0.0	3.0	0.0	0.0	0.0	0.0	0.0	0.0	0.0	7.0	0.0	0.0	7.0	0.0	0.0	0.0	0.0
33533ce677dae932330379a76e4fe227	5.0	2.0	0.0	0.0	0.0	0.0	0.0	0.0	8.0	0.0	0.0	3.0	16.0	2.0	0.0	0.0	0.0	0.0	0.0	0.0	30.0	0.0	0.0	0.0	0.0	0.0	24.0	0.0	0.0	0.0	0.0	0.0	2.0	0.0	0.0	0.0	0.0	0.0	0.0	0.0	0.0	2.0	0.0	0.0	0.0	0.0
3e6f0d567e505bb3be832fa227defcd4	5.0	0.0	0.0	0.0	0.0	0.0	0.0	0.0	0.0	0.0	0.0	17.0	0.0	0.0	0.0	0.0	0.0	0.0	0.0	0.0	13.0	0.0	0.0	0.0	0.0	0.0	0.0	0.0	0.0	0.0	0.0	0.0	0.0	0.0	0.0	0.0	0.0	24.0	0.0	0.0	0.0	9.0	0.0	0.0	0.0	0.0
c3421a8ad81a57f53e922c02e194ff6f	0.0	4.0	0.0	11.0	0.0	0.0	0.0	12.0	0.0	0.0	0.0	0.0	0.0	0.0	0.0	0.0	0.0	0.0	0.0	0.0	0.0	0.0	4.0	0.0	0.0	0.0	0.0	0.0	0.0	0.0	6.0	0.0	8.0	0.0	0.0	0.0	0.0	6.0	0.0	0.0	0.0	0.0	3.0	0.0	10.0	0.0
84d0990d7666c245b205037fc0c3ef54	0.0	0.0	0.0	0.0	16.0	18.0	0.0	17.0	0.0	0.0	0.0	0.0	0.0	0.0	0.0	0.0	0.0	0.0	0.0	16.0	0.0	0.0	0.0	0.0	0.0	16.0	0.0	0.0	0.0	18.0	0.0	0.0	0.0	7.0	5.0	0.0	0.0	0.0	0.0	0.0	0.0	6.0	0.0	0.0	0.0	0.0
89f63772a8a8087e12d4a4b1aa91b201	0.0	0.0	0.0	0.0	0.0	0.0	0.0	0.0	0.0	8.0	13.0	0.0	0.0	0.0	0.0	11.0	0.0	5.0	0.0	0.0	12.0	0.0	0.0	0.0	0.0	0.0	0.0	0.0	0.0	0.0	0.0	0.0	0.0	0.0	0.0	0.0	9.0	7.0	0.0	0.0	0.0	0.0	0.0	26.0	0.0	0.0
be5a08610c8a724beb8dbd4c3d7f31bc	0.0	0.0	0.0	0.0	0.0	0.0	0.0	0.0	0.0	0.0	0.0	0.0	0.0	0.0	0.0	0.0	0.0	28.0	0.0	0.0	0.0	0.0	0.0	0.0	29.0	0.0	0.0	0.0	0.0	0.0	17.0	0.0	0.0	0.0	0.0	0.0	0.0	0.0	0.0	0.0	0.0	0.0	0.0	0.0	0.0	0.0
31dd76c5ec3e581585f5635aba7a65fe	18.0	0.0	0.0	0.0	0.0	0.0	0.0	0.0	0.0	0.0	0.0	0.0	8.0	4.0	0.0	40.0	0.0	0.0	0.0	0.0	0.0	0.0	0.0	0.0	0.0	0.0	0.0	0.0	0.0	0.0	0.0	0.0	4.0	0.0	0.0	0.0	0.0	0.0	0.0	18.0	0.0	0.0	0.0	0.0	0.0	0.0
4043f7ecb3a5b1cadad0cd57f8c0605c	0.0	0.0	7.0	0.0	0.0	0.0	0.0	3.0	2.0	0.0	0.0	0.0	2.0	12.0	0.0	0.0	0.0	5.0	0.0	0.0	0.0	0.0	0.0	0.0	0.0	0.0	0.0	0.0	0.0	0.0	0.0	6.0	0.0	9.0	8.0	0.0	7.0	0.0	5.0	0.0	0.0	9.0	0.0	0.0	0.0	0.0
a538eda2b3f4dad58d4a209af9eee8c3	0.0	0.0	0.0	0.0	0.0	0.0	0.0	0.0	0.0	13.0	0.0	0.0	0.0	0.0	0.0	0.0	0.0	0.0	0.0	0.0	0.0	0.0	23.0	0.0	0.0	0.0	0.0	0.0	0.0	0.0	16.0	0.0	0.0	0.0	0.0	0.0	0.0	0.0	0.0	0.0	0.0	16.0	0.0	0.0	0.0	0.0
3bb322cfef5f5b7ab0f851318be66d37	0.0	0.0	0.0	0.0	0.0	0.0	0.0	0.0	0.0	0.0	0.0	0.0	4.0	0.0	0.0	0.0	0.0	0.0	23.0	0.0	0.0	0.0	0.0	0.0	0.0	0.0	0.0	0.0	0.0	0.0	0.0	16.0	7.0	0.0	0.0	0.0	0.0	0.0	0.0	0.0	0.0	0.0	10.0	0.0	11.0	23.0
30eab9789d0be20bb85c594313c38a81	0.0	0.0	0.0	0.0	0.0	0.0	0.0	0.0	0.0	0.0	0.0	0.0	0.0	0.0	0.0	0.0	0.0	0.0	0.0	0.0	0.0	0.0	0.0	0.0	35.0	0.0	0.0	0.0	0.0	43.0	12.0	0.0	0.0	0.0	0.0	8.0	0.0	0.0	0.0	0.0	0.0	0.0	0.0	0.0	0.0	0.0
2987c4db0d951ff2754824eb9c65c8a9	33.0	16.0	0.0	0.0	0.0	0.0	0.0	0.0	0.0	0.0	0.0	0.0	0.0	0.0	0.0	0.0	0.0	0.0	0.0	0.0	0.0	0.0	0.0	22.0	0.0	0.0	0.0	0.0	0.0	0.0	0.0	0.0	0.0	0.0	0.0	0.0	0.0	14.0	0.0	0.0	0.0	0.0	0.0	0.0	0.0	0.0
ad74a1c85716fe04f1b3c983905527d3	0.0	33.0	0.0	0.0	0.0	0.0	0.0	31.0	0.0	0.0	23.0	0.0	0.0	0.0	0.0	0.0	0.0	0.0	0.0	0.0	0.0	0.0	0.0	0.0	0.0	0.0	0.0	0.0	0.0	0.0	0.0	0.0	0.0	0.0	0.0	0.0	0.0	0.0	0.0	0.0	0.0	9.0	0.0	0.0	0.0	0.0
148dfb508ffa2d4de9a43497b99da611	0.0	15.0	0.0	0.0	0.0	0.0	0.0	0.0	6.0	0.0	0.0	0.0	7.0	0.0	0.0	12.0	19.0	6.0	0.0	0.0	0.0	0.0	4.0	0.0	0.0	0.0	0.0	0.0	0.0	0.0	0.0	0.0	0.0	0.0	0.0	0.0	0.0	5.0	0.0	0.0	0.0	0.0	0.0	0.0	0.0	0.0
0db35dba4056184c42586528b0974295	0.0	10.0	0.0	0.0	0.0	0.0	0.0	0.0	0.0	7.0	0.0	48.0	0.0	0.0	0.0	0.0	0.0	6.0	0.0	0.0	0.0	0.0	0.0	0.0	0.0	7.0	0.0	0.0	0.0	0.0	0.0	0.0	0.0	0.0	0.0	5.0	0.0	0.0	0.0	0.0	0.0	0.0	0.0	0.0	0.0	0.0
cf1bebfb7827bf64f247dcff7da5ae02	0.0	0.0	0.0	12.0	0.0	24.0	0.0	7.0	17.0	0.0	0.0	0.0	4.0	12.0	5.0	0.0	0.0	0.0	0.0	0.0	0.0	0.0	0.0	0.0	9.0	0.0	0.0	0.0	0.0	0.0	0.0	12.0	0.0	0.0	0.0	0.0	0.0	0.0	0.0	0.0	0.0	0.0	8.0	0.0	0.0	0.0
d9f5add027e4ed9faddd4b63c6eb8a3c	0.0	0.0	0.0	0.0	0.0	0.0	0.0	0.0	0.0	0.0	0.0	0.0	0.0	0.0	0.0	0.0	0.0	0.0	0.0	0.0	0.0	0.0	0.0	0.0	0.0	9.0	0.0	28.0	0.0	0.0	0.0	0.0	0.0	20.0	18.0	0.0	0.0	0.0	0.0	0.0	0.0	0.0	0.0	15.0	17.0	0.0
2f44fbf8a7d5fcfdcc18dae93543996c	3.0	7.0	0.0	6.0	0.0	0.0	0.0	19.0	11.0	3.0	0.0	13.0	8.0	0.0	0.0	0.0	0.0	0.0	0.0	0.0	0.0	0.0	0.0	0.0	9.0	0.0	0.0	0.0	0.0	0.0	0.0	0.0	0.0	0.0	0.0	0.0	0.0	0.0	9.0	0.0	0.0	0.0	0.0	0.0	0.0	0.0
1a0041f04e638f4be9526fd50253b94f	0.0	0.0	0.0	0.0	49.0	0.0	0.0	0.0	27.0	16.0	0.0	0.0	0.0	0.0	0.0	0.0	0.0	0.0	0.0	0.0	0.0	0.0	0.0	0.0	0.0	0.0	0.0	0.0	0.0	0.0	0.0	0.0	0.0	0.0	0.0	0.0	0.0	0.0	0.0	0.0	0.0	0.0	0.0	0.0	0.0	0.0
46b6c88a741b8834f9a91c0491458ecf	0.0	0.0	0.0	0.0	0.0	0.0	0.0	0.0	0.0	0.0	0.0	0.0	0.0	0.0	0.0	0.0	0.0	0.0	0.0	0.0	0.0	5.0	0.0	0.0	0.0	0.0	0.0	0.0	0.0	0.0	10.0	0.0	0.0	0.0	0.0	0.0	7.0	0.0	2.0	0.0	0.0	0.0	29.0	0.0	7.0	0.0
7134196c774572d3c367ede5f8979666	0.0	41.0	0.0	0.0	0.0	0.0	0.0	0.0	0.0	0.0	10.0	0.0	0.0	0.0	0.0	0.0	0.0	0.0	0.0	0.0	0.0	0.0	0.0	0.0	0.0	0.0	0.0	0.0	0.0	0.0	0.0	0.0	0.0	0.0	0.0	0.0	0.0	0.0	0.0	0.0	0.0	0.0	12.0	0.0	0.0	0.0
7e2080160ceff7043d8f7020ac4a67d9	0.0	0.0	23.0	0.0	0.0	14.0	0.0	0.0	0.0	0.0	0.0	27.0	12.0	0.0	0.0	0.0	0.0	0.0	0.0	0.0	0.0	0.0	0.0	0.0	0.0	0.0	0.0	0.0	0.0	0.0	12.0	6.0	0.0	0.0	0.0	0.0	0.0	4.0	0.0	0.0	0.0	0.0	0.0	0.0	0.0	0.0
26623fbe4217e3d89bfd2b60e5e3825d	0.0	0.0	0.0	0.0	0.0	0.0	10.0	0.0	0.0	0.0	0.0	0.0	0.0	12.0	14.0	0.0	0.0	0.0	0.0	0.0	0.0	0.0	0.0	0.0	0.0	0.0	0.0	0.0	0.0	34.0	0.0	0.0	0.0	0.0	0.0	14.0	8.0	0.0	0.0	0.0	6.0	0.0	6.0	0.0	0.0	0.0
1e5ccc82b05d1ae7262cfd4adbe0368d	0.0	0.0	0.0	0.0	0.0	0.0	0.0	10.0	8.0	7.0	6.0	8.0	6.0	0.0	0.0	0.0	0.0	0.0	0.0	0.0	0.0	0.0	0.0	12.0	0.0	0.0	8.0	0.0	0.0	0.0	0.0	0.0	2.0	0.0	0.0	10.0	0.0	2.0	0.0	0.0	7.0	0.0	0.0	0.0	0.0	0.0
ee862cf3815c7ea540d0e9a268d172b4	0.0	0.0	0.0	0.0	0.0	0.0	0.0	0.0	16.0	0.0	0.0	0.0	0.0	0.0	0.0	0.0	0.0	4.0	0.0	0.0	0.0	0.0	0.0	0.0	0.0	0.0	0.0	0.0	0.0	15.0	0.0	0.0	0.0	0.0	0.0	9.0	0.0	0.0	7.0	14.0	10.0	10.0	0.0	0.0	0.0	0.0
24d242754099bc28005de0fdcfd45298	0.0	0.0	0.0	0.0	0.0	0.0	0.0	0.0	8.0	0.0	0.0	0.0	0.0	0.0	0.0	0.0	0.0	0.0	0.0	0.0	14.0	0.0	7.0	9.0	17.0	0.0	0.0	0.0	0.0	0.0	6.0	0.0	11.0	0.0	0.0	2.0	0.0	0.0	0.0	0.0	0.0	5.0	0.0	0.0	0.0	0.0
bc572fad65f50013818b5c23a9f371bd	0.0	0.0	0.0	0.0	0.0	0.0	0.0	0.0	6.0	0.0	0.0	0.0	0.0	0.0	0.0	0.0	0.0	2.0	0.0	0.0	0.0	0.0	0.0	0.0	0.0	0.0	0.0	0.0	0.0	0.0	5.0	0.0	0.0	20.0	17.0	0.0	0.0	0.0	0.0	0.0	0.0	13.0	0.0	15.0	4.0	0.0
8a725bf472be44cb8850e66e8f73861d	0.0	0.0	0.0	0.0	0.0	0.0	0.0	0.0	0.0	3.0	0.0	28.0	0.0	0.0	0.0	0.0	0.0	12.0	0.0	0.0	0.0	0.0	0.0	0.0	0.0	0.0	0.0	0.0	0.0	0.0	9.0	0.0	0.0	0.0	0.0	0.0	7.0	0.0	0.0	0.0	0.0	0.0	0.0	0.0	15.0	0.0
0a4f214c40ed74419acdfacdaa15e7ea	0.0	0.0	0.0	0.0	0.0	0.0	0.0	0.0	0.0	0.0	0.0	0.0	0.0	0.0	0.0	0.0	20.0	31.0	0.0	0.0	0.0	0.0	0.0	0.0	0.0	0.0	0.0	0.0	0.0	0.0	0.0	0.0	7.0	0.0	0.0	0.0	0.0	0.0	0.0	0.0	0.0	0.0	0.0	0.0	0.0	0.0
7eaa5b39cd0ba9835b5dd24e80df354e	0.0	0.0	0.0	0.0	0.0	0.0	0.0	0.0	0.0	0.0	0.0	0.0	0.0	0.0	0.0	0.0	0.0	0.0	0.0	0.0	27.0	0.0	0.0	0.0	0.0	0.0	0.0	0.0	0.0	0.0	0.0	0.0	22.0	0.0	0.0	16.0	0.0	0.0	0.0	0.0	0.0	0.0	0.0	29.0	0.0	0.0
629fd7cc4770a69abb2459d07c85c3f9	0.0	35.0	0.0	0.0	0.0	0.0	0.0	13.0	0.0	0.0	0.0	10.0	11.0	0.0	0.0	11.0	0.0	4.0	0.0	0.0	0.0	0.0	0.0	0.0	0.0	0.0	0.0	0.0	0.0	0.0	0.0	0.0	0.0	0.0	0.0	0.0	0.0	0.0	0.0	0.0	0.0	0.0	0.0	0.0	0.0	0.0
05f7e2b9164707b679f385dce559418a	0.0	0.0	20.0	0.0	0.0	0.0	0.0	0.0	0.0	0.0	0.0	0.0	6.0	0.0	0.0	12.0	0.0	0.0	0.0	11.0	0.0	0.0	0.0	0.0	0.0	0.0	0.0	0.0	0.0	0.0	11.0	0.0	0.0	0.0	0.0	17.0	0.0	0.0	0.0	0.0	0.0	0.0	0.0	0.0	0.0	0.0
b6d6f8fae73529c8aa7297f4573bb412	0.0	0.0	0.0	0.0	0.0	0.0	0.0	0.0	0.0	12.0	0.0	0.0	0.0	26.0	0.0	0.0	0.0	0.0	0.0	0.0	0.0	0.0	0.0	0.0	0.0	0.0	0.0	0.0	0.0	0.0	0.0	0.0	0.0	0.0	0.0	15.0	0.0	0.0	0.0	0.0	0.0	0.0	8.0	0.0	14.0	0.0
78aaf9f089fd54b221cbe3695176ec07	0.0	0.0	0.0	0.0	0.0	0.0	0.0	0.0	0.0	0.0	0.0	0.0	29.0	0.0	0.0	0.0	0.0	0.0	0.0	0.0	0.0	0.0	0.0	0.0	0.0	0.0	0.0	0.0	0.0	0.0	0.0	0.0	21.0	0.0	0.0	0.0	0.0	0.0	0.0	0.0	0.0	5.0	0.0	0.0	0.0	0.0
a5ee3e3e63fc873f7f1d7a3c601bc6c6	0.0	0.0	0.0	0.0	0.0	0.0	0.0	0.0	0.0	0.0	0.0	0.0	11.0	0.0	0.0	0.0	0.0	8.0	0.0	0.0	0.0	0.0	0.0	0.0	0.0	0.0	0.0	13.0	0.0	0.0	0.0	0.0	0.0	15.0	21.0	0.0	0.0	11.0	0.0	0.0	0.0	0.0	0.0	8.0	0.0	0.0
ed707e9820b0a9140b71283b2be80d44	0.0	0.0	0.0	0.0	0.0	0.0	0.0	0.0	0.0	0.0	0.0	0.0	0.0	0.0	8.0	0.0	0.0	0.0	19.0	0.0	0.0	9.0	0.0	0.0	17.0	0.0	0.0	0.0	0.0	0.0	13.0	0.0	0.0	0.0	0.0	0.0	0.0	0.0	14.0	0.0	0.0	5.0	3.0	0.0	0.0	0.0
7181cac183cf1f5342bd046781cf5c1b	0.0	0.0	0.0	0.0	0.0	0.0	0.0	0.0	0.0	0.0	0.0	0.0	0.0	0.0	0.0	0.0	0.0	0.0	0.0	0.0	0.0	0.0	0.0	0.0	0.0	30.0	0.0	0.0	0.0	0.0	0.0	0.0	0.0	36.0	39.0	0.0	11.0	0.0	0.0	0.0	0.0	0.0	0.0	0.0	0.0	0.0
5ed31df4134df7ad311e73ff6972d397	0.0	0.0	0.0	0.0	19.0	0.0	0.0	0.0	0.0	0.0	11.0	0.0	0.0	0.0	0.0	0.0	0.0	0.0	0.0	0.0	0.0	0.0	0.0	0.0	0.0	0.0	0.0	0.0	0.0	0.0	0.0	0.0	19.0	0.0	0.0	0.0	26.0	0.0	0.0	0.0	0.0	0.0	0.0	0.0	12.0	0.0
b5125fdfea610ccf31f158991f2d4a25	0.0	0.0	0.0	0.0	0.0	0.0	0.0	0.0	19.0	0.0	0.0	0.0	16.0	0.0	0.0	0.0	0.0	0.0	0.0	0.0	0.0	0.0	0.0	0.0	0.0	0.0	0.0	0.0	0.0	0.0	0.0	0.0	0.0	0.0	0.0	0.0	0.0	6.0	0.0	0.0	20.0	0.0	0.0	0.0	0.0	0.0
293c8d9048cbb9cc3612415cd0e254c9	0.0	0.0	0.0	0.0	0.0	0.0	0.0	0.0	1.0	0.0	0.0	0.0	0.0	0.0	8.0	0.0	0.0	0.0	8.0	0.0	0.0	0.0	0.0	0.0	8.0	11.0	0.0	0.0	0.0	5.0	12.0	0.0	6.0	0.0	0.0	0.0	0.0	0.0	5.0	8.0	0.0	6.0	4.0	0.0	0.0	0.0
0232b1f45193a40320f32b111c0fdc49	0.0	0.0	0.0	0.0	0.0	0.0	0.0	0.0	0.0	0.0	0.0	0.0	6.0	0.0	0.0	0.0	0.0	0.0	0.0	0.0	0.0	0.0	0.0	0.0	0.0	0.0	0.0	0.0	0.0	0.0	21.0	0.0	0.0	0.0	0.0	0.0	5.0	0.0	0.0	0.0	0.0	0.0	0.0	20.0	19.0	0.0
b546bddd5a10230d8534612b2730cfea	0.0	0.0	0.0	0.0	0.0	0.0	0.0	0.0	0.0	0.0	0.0	0.0	0.0	0.0	0.0	13.0	0.0	0.0	0.0	0.0	24.0	0.0	0.0	0.0	0.0	0.0	0.0	26.0	0.0	0.0	0.0	0.0	0.0	0.0	0.0	28.0	0.0	0.0	0.0	0.0	0.0	0.0	0.0	0.0	0.0	0.0
34fbbe096f9d4731019a5821212a68b9	0.0	0.0	0.0	0.0	0.0	0.0	0.0	0.0	0.0	0.0	0.0	0.0	0.0	0.0	0.0	9.0	0.0	0.0	0.0	0.0	0.0	0.0	0.0	0.0	0.0	0.0	0.0	0.0	0.0	0.0	16.0	0.0	0.0	0.0	0.0	0.0	11.0	9.0	0.0	0.0	0.0	7.0	8.0	0.0	0.0	0.0
fe48f510cb749f3b93db6cc28ae30cc0	0.0	0.0	0.0	0.0	0.0	0.0	0.0	0.0	0.0	0.0	0.0	0.0	0.0	0.0	0.0	0.0	0.0	3.0	0.0	0.0	0.0	0.0	18.0	0.0	0.0	0.0	0.0	0.0	0.0	0.0	0.0	0.0	0.0	8.0	8.0	0.0	0.0	0.0	11.0	0.0	0.0	27.0	0.0	20.0	0.0	0.0
5f90f58646ec4053106b4beaff4793f3	0.0	0.0	17.0	0.0	0.0	0.0	0.0	0.0	0.0	0.0	0.0	0.0	8.0	0.0	0.0	0.0	0.0	0.0	0.0	0.0	0.0	0.0	0.0	0.0	0.0	9.0	0.0	0.0	16.0	0.0	0.0	0.0	0.0	0.0	0.0	0.0	0.0	0.0	0.0	0.0	0.0	0.0	0.0	0.0	34.0	0.0
c712b02942e793da01c6d529fc92f1ed	0.0	0.0	0.0	0.0	0.0	0.0	0.0	0.0	0.0	0.0	0.0	0.0	35.0	0.0	0.0	0.0	0.0	0.0	0.0	0.0	0.0	0.0	0.0	0.0	0.0	0.0	0.0	0.0	0.0	0.0	0.0	14.0	9.0	0.0	0.0	0.0	0.0	0.0	6.0	0.0	0.0	0.0	0.0	0.0	0.0	0.0
1e3a30e6f15db78e31bdb00b34542126	27.0	0.0	0.0	0.0	0.0	0.0	0.0	0.0	0.0	0.0	0.0	0.0	0.0	0.0	0.0	0.0	0.0	0.0	0.0	0.0	0.0	0.0	0.0	0.0	0.0	0.0	0.0	0.0	0.0	0.0	0.0	0.0	0.0	0.0	0.0	0.0	0.0	0.0	28.0	0.0	0.0	0.0	0.0	0.0	18.0	0.0
7afbc7ef9c6028527c97b376e535810c	0.0	2.0	0.0	18.0	0.0	0.0	0.0	0.0	0.0	0.0	15.0	9.0	0.0	0.0	0.0	0.0	0.0	0.0	0.0	0.0	7.0	14.0	0.0	18.0	0.0	0.0	0.0	0.0	0.0	0.0	8.0	0.0	0.0	0.0	0.0	0.0	0.0	2.0	0.0	0.0	0.0	0.0	0.0	0.0	0.0	0.0
5a257144d880d3f4fa541ce2ffe4f057	0.0	0.0	20.0	0.0	0.0	0.0	0.0	0.0	0.0	0.0	0.0	0.0	0.0	0.0	0.0	0.0	0.0	0.0	94.0	0.0	0.0	0.0	0.0	0.0	0.0	0.0	0.0	0.0	0.0	0.0	9.0	0.0	0.0	0.0	0.0	0.0	0.0	0.0	0.0	0.0	0.0	0.0	0.0	0.0	0.0	0.0
1b77f2006eef34dd02fef1ee4ab0ad57	0.0	0.0	9.0	0.0	0.0	0.0	0.0	0.0	7.0	0.0	0.0	0.0	0.0	0.0	0.0	0.0	0.0	0.0	0.0	0.0	0.0	0.0	0.0	0.0	0.0	0.0	0.0	0.0	31.0	0.0	0.0	0.0	3.0	0.0	0.0	0.0	0.0	0.0	0.0	27.0	0.0	0.0	0.0	31.0	0.0	0.0
ed0b6dace15496259f105b109bd51f90	0.0	0.0	0.0	0.0	10.0	0.0	0.0	0.0	0.0	0.0	13.0	0.0	0.0	0.0	0.0	0.0	0.0	0.0	0.0	17.0	0.0	0.0	0.0	0.0	0.0	0.0	0.0	0.0	0.0	0.0	7.0	6.0	0.0	0.0	0.0	10.0	0.0	0.0	0.0	0.0	0.0	0.0	0.0	0.0	0.0	28.0
93d1f979890addc90952d5726c955ac8	0.0	0.0	0.0	0.0	0.0	8.0	0.0	0.0	0.0	0.0	0.0	0.0	0.0	7.0	0.0	0.0	10.0	0.0	0.0	0.0	0.0	0.0	13.0	0.0	0.0	25.0	0.0	0.0	0.0	0.0	0.0	0.0	3.0	0.0	0.0	6.0	0.0	0.0	0.0	0.0	0.0	0.0	17.0	0.0	0.0	0.0
2e27236e599e02c7d7b7a7748313545e	0.0	0.0	0.0	0.0	0.0	0.0	0.0	0.0	0.0	0.0	0.0	0.0	0.0	0.0	0.0	0.0	0.0	0.0	0.0	0.0	0.0	0.0	0.0	0.0	0.0	0.0	0.0	0.0	19.0	0.0	9.0	0.0	5.0	0.0	0.0	0.0	0.0	0.0	0.0	0.0	0.0	0.0	11.0	16.0	0.0	17.0
076302d4c75b2a721066a53fd23584c6	13.0	0.0	0.0	0.0	0.0	0.0	0.0	0.0	0.0	0.0	0.0	0.0	0.0	0.0	0.0	0.0	0.0	0.0	10.0	0.0	0.0	25.0	0.0	0.0	0.0	0.0	21.0	0.0	0.0	0.0	0.0	0.0	0.0	0.0	0.0	0.0	0.0	0.0	0.0	0.0	0.0	0.0	0.0	0.0	23.0	0.0
0ce68d2ddcc0c7476540b9310d05ba7d	0.0	49.0	0.0	0.0	0.0	0.0	0.0	0.0	0.0	0.0	0.0	28.0	0.0	0.0	0.0	0.0	0.0	0.0	0.0	0.0	0.0	0.0	0.0	0.0	0.0	0.0	0.0	0.0	0.0	0.0	0.0	0.0	0.0	0.0	0.0	0.0	0.0	8.0	0.0	0.0	0.0	0.0	0.0	0.0	0.0	0.0
f98926a167f87ed0cb30bab084f45c4e	0.0	10.0	0.0	0.0	0.0	0.0	0.0	0.0	12.0	0.0	19.0	0.0	13.0	0.0	0.0	0.0	0.0	0.0	0.0	0.0	0.0	0.0	0.0	0.0	0.0	0.0	0.0	0.0	0.0	0.0	0.0	0.0	8.0	0.0	0.0	0.0	0.0	0.0	0.0	0.0	0.0	0.0	0.0	0.0	0.0	0.0
952ca1142c3e28539d4f7d8d75789d76	0.0	10.0	0.0	0.0	0.0	0.0	0.0	0.0	0.0	13.0	0.0	0.0	0.0	0.0	0.0	0.0	0.0	0.0	20.0	0.0	0.0	0.0	0.0	0.0	0.0	0.0	0.0	0.0	0.0	0.0	0.0	0.0	0.0	0.0	0.0	7.0	0.0	22.0	0.0	0.0	0.0	0.0	0.0	0.0	0.0	0.0
238f808711a3007c0a9c1ac9fc48a58a	36.0	0.0	0.0	0.0	0.0	0.0	14.0	0.0	0.0	0.0	0.0	0.0	0.0	0.0	13.0	19.0	0.0	0.0	0.0	0.0	0.0	0.0	0.0	0.0	0.0	0.0	0.0	0.0	0.0	0.0	0.0	0.0	0.0	0.0	0.0	0.0	0.0	0.0	0.0	0.0	0.0	0.0	0.0	0.0	0.0	31.0
67645a0d4353c36dce92ab2d8b07e9ef	16.0	0.0	0.0	0.0	0.0	0.0	0.0	0.0	0.0	4.0	0.0	0.0	10.0	0.0	0.0	0.0	0.0	12.0	0.0	0.0	0.0	0.0	0.0	18.0	0.0	0.0	0.0	0.0	0.0	14.0	8.0	0.0	0.0	0.0	0.0	0.0	0.0	0.0	0.0	0.0	0.0	0.0	0.0	0.0	0.0	0.0
5413dd9d2d473bbf6533ea7c01b9fd28	9.0	0.0	0.0	0.0	0.0	0.0	0.0	0.0	0.0	0.0	0.0	0.0	0.0	0.0	7.0	0.0	0.0	8.0	0.0	0.0	10.0	0.0	0.0	0.0	0.0	0.0	0.0	0.0	17.0	0.0	0.0	0.0	0.0	0.0	0.0	5.0	0.0	0.0	0.0	0.0	5.0	0.0	0.0	0.0	25.0	13.0
1ebeb92aff4bf901566068e9ddc9f3e2	0.0	0.0	12.0	0.0	0.0	0.0	0.0	0.0	0.0	0.0	0.0	0.0	7.0	10.0	3.0	0.0	8.0	2.0	0.0	0.0	0.0	0.0	0.0	8.0	0.0	0.0	0.0	0.0	0.0	6.0	0.0	7.0	4.0	0.0	0.0	0.0	0.0	0.0	0.0	0.0	7.0	4.0	3.0	0.0	0.0	6.0
531559c57cb3a667e102db2719c378bb	0.0	0.0	0.0	0.0	0.0	0.0	0.0	37.0	0.0	0.0	0.0	0.0	0.0	0.0	0.0	0.0	0.0	0.0	0.0	0.0	0.0	0.0	0.0	0.0	0.0	0.0	0.0	25.0	0.0	0.0	0.0	0.0	0.0	24.0	30.0	0.0	0.0	0.0	0.0	0.0	0.0	0.0	0.0	0.0	0.0	0.0
04a187a1e223dbb2181c774d05535b88	0.0	0.0	0.0	0.0	0.0	0.0	0.0	0.0	0.0	0.0	0.0	0.0	22.0	0.0	0.0	14.0	0.0	0.0	0.0	0.0	0.0	0.0	0.0	0.0	0.0	0.0	0.0	0.0	0.0	0.0	0.0	0.0	0.0	0.0	0.0	0.0	0.0	0.0	16.0	21.0	0.0	0.0	0.0	0.0	0.0	0.0
3ef57c369f668ba93c506111dbb7831c	0.0	0.0	0.0	0.0	0.0	0.0	0.0	0.0	0.0	0.0	0.0	0.0	0.0	0.0	0.0	0.0	10.0	0.0	0.0	0.0	0.0	0.0	0.0	33.0	0.0	0.0	0.0	0.0	0.0	0.0	0.0	17.0	0.0	0.0	0.0	0.0	0.0	0.0	0.0	0.0	0.0	0.0	0.0	23.0	23.0	0.0
1a7f21abf67a78ea60aab67e17df0e9c	0.0	0.0	0.0	0.0	0.0	0.0	0.0	0.0	0.0	0.0	0.0	0.0	0.0	0.0	0.0	0.0	0.0	0.0	0.0	0.0	0.0	0.0	0.0	0.0	0.0	0.0	0.0	0.0	0.0	0.0	0.0	27.0	14.0	0.0	0.0	0.0	0.0	0.0	0.0	0.0	0.0	0.0	0.0	39.0	0.0	0.0
a545d1be46e9a9aeb2e863e5e27a11b9	4.0	0.0	0.0	6.0	0.0	0.0	0.0	0.0	1.0	0.0	0.0	4.0	0.0	3.0	14.0	1.0	0.0	6.0	6.0	0.0	8.0	8.0	0.0	3.0	2.0	7.0	3.0	0.0	0.0	0.0	4.0	0.0	0.0	0.0	0.0	0.0	3.0	2.0	0.0	4.0	3.0	0.0	4.0	3.0	0.0	0.0
c5ce347cbb67d49ad1ccc50035e35009	0.0	0.0	0.0	21.0	0.0	0.0	0.0	0.0	0.0	0.0	0.0	0.0	0.0	0.0	0.0	0.0	0.0	0.0	0.0	0.0	0.0	0.0	0.0	0.0	0.0	0.0	0.0	0.0	0.0	0.0	0.0	0.0	18.0	0.0	0.0	0.0	0.0	0.0	0.0	58.0	0.0	0.0	0.0	0.0	0.0	0.0
c02f30f28a6629a85d8f6c1d29e295c6	0.0	0.0	0.0	8.0	0.0	0.0	0.0	0.0	0.0	4.0	0.0	0.0	0.0	0.0	0.0	0.0	0.0	3.0	0.0	0.0	0.0	0.0	0.0	0.0	0.0	8.0	7.0	0.0	0.0	7.0	0.0	0.0	7.0	0.0	0.0	0.0	0.0	0.0	5.0	0.0	18.0	0.0	15.0	0.0	0.0	0.0
2dc2fe862feb523253f44a267ea1b53a	0.0	0.0	0.0	0.0	0.0	0.0	0.0	0.0	8.0	0.0	0.0	0.0	3.0	0.0	0.0	2.0	0.0	12.0	0.0	0.0	0.0	3.0	0.0	0.0	0.0	0.0	0.0	0.0	0.0	0.0	0.0	0.0	0.0	0.0	0.0	4.0	0.0	0.0	0.0	0.0	0.0	27.0	0.0	0.0	0.0	0.0
9d050401415d866b10872e1ac4b244db	0.0	0.0	0.0	0.0	0.0	0.0	0.0	0.0	0.0	0.0	0.0	0.0	0.0	0.0	0.0	0.0	0.0	15.0	0.0	0.0	0.0	0.0	0.0	0.0	0.0	0.0	0.0	15.0	0.0	0.0	24.0	0.0	0.0	0.0	0.0	0.0	9.0	0.0	0.0	0.0	0.0	0.0	0.0	0.0	0.0	0.0
e4373159942d543af052d14d8df5eb61	0.0	0.0	0.0	0.0	0.0	0.0	0.0	0.0	0.0	0.0	0.0	0.0	0.0	0.0	0.0	0.0	0.0	0.0	0.0	0.0	0.0	0.0	15.0	0.0	0.0	0.0	0.0	0.0	0.0	20.0	0.0	0.0	10.0	0.0	0.0	0.0	0.0	0.0	16.0	0.0	0.0	15.0	0.0	0.0	0.0	0.0
1e8ab086d27f8983c30c43c3d2d5c6d5	0.0	28.0	0.0	0.0	0.0	0.0	0.0	0.0	0.0	0.0	0.0	0.0	0.0	0.0	0.0	9.0	0.0	5.0	0.0	0.0	0.0	0.0	0.0	0.0	0.0	0.0	0.0	0.0	17.0	0.0	11.0	0.0	0.0	0.0	0.0	0.0	0.0	0.0	0.0	0.0	0.0	0.0	0.0	0.0	0.0	0.0
cc7acb2c9b68cf9129a8f32aef0ededc	0.0	2.0	7.0	0.0	0.0	0.0	0.0	7.0	0.0	0.0	31.0	0.0	0.0	0.0	0.0	0.0	0.0	0.0	0.0	0.0	0.0	5.0	0.0	0.0	16.0	0.0	0.0	0.0	0.0	0.0	4.0	0.0	0.0	8.0	11.0	0.0	0.0	0.0	0.0	0.0	6.0	0.0	0.0	9.0	0.0	0.0
1bdfde9b709a0d10c97140f29ef4ff92	0.0	0.0	11.0	0.0	15.0	0.0	0.0	0.0	0.0	0.0	52.0	0.0	0.0	0.0	0.0	0.0	0.0	4.0	0.0	0.0	0.0	0.0	0.0	0.0	0.0	0.0	0.0	0.0	0.0	0.0	0.0	0.0	0.0	0.0	0.0	8.0	0.0	4.0	0.0	0.0	0.0	0.0	0.0	0.0	0.0	0.0
3abb98e58617dd719d759d1c68f8ee5a	0.0	0.0	0.0	0.0	0.0	0.0	0.0	9.0	0.0	0.0	0.0	0.0	0.0	0.0	0.0	0.0	0.0	0.0	0.0	0.0	0.0	0.0	0.0	0.0	0.0	9.0	0.0	0.0	0.0	14.0	0.0	0.0	0.0	0.0	0.0	0.0	0.0	0.0	0.0	0.0	0.0	20.0	25.0	0.0	0.0	0.0
253e11cb800d8e1df3f85224fb3dcbd7	0.0	0.0	0.0	0.0	0.0	0.0	0.0	0.0	10.0	0.0	0.0	0.0	0.0	0.0	0.0	0.0	0.0	12.0	0.0	0.0	0.0	0.0	0.0	0.0	0.0	0.0	0.0	0.0	0.0	0.0	2.0	0.0	7.0	0.0	0.0	0.0	0.0	0.0	0.0	15.0	5.0	18.0	0.0	0.0	0.0	0.0
4623f32ba9f5a2609e058384c4f8d932	0.0	0.0	0.0	0.0	0.0	0.0	0.0	0.0	0.0	0.0	0.0	0.0	0.0	0.0	0.0	10.0	52.0	19.0	0.0	0.0	0.0	0.0	0.0	0.0	0.0	0.0	19.0	0.0	0.0	0.0	0.0	0.0	0.0	0.0	0.0	0.0	0.0	0.0	0.0	0.0	0.0	0.0	0.0	0.0	0.0	0.0
2b3038f005297d489b11883238c12625	0.0	0.0	13.0	0.0	0.0	0.0	0.0	0.0	0.0	0.0	0.0	0.0	0.0	0.0	0.0	0.0	0.0	0.0	0.0	37.0	0.0	0.0	0.0	0.0	0.0	0.0	0.0	0.0	0.0	0.0	2.0	0.0	0.0	25.0	27.0	0.0	0.0	0.0	0.0	0.0	0.0	0.0	4.0	0.0	0.0	0.0
1a900212595edfdd65f7b04e10f52414	0.0	0.0	0.0	36.0	0.0	0.0	0.0	0.0	11.0	0.0	7.0	0.0	13.0	0.0	0.0	0.0	9.0	3.0	0.0	0.0	0.0	0.0	0.0	0.0	0.0	0.0	14.0	0.0	0.0	0.0	0.0	0.0	0.0	0.0	0.0	0.0	0.0	0.0	0.0	0.0	0.0	0.0	0.0	0.0	0.0	0.0
00caf47d229c1dfa7c2f2c7d63aa00ac	0.0	0.0	0.0	0.0	25.0	0.0	0.0	0.0	0.0	0.0	34.0	0.0	7.0	0.0	0.0	0.0	0.0	0.0	0.0	0.0	0.0	0.0	0.0	0.0	0.0	0.0	0.0	0.0	0.0	0.0	7.0	0.0	0.0	0.0	0.0	0.0	0.0	6.0	0.0	0.0	0.0	0.0	0.0	17.0	0.0	0.0
e3709cc0523074f806a879167a41f9a8	0.0	0.0	0.0	0.0	7.0	0.0	7.0	0.0	0.0	7.0	0.0	0.0	0.0	0.0	6.0	0.0	0.0	0.0	7.0	0.0	0.0	0.0	0.0	0.0	0.0	0.0	0.0	8.0	0.0	8.0	0.0	0.0	7.0	0.0	0.0	3.0	0.0	0.0	0.0	0.0	0.0	0.0	0.0	16.0	17.0	0.0
96a44645d3797632315c3e21cca664b6	0.0	0.0	0.0	0.0	0.0	5.0	0.0	9.0	3.0	0.0	0.0	0.0	0.0	9.0	0.0	0.0	4.0	12.0	0.0	0.0	0.0	0.0	6.0	0.0	0.0	0.0	0.0	0.0	0.0	0.0	3.0	0.0	0.0	0.0	0.0	0.0	0.0	3.0	4.0	0.0	4.0	0.0	5.0	0.0	0.0	0.0
4873de877565d49255162cb9003a1226	0.0	0.0	0.0	0.0	0.0	0.0	0.0	37.0	0.0	0.0	0.0	0.0	0.0	0.0	0.0	0.0	0.0	0.0	11.0	0.0	0.0	0.0	0.0	0.0	28.0	0.0	0.0	0.0	0.0	0.0	7.0	0.0	0.0	0.0	0.0	14.0	0.0	0.0	0.0	0.0	0.0	0.0	0.0	0.0	0.0	0.0
fef8ee6179712de10d6ca3e9852ea7ee	0.0	0.0	0.0	0.0	0.0	0.0	0.0	0.0	0.0	0.0	0.0	0.0	5.0	0.0	0.0	0.0	0.0	0.0	0.0	0.0	0.0	0.0	0.0	0.0	0.0	0.0	0.0	0.0	0.0	0.0	2.0	0.0	0.0	23.0	23.0	0.0	0.0	0.0	14.0	0.0	0.0	13.0	0.0	0.0	0.0	0.0
015cb91da9f13340ef906db898de65f9	0.0	0.0	0.0	0.0	0.0	0.0	0.0	0.0	0.0	0.0	0.0	0.0	0.0	0.0	0.0	0.0	0.0	0.0	0.0	0.0	0.0	0.0	0.0	0.0	40.0	0.0	0.0	0.0	0.0	0.0	0.0	19.0	21.0	0.0	0.0	0.0	0.0	0.0	0.0	0.0	0.0	9.0	0.0	0.0	0.0	0.0
d71c0e10ffebf8ae0216f2736d3da211	0.0	0.0	20.0	0.0	0.0	0.0	0.0	0.0	6.0	0.0	0.0	0.0	0.0	0.0	0.0	0.0	0.0	2.0	0.0	0.0	0.0	0.0	0.0	0.0	0.0	0.0	0.0	0.0	16.0	0.0	3.0	0.0	0.0	0.0	0.0	0.0	0.0	0.0	5.0	0.0	0.0	15.0	0.0	0.0	0.0	0.0
be4919dd3b564d24000ac379611951a1	0.0	0.0	0.0	20.0	0.0	0.0	0.0	0.0	0.0	2.0	0.0	0.0	0.0	0.0	0.0	0.0	0.0	0.0	0.0	0.0	0.0	0.0	0.0	0.0	0.0	0.0	0.0	0.0	22.0	0.0	0.0	0.0	4.0	0.0	0.0	0.0	0.0	0.0	0.0	0.0	0.0	3.0	12.0	0.0	14.0	0.0
2b3a30c791007b4b6804ef2effc895d1	0.0	0.0	0.0	14.0	0.0	0.0	0.0	0.0	0.0	0.0	0.0	0.0	0.0	0.0	12.0	0.0	0.0	23.0	0.0	0.0	0.0	0.0	0.0	0.0	0.0	0.0	0.0	0.0	0.0	0.0	0.0	0.0	0.0	0.0	0.0	0.0	24.0	0.0	0.0	0.0	0.0	0.0	0.0	0.0	0.0	0.0
01cb13845b5e1e496e949ffde47b7d10	0.0	0.0	0.0	0.0	0.0	0.0	0.0	0.0	35.0	0.0	0.0	0.0	0.0	0.0	0.0	0.0	0.0	7.0	0.0	0.0	0.0	0.0	0.0	0.0	0.0	0.0	0.0	0.0	0.0	0.0	0.0	0.0	0.0	0.0	0.0	0.0	0.0	0.0	0.0	0.0	0.0	0.0	16.0	0.0	0.0	0.0
48a88243e29d8ab6a5941f04ef1b40d6	0.0	0.0	0.0	0.0	0.0	0.0	0.0	0.0	25.0	0.0	51.0	0.0	0.0	0.0	0.0	0.0	0.0	0.0	0.0	0.0	0.0	0.0	0.0	0.0	0.0	0.0	0.0	0.0	0.0	0.0	0.0	0.0	0.0	0.0	0.0	6.0	0.0	0.0	0.0	0.0	0.0	0.0	0.0	0.0	0.0	0.0
335d49a74714eabcc038576ec7b44974	0.0	0.0	0.0	0.0	0.0	0.0	0.0	0.0	0.0	5.0	0.0	0.0	0.0	0.0	0.0	0.0	0.0	0.0	0.0	0.0	0.0	0.0	0.0	0.0	0.0	0.0	0.0	0.0	0.0	0.0	26.0	0.0	0.0	0.0	0.0	6.0	10.0	0.0	0.0	0.0	0.0	0.0	0.0	0.0	0.0	0.0
a43ea05c58fd6f067d3724b8b4023ba0	0.0	0.0	0.0	0.0	0.0	0.0	0.0	0.0	0.0	0.0	0.0	0.0	0.0	0.0	12.0	0.0	0.0	0.0	0.0	23.0	0.0	0.0	0.0	0.0	0.0	0.0	0.0	0.0	0.0	0.0	0.0	0.0	0.0	11.0	12.0	0.0	0.0	0.0	0.0	0.0	0.0	0.0	0.0	0.0	21.0	8.0
d1704ecd20ad21b0d09d50d287305ec5	0.0	0.0	0.0	0.0	0.0	0.0	0.0	0.0	0.0	0.0	0.0	0.0	0.0	0.0	0.0	7.0	0.0	6.0	0.0	0.0	0.0	0.0	0.0	0.0	0.0	0.0	11.0	0.0	0.0	0.0	0.0	0.0	0.0	0.0	0.0	0.0	0.0	0.0	0.0	0.0	0.0	35.0	0.0	0.0	0.0	0.0
72ad418236f2c0efd4c187d174fbdf38	0.0	0.0	0.0	0.0	0.0	0.0	0.0	0.0	0.0	0.0	0.0	0.0	0.0	0.0	0.0	0.0	0.0	0.0	0.0	0.0	0.0	0.0	0.0	0.0	0.0	0.0	0.0	0.0	0.0	0.0	29.0	0.0	0.0	0.0	0.0	0.0	0.0	0.0	0.0	0.0	0.0	26.0	0.0	0.0	0.0	0.0
a6e11e6ec4fc3b9d7a6e9a7eb01e8a6e	0.0	31.0	0.0	0.0	0.0	0.0	0.0	0.0	0.0	8.0	0.0	0.0	0.0	0.0	0.0	0.0	0.0	0.0	0.0	0.0	0.0	0.0	0.0	0.0	0.0	0.0	0.0	0.0	0.0	0.0	0.0	0.0	0.0	0.0	0.0	0.0	0.0	19.0	0.0	0.0	0.0	0.0	0.0	0.0	0.0	0.0
9ef3460da74a4673656452eda722c31d	0.0	0.0	8.0	0.0	11.0	0.0	0.0	0.0	0.0	0.0	0.0	0.0	0.0	0.0	0.0	0.0	0.0	0.0	0.0	0.0	0.0	0.0	0.0	0.0	0.0	6.0	0.0	15.0	0.0	0.0	0.0	14.0	21.0	0.0	0.0	6.0	0.0	0.0	0.0	0.0	0.0	0.0	0.0	0.0	4.0	0.0
a18232d838beef7d2c9f655d317becb1	0.0	0.0	0.0	5.0	0.0	0.0	6.0	0.0	12.0	0.0	0.0	0.0	0.0	0.0	0.0	0.0	8.0	0.0	0.0	3.0	0.0	0.0	0.0	3.0	0.0	0.0	0.0	0.0	5.0	0.0	0.0	0.0	0.0	0.0	0.0	2.0	4.0	3.0	0.0	9.0	16.0	4.0	0.0	5.0	0.0	0.0
49038b8ad9cc6ab35c2d81db32b06a91	0.0	0.0	0.0	0.0	0.0	56.0	0.0	0.0	0.0	10.0	0.0	0.0	0.0	0.0	0.0	0.0	0.0	0.0	20.0	0.0	0.0	0.0	0.0	0.0	0.0	0.0	0.0	0.0	0.0	0.0	0.0	0.0	0.0	0.0	0.0	0.0	13.0	0.0	0.0	0.0	0.0	0.0	0.0	0.0	0.0	0.0
54c2f8bdcf264d9c67b320cfe92258f1	0.0	0.0	0.0	0.0	0.0	0.0	0.0	0.0	0.0	0.0	15.0	0.0	0.0	0.0	0.0	0.0	0.0	3.0	0.0	15.0	0.0	0.0	0.0	0.0	0.0	0.0	0.0	0.0	0.0	0.0	0.0	0.0	2.0	0.0	0.0	0.0	17.0	0.0	0.0	0.0	29.0	0.0	7.0	0.0	8.0	0.0
59c35ba7aa063b1603254a3ba1733d2d	0.0	0.0	0.0	0.0	0.0	0.0	0.0	0.0	0.0	0.0	0.0	0.0	18.0	0.0	0.0	0.0	0.0	0.0	0.0	0.0	0.0	0.0	0.0	0.0	0.0	0.0	0.0	0.0	0.0	0.0	0.0	21.0	0.0	0.0	0.0	0.0	0.0	0.0	0.0	0.0	0.0	28.0	0.0	0.0	0.0	0.0
3b7ec2988fae8d1e09154c8dc6e40a2a	0.0	5.0	0.0	0.0	0.0	0.0	0.0	0.0	0.0	7.0	0.0	27.0	0.0	0.0	0.0	0.0	0.0	0.0	0.0	0.0	0.0	0.0	0.0	0.0	0.0	0.0	0.0	0.0	0.0	0.0	0.0	0.0	0.0	0.0	0.0	6.0	0.0	13.0	0.0	0.0	0.0	0.0	4.0	0.0	0.0	0.0
15969285f831c1108e78aeae4ca4fb16	0.0	0.0	0.0	0.0	14.0	0.0	0.0	0.0	0.0	19.0	10.0	0.0	0.0	0.0	0.0	0.0	0.0	0.0	0.0	0.0	10.0	0.0	0.0	0.0	0.0	0.0	0.0	0.0	0.0	0.0	0.0	0.0	0.0	0.0	0.0	14.0	0.0	0.0	0.0	0.0	0.0	0.0	0.0	11.0	0.0	0.0
b1559d0093c577ffa2b97e57c3f046e9	0.0	0.0	0.0	0.0	0.0	0.0	0.0	0.0	0.0	8.0	0.0	0.0	0.0	0.0	0.0	0.0	0.0	0.0	0.0	0.0	0.0	0.0	0.0	0.0	0.0	0.0	3.0	24.0	0.0	0.0	0.0	0.0	0.0	0.0	0.0	22.0	0.0	0.0	0.0	0.0	0.0	7.0	0.0	0.0	0.0	0.0
20a442521ad9b09a0afd254d57ecd4f2	0.0	0.0	0.0	0.0	0.0	0.0	0.0	0.0	0.0	4.0	0.0	0.0	0.0	0.0	0.0	0.0	0.0	12.0	0.0	0.0	0.0	0.0	0.0	0.0	0.0	0.0	0.0	0.0	0.0	0.0	0.0	0.0	0.0	0.0	0.0	0.0	8.0	0.0	0.0	63.0	0.0	0.0	0.0	0.0	0.0	0.0
b575897500fd24273240c63273c76641	0.0	0.0	0.0	0.0	0.0	0.0	0.0	0.0	0.0	0.0	0.0	0.0	0.0	0.0	0.0	0.0	0.0	38.0	6.0	0.0	0.0	0.0	0.0	0.0	0.0	0.0	0.0	0.0	0.0	0.0	15.0	0.0	0.0	0.0	0.0	0.0	0.0	0.0	0.0	1.0	0.0	0.0	0.0	0.0	0.0	0.0
a726edfc5a82efb5227309c9669ae336	0.0	0.0	0.0	0.0	0.0	0.0	0.0	0.0	0.0	0.0	0.0	0.0	0.0	0.0	0.0	0.0	0.0	5.0	0.0	0.0	0.0	0.0	13.0	0.0	0.0	0.0	0.0	9.0	0.0	0.0	0.0	0.0	14.0	0.0	0.0	0.0	0.0	0.0	0.0	0.0	0.0	10.0	9.0	0.0	4.0	0.0
853197fa359717c9a74291e697d75365	11.0	12.0	0.0	0.0	0.0	12.0	0.0	0.0	6.0	0.0	0.0	0.0	0.0	0.0	0.0	0.0	0.0	0.0	0.0	0.0	0.0	0.0	0.0	0.0	0.0	0.0	0.0	0.0	0.0	0.0	0.0	0.0	0.0	0.0	0.0	12.0	0.0	6.0	0.0	0.0	0.0	6.0	0.0	0.0	0.0	0.0
b1625f87a73bd2d8ffa0e596605ea84d	0.0	6.0	0.0	0.0	0.0	0.0	12.0	0.0	13.0	4.0	0.0	0.0	0.0	0.0	15.0	0.0	0.0	0.0	0.0	0.0	0.0	0.0	0.0	0.0	0.0	0.0	0.0	0.0	0.0	0.0	5.0	0.0	0.0	0.0	0.0	11.0	0.0	2.0	0.0	0.0	0.0	0.0	0.0	0.0	0.0	0.0
fca433a5b0261985715479cab646b8ae	0.0	5.0	0.0	0.0	0.0	0.0	0.0	8.0	0.0	10.0	0.0	0.0	0.0	0.0	5.0	0.0	0.0	0.0	0.0	0.0	0.0	0.0	0.0	0.0	0.0	0.0	0.0	0.0	0.0	0.0	19.0	0.0	0.0	0.0	0.0	0.0	5.0	7.0	0.0	0.0	0.0	0.0	0.0	0.0	0.0	0.0
bf690ac835b4ac8889af1ed77e3db199	0.0	0.0	0.0	0.0	22.0	0.0	0.0	0.0	0.0	0.0	0.0	0.0	0.0	0.0	0.0	0.0	0.0	0.0	0.0	0.0	0.0	0.0	0.0	0.0	0.0	0.0	0.0	0.0	0.0	0.0	0.0	0.0	16.0	9.0	12.0	9.0	0.0	0.0	0.0	0.0	0.0	0.0	0.0	0.0	9.0	0.0
db9483c6fd63a8013acad01c3f8674b9	0.0	0.0	0.0	0.0	0.0	14.0	0.0	0.0	0.0	0.0	0.0	0.0	0.0	0.0	0.0	0.0	11.0	0.0	0.0	0.0	0.0	0.0	0.0	0.0	0.0	0.0	0.0	0.0	0.0	0.0	10.0	11.0	0.0	0.0	0.0	0.0	0.0	5.0	7.0	0.0	0.0	0.0	7.0	0.0	0.0	0.0
3081a5635f4de3045a4cbabdcd263a87	0.0	0.0	0.0	0.0	0.0	0.0	0.0	0.0	0.0	15.0	0.0	0.0	0.0	0.0	34.0	0.0	0.0	0.0	0.0	0.0	0.0	0.0	0.0	0.0	0.0	0.0	0.0	0.0	0.0	0.0	7.0	0.0	0.0	0.0	0.0	0.0	0.0	0.0	0.0	0.0	0.0	0.0	0.0	0.0	0.0	0.0
b965b33f27a9e68a1cfd83d30885a9ce	0.0	0.0	0.0	0.0	0.0	0.0	0.0	0.0	0.0	0.0	0.0	0.0	27.0	0.0	0.0	0.0	0.0	0.0	0.0	0.0	0.0	0.0	0.0	0.0	0.0	0.0	0.0	0.0	0.0	0.0	0.0	55.0	0.0	0.0	0.0	0.0	0.0	0.0	0.0	0.0	0.0	0.0	0.0	0.0	0.0	0.0
7060747599de35ef68fcfe549a39e0cc	0.0	0.0	0.0	0.0	0.0	0.0	0.0	0.0	0.0	0.0	0.0	0.0	0.0	10.0	0.0	0.0	0.0	0.0	0.0	0.0	0.0	19.0	0.0	0.0	0.0	0.0	0.0	0.0	33.0	0.0	0.0	0.0	0.0	0.0	0.0	0.0	5.0	0.0	5.0	0.0	11.0	0.0	0.0	0.0	9.0	0.0
8fd90804698258ca9b3202a0cbef3aaf	0.0	0.0	0.0	0.0	0.0	0.0	0.0	0.0	0.0	0.0	0.0	0.0	0.0	0.0	0.0	0.0	0.0	0.0	0.0	0.0	0.0	0.0	0.0	74.0	0.0	0.0	0.0	0.0	0.0	0.0	0.0	0.0	0.0	0.0	0.0	0.0	0.0	0.0	0.0	0.0	0.0	0.0	8.0	0.0	0.0	0.0
49721098ca6cc6dab312fc4a376959c3	0.0	10.0	0.0	0.0	0.0	0.0	0.0	0.0	0.0	0.0	4.0	0.0	22.0	0.0	0.0	0.0	20.0	0.0	0.0	0.0	0.0	0.0	0.0	0.0	0.0	0.0	0.0	0.0	0.0	0.0	0.0	10.0	0.0	0.0	0.0	0.0	0.0	0.0	0.0	0.0	0.0	0.0	0.0	0.0	12.0	0.0
69a827dcc37e04253fce77d0907d918b	0.0	0.0	6.0	0.0	0.0	18.0	0.0	0.0	7.0	0.0	0.0	0.0	0.0	0.0	13.0	0.0	0.0	6.0	0.0	0.0	0.0	0.0	0.0	0.0	20.0	0.0	0.0	0.0	0.0	0.0	4.0	0.0	0.0	0.0	0.0	0.0	11.0	2.0	0.0	0.0	3.0	0.0	0.0	0.0	0.0	0.0
e57f9b92ac0de560781277964acaefb9	0.0	0.0	0.0	16.0	0.0	0.0	0.0	0.0	0.0	0.0	0.0	0.0	0.0	0.0	0.0	13.0	0.0	12.0	0.0	0.0	0.0	0.0	0.0	0.0	0.0	0.0	0.0	0.0	0.0	0.0	0.0	0.0	0.0	0.0	0.0	0.0	33.0	0.0	0.0	0.0	0.0	0.0	0.0	0.0	0.0	0.0
9c506411cc6a40028e31de9a4e55f9ec	0.0	0.0	0.0	0.0	0.0	9.0	0.0	0.0	0.0	0.0	0.0	0.0	0.0	14.0	0.0	0.0	0.0	0.0	0.0	0.0	0.0	0.0	0.0	0.0	0.0	0.0	0.0	0.0	0.0	0.0	0.0	0.0	0.0	0.0	0.0	0.0	0.0	40.0	0.0	0.0	0.0	0.0	0.0	0.0	0.0	0.0
72d446a826ba0ab17b96492b780b9279	0.0	0.0	0.0	0.0	0.0	0.0	17.0	31.0	0.0	0.0	0.0	0.0	0.0	0.0	0.0	0.0	0.0	5.0	0.0	0.0	0.0	22.0	0.0	0.0	0.0	0.0	0.0	0.0	0.0	0.0	0.0	0.0	0.0	0.0	0.0	7.0	0.0	10.0	0.0	0.0	0.0	0.0	0.0	0.0	0.0	0.0
0cbd99ea512d20c687d547b6f30c3f2f	0.0	0.0	0.0	0.0	0.0	0.0	0.0	19.0	2.0	0.0	0.0	0.0	2.0	0.0	0.0	16.0	0.0	0.0	0.0	0.0	0.0	0.0	0.0	0.0	0.0	0.0	0.0	0.0	0.0	15.0	21.0	0.0	1.0	0.0	0.0	3.0	0.0	0.0	0.0	0.0	0.0	0.0	0.0	0.0	0.0	0.0
540c1c3c2fb6bb803f6420402f767803	0.0	0.0	0.0	0.0	0.0	0.0	0.0	0.0	24.0	0.0	0.0	0.0	0.0	0.0	18.0	0.0	0.0	0.0	0.0	0.0	0.0	0.0	23.0	0.0	0.0	0.0	0.0	0.0	0.0	0.0	0.0	0.0	0.0	0.0	0.0	0.0	0.0	0.0	9.0	0.0	0.0	0.0	0.0	0.0	0.0	0.0
29f58e566e0affa0af2d3fb616bf7b80	0.0	0.0	0.0	0.0	0.0	0.0	0.0	0.0	0.0	0.0	0.0	0.0	0.0	0.0	0.0	0.0	0.0	0.0	0.0	0.0	0.0	45.0	0.0	0.0	0.0	0.0	0.0	0.0	0.0	0.0	0.0	0.0	0.0	0.0	0.0	15.0	0.0	19.0	0.0	0.0	0.0	0.0	0.0	0.0	0.0	0.0
c28b937f3be634074bdf8e485657592b	0.0	0.0	0.0	0.0	0.0	0.0	0.0	0.0	0.0	0.0	0.0	0.0	0.0	0.0	0.0	0.0	0.0	0.0	0.0	0.0	0.0	0.0	0.0	0.0	0.0	0.0	0.0	17.0	0.0	0.0	0.0	30.0	20.0	0.0	0.0	0.0	0.0	0.0	0.0	0.0	0.0	0.0	0.0	0.0	8.0	0.0
d59304ae465e033cf779409cf4a4250b	0.0	0.0	0.0	0.0	0.0	0.0	8.0	0.0	0.0	0.0	13.0	0.0	0.0	0.0	0.0	0.0	2.0	3.0	0.0	0.0	0.0	0.0	2.0	14.0	6.0	0.0	6.0	0.0	0.0	0.0	0.0	0.0	0.0	0.0	0.0	4.0	0.0	0.0	4.0	0.0	6.0	0.0	6.0	0.0	0.0	0.0
82bf6d9258b78efe1b3c8242b98094d8	0.0	0.0	0.0	0.0	0.0	0.0	0.0	0.0	5.0	6.0	0.0	0.0	0.0	0.0	0.0	39.0	0.0	0.0	0.0	0.0	0.0	0.0	0.0	0.0	0.0	0.0	0.0	0.0	0.0	0.0	0.0	0.0	12.0	0.0	0.0	0.0	0.0	0.0	0.0	0.0	0.0	0.0	0.0	0.0	0.0	0.0
590ba708e88263ffb8d0634477a5c6dd	0.0	0.0	0.0	0.0	0.0	0.0	0.0	0.0	0.0	0.0	0.0	0.0	0.0	65.0	0.0	0.0	0.0	0.0	0.0	0.0	0.0	0.0	0.0	0.0	0.0	0.0	0.0	0.0	0.0	0.0	0.0	0.0	0.0	0.0	0.0	0.0	9.0	0.0	0.0	0.0	0.0	0.0	11.0	0.0	0.0	0.0
b8ad456aa8f712002215501bc95c003b	0.0	0.0	0.0	0.0	0.0	0.0	0.0	0.0	0.0	0.0	0.0	0.0	0.0	0.0	0.0	0.0	0.0	0.0	0.0	0.0	0.0	0.0	0.0	0.0	0.0	21.0	0.0	0.0	0.0	0.0	0.0	0.0	0.0	0.0	0.0	9.0	14.0	0.0	14.0	0.0	0.0	12.0	0.0	0.0	0.0	0.0
117345468cc82b95da6b89e567e7deb9	27.0	0.0	0.0	0.0	35.0	0.0	0.0	0.0	0.0	0.0	0.0	0.0	6.0	0.0	0.0	0.0	0.0	0.0	0.0	0.0	0.0	0.0	0.0	0.0	0.0	0.0	0.0	0.0	0.0	0.0	0.0	0.0	0.0	0.0	0.0	0.0	0.0	0.0	0.0	0.0	0.0	0.0	16.0	0.0	9.0	0.0
47d1aa44f803330ed99d5447980ffc06	0.0	0.0	0.0	0.0	0.0	0.0	0.0	0.0	0.0	17.0	0.0	0.0	0.0	0.0	0.0	0.0	0.0	0.0	0.0	0.0	0.0	0.0	0.0	0.0	0.0	0.0	0.0	0.0	0.0	0.0	0.0	0.0	0.0	0.0	0.0	12.0	21.0	0.0	0.0	0.0	0.0	0.0	0.0	0.0	0.0	0.0
2556a91585376e2e78019988c717a3da	0.0	0.0	0.0	0.0	0.0	0.0	0.0	0.0	0.0	0.0	0.0	0.0	7.0	0.0	0.0	0.0	0.0	0.0	0.0	0.0	0.0	0.0	0.0	0.0	0.0	0.0	0.0	15.0	0.0	0.0	0.0	6.0	0.0	32.0	33.0	0.0	0.0	0.0	0.0	0.0	0.0	0.0	0.0	0.0	0.0	0.0
a6e9b36f6763551c406f64c01ad6ef00	0.0	0.0	0.0	0.0	0.0	0.0	0.0	0.0	0.0	0.0	0.0	0.0	0.0	0.0	0.0	0.0	0.0	0.0	0.0	0.0	0.0	0.0	0.0	0.0	0.0	0.0	0.0	48.0	0.0	0.0	0.0	0.0	0.0	0.0	0.0	0.0	0.0	31.0	0.0	0.0	0.0	0.0	0.0	0.0	0.0	0.0
98df4a31f88a1f5faa29845229693639	0.0	0.0	0.0	0.0	0.0	0.0	0.0	0.0	0.0	0.0	0.0	0.0	0.0	0.0	0.0	0.0	0.0	0.0	0.0	0.0	0.0	0.0	0.0	0.0	0.0	0.0	0.0	0.0	0.0	0.0	0.0	0.0	0.0	39.0	41.0	0.0	0.0	0.0	0.0	0.0	0.0	0.0	0.0	0.0	13.0	0.0
7f40c74aa05c1ea4850074eecbbd45f1	16.0	0.0	0.0	0.0	0.0	0.0	0.0	0.0	0.0	0.0	0.0	0.0	0.0	0.0	0.0	0.0	0.0	0.0	0.0	0.0	0.0	0.0	0.0	0.0	0.0	0.0	0.0	0.0	0.0	0.0	0.0	0.0	0.0	0.0	0.0	0.0	0.0	41.0	0.0	0.0	0.0	0.0	0.0	0.0	0.0	0.0
7c95e2578720f2ef471d33492670040b	0.0	7.0	0.0	0.0	0.0	0.0	0.0	29.0	0.0	4.0	4.0	0.0	0.0	0.0	8.0	1.0	0.0	2.0	0.0	0.0	12.0	0.0	0.0	0.0	6.0	0.0	10.0	0.0	0.0	0.0	0.0	0.0	0.0	0.0	0.0	0.0	0.0	3.0	0.0	0.0	0.0	0.0	0.0	7.0	0.0	11.0
8f4e103ef292fb14a8056b633bfd2ec6	0.0	0.0	0.0	0.0	0.0	23.0	0.0	0.0	13.0	0.0	0.0	0.0	0.0	0.0	17.0	0.0	0.0	0.0	0.0	0.0	0.0	0.0	0.0	0.0	0.0	0.0	0.0	0.0	0.0	0.0	0.0	0.0	0.0	0.0	0.0	26.0	0.0	0.0	0.0	0.0	0.0	0.0	0.0	0.0	0.0	0.0
961e270690d267ee446b3e64d2a4f127	0.0	0.0	0.0	0.0	0.0	0.0	0.0	0.0	3.0	0.0	0.0	0.0	0.0	0.0	0.0	0.0	0.0	4.0	0.0	0.0	0.0	0.0	0.0	0.0	0.0	7.0	0.0	0.0	16.0	0.0	0.0	0.0	0.0	0.0	0.0	11.0	21.0	0.0	0.0	0.0	0.0	0.0	7.0	0.0	0.0	0.0
3427e0868b706db6dbf0f572e931fa94	0.0	0.0	0.0	0.0	0.0	0.0	0.0	0.0	0.0	0.0	0.0	0.0	0.0	0.0	0.0	0.0	0.0	15.0	0.0	0.0	0.0	0.0	0.0	0.0	0.0	0.0	0.0	0.0	0.0	0.0	0.0	0.0	0.0	0.0	0.0	0.0	0.0	0.0	0.0	0.0	0.0	0.0	0.0	0.0	44.0	0.0
3b2dfea6778458ff1f70e2bab1e5d5ff	0.0	0.0	0.0	0.0	0.0	0.0	0.0	0.0	0.0	0.0	0.0	0.0	0.0	0.0	0.0	0.0	0.0	0.0	0.0	0.0	0.0	0.0	0.0	0.0	0.0	0.0	50.0	0.0	0.0	0.0	0.0	14.0	8.0	0.0	0.0	0.0	0.0	0.0	0.0	27.0	0.0	0.0	0.0	0.0	0.0	0.0
74e31bc99d226b2220b436a61908d0ad	0.0	0.0	0.0	24.0	0.0	0.0	0.0	0.0	10.0	0.0	0.0	0.0	10.0	10.0	0.0	0.0	0.0	0.0	0.0	0.0	0.0	0.0	0.0	0.0	0.0	0.0	0.0	0.0	0.0	0.0	0.0	0.0	9.0	0.0	0.0	0.0	0.0	0.0	0.0	0.0	0.0	2.0	0.0	0.0	8.0	0.0
d32ee4973bec8c558ad6c919dd017619	0.0	0.0	0.0	0.0	0.0	0.0	0.0	0.0	46.0	0.0	0.0	0.0	0.0	0.0	0.0	0.0	0.0	0.0	0.0	0.0	0.0	0.0	0.0	0.0	0.0	0.0	0.0	0.0	0.0	0.0	0.0	0.0	0.0	0.0	0.0	14.0	0.0	0.0	0.0	0.0	0.0	0.0	0.0	0.0	0.0	0.0
83b8f52d2479324972a2b02d9650575d	0.0	0.0	0.0	0.0	0.0	0.0	0.0	0.0	8.0	0.0	0.0	0.0	0.0	0.0	0.0	0.0	0.0	0.0	0.0	0.0	0.0	0.0	0.0	0.0	0.0	0.0	17.0	0.0	0.0	0.0	10.0	0.0	0.0	0.0	0.0	16.0	0.0	10.0	0.0	0.0	0.0	9.0	0.0	0.0	0.0	0.0
756b278221fd2a0e46d230b7718982a3	0.0	0.0	0.0	0.0	0.0	0.0	0.0	0.0	0.0	0.0	0.0	0.0	0.0	0.0	0.0	0.0	0.0	0.0	0.0	0.0	0.0	0.0	0.0	0.0	0.0	11.0	0.0	0.0	0.0	0.0	14.0	0.0	7.0	0.0	0.0	0.0	0.0	17.0	0.0	0.0	0.0	0.0	0.0	0.0	0.0	0.0
cbc0b67c47937d5a6ea9118e7d57177c	6.0	3.0	0.0	0.0	0.0	0.0	0.0	0.0	21.0	4.0	11.0	0.0	2.0	7.0	0.0	0.0	0.0	2.0	0.0	0.0	0.0	0.0	0.0	0.0	6.0	0.0	0.0	0.0	0.0	0.0	0.0	0.0	0.0	0.0	0.0	4.0	0.0	0.0	0.0	0.0	0.0	0.0	0.0	0.0	0.0	0.0
9420dff7261949ba47a5cf9a53f054dc	0.0	23.0	0.0	0.0	0.0	0.0	0.0	0.0	0.0	15.0	0.0	0.0	0.0	0.0	0.0	0.0	0.0	0.0	0.0	0.0	0.0	0.0	0.0	0.0	0.0	35.0	0.0	0.0	0.0	0.0	0.0	0.0	0.0	0.0	0.0	0.0	0.0	0.0	0.0	0.0	0.0	0.0	0.0	0.0	0.0	0.0
70612a223e867231ce52490c8941cb72	0.0	0.0	5.0	4.0	0.0	0.0	0.0	0.0	0.0	2.0	0.0	0.0	0.0	8.0	0.0	0.0	0.0	2.0	0.0	0.0	0.0	0.0	0.0	0.0	0.0	1.0	0.0	0.0	9.0	0.0	1.0	17.0	0.0	0.0	0.0	0.0	0.0	0.0	0.0	0.0	0.0	5.0	0.0	13.0	0.0	8.0
60091ba97e39efe7d708af3ae9972408	0.0	0.0	0.0	0.0	6.0	0.0	0.0	0.0	0.0	2.0	0.0	0.0	6.0	0.0	0.0	0.0	0.0	3.0	0.0	0.0	0.0	0.0	4.0	0.0	0.0	0.0	0.0	0.0	0.0	0.0	3.0	5.0	7.0	0.0	0.0	0.0	6.0	3.0	0.0	0.0	0.0	2.0	0.0	7.0	2.0	0.0
aac010f8e8c9c1d5bbd745c683555028	0.0	0.0	0.0	0.0	0.0	0.0	0.0	0.0	0.0	0.0	0.0	0.0	0.0	0.0	0.0	0.0	6.0	0.0	0.0	0.0	0.0	0.0	21.0	7.0	0.0	0.0	0.0	0.0	0.0	0.0	0.0	0.0	0.0	0.0	0.0	0.0	0.0	0.0	32.0	0.0	0.0	0.0	2.0	0.0	0.0	0.0
2d2fabc64b341e554068f0f75e239379	0.0	0.0	0.0	0.0	0.0	0.0	0.0	0.0	0.0	0.0	0.0	0.0	0.0	0.0	0.0	0.0	0.0	0.0	0.0	31.0	0.0	0.0	0.0	0.0	0.0	0.0	0.0	32.0	0.0	0.0	0.0	0.0	0.0	0.0	0.0	0.0	0.0	0.0	0.0	47.0	0.0	0.0	0.0	0.0	0.0	0.0
ad37c157ac79c83b07a254d53eb83d12	16.0	5.0	0.0	10.0	0.0	0.0	0.0	9.0	0.0	5.0	8.0	9.0	4.0	6.0	0.0	6.0	0.0	0.0	0.0	0.0	0.0	5.0	0.0	5.0	0.0	0.0	6.0	0.0	0.0	0.0	0.0	0.0	0.0	0.0	0.0	0.0	0.0	0.0	1.0	0.0	0.0	0.0	0.0	0.0	0.0	0.0
40dd4543233b703c357592861868b00d	0.0	20.0	0.0	0.0	0.0	0.0	0.0	32.0	0.0	0.0	23.0	10.0	0.0	0.0	0.0	0.0	0.0	0.0	0.0	0.0	0.0	0.0	0.0	0.0	0.0	0.0	0.0	0.0	0.0	0.0	0.0	0.0	0.0	0.0	0.0	0.0	0.0	0.0	0.0	0.0	0.0	0.0	0.0	0.0	0.0	0.0
36d01720a05ad42568d17dcb7697715f	0.0	0.0	0.0	0.0	0.0	0.0	0.0	0.0	0.0	14.0	0.0	0.0	0.0	0.0	0.0	0.0	0.0	0.0	0.0	0.0	0.0	0.0	0.0	0.0	0.0	0.0	0.0	0.0	0.0	0.0	0.0	0.0	0.0	0.0	0.0	10.0	10.0	4.0	0.0	0.0	0.0	0.0	7.0	0.0	0.0	0.0
f795d7c72d240c1dce99bb6bfebb0a5f	0.0	0.0	0.0	0.0	0.0	0.0	0.0	0.0	0.0	0.0	0.0	0.0	5.0	0.0	0.0	0.0	0.0	0.0	0.0	0.0	0.0	0.0	0.0	0.0	0.0	0.0	0.0	0.0	0.0	0.0	0.0	13.0	13.0	0.0	0.0	0.0	0.0	0.0	0.0	0.0	0.0	14.0	0.0	0.0	0.0	22.0
cc32ac2bf1ad20b16096b0369997d3a9	0.0	0.0	0.0	0.0	0.0	0.0	0.0	0.0	0.0	0.0	0.0	0.0	2.0	0.0	0.0	0.0	0.0	1.0	0.0	0.0	0.0	0.0	0.0	0.0	0.0	0.0	0.0	0.0	5.0	0.0	0.0	13.0	13.0	0.0	0.0	0.0	0.0	0.0	0.0	0.0	0.0	0.0	0.0	0.0	28.0	8.0
a70a8cfe255043a9ff88ddc781beb3b6	0.0	0.0	0.0	0.0	0.0	0.0	0.0	0.0	0.0	0.0	0.0	0.0	0.0	0.0	0.0	0.0	0.0	0.0	0.0	0.0	0.0	0.0	0.0	0.0	0.0	0.0	0.0	0.0	0.0	0.0	0.0	0.0	0.0	0.0	0.0	8.0	30.0	0.0	0.0	0.0	43.0	0.0	0.0	0.0	0.0	0.0
fa85d1271ca0f5592a8b8f9cf74eb93e	9.0	0.0	0.0	0.0	0.0	0.0	0.0	0.0	0.0	0.0	0.0	0.0	0.0	8.0	0.0	0.0	1.0	0.0	0.0	0.0	0.0	0.0	14.0	0.0	0.0	24.0	11.0	0.0	0.0	0.0	0.0	0.0	0.0	0.0	0.0	7.0	0.0	0.0	0.0	0.0	17.0	5.0	0.0	0.0	0.0	0.0
195c2d8821e3355e8fdfdc622343691f	0.0	0.0	0.0	0.0	0.0	14.0	44.0	0.0	7.0	0.0	0.0	13.0	0.0	0.0	0.0	0.0	0.0	0.0	0.0	0.0	0.0	0.0	0.0	26.0	0.0	0.0	0.0	0.0	0.0	0.0	0.0	0.0	0.0	0.0	0.0	0.0	0.0	0.0	0.0	0.0	0.0	0.0	0.0	0.0	0.0	0.0
854fffd7ce6228440513f5c7f27e85f1	0.0	0.0	0.0	0.0	0.0	0.0	14.0	0.0	23.0	0.0	0.0	0.0	0.0	0.0	0.0	0.0	0.0	0.0	0.0	0.0	0.0	0.0	0.0	0.0	0.0	0.0	0.0	7.0	0.0	0.0	0.0	0.0	0.0	15.0	18.0	0.0	0.0	0.0	0.0	0.0	0.0	0.0	0.0	0.0	0.0	0.0
c2866cb5f4bc8b6248a27c11c92b0e94	0.0	0.0	0.0	0.0	0.0	0.0	0.0	21.0	6.0	1.0	15.0	0.0	0.0	5.0	0.0	0.0	0.0	0.0	0.0	0.0	0.0	0.0	0.0	0.0	0.0	0.0	0.0	0.0	0.0	0.0	0.0	0.0	0.0	0.0	0.0	0.0	1.0	6.0	3.0	17.0	0.0	6.0	0.0	0.0	0.0	0.0
7192d0a90fcab72ac5f2be383383f907	0.0	0.0	0.0	0.0	0.0	0.0	0.0	0.0	10.0	0.0	0.0	0.0	22.0	0.0	0.0	0.0	0.0	0.0	0.0	0.0	0.0	0.0	0.0	0.0	0.0	0.0	13.0	0.0	0.0	0.0	0.0	0.0	0.0	16.0	15.0	0.0	0.0	0.0	0.0	0.0	0.0	0.0	0.0	0.0	0.0	0.0
be683f764618526de8c647963ae49c93	0.0	0.0	0.0	0.0	0.0	0.0	0.0	0.0	0.0	15.0	0.0	0.0	0.0	0.0	0.0	0.0	0.0	25.0	0.0	0.0	0.0	0.0	0.0	0.0	0.0	0.0	0.0	0.0	0.0	0.0	0.0	0.0	0.0	0.0	0.0	0.0	0.0	0.0	0.0	0.0	0.0	5.0	0.0	0.0	0.0	0.0
4fb5ed804a7dcb78603545fba6e0f61b	0.0	0.0	0.0	0.0	0.0	0.0	0.0	0.0	0.0	0.0	0.0	0.0	0.0	14.0	0.0	0.0	0.0	0.0	0.0	0.0	0.0	0.0	0.0	0.0	0.0	0.0	0.0	0.0	0.0	0.0	0.0	0.0	1.0	0.0	0.0	10.0	0.0	0.0	10.0	0.0	0.0	0.0	0.0	0.0	0.0	30.0
0f54f7f70303ceb2b3cf173a107c32d3	0.0	0.0	0.0	0.0	0.0	0.0	0.0	0.0	0.0	0.0	0.0	0.0	0.0	0.0	33.0	0.0	0.0	28.0	0.0	0.0	0.0	30.0	0.0	0.0	0.0	0.0	0.0	0.0	0.0	0.0	0.0	0.0	0.0	0.0	0.0	0.0	0.0	0.0	0.0	0.0	0.0	0.0	0.0	0.0	0.0	0.0
f761f234a0d776d7f0526c0a1858742e	0.0	0.0	0.0	0.0	0.0	0.0	0.0	0.0	0.0	0.0	0.0	0.0	0.0	0.0	0.0	0.0	0.0	0.0	0.0	0.0	0.0	0.0	0.0	27.0	0.0	0.0	0.0	0.0	0.0	0.0	0.0	0.0	0.0	0.0	0.0	4.0	0.0	0.0	6.0	0.0	0.0	0.0	11.0	24.0	0.0	0.0
683754e522abc04526ff694b2087186a	0.0	0.0	0.0	0.0	22.0	0.0	0.0	0.0	0.0	0.0	0.0	0.0	7.0	0.0	0.0	0.0	0.0	0.0	0.0	0.0	0.0	24.0	0.0	0.0	0.0	23.0	0.0	0.0	0.0	0.0	0.0	0.0	0.0	12.0	12.0	0.0	0.0	5.0	0.0	0.0	0.0	0.0	0.0	0.0	0.0	0.0
e0e809806e5b0eb451be71238705aea4	0.0	0.0	0.0	0.0	0.0	0.0	11.0	15.0	0.0	24.0	0.0	0.0	0.0	0.0	0.0	0.0	0.0	0.0	0.0	0.0	0.0	0.0	0.0	0.0	0.0	0.0	0.0	0.0	0.0	0.0	0.0	0.0	0.0	0.0	0.0	11.0	0.0	0.0	0.0	0.0	0.0	0.0	0.0	0.0	0.0	0.0
6fc6cab1bc20b09203c96f57b4d522f0	0.0	0.0	0.0	0.0	0.0	0.0	0.0	0.0	2.0	0.0	16.0	0.0	18.0	0.0	0.0	0.0	14.0	8.0	0.0	0.0	0.0	0.0	24.0	0.0	0.0	0.0	0.0	0.0	0.0	0.0	0.0	0.0	0.0	0.0	0.0	0.0	0.0	0.0	0.0	0.0	0.0	0.0	0.0	0.0	0.0	0.0
85e8e35eb1313fab250140585e01be39	0.0	0.0	0.0	0.0	0.0	0.0	0.0	0.0	0.0	5.0	0.0	0.0	0.0	0.0	0.0	0.0	0.0	0.0	0.0	0.0	0.0	0.0	0.0	0.0	0.0	28.0	0.0	0.0	0.0	0.0	0.0	0.0	0.0	10.0	16.0	0.0	0.0	0.0	19.0	0.0	0.0	0.0	0.0	0.0	0.0	0.0
cfb10f47473c55a7625686d0e7d63ce8	0.0	0.0	0.0	0.0	0.0	0.0	0.0	0.0	0.0	0.0	0.0	0.0	0.0	0.0	0.0	0.0	0.0	17.0	0.0	0.0	10.0	0.0	0.0	0.0	8.0	0.0	0.0	0.0	0.0	0.0	0.0	0.0	0.0	0.0	0.0	0.0	0.0	0.0	6.0	0.0	0.0	12.0	0.0	0.0	8.0	0.0
3b98784e7b2ebab77d5d347e48e4e449	0.0	0.0	0.0	0.0	0.0	0.0	0.0	0.0	0.0	0.0	0.0	0.0	0.0	0.0	0.0	0.0	0.0	12.0	0.0	0.0	0.0	0.0	0.0	21.0	0.0	0.0	0.0	0.0	0.0	0.0	7.0	0.0	0.0	0.0	0.0	0.0	0.0	0.0	0.0	0.0	0.0	0.0	9.0	0.0	23.0	0.0
ddc176c25597a8558cf7dc7546f00a6c	0.0	0.0	0.0	0.0	0.0	0.0	0.0	0.0	0.0	0.0	0.0	0.0	0.0	0.0	0.0	0.0	0.0	0.0	0.0	0.0	0.0	0.0	0.0	0.0	0.0	0.0	0.0	8.0	5.0	0.0	0.0	5.0	2.0	0.0	0.0	3.0	10.0	0.0	0.0	0.0	0.0	0.0	0.0	15.0	21.0	6.0
7bac86eb71d594511903d198bb2747da	0.0	0.0	0.0	0.0	0.0	0.0	0.0	0.0	0.0	0.0	0.0	0.0	0.0	0.0	0.0	0.0	0.0	0.0	0.0	0.0	0.0	0.0	0.0	0.0	0.0	0.0	0.0	0.0	0.0	0.0	0.0	0.0	0.0	0.0	0.0	0.0	0.0	0.0	0.0	0.0	0.0	0.0	26.0	0.0	26.0	0.0
4b0e67adc264719d772003c6f5c8aae2	9.0	0.0	0.0	0.0	19.0	0.0	0.0	7.0	5.0	0.0	0.0	0.0	0.0	2.0	0.0	0.0	0.0	0.0	0.0	0.0	14.0	0.0	6.0	0.0	0.0	0.0	0.0	0.0	0.0	0.0	1.0	0.0	0.0	0.0	0.0	0.0	0.0	0.0	5.0	0.0	0.0	10.0	0.0	0.0	0.0	0.0
ba66b2d6b52155e2be06fc6285fa544b	0.0	0.0	15.0	0.0	0.0	0.0	0.0	0.0	0.0	0.0	0.0	0.0	0.0	0.0	0.0	0.0	0.0	0.0	0.0	0.0	0.0	0.0	0.0	0.0	0.0	0.0	0.0	0.0	7.0	0.0	0.0	0.0	0.0	11.0	12.0	0.0	0.0	0.0	0.0	13.0	0.0	0.0	0.0	10.0	12.0	11.0
7f9f72d8849ba80673a5006ec5775985	0.0	0.0	1.0	0.0	0.0	6.0	0.0	0.0	14.0	0.0	0.0	0.0	0.0	0.0	0.0	0.0	0.0	0.0	0.0	0.0	0.0	0.0	0.0	0.0	0.0	0.0	0.0	0.0	0.0	0.0	18.0	5.0	0.0	0.0	0.0	7.0	0.0	0.0	0.0	0.0	0.0	0.0	0.0	0.0	0.0	0.0
bb48dee574c4f0d88013a1673fe8bae3	0.0	0.0	0.0	0.0	0.0	6.0	0.0	0.0	0.0	6.0	0.0	0.0	0.0	0.0	0.0	0.0	0.0	1.0	0.0	0.0	0.0	10.0	6.0	0.0	0.0	12.0	0.0	0.0	0.0	0.0	0.0	0.0	0.0	3.0	2.0	0.0	0.0	3.0	2.0	0.0	0.0	9.0	7.0	0.0	0.0	0.0
b93244cf7385e9fd4b436e6bf8ef6ebe	0.0	0.0	0.0	0.0	0.0	6.0	0.0	0.0	0.0	0.0	0.0	0.0	0.0	0.0	0.0	0.0	0.0	0.0	0.0	0.0	24.0	0.0	11.0	0.0	0.0	0.0	0.0	0.0	0.0	0.0	0.0	0.0	0.0	8.0	6.0	0.0	0.0	0.0	8.0	0.0	0.0	0.0	17.0	0.0	0.0	0.0
a87fcd419dc3105dd2d4ac23d4a4698e	0.0	0.0	0.0	0.0	0.0	0.0	0.0	0.0	0.0	8.0	0.0	0.0	0.0	0.0	0.0	0.0	0.0	0.0	0.0	0.0	0.0	0.0	0.0	0.0	0.0	0.0	0.0	0.0	0.0	0.0	12.0	0.0	0.0	0.0	0.0	16.0	8.0	0.0	0.0	0.0	0.0	0.0	0.0	0.0	0.0	0.0
2bbbb519365b4fae4f78b55d5c55a264	0.0	0.0	0.0	0.0	0.0	0.0	0.0	0.0	0.0	0.0	0.0	0.0	7.0	0.0	0.0	0.0	0.0	9.0	0.0	0.0	0.0	0.0	0.0	0.0	0.0	0.0	0.0	0.0	0.0	0.0	5.0	10.0	9.0	0.0	0.0	0.0	0.0	0.0	0.0	0.0	0.0	4.0	0.0	0.0	4.0	0.0
9c0bf7787a54880f18599e69bfa513ac	0.0	0.0	0.0	0.0	0.0	0.0	0.0	0.0	0.0	0.0	0.0	0.0	0.0	0.0	0.0	0.0	0.0	11.0	0.0	0.0	0.0	0.0	44.0	0.0	0.0	0.0	0.0	0.0	0.0	0.0	0.0	0.0	0.0	0.0	0.0	0.0	0.0	0.0	0.0	0.0	0.0	0.0	11.0	0.0	0.0	0.0
fcbd96eb130746e61b738de515c89ddf	0.0	0.0	0.0	0.0	0.0	0.0	0.0	0.0	0.0	0.0	0.0	0.0	0.0	0.0	0.0	0.0	0.0	2.0	0.0	0.0	0.0	23.0	0.0	0.0	0.0	0.0	0.0	0.0	0.0	0.0	15.0	35.0	0.0	0.0	0.0	0.0	0.0	0.0	0.0	0.0	0.0	0.0	0.0	0.0	9.0	0.0
19a3a698a64fa873df4f9987fd9a0b10	7.0	10.0	0.0	0.0	0.0	0.0	0.0	0.0	0.0	4.0	9.0	9.0	0.0	0.0	0.0	0.0	3.0	0.0	0.0	0.0	0.0	0.0	0.0	0.0	9.0	0.0	0.0	0.0	0.0	0.0	0.0	0.0	0.0	0.0	0.0	5.0	6.0	2.0	12.0	0.0	0.0	0.0	1.0	0.0	0.0	0.0
febc013a1cb1a9a495ae5c7b5592e821	0.0	0.0	9.0	0.0	0.0	0.0	0.0	0.0	17.0	0.0	0.0	0.0	0.0	0.0	0.0	0.0	0.0	0.0	0.0	0.0	0.0	0.0	0.0	16.0	0.0	0.0	13.0	0.0	0.0	0.0	0.0	0.0	0.0	0.0	0.0	0.0	0.0	5.0	0.0	0.0	0.0	11.0	0.0	0.0	0.0	0.0
a8bdefa38912bc660aa58dc4cb7269b0	0.0	0.0	9.0	0.0	13.0	0.0	0.0	0.0	0.0	0.0	0.0	0.0	0.0	0.0	17.0	0.0	0.0	9.0	0.0	0.0	0.0	0.0	0.0	0.0	0.0	0.0	0.0	0.0	0.0	0.0	7.0	0.0	0.0	0.0	0.0	0.0	0.0	0.0	7.0	0.0	0.0	0.0	0.0	0.0	0.0	10.0
ffb27fc2e51bbf39241c49fc9c747c92	0.0	0.0	0.0	0.0	0.0	0.0	0.0	0.0	1.0	0.0	0.0	20.0	0.0	0.0	0.0	0.0	0.0	0.0	0.0	0.0	0.0	0.0	0.0	0.0	0.0	0.0	0.0	0.0	8.0	0.0	0.0	0.0	5.0	25.0	27.0	0.0	0.0	0.0	0.0	0.0	0.0	0.0	0.0	9.0	0.0	0.0
8c4e37fb33b9c61a1475e33f0dbe2d78	0.0	0.0	0.0	0.0	0.0	0.0	0.0	0.0	0.0	9.0	0.0	0.0	0.0	0.0	17.0	0.0	0.0	19.0	0.0	0.0	0.0	0.0	0.0	0.0	10.0	0.0	0.0	0.0	0.0	0.0	0.0	0.0	0.0	0.0	0.0	0.0	0.0	0.0	11.0	0.0	0.0	0.0	0.0	0.0	0.0	0.0
0301724520c3ac6c35f945ee3cd8be3c	0.0	29.0	0.0	0.0	0.0	0.0	0.0	0.0	0.0	0.0	0.0	55.0	0.0	0.0	0.0	0.0	0.0	0.0	0.0	0.0	0.0	0.0	0.0	0.0	0.0	0.0	0.0	0.0	0.0	0.0	0.0	0.0	0.0	0.0	0.0	0.0	0.0	0.0	0.0	0.0	0.0	0.0	0.0	0.0	0.0	0.0
394e6d08e59dc3d4bc15579884d435f2	0.0	0.0	0.0	0.0	0.0	10.0	0.0	0.0	0.0	0.0	0.0	0.0	0.0	0.0	17.0	0.0	0.0	4.0	0.0	0.0	0.0	0.0	0.0	0.0	0.0	0.0	0.0	0.0	0.0	0.0	3.0	0.0	0.0	0.0	0.0	0.0	4.0	0.0	6.0	7.0	0.0	8.0	0.0	0.0	0.0	0.0
f395725e4a73c0de0be67ebeefe49639	0.0	0.0	0.0	0.0	0.0	0.0	0.0	0.0	8.0	0.0	0.0	27.0	0.0	0.0	0.0	0.0	0.0	0.0	0.0	0.0	0.0	0.0	0.0	0.0	0.0	0.0	22.0	0.0	0.0	0.0	0.0	0.0	0.0	0.0	0.0	0.0	0.0	0.0	23.0	0.0	0.0	0.0	0.0	0.0	0.0	0.0
428bcfb30a73249fef2be767f5bb678f	0.0	0.0	0.0	0.0	0.0	0.0	0.0	0.0	4.0	0.0	0.0	0.0	0.0	0.0	25.0	0.0	6.0	0.0	0.0	0.0	0.0	0.0	0.0	0.0	0.0	0.0	0.0	12.0	0.0	0.0	12.0	0.0	0.0	0.0	0.0	0.0	0.0	0.0	0.0	0.0	0.0	6.0	0.0	0.0	18.0	0.0
f2e5458b6936f251fa08ae3f27360092	0.0	0.0	0.0	0.0	0.0	0.0	0.0	0.0	0.0	0.0	0.0	0.0	0.0	0.0	0.0	0.0	0.0	0.0	0.0	0.0	0.0	0.0	0.0	0.0	0.0	0.0	0.0	20.0	0.0	0.0	7.0	0.0	0.0	0.0	0.0	7.0	11.0	0.0	3.0	19.0	0.0	0.0	0.0	0.0	14.0	0.0
7746ba95c6781c4fec199314d3347db2	14.0	0.0	0.0	0.0	0.0	0.0	0.0	0.0	0.0	0.0	0.0	0.0	8.0	0.0	0.0	9.0	0.0	0.0	0.0	0.0	7.0	0.0	9.0	0.0	8.0	0.0	0.0	0.0	0.0	0.0	5.0	0.0	0.0	0.0	0.0	5.0	0.0	0.0	0.0	0.0	0.0	0.0	0.0	7.0	0.0	0.0
bf83d463abfe86df7a90ba6213de8ded	0.0	12.0	0.0	0.0	0.0	0.0	0.0	0.0	0.0	0.0	19.0	0.0	0.0	0.0	0.0	17.0	0.0	0.0	24.0	0.0	0.0	0.0	0.0	0.0	9.0	0.0	0.0	0.0	0.0	0.0	0.0	0.0	0.0	0.0	0.0	0.0	0.0	0.0	0.0	0.0	0.0	0.0	0.0	0.0	0.0	0.0
941c8863c982ab27e48b3a5381b6d798	0.0	0.0	0.0	0.0	0.0	46.0	0.0	0.0	0.0	11.0	0.0	0.0	0.0	0.0	0.0	0.0	0.0	0.0	20.0	0.0	0.0	0.0	0.0	0.0	0.0	0.0	0.0	0.0	0.0	0.0	3.0	0.0	0.0	0.0	0.0	0.0	0.0	0.0	0.0	6.0	0.0	0.0	0.0	0.0	0.0	0.0
50f07d1fa17b33b87b8064c090c6a7ef	0.0	0.0	0.0	0.0	0.0	25.0	0.0	0.0	10.0	12.0	0.0	0.0	0.0	0.0	0.0	0.0	0.0	0.0	0.0	0.0	0.0	38.0	0.0	0.0	0.0	0.0	0.0	0.0	0.0	0.0	0.0	0.0	4.0	0.0	0.0	0.0	0.0	0.0	0.0	0.0	0.0	0.0	0.0	0.0	0.0	0.0
4995790d2a73423d515bf59840c0d3a2	0.0	0.0	0.0	0.0	0.0	3.0	0.0	0.0	0.0	0.0	0.0	0.0	0.0	0.0	0.0	0.0	0.0	0.0	0.0	0.0	0.0	0.0	0.0	48.0	0.0	12.0	8.0	0.0	0.0	0.0	0.0	0.0	0.0	0.0	0.0	0.0	0.0	8.0	3.0	0.0	0.0	0.0	5.0	0.0	0.0	0.0
859d532d65780ccf7010c9cc948a7d61	0.0	0.0	0.0	0.0	0.0	0.0	0.0	0.0	14.0	0.0	0.0	0.0	6.0	0.0	0.0	0.0	0.0	0.0	0.0	0.0	0.0	0.0	0.0	0.0	0.0	0.0	0.0	0.0	0.0	0.0	0.0	0.0	6.0	0.0	0.0	7.0	17.0	0.0	0.0	0.0	0.0	0.0	0.0	0.0	0.0	0.0
a0f6af35a50c51b1ce4603b269e8ae43	9.0	0.0	0.0	0.0	0.0	0.0	0.0	0.0	0.0	7.0	0.0	8.0	0.0	10.0	0.0	0.0	0.0	0.0	0.0	0.0	0.0	0.0	0.0	0.0	0.0	10.0	0.0	0.0	0.0	0.0	2.0	0.0	0.0	7.0	7.0	0.0	0.0	0.0	5.0	0.0	0.0	0.0	1.0	11.0	0.0	0.0
0511d55fa750ea5f7f53815642fcae01	0.0	0.0	0.0	5.0	0.0	0.0	0.0	0.0	3.0	0.0	0.0	0.0	7.0	0.0	0.0	19.0	0.0	4.0	0.0	0.0	0.0	0.0	0.0	0.0	0.0	0.0	0.0	0.0	0.0	0.0	0.0	0.0	0.0	0.0	0.0	0.0	0.0	14.0	0.0	0.0	0.0	0.0	0.0	0.0	0.0	13.0
15ce787dd0351a0aad89528779707931	0.0	0.0	0.0	0.0	0.0	0.0	0.0	0.0	10.0	0.0	0.0	0.0	22.0	21.0	0.0	0.0	0.0	0.0	0.0	0.0	0.0	0.0	0.0	0.0	0.0	0.0	0.0	0.0	0.0	0.0	0.0	0.0	0.0	0.0	0.0	0.0	0.0	0.0	0.0	0.0	0.0	0.0	0.0	0.0	0.0	0.0
84b739979b765cafe0c1b3a1a078e5a5	0.0	0.0	0.0	0.0	0.0	0.0	0.0	0.0	0.0	19.0	0.0	0.0	0.0	0.0	0.0	0.0	0.0	0.0	0.0	0.0	0.0	0.0	0.0	0.0	0.0	0.0	0.0	0.0	0.0	0.0	11.0	0.0	0.0	0.0	0.0	8.0	0.0	6.0	0.0	0.0	0.0	0.0	0.0	0.0	0.0	0.0
1cc6aa7b660d34bf5d7171b833f69090	0.0	0.0	0.0	0.0	0.0	0.0	0.0	0.0	0.0	11.0	0.0	0.0	0.0	0.0	0.0	0.0	0.0	0.0	0.0	0.0	0.0	0.0	0.0	0.0	77.0	0.0	0.0	0.0	0.0	0.0	0.0	0.0	0.0	0.0	0.0	6.0	0.0	0.0	0.0	0.0	0.0	0.0	0.0	0.0	0.0	0.0
f8aeab46e940c6834e4bb7c1424b4eca	6.0	0.0	0.0	0.0	0.0	0.0	0.0	0.0	15.0	0.0	0.0	0.0	0.0	0.0	0.0	19.0	0.0	0.0	0.0	0.0	0.0	0.0	0.0	6.0	0.0	0.0	0.0	0.0	0.0	0.0	0.0	0.0	9.0	0.0	0.0	0.0	0.0	7.0	0.0	0.0	0.0	0.0	0.0	0.0	0.0	0.0
0711b4f6ca7b30187009a158bd69de67	0.0	14.0	0.0	0.0	0.0	0.0	0.0	0.0	0.0	0.0	0.0	0.0	0.0	0.0	0.0	0.0	0.0	0.0	0.0	0.0	0.0	0.0	0.0	0.0	0.0	0.0	0.0	0.0	0.0	0.0	0.0	0.0	0.0	0.0	0.0	18.0	0.0	19.0	0.0	0.0	0.0	0.0	0.0	0.0	0.0	0.0
6e5df6fc6be8a6d157f5629c33cd79e3	0.0	15.0	0.0	0.0	0.0	0.0	0.0	19.0	0.0	0.0	17.0	0.0	0.0	0.0	0.0	20.0	0.0	0.0	0.0	0.0	0.0	0.0	0.0	0.0	0.0	0.0	0.0	0.0	0.0	0.0	0.0	0.0	0.0	0.0	0.0	0.0	0.0	7.0	0.0	0.0	0.0	0.0	0.0	0.0	0.0	0.0
8f22e6df8472f1333f78839a0bd37fb4	0.0	1.0	3.0	0.0	0.0	0.0	0.0	0.0	0.0	0.0	0.0	0.0	0.0	0.0	13.0	4.0	0.0	0.0	0.0	5.0	0.0	0.0	1.0	6.0	7.0	0.0	4.0	8.0	0.0	0.0	9.0	2.0	0.0	4.0	3.0	3.0	0.0	0.0	2.0	0.0	0.0	0.0	1.0	3.0	0.0	0.0
258ee413f473bea987e8b696b4f84432	0.0	0.0	0.0	18.0	0.0	0.0	0.0	0.0	0.0	5.0	0.0	0.0	0.0	0.0	8.0	0.0	0.0	20.0	0.0	0.0	0.0	0.0	0.0	0.0	15.0	0.0	0.0	0.0	0.0	0.0	0.0	0.0	0.0	0.0	0.0	0.0	8.0	0.0	0.0	0.0	0.0	0.0	0.0	0.0	0.0	0.0
a84ceece56a76dde1bdc3a5ddeb8b319	0.0	0.0	0.0	0.0	0.0	0.0	2.0	0.0	0.0	0.0	0.0	0.0	0.0	0.0	0.0	13.0	0.0	0.0	0.0	0.0	0.0	0.0	0.0	0.0	0.0	0.0	0.0	0.0	0.0	0.0	0.0	0.0	0.0	0.0	0.0	16.0	0.0	16.0	0.0	0.0	0.0	0.0	0.0	0.0	0.0	0.0
160253ebcde6631f1992b4945982f4ea	0.0	0.0	0.0	0.0	0.0	0.0	0.0	0.0	0.0	0.0	0.0	26.0	0.0	0.0	0.0	0.0	0.0	0.0	0.0	0.0	0.0	0.0	0.0	15.0	0.0	0.0	0.0	0.0	0.0	0.0	30.0	0.0	0.0	0.0	0.0	0.0	0.0	0.0	0.0	0.0	0.0	0.0	0.0	0.0	0.0	0.0
a9739c47ddbaba11f1d5dcccdf37d3d3	0.0	0.0	0.0	0.0	0.0	0.0	0.0	0.0	0.0	0.0	0.0	0.0	0.0	0.0	0.0	0.0	0.0	0.0	0.0	19.0	0.0	0.0	0.0	0.0	0.0	0.0	0.0	0.0	10.0	0.0	0.0	10.0	0.0	8.0	9.0	0.0	0.0	0.0	9.0	0.0	0.0	12.0	0.0	0.0	4.0	0.0
5e061ebcf10f3baa73ea87ca6c1f1a5f	0.0	0.0	0.0	16.0	0.0	0.0	0.0	0.0	0.0	0.0	0.0	0.0	0.0	12.0	0.0	0.0	19.0	0.0	0.0	0.0	0.0	0.0	0.0	0.0	15.0	0.0	0.0	14.0	0.0	0.0	8.0	0.0	0.0	0.0	0.0	0.0	0.0	0.0	0.0	0.0	0.0	0.0	0.0	9.0	0.0	0.0
46c54c00fbb7e562cac4a1e18a191970	0.0	0.0	0.0	8.0	0.0	0.0	0.0	0.0	0.0	9.0	0.0	0.0	0.0	0.0	0.0	0.0	0.0	4.0	14.0	0.0	13.0	0.0	0.0	0.0	0.0	0.0	0.0	0.0	0.0	0.0	3.0	0.0	13.0	0.0	0.0	0.0	0.0	0.0	0.0	0.0	0.0	0.0	0.0	0.0	0.0	0.0
434b05a39236ecaeaea292162843e6de	0.0	0.0	0.0	0.0	0.0	4.0	0.0	0.0	0.0	7.0	0.0	0.0	0.0	0.0	0.0	0.0	0.0	8.0	14.0	7.0	0.0	0.0	7.0	0.0	0.0	10.0	0.0	0.0	0.0	0.0	0.0	0.0	3.0	0.0	0.0	4.0	3.0	0.0	4.0	0.0	0.0	0.0	0.0	0.0	0.0	0.0
7f3b69aae937934f2e0bc88fe4faae33	0.0	0.0	0.0	0.0	0.0	0.0	14.0	0.0	0.0	0.0	0.0	0.0	0.0	14.0	0.0	0.0	12.0	9.0	0.0	0.0	0.0	0.0	0.0	0.0	0.0	0.0	0.0	0.0	0.0	0.0	0.0	0.0	0.0	0.0	0.0	16.0	0.0	0.0	0.0	0.0	0.0	8.0	0.0	0.0	0.0	0.0
c5c7a8afd7bc7e3db62bd8dede7cd46e	0.0	0.0	0.0	0.0	0.0	0.0	0.0	0.0	0.0	0.0	0.0	0.0	0.0	0.0	0.0	0.0	0.0	0.0	0.0	0.0	0.0	0.0	22.0	0.0	0.0	0.0	0.0	0.0	0.0	0.0	0.0	0.0	0.0	0.0	0.0	25.0	0.0	0.0	0.0	0.0	0.0	0.0	0.0	26.0	0.0	0.0
4f10f48ab418b890b0d17d91155ce2b4	0.0	35.0	0.0	0.0	0.0	0.0	0.0	0.0	0.0	0.0	0.0	0.0	0.0	0.0	0.0	24.0	0.0	0.0	0.0	0.0	0.0	0.0	0.0	0.0	0.0	0.0	0.0	0.0	0.0	0.0	0.0	0.0	0.0	0.0	0.0	0.0	0.0	0.0	0.0	0.0	0.0	0.0	0.0	0.0	0.0	0.0
753e1add3bd7d97960f626f5f1236122	0.0	0.0	0.0	0.0	8.0	0.0	6.0	0.0	7.0	0.0	0.0	0.0	0.0	0.0	0.0	0.0	0.0	0.0	0.0	0.0	0.0	0.0	0.0	0.0	0.0	0.0	0.0	0.0	0.0	0.0	0.0	0.0	0.0	0.0	0.0	7.0	7.0	4.0	10.0	0.0	0.0	0.0	7.0	0.0	0.0	0.0
6d11fd98c6024ddd9f2dccb485b5596f	0.0	0.0	0.0	0.0	0.0	0.0	0.0	18.0	0.0	0.0	0.0	0.0	0.0	0.0	0.0	8.0	0.0	0.0	0.0	0.0	0.0	22.0	0.0	0.0	0.0	0.0	0.0	0.0	0.0	0.0	0.0	0.0	0.0	0.0	0.0	0.0	36.0	0.0	0.0	0.0	0.0	0.0	0.0	0.0	0.0	0.0
f281de48d4da85d2492590bb3cefed7b	0.0	0.0	0.0	0.0	0.0	0.0	0.0	0.0	0.0	17.0	0.0	0.0	7.0	0.0	0.0	0.0	0.0	0.0	0.0	0.0	0.0	0.0	9.0	0.0	0.0	0.0	0.0	0.0	0.0	0.0	0.0	0.0	0.0	0.0	0.0	0.0	0.0	6.0	0.0	0.0	0.0	0.0	0.0	0.0	0.0	0.0
4a68e9d6ef8992de3f701d5fa971778e	0.0	0.0	0.0	0.0	0.0	0.0	0.0	0.0	0.0	0.0	0.0	0.0	0.0	0.0	0.0	0.0	0.0	0.0	0.0	0.0	0.0	0.0	0.0	0.0	0.0	0.0	0.0	0.0	0.0	0.0	0.0	0.0	0.0	0.0	0.0	0.0	0.0	0.0	19.0	25.0	0.0	19.0	0.0	0.0	0.0	0.0
11ced87c13c1de988963f1bb79d54643	26.0	0.0	0.0	0.0	0.0	0.0	0.0	0.0	0.0	0.0	0.0	0.0	0.0	40.0	0.0	0.0	0.0	0.0	0.0	0.0	0.0	0.0	0.0	17.0	0.0	0.0	0.0	0.0	0.0	0.0	0.0	0.0	0.0	0.0	0.0	0.0	0.0	0.0	10.0	0.0	0.0	0.0	0.0	0.0	0.0	0.0
a81a86abe459db7f102ae6443b0f50c0	14.0	0.0	0.0	32.0	0.0	0.0	0.0	0.0	5.0	0.0	0.0	0.0	0.0	29.0	0.0	0.0	0.0	0.0	0.0	0.0	0.0	0.0	0.0	0.0	0.0	0.0	0.0	0.0	0.0	0.0	0.0	0.0	0.0	0.0	0.0	0.0	0.0	0.0	0.0	0.0	0.0	0.0	0.0	0.0	0.0	0.0
5adebcf85d8c7713f9a8a2b54e003a18	0.0	15.0	0.0	0.0	0.0	0.0	0.0	0.0	0.0	0.0	0.0	0.0	0.0	0.0	0.0	0.0	0.0	0.0	0.0	0.0	0.0	0.0	0.0	0.0	0.0	0.0	0.0	0.0	40.0	0.0	0.0	0.0	0.0	0.0	0.0	0.0	0.0	8.0	0.0	0.0	0.0	0.0	0.0	0.0	0.0	0.0
045042115e8cbd128f13796f70da7bd5	0.0	0.0	12.0	0.0	0.0	0.0	0.0	0.0	0.0	0.0	0.0	0.0	15.0	0.0	0.0	0.0	0.0	0.0	0.0	0.0	0.0	0.0	0.0	0.0	0.0	0.0	0.0	0.0	20.0	0.0	0.0	0.0	0.0	0.0	0.0	0.0	0.0	7.0	0.0	0.0	14.0	0.0	0.0	0.0	0.0	0.0
cc33434402dc675a7710074a831d54d4	0.0	0.0	0.0	9.0	0.0	23.0	0.0	0.0	0.0	0.0	0.0	0.0	5.0	0.0	0.0	0.0	4.0	5.0	0.0	0.0	9.0	0.0	0.0	0.0	0.0	0.0	0.0	0.0	0.0	0.0	0.0	0.0	0.0	0.0	0.0	0.0	0.0	0.0	0.0	0.0	0.0	6.0	0.0	0.0	4.0	0.0
46ae1405a0e966983a53c2ad5a46babb	0.0	0.0	0.0	0.0	18.0	0.0	0.0	0.0	0.0	22.0	13.0	12.0	0.0	0.0	0.0	0.0	0.0	0.0	0.0	0.0	0.0	0.0	0.0	0.0	0.0	0.0	0.0	0.0	0.0	0.0	0.0	0.0	0.0	0.0	0.0	0.0	0.0	0.0	0.0	8.0	0.0	0.0	0.0	0.0	0.0	0.0
15f47dd909e42fcf19021ce5490d4f18	0.0	0.0	0.0	0.0	0.0	27.0	0.0	0.0	0.0	12.0	0.0	0.0	0.0	12.0	0.0	0.0	0.0	0.0	0.0	0.0	0.0	0.0	0.0	0.0	0.0	18.0	0.0	0.0	0.0	0.0	5.0	0.0	0.0	0.0	0.0	7.0	0.0	0.0	0.0	0.0	0.0	0.0	0.0	0.0	0.0	0.0
fdc22e6cba752ad90be83e43daf302e8	0.0	0.0	0.0	0.0	0.0	0.0	0.0	0.0	6.0	0.0	0.0	0.0	10.0	0.0	18.0	0.0	18.0	0.0	0.0	0.0	22.0	0.0	0.0	0.0	0.0	0.0	0.0	0.0	0.0	0.0	0.0	0.0	0.0	0.0	0.0	0.0	0.0	0.0	0.0	0.0	0.0	0.0	0.0	0.0	0.0	0.0
9f6af33b8e67fa3eb16802d3cc6c8ba9	0.0	0.0	0.0	0.0	0.0	0.0	0.0	0.0	0.0	22.0	0.0	0.0	0.0	0.0	0.0	0.0	0.0	9.0	0.0	0.0	0.0	0.0	0.0	0.0	30.0	0.0	0.0	0.0	0.0	0.0	0.0	0.0	0.0	0.0	0.0	0.0	0.0	0.0	0.0	0.0	0.0	0.0	0.0	0.0	0.0	0.0
0b9c9ad5ab55d552682b2d73a0f802db	0.0	0.0	0.0	0.0	0.0	0.0	0.0	0.0	0.0	0.0	0.0	0.0	0.0	18.0	0.0	0.0	0.0	0.0	0.0	0.0	0.0	0.0	13.0	0.0	0.0	0.0	0.0	0.0	0.0	0.0	5.0	6.0	0.0	0.0	0.0	0.0	13.0	0.0	0.0	0.0	12.0	0.0	4.0	0.0	3.0	0.0
a71e9503852590ff3953eef8a0b6c23a	0.0	0.0	0.0	0.0	0.0	0.0	0.0	0.0	0.0	0.0	0.0	0.0	0.0	0.0	4.0	8.0	13.0	2.0	15.0	0.0	0.0	0.0	9.0	8.0	0.0	0.0	0.0	0.0	0.0	27.0	0.0	0.0	4.0	0.0	0.0	0.0	0.0	0.0	0.0	0.0	0.0	0.0	0.0	0.0	0.0	0.0
c954ebea1dc53140418d0720fc40dbc8	0.0	0.0	0.0	0.0	0.0	0.0	0.0	0.0	0.0	0.0	0.0	0.0	0.0	0.0	0.0	0.0	28.0	38.0	0.0	0.0	0.0	0.0	0.0	0.0	0.0	0.0	0.0	0.0	0.0	0.0	0.0	0.0	0.0	0.0	0.0	0.0	0.0	0.0	0.0	0.0	0.0	0.0	0.0	0.0	0.0	0.0
e8ebf66112fbbe31f0aa4bd1610d3ea1	0.0	0.0	0.0	0.0	0.0	0.0	0.0	0.0	0.0	0.0	0.0	0.0	0.0	0.0	0.0	0.0	0.0	0.0	0.0	0.0	0.0	0.0	15.0	0.0	0.0	0.0	0.0	0.0	0.0	18.0	0.0	0.0	11.0	0.0	0.0	0.0	0.0	0.0	14.0	0.0	0.0	0.0	4.0	0.0	0.0	0.0
833161109364187abd805788e1f5e946	0.0	0.0	0.0	0.0	0.0	0.0	0.0	0.0	0.0	0.0	0.0	0.0	0.0	0.0	0.0	0.0	0.0	0.0	0.0	0.0	0.0	0.0	10.0	0.0	0.0	0.0	0.0	0.0	17.0	0.0	0.0	0.0	0.0	0.0	0.0	6.0	0.0	11.0	6.0	0.0	0.0	0.0	6.0	0.0	0.0	0.0
54d2aa1180b5f818c74d27d967ed30bb	0.0	0.0	0.0	0.0	0.0	0.0	0.0	0.0	0.0	0.0	0.0	0.0	0.0	0.0	0.0	0.0	0.0	0.0	0.0	0.0	0.0	0.0	0.0	0.0	0.0	0.0	0.0	12.0	15.0	0.0	11.0	0.0	0.0	0.0	0.0	12.0	0.0	0.0	3.0	0.0	0.0	0.0	0.0	0.0	0.0	11.0
50fed452dc35c13863a60997635d4109	0.0	44.0	0.0	0.0	0.0	0.0	0.0	0.0	0.0	0.0	0.0	0.0	0.0	0.0	0.0	16.0	0.0	0.0	0.0	0.0	0.0	0.0	0.0	0.0	0.0	0.0	0.0	0.0	0.0	0.0	0.0	0.0	0.0	0.0	0.0	0.0	0.0	0.0	0.0	0.0	0.0	0.0	0.0	0.0	0.0	0.0
fb021d82982b68caf0e7e0e3046fa517	0.0	0.0	0.0	0.0	0.0	21.0	0.0	0.0	0.0	0.0	0.0	0.0	0.0	0.0	0.0	0.0	0.0	0.0	0.0	0.0	0.0	0.0	0.0	0.0	0.0	0.0	0.0	0.0	0.0	0.0	0.0	0.0	0.0	0.0	0.0	19.0	0.0	22.0	0.0	0.0	0.0	0.0	0.0	0.0	0.0	0.0
045cbac8765664b63c83edde4dbe91fb	0.0	0.0	0.0	0.0	0.0	0.0	0.0	0.0	33.0	0.0	0.0	0.0	0.0	0.0	0.0	0.0	0.0	0.0	0.0	0.0	0.0	0.0	0.0	0.0	0.0	0.0	0.0	29.0	0.0	0.0	0.0	0.0	0.0	0.0	0.0	0.0	0.0	0.0	0.0	0.0	0.0	0.0	0.0	0.0	0.0	0.0
c981bf8cdba04a63b981a59c600ab4dd	0.0	0.0	0.0	0.0	0.0	0.0	0.0	0.0	0.0	0.0	0.0	0.0	0.0	21.0	0.0	0.0	0.0	0.0	0.0	0.0	0.0	0.0	0.0	0.0	0.0	0.0	0.0	0.0	0.0	0.0	0.0	0.0	0.0	0.0	0.0	0.0	0.0	0.0	0.0	64.0	0.0	0.0	3.0	0.0	0.0	0.0
b9668dfad049b7a47294e6be78e83536	0.0	0.0	0.0	0.0	0.0	0.0	0.0	0.0	0.0	0.0	0.0	0.0	0.0	0.0	0.0	0.0	0.0	0.0	0.0	0.0	0.0	0.0	0.0	0.0	0.0	0.0	0.0	0.0	0.0	0.0	23.0	0.0	0.0	0.0	0.0	0.0	0.0	0.0	0.0	0.0	0.0	17.0	0.0	0.0	0.0	0.0
05b311f70d6a5b819110a4b12a467634	4.0	0.0	4.0	0.0	0.0	0.0	0.0	0.0	0.0	0.0	0.0	0.0	0.0	0.0	0.0	0.0	0.0	8.0	0.0	0.0	0.0	0.0	0.0	0.0	0.0	0.0	7.0	5.0	0.0	0.0	2.0	6.0	6.0	0.0	0.0	0.0	0.0	0.0	0.0	0.0	0.0	0.0	0.0	0.0	3.0	12.0
98bd3c5a63daa226b1883179be64296b	0.0	0.0	13.0	0.0	0.0	0.0	0.0	0.0	0.0	0.0	0.0	0.0	0.0	0.0	0.0	0.0	0.0	0.0	0.0	32.0	0.0	0.0	0.0	0.0	0.0	0.0	0.0	0.0	0.0	11.0	0.0	0.0	0.0	0.0	0.0	14.0	0.0	0.0	0.0	0.0	0.0	0.0	7.0	0.0	0.0	0.0
bef73d70bdd857ffceb39576471da0cf	0.0	0.0	10.0	0.0	0.0	0.0	0.0	0.0	0.0	9.0	8.0	7.0	0.0	0.0	0.0	0.0	0.0	5.0	0.0	0.0	19.0	0.0	0.0	0.0	0.0	0.0	0.0	0.0	0.0	0.0	0.0	0.0	0.0	5.0	9.0	0.0	0.0	0.0	0.0	0.0	0.0	0.0	3.0	2.0	0.0	0.0
3dc7e961280b1f0f4d5f6a379eb0f476	0.0	0.0	0.0	0.0	0.0	27.0	0.0	0.0	0.0	0.0	0.0	0.0	0.0	0.0	0.0	0.0	0.0	0.0	0.0	0.0	0.0	0.0	0.0	0.0	0.0	0.0	0.0	0.0	0.0	0.0	0.0	0.0	0.0	0.0	0.0	24.0	0.0	0.0	0.0	31.0	0.0	0.0	0.0	0.0	0.0	0.0
40cf5dce0668326fa7d7751dfa7afcdc	0.0	0.0	0.0	0.0	0.0	0.0	14.0	5.0	0.0	0.0	0.0	0.0	0.0	0.0	10.0	0.0	0.0	0.0	0.0	0.0	0.0	0.0	0.0	0.0	0.0	8.0	0.0	7.0	0.0	0.0	4.0	0.0	0.0	0.0	0.0	6.0	14.0	0.0	1.0	0.0	0.0	5.0	3.0	0.0	0.0	0.0
778e37d2eb5d32bc38e4dde0c90c9964	0.0	0.0	0.0	0.0	0.0	0.0	0.0	0.0	11.0	6.0	0.0	0.0	0.0	0.0	0.0	0.0	0.0	5.0	0.0	0.0	0.0	0.0	0.0	0.0	0.0	0.0	0.0	0.0	0.0	0.0	0.0	16.0	0.0	0.0	0.0	0.0	0.0	0.0	13.0	0.0	0.0	3.0	5.0	0.0	0.0	0.0
f7fe63df4d34bd715260d18cd369c33b	0.0	0.0	0.0	0.0	0.0	0.0	0.0	0.0	0.0	0.0	19.0	0.0	0.0	0.0	0.0	0.0	0.0	0.0	0.0	0.0	0.0	0.0	0.0	0.0	22.0	0.0	0.0	0.0	0.0	0.0	0.0	0.0	0.0	0.0	0.0	9.0	0.0	12.0	0.0	8.0	0.0	0.0	4.0	0.0	0.0	0.0
afa60ece8aaeb16de698b17ac6a9ffdd	0.0	0.0	0.0	0.0	0.0	0.0	0.0	0.0	0.0	0.0	0.0	0.0	0.0	0.0	0.0	0.0	0.0	0.0	0.0	0.0	0.0	0.0	0.0	0.0	0.0	0.0	0.0	0.0	20.0	0.0	0.0	0.0	25.0	0.0	0.0	0.0	0.0	0.0	0.0	0.0	0.0	0.0	0.0	0.0	12.0	0.0
0f63a9dc4b3f180ecd1024363eb16540	14.0	0.0	0.0	0.0	0.0	0.0	0.0	0.0	0.0	0.0	0.0	0.0	29.0	0.0	0.0	0.0	0.0	0.0	0.0	0.0	0.0	0.0	0.0	0.0	0.0	0.0	0.0	0.0	0.0	0.0	0.0	0.0	0.0	0.0	0.0	14.0	0.0	0.0	0.0	0.0	0.0	0.0	0.0	0.0	0.0	0.0
945cc59b74ceec246195d9a2ccc41647	5.0	7.0	3.0	0.0	0.0	0.0	5.0	0.0	0.0	2.0	0.0	4.0	0.0	0.0	0.0	4.0	4.0	0.0	5.0	0.0	0.0	0.0	0.0	0.0	0.0	5.0	0.0	1.0	8.0	0.0	0.0	0.0	2.0	2.0	1.0	0.0	0.0	0.0	0.0	0.0	0.0	5.0	2.0	0.0	0.0	0.0
6eccea3969d52b1dbaeb9f9c64369ec6	0.0	14.0	0.0	0.0	0.0	0.0	0.0	0.0	0.0	0.0	0.0	0.0	15.0	0.0	0.0	0.0	0.0	0.0	0.0	0.0	0.0	0.0	0.0	0.0	0.0	0.0	0.0	0.0	0.0	0.0	5.0	14.0	0.0	0.0	0.0	0.0	0.0	0.0	0.0	0.0	0.0	0.0	0.0	0.0	6.0	0.0
9c5c538a1ac14dfe5fd0960698b8fa66	0.0	0.0	30.0	14.0	0.0	0.0	0.0	0.0	0.0	0.0	0.0	0.0	5.0	0.0	0.0	0.0	0.0	0.0	0.0	0.0	0.0	0.0	0.0	0.0	0.0	0.0	9.0	0.0	0.0	0.0	4.0	0.0	0.0	0.0	0.0	0.0	0.0	0.0	5.0	0.0	0.0	0.0	0.0	0.0	6.0	0.0
c947698d8e392b3d12ee4eeba2903297	0.0	0.0	0.0	0.0	0.0	0.0	0.0	0.0	8.0	0.0	0.0	0.0	0.0	0.0	0.0	0.0	0.0	1.0	0.0	0.0	0.0	0.0	0.0	0.0	0.0	0.0	0.0	0.0	0.0	21.0	0.0	0.0	0.0	0.0	0.0	0.0	0.0	0.0	7.0	0.0	6.0	0.0	13.0	0.0	0.0	12.0
2d001acff9d59b893ecfd58c9dc5992b	0.0	0.0	0.0	0.0	0.0	0.0	0.0	0.0	0.0	0.0	0.0	16.0	0.0	0.0	0.0	0.0	0.0	0.0	0.0	0.0	0.0	0.0	0.0	0.0	0.0	0.0	0.0	19.0	0.0	77.0	0.0	0.0	0.0	0.0	0.0	0.0	0.0	0.0	0.0	0.0	0.0	0.0	0.0	0.0	0.0	0.0
8680a9021d8f82838349225f2ba5de66	0.0	0.0	0.0	0.0	0.0	0.0	0.0	0.0	0.0	0.0	0.0	0.0	0.0	0.0	0.0	0.0	0.0	8.0	0.0	0.0	0.0	0.0	0.0	0.0	0.0	0.0	0.0	0.0	0.0	0.0	0.0	6.0	11.0	0.0	0.0	0.0	0.0	0.0	0.0	0.0	0.0	9.0	0.0	0.0	0.0	7.0
a86b24b09ef7e309457d6835539b7ad3	0.0	0.0	0.0	0.0	0.0	0.0	0.0	0.0	0.0	0.0	0.0	0.0	0.0	0.0	0.0	0.0	0.0	4.0	21.0	0.0	0.0	0.0	0.0	0.0	0.0	0.0	0.0	0.0	0.0	0.0	0.0	0.0	0.0	0.0	0.0	0.0	11.0	0.0	0.0	9.0	0.0	3.0	5.0	9.0	3.0	0.0
651d15194a49faec02e10bf448c90134	17.0	0.0	0.0	0.0	0.0	0.0	23.0	0.0	6.0	0.0	0.0	0.0	8.0	7.0	0.0	10.0	0.0	0.0	0.0	0.0	0.0	0.0	10.0	0.0	0.0	0.0	0.0	0.0	0.0	0.0	0.0	0.0	0.0	0.0	0.0	0.0	0.0	0.0	0.0	0.0	0.0	0.0	0.0	0.0	0.0	0.0
c6c8832121b23bf9203dc3f7defcb462	0.0	20.0	0.0	0.0	0.0	0.0	0.0	0.0	0.0	0.0	7.0	0.0	0.0	0.0	0.0	0.0	34.0	0.0	0.0	0.0	0.0	0.0	0.0	0.0	0.0	0.0	0.0	0.0	0.0	0.0	0.0	0.0	0.0	0.0	0.0	0.0	0.0	0.0	0.0	0.0	0.0	0.0	0.0	0.0	0.0	0.0
161eebd9a1d6365b59bc1771ec2bf123	0.0	5.0	0.0	0.0	0.0	0.0	0.0	0.0	0.0	0.0	0.0	0.0	0.0	0.0	0.0	8.0	0.0	0.0	0.0	0.0	0.0	0.0	0.0	14.0	0.0	16.0	0.0	0.0	0.0	0.0	0.0	10.0	0.0	0.0	0.0	0.0	0.0	2.0	0.0	0.0	0.0	0.0	0.0	0.0	0.0	16.0
8bec1ca9b17458dd6e61dfbf7c0b678a	0.0	0.0	26.0	0.0	0.0	0.0	0.0	0.0	0.0	0.0	0.0	0.0	0.0	0.0	19.0	0.0	0.0	3.0	0.0	22.0	0.0	0.0	0.0	0.0	0.0	0.0	0.0	0.0	0.0	0.0	0.0	0.0	0.0	0.0	0.0	0.0	15.0	0.0	0.0	0.0	0.0	0.0	0.0	0.0	0.0	0.0
76d40a6e7102064c08cb7e0d77dea4c3	0.0	0.0	7.0	0.0	0.0	6.0	0.0	0.0	0.0	5.0	0.0	9.0	3.0	0.0	0.0	0.0	0.0	6.0	0.0	0.0	0.0	0.0	0.0	0.0	0.0	3.0	0.0	3.0	0.0	0.0	0.0	0.0	0.0	0.0	0.0	4.0	7.0	0.0	4.0	0.0	0.0	0.0	0.0	0.0	8.0	0.0
8a8cb5e376fe3b483086654887c77f0b	0.0	0.0	0.0	0.0	9.0	0.0	0.0	0.0	0.0	0.0	0.0	0.0	0.0	0.0	0.0	44.0	0.0	0.0	0.0	0.0	0.0	0.0	0.0	0.0	0.0	0.0	0.0	0.0	0.0	0.0	0.0	0.0	0.0	0.0	0.0	0.0	0.0	0.0	0.0	0.0	0.0	0.0	0.0	13.0	0.0	12.0
60fcfc35c232eae41547b350a6cd928a	0.0	0.0	0.0	0.0	0.0	0.0	0.0	0.0	8.0	0.0	0.0	0.0	19.0	0.0	0.0	8.0	0.0	0.0	0.0	0.0	0.0	0.0	0.0	0.0	0.0	0.0	0.0	0.0	0.0	0.0	11.0	0.0	0.0	0.0	0.0	0.0	0.0	0.0	0.0	0.0	0.0	0.0	4.0	0.0	0.0	0.0
6b80d1093c98bb8ea28729414350282c	0.0	0.0	0.0	0.0	0.0	0.0	0.0	0.0	0.0	0.0	0.0	0.0	14.0	0.0	0.0	0.0	0.0	0.0	0.0	0.0	0.0	0.0	0.0	0.0	0.0	0.0	0.0	0.0	0.0	0.0	0.0	0.0	20.0	0.0	0.0	0.0	0.0	0.0	0.0	0.0	0.0	12.0	0.0	0.0	6.0	0.0
420e68b2d096e567573ad4c2e90b4fca	0.0	0.0	0.0	0.0	0.0	0.0	0.0	0.0	0.0	0.0	0.0	0.0	0.0	0.0	0.0	0.0	0.0	6.0	0.0	0.0	0.0	0.0	0.0	0.0	0.0	0.0	0.0	0.0	0.0	0.0	0.0	0.0	0.0	0.0	0.0	14.0	0.0	0.0	0.0	0.0	0.0	0.0	0.0	0.0	31.0	0.0
1d6d35d3e91b2eeae86c67434b70a7d9	0.0	0.0	0.0	0.0	0.0	0.0	0.0	0.0	0.0	0.0	0.0	0.0	0.0	0.0	0.0	0.0	0.0	0.0	0.0	0.0	0.0	0.0	0.0	0.0	0.0	0.0	0.0	0.0	0.0	0.0	0.0	0.0	0.0	40.0	38.0	15.0	0.0	0.0	0.0	0.0	0.0	0.0	0.0	0.0	0.0	0.0
f1666651b161dee59fe70ec62d06e4e3	0.0	6.0	0.0	0.0	0.0	0.0	0.0	21.0	0.0	0.0	0.0	0.0	0.0	0.0	0.0	39.0	0.0	0.0	0.0	0.0	0.0	0.0	0.0	0.0	0.0	0.0	0.0	0.0	0.0	0.0	0.0	0.0	0.0	0.0	0.0	0.0	0.0	10.0	0.0	0.0	0.0	0.0	0.0	0.0	0.0	0.0
5faa36b92b21e87c094bfcfa551bc95d	0.0	0.0	29.0	0.0	0.0	0.0	0.0	0.0	0.0	0.0	0.0	0.0	0.0	0.0	0.0	0.0	0.0	0.0	0.0	0.0	0.0	0.0	0.0	0.0	0.0	0.0	0.0	0.0	0.0	0.0	0.0	0.0	0.0	0.0	0.0	30.0	0.0	0.0	0.0	0.0	0.0	0.0	0.0	0.0	0.0	0.0
ddc73c375553ab8f1961ddd36e6950a6	0.0	0.0	0.0	0.0	0.0	0.0	0.0	19.0	0.0	8.0	0.0	0.0	0.0	0.0	0.0	0.0	0.0	0.0	0.0	0.0	0.0	0.0	0.0	0.0	0.0	0.0	0.0	0.0	0.0	0.0	0.0	0.0	0.0	0.0	0.0	13.0	0.0	13.0	0.0	0.0	0.0	0.0	0.0	0.0	0.0	0.0
105741e35a37bc70312d982828e6a7bc	0.0	0.0	0.0	0.0	0.0	0.0	0.0	4.0	0.0	0.0	0.0	0.0	0.0	0.0	0.0	0.0	0.0	2.0	0.0	8.0	0.0	0.0	0.0	0.0	0.0	0.0	0.0	0.0	0.0	0.0	4.0	6.0	11.0	0.0	0.0	0.0	13.0	0.0	0.0	0.0	0.0	1.0	8.0	0.0	3.0	0.0
41e275590a9a44c2e0cf51e2defcc0eb	0.0	0.0	0.0	0.0	0.0	0.0	0.0	0.0	24.0	0.0	0.0	0.0	16.0	0.0	0.0	0.0	0.0	0.0	11.0	0.0	0.0	0.0	0.0	0.0	0.0	0.0	0.0	0.0	0.0	0.0	0.0	0.0	0.0	0.0	0.0	0.0	0.0	0.0	0.0	0.0	0.0	0.0	0.0	0.0	0.0	0.0
bb170411b91b72eaf8e0f8157c4a208d	0.0	0.0	0.0	0.0	0.0	0.0	0.0	0.0	0.0	0.0	0.0	0.0	0.0	0.0	0.0	0.0	13.0	0.0	0.0	0.0	0.0	0.0	0.0	0.0	0.0	0.0	20.0	0.0	0.0	0.0	0.0	0.0	0.0	0.0	0.0	19.0	0.0	0.0	18.0	0.0	0.0	0.0	0.0	0.0	0.0	0.0
7fda025bdc7b9ba829e4156f6dd467ea	0.0	0.0	0.0	0.0	0.0	0.0	0.0	0.0	0.0	0.0	0.0	0.0	0.0	0.0	0.0	0.0	0.0	8.0	0.0	0.0	0.0	0.0	0.0	0.0	0.0	0.0	0.0	0.0	0.0	0.0	0.0	11.0	0.0	30.0	29.0	0.0	0.0	0.0	0.0	0.0	0.0	0.0	0.0	0.0	0.0	6.0
928d6c31e74c9d1cf2e6989b6ad652ef	0.0	0.0	0.0	0.0	0.0	0.0	0.0	0.0	0.0	0.0	0.0	0.0	0.0	0.0	0.0	0.0	0.0	0.0	0.0	0.0	0.0	0.0	0.0	0.0	0.0	17.0	0.0	0.0	0.0	0.0	0.0	0.0	0.0	0.0	0.0	0.0	0.0	0.0	0.0	0.0	0.0	0.0	9.0	13.0	16.0	21.0
a2b710d8459388296c48160d717279ef	32.0	0.0	0.0	0.0	0.0	52.0	0.0	0.0	0.0	0.0	0.0	0.0	0.0	13.0	0.0	0.0	0.0	0.0	0.0	0.0	0.0	0.0	0.0	0.0	0.0	0.0	0.0	0.0	0.0	0.0	0.0	0.0	0.0	0.0	0.0	0.0	0.0	0.0	0.0	0.0	0.0	0.0	0.0	0.0	0.0	0.0
563862383e1439bcaa032896af249f1e	10.0	0.0	0.0	0.0	0.0	0.0	0.0	12.0	0.0	0.0	0.0	0.0	0.0	11.0	0.0	0.0	0.0	0.0	0.0	0.0	0.0	0.0	15.0	15.0	0.0	0.0	0.0	0.0	0.0	0.0	0.0	0.0	0.0	0.0	0.0	0.0	0.0	0.0	5.0	0.0	9.0	0.0	3.0	0.0	0.0	0.0
278c430af47f40e7d68d3f1320354a59	0.0	31.0	0.0	0.0	0.0	0.0	0.0	0.0	0.0	0.0	0.0	14.0	0.0	0.0	0.0	17.0	0.0	0.0	0.0	0.0	0.0	0.0	0.0	0.0	0.0	0.0	0.0	0.0	0.0	0.0	0.0	0.0	0.0	0.0	0.0	0.0	0.0	0.0	0.0	0.0	0.0	0.0	0.0	0.0	0.0	0.0
92135bf5c9682020b50ec635a5e0ab7f	0.0	5.0	10.0	0.0	0.0	18.0	0.0	0.0	0.0	0.0	0.0	0.0	0.0	0.0	0.0	0.0	0.0	0.0	0.0	0.0	0.0	0.0	0.0	0.0	0.0	0.0	0.0	0.0	0.0	0.0	0.0	0.0	0.0	0.0	0.0	0.0	0.0	6.0	0.0	0.0	33.0	0.0	0.0	0.0	0.0	0.0
916c49b9b4bdefba4eac9e14da13f044	0.0	0.0	12.0	0.0	0.0	0.0	0.0	0.0	0.0	0.0	0.0	0.0	0.0	0.0	0.0	0.0	0.0	0.0	0.0	0.0	0.0	0.0	0.0	0.0	25.0	26.0	0.0	0.0	0.0	0.0	0.0	0.0	0.0	0.0	0.0	20.0	0.0	0.0	0.0	0.0	0.0	0.0	0.0	0.0	0.0	0.0
35833a7c12b7d71fd370af5384e4f9fe	0.0	0.0	0.0	0.0	0.0	0.0	0.0	0.0	0.0	0.0	0.0	0.0	0.0	0.0	0.0	0.0	0.0	0.0	0.0	0.0	0.0	0.0	0.0	0.0	0.0	0.0	0.0	0.0	0.0	0.0	0.0	0.0	0.0	16.0	17.0	16.0	0.0	4.0	0.0	0.0	0.0	0.0	0.0	0.0	5.0	0.0
a4c726fe3c7ceeebbf3a287cc52c3e61	0.0	0.0	31.0	0.0	0.0	0.0	41.0	0.0	0.0	0.0	0.0	0.0	0.0	0.0	0.0	0.0	0.0	0.0	0.0	0.0	0.0	0.0	0.0	0.0	0.0	0.0	0.0	0.0	0.0	0.0	9.0	0.0	0.0	0.0	0.0	0.0	0.0	0.0	0.0	0.0	0.0	0.0	0.0	0.0	0.0	0.0
66ab529af546649836c0da40175c96e9	0.0	0.0	0.0	0.0	0.0	12.0	3.0	0.0	0.0	3.0	0.0	0.0	0.0	0.0	37.0	5.0	0.0	2.0	0.0	0.0	0.0	0.0	0.0	0.0	0.0	0.0	0.0	0.0	0.0	0.0	0.0	0.0	0.0	0.0	0.0	2.0	3.0	0.0	0.0	6.0	0.0	0.0	0.0	0.0	0.0	0.0
86e3abb6ae45f7a59e003776655f18f0	0.0	0.0	0.0	0.0	0.0	9.0	0.0	0.0	0.0	0.0	0.0	0.0	0.0	0.0	0.0	0.0	0.0	0.0	0.0	10.0	0.0	15.0	0.0	0.0	0.0	0.0	0.0	50.0	0.0	0.0	0.0	0.0	0.0	0.0	0.0	1.0	0.0	6.0	0.0	0.0	0.0	0.0	0.0	0.0	0.0	0.0
7101d86dbc1ca29e6a263caa706b88c5	0.0	0.0	0.0	0.0	0.0	0.0	0.0	8.0	0.0	11.0	6.0	0.0	0.0	0.0	0.0	4.0	0.0	10.0	0.0	0.0	0.0	0.0	0.0	0.0	0.0	0.0	0.0	0.0	0.0	0.0	0.0	0.0	0.0	0.0	0.0	0.0	0.0	5.0	0.0	0.0	6.0	0.0	0.0	0.0	0.0	0.0
e9d620f88470de33f3bd735ef1d6309b	0.0	0.0	0.0	0.0	0.0	0.0	0.0	0.0	0.0	0.0	0.0	15.0	0.0	0.0	13.0	0.0	0.0	10.0	0.0	0.0	0.0	0.0	0.0	0.0	0.0	0.0	0.0	0.0	0.0	0.0	0.0	0.0	0.0	0.0	0.0	16.0	0.0	0.0	0.0	0.0	0.0	0.0	0.0	0.0	0.0	0.0
164566543100c87b7946e772eb7d68eb	0.0	0.0	0.0	0.0	0.0	0.0	0.0	0.0	0.0	0.0	0.0	0.0	0.0	0.0	0.0	0.0	0.0	0.0	0.0	0.0	0.0	0.0	0.0	0.0	0.0	0.0	15.0	0.0	0.0	12.0	8.0	0.0	0.0	0.0	0.0	0.0	5.0	0.0	0.0	0.0	0.0	18.0	0.0	11.0	0.0	0.0
b63dd47ecf8002e26b5e2d225d493cf1	0.0	0.0	0.0	0.0	0.0	0.0	0.0	0.0	0.0	0.0	0.0	0.0	0.0	0.0	0.0	0.0	0.0	0.0	0.0	0.0	0.0	0.0	0.0	0.0	0.0	0.0	0.0	53.0	0.0	0.0	0.0	0.0	0.0	0.0	0.0	0.0	0.0	0.0	0.0	0.0	0.0	17.0	0.0	0.0	0.0	0.0
649e1b8e8e1d0c5107747990d978f753	7.0	7.0	0.0	19.0	11.0	0.0	0.0	0.0	0.0	2.0	0.0	0.0	0.0	0.0	0.0	0.0	0.0	0.0	0.0	0.0	7.0	13.0	0.0	0.0	0.0	0.0	0.0	0.0	0.0	0.0	0.0	0.0	0.0	0.0	0.0	0.0	9.0	0.0	0.0	0.0	0.0	0.0	3.0	0.0	0.0	0.0
d352e409b1f0ee31c23c09f18021d02c	0.0	0.0	0.0	34.0	0.0	0.0	0.0	0.0	10.0	0.0	0.0	0.0	19.0	0.0	0.0	0.0	0.0	0.0	0.0	0.0	0.0	0.0	0.0	0.0	0.0	0.0	0.0	0.0	0.0	0.0	0.0	0.0	0.0	0.0	0.0	0.0	0.0	0.0	0.0	0.0	6.0	0.0	0.0	0.0	0.0	0.0
a8dae9e508cf6aaf8a4121b8bdbb4484	0.0	0.0	0.0	0.0	0.0	16.0	0.0	0.0	0.0	0.0	0.0	0.0	0.0	12.0	0.0	11.0	16.0	0.0	0.0	0.0	0.0	0.0	13.0	0.0	0.0	0.0	0.0	0.0	0.0	0.0	0.0	0.0	0.0	0.0	0.0	0.0	0.0	0.0	0.0	0.0	11.0	0.0	0.0	0.0	0.0	0.0
979f7cf06fc4393bd6e2e1df514e093a	0.0	0.0	0.0	0.0	0.0	0.0	0.0	0.0	8.0	0.0	0.0	0.0	0.0	0.0	0.0	0.0	0.0	11.0	0.0	13.0	0.0	0.0	0.0	0.0	0.0	0.0	0.0	0.0	0.0	0.0	10.0	0.0	0.0	0.0	0.0	0.0	0.0	8.0	0.0	0.0	0.0	0.0	0.0	0.0	0.0	0.0
893bf9071494724795a2662822354ec8	0.0	0.0	0.0	0.0	0.0	0.0	0.0	0.0	0.0	0.0	0.0	0.0	0.0	26.0	71.0	0.0	0.0	0.0	0.0	0.0	0.0	0.0	0.0	0.0	0.0	0.0	0.0	0.0	0.0	0.0	0.0	0.0	0.0	0.0	0.0	0.0	0.0	0.0	0.0	0.0	0.0	0.0	0.0	0.0	0.0	0.0
6b4dbf59e568fbbccb19ac8f283aa069	0.0	0.0	0.0	0.0	0.0	0.0	0.0	0.0	0.0	0.0	0.0	0.0	0.0	0.0	0.0	0.0	0.0	0.0	0.0	0.0	0.0	0.0	27.0	0.0	0.0	0.0	0.0	0.0	0.0	0.0	0.0	0.0	0.0	36.0	33.0	0.0	0.0	0.0	0.0	0.0	0.0	0.0	0.0	0.0	0.0	0.0
24cc4158e0a63fca9b810a756972cb7e	0.0	11.0	0.0	0.0	0.0	0.0	0.0	23.0	0.0	0.0	31.0	0.0	0.0	0.0	0.0	0.0	0.0	0.0	0.0	0.0	0.0	21.0	0.0	6.0	0.0	0.0	0.0	0.0	0.0	0.0	0.0	0.0	0.0	0.0	0.0	0.0	0.0	0.0	0.0	0.0	0.0	0.0	0.0	0.0	0.0	0.0
f2c1222e1ffd5badf7ccc8f3fb2a3278	0.0	0.0	0.0	0.0	15.0	0.0	0.0	0.0	0.0	0.0	0.0	0.0	0.0	0.0	0.0	0.0	0.0	0.0	40.0	0.0	0.0	0.0	0.0	0.0	39.0	0.0	0.0	0.0	0.0	0.0	0.0	0.0	0.0	0.0	0.0	0.0	0.0	0.0	0.0	0.0	0.0	5.0	0.0	0.0	0.0	0.0
962ef48beafdb113c5858ec43ea782b2	0.0	0.0	0.0	0.0	0.0	17.0	10.0	0.0	7.0	8.0	0.0	0.0	6.0	0.0	0.0	0.0	0.0	4.0	0.0	0.0	0.0	0.0	0.0	0.0	0.0	0.0	0.0	0.0	0.0	0.0	0.0	0.0	0.0	6.0	9.0	0.0	0.0	0.0	0.0	0.0	0.0	0.0	0.0	0.0	0.0	0.0
70b052f9f7a6035e84ed5389a4ce4c9b	0.0	0.0	0.0	0.0	0.0	0.0	0.0	0.0	19.0	0.0	0.0	0.0	0.0	0.0	0.0	0.0	0.0	0.0	0.0	0.0	0.0	0.0	0.0	0.0	0.0	0.0	0.0	0.0	0.0	0.0	27.0	0.0	0.0	0.0	0.0	0.0	0.0	0.0	0.0	0.0	0.0	0.0	0.0	0.0	0.0	0.0
47048d612676a1321f2d76df8c016440	0.0	0.0	0.0	0.0	0.0	0.0	0.0	0.0	5.0	6.0	5.0	10.0	0.0	0.0	0.0	17.0	0.0	0.0	0.0	0.0	30.0	0.0	0.0	0.0	0.0	0.0	12.0	0.0	0.0	0.0	0.0	0.0	0.0	0.0	0.0	0.0	0.0	0.0	0.0	0.0	0.0	0.0	0.0	0.0	0.0	0.0
2436ae5ab249a54f4a1200386e142e1b	0.0	0.0	0.0	0.0	0.0	0.0	0.0	0.0	0.0	0.0	0.0	0.0	8.0	0.0	0.0	0.0	0.0	0.0	0.0	0.0	0.0	0.0	0.0	0.0	0.0	0.0	0.0	0.0	0.0	0.0	0.0	0.0	12.0	0.0	0.0	0.0	0.0	0.0	0.0	0.0	0.0	0.0	9.0	0.0	13.0	0.0
a1efcefd6c4821ed1ae9857f60d71f11	0.0	0.0	0.0	0.0	0.0	0.0	0.0	0.0	0.0	0.0	0.0	0.0	0.0	0.0	0.0	0.0	0.0	5.0	0.0	0.0	0.0	0.0	0.0	0.0	0.0	0.0	0.0	0.0	0.0	0.0	0.0	0.0	0.0	0.0	0.0	0.0	0.0	0.0	0.0	0.0	0.0	0.0	0.0	0.0	38.0	0.0
3deaa8eac5b5820e72752ab494bd4151	0.0	0.0	0.0	0.0	0.0	0.0	0.0	0.0	0.0	0.0	0.0	0.0	0.0	0.0	0.0	0.0	0.0	0.0	0.0	25.0	0.0	0.0	0.0	0.0	0.0	0.0	0.0	0.0	18.0	33.0	0.0	0.0	0.0	0.0	0.0	0.0	0.0	0.0	0.0	0.0	0.0	0.0	0.0	14.0	2.0	0.0
290c3e72dcc93c5f2cce33b3b7671720	0.0	0.0	0.0	0.0	0.0	0.0	0.0	0.0	0.0	0.0	0.0	0.0	0.0	0.0	0.0	0.0	0.0	0.0	0.0	0.0	0.0	0.0	0.0	0.0	0.0	0.0	0.0	37.0	0.0	0.0	0.0	0.0	0.0	0.0	0.0	29.0	0.0	0.0	0.0	0.0	0.0	0.0	0.0	0.0	0.0	0.0
618c3034c1353c17cb62754dedd7948b	0.0	0.0	0.0	0.0	0.0	0.0	0.0	0.0	0.0	0.0	0.0	0.0	0.0	0.0	0.0	0.0	0.0	0.0	0.0	0.0	0.0	0.0	0.0	0.0	0.0	0.0	0.0	0.0	0.0	0.0	0.0	0.0	0.0	0.0	0.0	0.0	0.0	0.0	29.0	0.0	0.0	0.0	0.0	0.0	16.0	0.0
462a7eeb3dab2d61faf17cdb18541a3e	10.0	0.0	0.0	0.0	0.0	0.0	0.0	0.0	4.0	3.0	0.0	0.0	4.0	0.0	0.0	2.0	0.0	0.0	0.0	0.0	5.0	0.0	0.0	15.0	0.0	4.0	0.0	0.0	0.0	0.0	0.0	0.0	2.0	0.0	0.0	0.0	0.0	0.0	0.0	0.0	0.0	0.0	0.0	0.0	6.0	5.0
767855e56bf83284645de0352ba11aeb	7.0	3.0	0.0	0.0	0.0	0.0	0.0	0.0	2.0	5.0	3.0	0.0	2.0	8.0	0.0	0.0	4.0	2.0	0.0	0.0	4.0	0.0	0.0	0.0	0.0	0.0	5.0	0.0	0.0	0.0	0.0	0.0	0.0	0.0	0.0	3.0	0.0	5.0	0.0	0.0	3.0	0.0	0.0	0.0	0.0	0.0
badb825c9641567d8f58fc0347a64ce4	0.0	0.0	0.0	0.0	12.0	0.0	0.0	0.0	10.0	0.0	0.0	6.0	0.0	0.0	0.0	0.0	0.0	18.0	0.0	0.0	0.0	0.0	0.0	0.0	0.0	0.0	0.0	0.0	0.0	0.0	0.0	0.0	0.0	0.0	0.0	0.0	0.0	0.0	0.0	0.0	0.0	0.0	7.0	0.0	0.0	0.0
c2e1297f6c717d4df277beabd6749083	0.0	0.0	0.0	0.0	0.0	0.0	0.0	47.0	0.0	0.0	0.0	0.0	0.0	0.0	0.0	0.0	0.0	6.0	0.0	0.0	0.0	0.0	0.0	0.0	40.0	0.0	0.0	0.0	0.0	0.0	0.0	0.0	0.0	0.0	0.0	0.0	0.0	0.0	0.0	0.0	0.0	0.0	0.0	0.0	0.0	0.0
0554eb4099aebbdc274b5bc0bac03e09	0.0	0.0	0.0	0.0	0.0	0.0	0.0	0.0	0.0	0.0	0.0	0.0	0.0	0.0	0.0	0.0	0.0	0.0	0.0	0.0	0.0	0.0	0.0	0.0	0.0	0.0	0.0	12.0	15.0	0.0	0.0	10.0	0.0	7.0	12.0	0.0	0.0	0.0	0.0	0.0	0.0	7.0	0.0	0.0	7.0	0.0
7d008e4c8e02c724dd7c4d99c36e021f	0.0	0.0	0.0	0.0	0.0	0.0	0.0	0.0	0.0	0.0	0.0	0.0	0.0	0.0	0.0	0.0	0.0	0.0	0.0	0.0	0.0	0.0	0.0	0.0	0.0	0.0	0.0	0.0	0.0	0.0	0.0	0.0	0.0	0.0	0.0	9.0	0.0	6.0	0.0	0.0	0.0	20.0	0.0	0.0	0.0	0.0
dc0d519d8973f1874160d1d90fba5134	3.0	0.0	3.0	0.0	0.0	0.0	0.0	0.0	0.0	0.0	0.0	0.0	0.0	0.0	0.0	0.0	0.0	0.0	0.0	0.0	0.0	0.0	6.0	0.0	0.0	0.0	0.0	0.0	0.0	5.0	0.0	16.0	10.0	0.0	0.0	0.0	0.0	0.0	0.0	0.0	0.0	0.0	0.0	9.0	4.0	11.0
d9fe2f1fe133b87f5d2ab22f1ce71801	0.0	6.0	0.0	0.0	0.0	0.0	0.0	0.0	0.0	0.0	0.0	0.0	6.0	0.0	0.0	0.0	0.0	0.0	0.0	0.0	0.0	0.0	0.0	0.0	0.0	0.0	0.0	0.0	0.0	0.0	0.0	7.0	12.0	0.0	0.0	0.0	0.0	0.0	0.0	0.0	9.0	1.0	0.0	0.0	5.0	8.0
bbd2e385b45ff157107dcb4370af22f1	0.0	0.0	0.0	0.0	0.0	0.0	29.0	0.0	0.0	0.0	0.0	0.0	0.0	0.0	0.0	0.0	0.0	0.0	0.0	0.0	0.0	0.0	0.0	0.0	0.0	0.0	0.0	0.0	0.0	0.0	0.0	0.0	0.0	5.0	5.0	0.0	0.0	0.0	0.0	53.0	0.0	0.0	0.0	0.0	0.0	0.0
adf58ff90e80cd7710554741dd8317c2	0.0	0.0	0.0	0.0	0.0	0.0	0.0	42.0	0.0	0.0	0.0	0.0	0.0	0.0	0.0	0.0	0.0	0.0	0.0	0.0	0.0	0.0	0.0	17.0	0.0	0.0	0.0	0.0	0.0	0.0	0.0	0.0	0.0	0.0	0.0	0.0	0.0	0.0	15.0	0.0	0.0	0.0	0.0	0.0	0.0	0.0
6910c2f8cd3f543bf0817ddb32503b21	0.0	0.0	0.0	0.0	0.0	0.0	0.0	0.0	0.0	0.0	0.0	0.0	0.0	0.0	0.0	0.0	0.0	0.0	0.0	0.0	0.0	0.0	0.0	0.0	0.0	0.0	14.0	0.0	0.0	0.0	0.0	0.0	12.0	0.0	0.0	9.0	0.0	0.0	11.0	0.0	0.0	0.0	0.0	0.0	0.0	0.0
014ed1e26f78b899823214d1ea106835	8.0	0.0	0.0	0.0	0.0	0.0	0.0	0.0	0.0	0.0	0.0	24.0	0.0	0.0	0.0	0.0	0.0	1.0	0.0	0.0	0.0	0.0	0.0	0.0	0.0	0.0	0.0	0.0	0.0	0.0	0.0	0.0	0.0	0.0	0.0	11.0	0.0	9.0	0.0	0.0	0.0	0.0	0.0	0.0	0.0	0.0
86c7936e8bec09a48acf3c75eb713f98	0.0	0.0	0.0	0.0	0.0	0.0	52.0	0.0	0.0	0.0	0.0	0.0	0.0	0.0	0.0	0.0	0.0	0.0	0.0	0.0	0.0	0.0	0.0	0.0	0.0	0.0	0.0	0.0	39.0	0.0	0.0	0.0	0.0	0.0	0.0	0.0	0.0	0.0	0.0	0.0	0.0	0.0	0.0	0.0	0.0	0.0
a8faa1a55813ed6940693a64621e6a8e	0.0	0.0	0.0	0.0	0.0	0.0	8.0	0.0	0.0	7.0	0.0	0.0	0.0	6.0	0.0	0.0	0.0	0.0	6.0	0.0	0.0	0.0	0.0	7.0	0.0	0.0	0.0	0.0	0.0	0.0	0.0	0.0	0.0	0.0	0.0	0.0	0.0	2.0	6.0	16.0	3.0	0.0	5.0	0.0	0.0	0.0
1ecf53bc5af9bc7570daa1e2c88930d4	0.0	0.0	0.0	0.0	0.0	0.0	0.0	0.0	10.0	0.0	0.0	0.0	0.0	0.0	0.0	0.0	0.0	0.0	0.0	0.0	0.0	0.0	0.0	0.0	0.0	0.0	0.0	0.0	0.0	0.0	0.0	0.0	0.0	0.0	0.0	0.0	0.0	0.0	0.0	0.0	0.0	28.0	0.0	11.0	0.0	0.0
2f424edeb9f4e097132f8247557e0b94	0.0	0.0	0.0	0.0	0.0	0.0	0.0	0.0	0.0	12.0	0.0	0.0	0.0	0.0	8.0	4.0	0.0	0.0	0.0	0.0	0.0	0.0	13.0	0.0	0.0	0.0	0.0	0.0	0.0	0.0	1.0	7.0	0.0	0.0	0.0	0.0	0.0	0.0	0.0	0.0	0.0	7.0	0.0	0.0	0.0	0.0
deb1b9f8cfd24356397c7c57e8e339e1	0.0	0.0	0.0	0.0	0.0	0.0	0.0	0.0	0.0	0.0	0.0	0.0	20.0	0.0	0.0	0.0	0.0	0.0	0.0	0.0	0.0	0.0	0.0	0.0	0.0	0.0	0.0	0.0	0.0	0.0	0.0	20.0	4.0	0.0	0.0	0.0	0.0	0.0	0.0	0.0	0.0	0.0	4.0	0.0	0.0	0.0
4e30f63de0574b2827b8c6bb857f3d69	0.0	0.0	0.0	0.0	0.0	0.0	0.0	0.0	0.0	0.0	0.0	0.0	0.0	0.0	0.0	0.0	0.0	0.0	0.0	0.0	0.0	0.0	0.0	0.0	0.0	0.0	0.0	0.0	0.0	0.0	0.0	11.0	0.0	0.0	0.0	0.0	0.0	0.0	6.0	23.0	0.0	0.0	0.0	0.0	28.0	0.0
84bc00cbd517c69c03f8220f8e182f35	19.0	0.0	0.0	0.0	0.0	1.0	0.0	0.0	0.0	2.0	0.0	0.0	0.0	7.0	4.0	4.0	3.0	3.0	6.0	0.0	0.0	0.0	4.0	0.0	1.0	3.0	16.0	0.0	0.0	0.0	0.0	0.0	0.0	0.0	0.0	1.0	2.0	0.0	0.0	0.0	5.0	0.0	0.0	0.0	0.0	0.0
cdab7f30aacffba3396ab1abb44ad448	0.0	27.0	0.0	0.0	0.0	0.0	0.0	0.0	0.0	0.0	0.0	0.0	0.0	0.0	0.0	8.0	0.0	0.0	0.0	0.0	0.0	0.0	0.0	0.0	0.0	0.0	0.0	0.0	0.0	0.0	0.0	0.0	0.0	0.0	0.0	3.0	0.0	3.0	0.0	0.0	0.0	0.0	0.0	0.0	0.0	0.0
bd794a7accb10da35c8f660d36300e75	0.0	9.0	0.0	0.0	0.0	0.0	0.0	0.0	0.0	0.0	0.0	0.0	0.0	0.0	0.0	0.0	0.0	0.0	0.0	0.0	0.0	0.0	0.0	0.0	0.0	0.0	0.0	0.0	0.0	0.0	0.0	22.0	11.0	0.0	0.0	1.0	0.0	5.0	0.0	0.0	0.0	0.0	0.0	0.0	6.0	0.0
246ef7b6727cd5e9a284bf0b157b9e1f	0.0	0.0	25.0	0.0	0.0	0.0	0.0	0.0	0.0	0.0	0.0	0.0	0.0	0.0	0.0	0.0	0.0	0.0	0.0	0.0	4.0	0.0	0.0	0.0	0.0	6.0	0.0	0.0	0.0	0.0	0.0	5.0	0.0	0.0	0.0	11.0	0.0	0.0	0.0	0.0	0.0	0.0	0.0	22.0	0.0	0.0
ef0ec0ac3fc7f5deb3a7b00be88f146a	0.0	0.0	0.0	0.0	0.0	8.0	0.0	0.0	3.0	6.0	0.0	0.0	0.0	0.0	0.0	0.0	0.0	9.0	7.0	0.0	0.0	0.0	0.0	0.0	0.0	0.0	8.0	0.0	0.0	6.0	0.0	0.0	0.0	0.0	0.0	0.0	0.0	0.0	2.0	0.0	0.0	0.0	4.0	0.0	0.0	0.0
4c2114a12a03b7b548e9a08e56e96a22	0.0	0.0	0.0	0.0	0.0	0.0	0.0	0.0	0.0	0.0	0.0	0.0	18.0	0.0	0.0	0.0	0.0	0.0	0.0	34.0	0.0	0.0	0.0	0.0	0.0	0.0	15.0	0.0	0.0	0.0	0.0	0.0	8.0	0.0	0.0	0.0	0.0	0.0	0.0	0.0	0.0	0.0	0.0	0.0	0.0	0.0
677221fe6b35f887aacff9374d78878e	0.0	0.0	0.0	0.0	0.0	0.0	0.0	0.0	0.0	0.0	0.0	0.0	0.0	0.0	33.0	0.0	0.0	0.0	0.0	0.0	0.0	0.0	0.0	15.0	0.0	22.0	0.0	0.0	0.0	21.0	0.0	0.0	0.0	0.0	0.0	0.0	0.0	0.0	0.0	0.0	0.0	0.0	0.0	0.0	0.0	0.0
1a1e08f095cf66a7d5c90a430fd0bbde	0.0	0.0	0.0	0.0	0.0	0.0	0.0	0.0	0.0	0.0	0.0	0.0	0.0	0.0	11.0	0.0	0.0	0.0	0.0	0.0	0.0	0.0	0.0	0.0	0.0	0.0	0.0	17.0	0.0	0.0	5.0	0.0	0.0	0.0	0.0	0.0	0.0	0.0	0.0	0.0	0.0	0.0	0.0	20.0	16.0	0.0
1a40bedd921d73f54352750b05b82abb	0.0	0.0	0.0	24.0	0.0	0.0	0.0	0.0	0.0	0.0	0.0	0.0	8.0	0.0	0.0	0.0	0.0	0.0	0.0	0.0	0.0	0.0	0.0	0.0	9.0	0.0	0.0	0.0	0.0	0.0	0.0	0.0	0.0	0.0	0.0	0.0	0.0	0.0	0.0	37.0	0.0	0.0	0.0	0.0	0.0	0.0
d1403f21f998a68fed94edcd44bd4a45	0.0	0.0	0.0	0.0	0.0	0.0	0.0	0.0	12.0	0.0	0.0	0.0	0.0	0.0	0.0	0.0	0.0	0.0	0.0	0.0	0.0	0.0	0.0	26.0	0.0	0.0	0.0	0.0	0.0	0.0	2.0	0.0	0.0	0.0	0.0	0.0	0.0	0.0	0.0	0.0	16.0	0.0	0.0	0.0	0.0	11.0
19fbc8f88d54f2ed794d7e265cbac412	0.0	0.0	0.0	0.0	0.0	0.0	0.0	0.0	0.0	19.0	8.0	0.0	0.0	0.0	0.0	0.0	0.0	0.0	0.0	0.0	0.0	0.0	0.0	0.0	0.0	0.0	0.0	0.0	0.0	0.0	0.0	0.0	0.0	0.0	0.0	0.0	0.0	7.0	9.0	0.0	0.0	0.0	0.0	0.0	0.0	0.0
aa143e8f5181a749476664cc37d312b4	0.0	0.0	0.0	0.0	0.0	0.0	0.0	0.0	0.0	9.0	0.0	0.0	0.0	0.0	0.0	0.0	0.0	0.0	0.0	22.0	9.0	0.0	0.0	0.0	0.0	0.0	0.0	11.0	0.0	0.0	10.0	0.0	0.0	0.0	0.0	0.0	0.0	0.0	0.0	0.0	0.0	0.0	0.0	0.0	0.0	0.0
af29b48f9de1a0cec4d9ac2b7d63d555	0.0	0.0	0.0	0.0	0.0	0.0	0.0	0.0	0.0	0.0	0.0	0.0	4.0	0.0	0.0	0.0	17.0	8.0	0.0	0.0	0.0	0.0	0.0	0.0	0.0	0.0	0.0	0.0	0.0	0.0	0.0	0.0	11.0	0.0	0.0	0.0	0.0	0.0	0.0	0.0	0.0	0.0	4.0	0.0	0.0	0.0
bc66efa1aac914bcbd0363c3f51e7a54	0.0	0.0	0.0	0.0	0.0	0.0	0.0	0.0	0.0	0.0	0.0	0.0	0.0	0.0	8.0	0.0	0.0	0.0	30.0	0.0	0.0	0.0	0.0	0.0	0.0	0.0	0.0	0.0	0.0	0.0	0.0	0.0	0.0	8.0	6.0	0.0	10.0	0.0	0.0	5.0	0.0	0.0	9.0	0.0	0.0	0.0
829b371ce065c66a40a502f8a25c3954	0.0	4.0	0.0	0.0	0.0	0.0	0.0	0.0	0.0	2.0	0.0	0.0	0.0	0.0	16.0	0.0	0.0	6.0	0.0	0.0	0.0	0.0	0.0	0.0	0.0	8.0	0.0	0.0	0.0	0.0	0.0	0.0	0.0	0.0	0.0	4.0	0.0	0.0	12.0	0.0	0.0	7.0	6.0	0.0	0.0	0.0
4c5a2d2e1f4c12be2d9dff2e29cc72b5	0.0	0.0	0.0	11.0	0.0	0.0	0.0	0.0	0.0	0.0	0.0	0.0	19.0	0.0	0.0	0.0	0.0	0.0	0.0	0.0	0.0	0.0	0.0	0.0	0.0	0.0	0.0	0.0	0.0	0.0	0.0	0.0	0.0	0.0	0.0	0.0	0.0	0.0	0.0	30.0	0.0	0.0	0.0	0.0	0.0	0.0
bd1fb005692bed2ee1e286161cc16a84	0.0	0.0	0.0	0.0	16.0	0.0	0.0	0.0	0.0	7.0	0.0	0.0	0.0	0.0	0.0	0.0	0.0	5.0	0.0	0.0	0.0	11.0	0.0	0.0	0.0	0.0	0.0	0.0	0.0	0.0	2.0	0.0	0.0	0.0	0.0	9.0	0.0	11.0	0.0	0.0	0.0	0.0	0.0	0.0	0.0	0.0
db3796d297f0ca2e45beb501fc1e1b4e	0.0	0.0	0.0	0.0	0.0	0.0	0.0	0.0	4.0	0.0	0.0	0.0	0.0	4.0	0.0	0.0	0.0	1.0	0.0	0.0	0.0	2.0	6.0	0.0	0.0	0.0	0.0	0.0	0.0	9.0	7.0	0.0	0.0	0.0	0.0	0.0	0.0	0.0	9.0	9.0	0.0	0.0	1.0	0.0	0.0	0.0
d16a28a5d8f69d8923be7ea3a50efd83	0.0	0.0	0.0	0.0	0.0	0.0	0.0	0.0	6.0	0.0	0.0	0.0	0.0	0.0	0.0	0.0	0.0	3.0	7.0	0.0	0.0	0.0	0.0	0.0	0.0	0.0	0.0	0.0	0.0	0.0	5.0	0.0	7.0	0.0	0.0	0.0	0.0	2.0	0.0	0.0	0.0	0.0	7.0	0.0	0.0	5.0
f278681826c98c7cf69eee511fa98bbb	0.0	0.0	0.0	0.0	0.0	0.0	0.0	0.0	6.0	8.0	0.0	0.0	0.0	0.0	0.0	0.0	0.0	9.0	0.0	0.0	0.0	0.0	0.0	0.0	0.0	0.0	0.0	0.0	0.0	0.0	0.0	0.0	0.0	0.0	0.0	0.0	0.0	4.0	0.0	0.0	0.0	0.0	5.0	0.0	0.0	0.0
9d6f226f5f127e7ea6fe89703ac5cc3b	0.0	0.0	0.0	0.0	0.0	0.0	0.0	0.0	0.0	0.0	0.0	0.0	32.0	0.0	0.0	0.0	0.0	0.0	0.0	0.0	0.0	0.0	0.0	0.0	0.0	0.0	0.0	0.0	0.0	0.0	0.0	0.0	9.0	0.0	0.0	0.0	0.0	0.0	0.0	0.0	0.0	0.0	0.0	0.0	0.0	0.0
7e3b24c9cf31f51f867f6662ed31a8dc	0.0	0.0	0.0	0.0	0.0	0.0	0.0	0.0	0.0	0.0	0.0	0.0	18.0	0.0	0.0	0.0	0.0	0.0	0.0	0.0	27.0	0.0	0.0	0.0	0.0	0.0	0.0	0.0	0.0	0.0	0.0	0.0	7.0	0.0	0.0	0.0	0.0	7.0	0.0	0.0	0.0	0.0	0.0	0.0	0.0	0.0
e3bc38ddfd3005b24375ff9038546ea6	0.0	0.0	0.0	0.0	0.0	0.0	0.0	0.0	0.0	0.0	0.0	0.0	0.0	0.0	0.0	37.0	0.0	0.0	0.0	0.0	0.0	0.0	0.0	37.0	0.0	0.0	0.0	0.0	0.0	0.0	0.0	0.0	0.0	0.0	0.0	0.0	0.0	0.0	0.0	0.0	0.0	0.0	0.0	0.0	0.0	0.0
d8e9167ddf97364c242137d34c9ac997	0.0	0.0	0.0	0.0	0.0	0.0	0.0	0.0	0.0	0.0	0.0	0.0	0.0	0.0	0.0	0.0	0.0	4.0	0.0	0.0	0.0	0.0	0.0	0.0	0.0	0.0	0.0	0.0	0.0	0.0	0.0	0.0	0.0	7.0	8.0	0.0	0.0	0.0	0.0	0.0	0.0	9.0	12.0	0.0	10.0	0.0
36df4975d1f0090e015db679c6f3d59d	0.0	0.0	0.0	0.0	0.0	0.0	0.0	0.0	0.0	0.0	0.0	0.0	0.0	0.0	0.0	0.0	0.0	0.0	21.0	26.0	0.0	19.0	0.0	0.0	0.0	0.0	0.0	0.0	0.0	0.0	0.0	0.0	0.0	0.0	0.0	0.0	2.0	0.0	0.0	0.0	0.0	1.0	5.0	0.0	0.0	9.0
74d73bf8309dd37bf6d48e3db0d8052b	0.0	0.0	0.0	0.0	0.0	0.0	0.0	0.0	0.0	0.0	0.0	0.0	0.0	0.0	0.0	0.0	0.0	0.0	0.0	0.0	0.0	0.0	34.0	0.0	0.0	0.0	0.0	0.0	0.0	0.0	12.0	0.0	0.0	0.0	0.0	0.0	0.0	0.0	0.0	0.0	0.0	17.0	0.0	0.0	0.0	0.0
0d05064b3bd2992fef3893b8d795e93d	0.0	0.0	0.0	0.0	0.0	0.0	0.0	0.0	0.0	0.0	0.0	0.0	0.0	0.0	0.0	0.0	0.0	0.0	0.0	0.0	0.0	0.0	10.0	0.0	0.0	0.0	0.0	0.0	9.0	0.0	0.0	0.0	0.0	0.0	0.0	0.0	0.0	0.0	7.0	0.0	0.0	0.0	17.0	0.0	0.0	0.0
e6eb5c9c070164e3abcab9d543dff14b	0.0	0.0	0.0	0.0	0.0	0.0	0.0	0.0	0.0	0.0	0.0	0.0	0.0	0.0	0.0	0.0	0.0	0.0	0.0	0.0	0.0	0.0	0.0	0.0	0.0	0.0	0.0	0.0	0.0	0.0	23.0	0.0	0.0	0.0	0.0	0.0	15.0	0.0	0.0	0.0	0.0	0.0	0.0	0.0	0.0	6.0
09e09c664f3fa7d9e0af2c7011e09c08	0.0	0.0	2.0	0.0	0.0	0.0	0.0	0.0	0.0	0.0	0.0	2.0	1.0	0.0	0.0	7.0	0.0	0.0	0.0	0.0	0.0	0.0	0.0	0.0	0.0	0.0	0.0	0.0	0.0	0.0	0.0	2.0	26.0	0.0	0.0	0.0	0.0	0.0	0.0	7.0	3.0	0.0	0.0	5.0	0.0	0.0
8b4592b9b7dd14185f8891d3648d7c4a	0.0	0.0	0.0	0.0	0.0	10.0	0.0	0.0	0.0	4.0	0.0	0.0	0.0	0.0	0.0	0.0	0.0	0.0	0.0	0.0	0.0	0.0	0.0	0.0	0.0	0.0	0.0	0.0	0.0	0.0	0.0	0.0	0.0	0.0	0.0	2.0	0.0	20.0	0.0	0.0	0.0	0.0	0.0	0.0	0.0	12.0
9c94785b6220f2630a8d163e68dc0fe3	0.0	0.0	0.0	0.0	0.0	0.0	0.0	0.0	0.0	0.0	0.0	0.0	0.0	0.0	0.0	0.0	0.0	0.0	0.0	0.0	0.0	0.0	0.0	0.0	0.0	0.0	0.0	0.0	0.0	0.0	9.0	0.0	5.0	0.0	0.0	9.0	6.0	0.0	0.0	0.0	0.0	0.0	0.0	0.0	10.0	0.0
2f0b13be23946ec18a0530d5242d76cf	0.0	26.0	0.0	0.0	0.0	0.0	0.0	0.0	0.0	0.0	0.0	0.0	0.0	0.0	0.0	0.0	0.0	0.0	0.0	0.0	0.0	0.0	0.0	0.0	0.0	0.0	0.0	0.0	0.0	0.0	0.0	0.0	0.0	0.0	0.0	0.0	0.0	12.0	0.0	0.0	0.0	0.0	0.0	0.0	0.0	0.0
0c1ffc870625c895303a55b427288b75	0.0	11.0	0.0	0.0	0.0	0.0	0.0	0.0	0.0	0.0	23.0	0.0	5.0	0.0	0.0	4.0	0.0	3.0	0.0	0.0	0.0	0.0	0.0	0.0	0.0	0.0	0.0	0.0	0.0	0.0	0.0	0.0	0.0	0.0	0.0	0.0	0.0	0.0	0.0	0.0	0.0	13.0	0.0	0.0	0.0	0.0
517642714c471a06259db43f7a7e03ad	0.0	5.0	0.0	5.0	0.0	0.0	0.0	0.0	0.0	5.0	0.0	0.0	0.0	0.0	0.0	0.0	0.0	0.0	0.0	6.0	0.0	0.0	0.0	0.0	0.0	0.0	21.0	0.0	0.0	0.0	0.0	0.0	0.0	10.0	6.0	0.0	0.0	0.0	0.0	0.0	0.0	7.0	0.0	0.0	0.0	0.0
665b85607aeca768308b5d975b137b2e	0.0	0.0	0.0	0.0	0.0	0.0	0.0	0.0	12.0	0.0	0.0	0.0	0.0	0.0	0.0	0.0	0.0	0.0	0.0	0.0	9.0	0.0	0.0	12.0	0.0	0.0	0.0	0.0	0.0	0.0	0.0	0.0	2.0	0.0	0.0	0.0	0.0	0.0	0.0	0.0	0.0	9.0	2.0	0.0	0.0	0.0
60e4b244563e73d1b68d1d85b7d1fa05	0.0	0.0	0.0	0.0	0.0	0.0	0.0	0.0	3.0	6.0	0.0	0.0	0.0	0.0	0.0	0.0	0.0	0.0	0.0	0.0	0.0	0.0	0.0	0.0	0.0	0.0	0.0	0.0	0.0	0.0	14.0	0.0	0.0	0.0	0.0	0.0	11.0	0.0	11.0	20.0	0.0	0.0	0.0	0.0	0.0	0.0
2626dfc2429aad69bd1d9dbb94084e1b	0.0	0.0	0.0	0.0	0.0	0.0	0.0	0.0	0.0	0.0	11.0	0.0	0.0	0.0	0.0	0.0	0.0	0.0	0.0	47.0	0.0	0.0	0.0	0.0	0.0	0.0	0.0	0.0	0.0	0.0	0.0	0.0	0.0	0.0	0.0	0.0	0.0	0.0	0.0	26.0	0.0	0.0	0.0	0.0	0.0	0.0
63e5ce9969dbcf26fdbdc84c41120971	0.0	0.0	0.0	0.0	0.0	0.0	0.0	0.0	0.0	0.0	0.0	8.0	14.0	3.0	10.0	10.0	0.0	2.0	0.0	0.0	0.0	0.0	0.0	1.0	0.0	0.0	0.0	0.0	0.0	0.0	0.0	0.0	13.0	0.0	0.0	0.0	0.0	0.0	0.0	0.0	0.0	0.0	0.0	0.0	0.0	0.0
036f53be48eb0c6fbd62e19a84d39f8d	0.0	0.0	0.0	0.0	0.0	0.0	0.0	0.0	0.0	0.0	0.0	0.0	9.0	0.0	0.0	0.0	0.0	0.0	0.0	0.0	0.0	0.0	0.0	0.0	0.0	20.0	0.0	0.0	0.0	0.0	0.0	0.0	0.0	20.0	21.0	0.0	0.0	5.0	0.0	0.0	0.0	0.0	0.0	0.0	0.0	0.0
cd90121b3bfbd8cb45a6372a387b6493	0.0	0.0	0.0	0.0	0.0	0.0	0.0	0.0	0.0	0.0	0.0	0.0	0.0	9.0	0.0	0.0	0.0	0.0	0.0	13.0	0.0	0.0	0.0	0.0	0.0	0.0	0.0	16.0	0.0	0.0	0.0	0.0	19.0	0.0	0.0	0.0	0.0	0.0	0.0	0.0	0.0	0.0	0.0	0.0	0.0	14.0
07ba82b604c5297f442f070ecc4ec02d	0.0	0.0	0.0	0.0	0.0	0.0	0.0	0.0	0.0	0.0	0.0	0.0	0.0	0.0	0.0	0.0	0.0	0.0	14.0	10.0	0.0	0.0	0.0	0.0	0.0	0.0	0.0	0.0	0.0	0.0	0.0	0.0	0.0	0.0	0.0	0.0	7.0	0.0	0.0	0.0	0.0	0.0	0.0	7.0	9.0	14.0
9d04958a8b74b2e47cdbb3ebb9ae3e8c	3.0	0.0	9.0	0.0	0.0	0.0	4.0	0.0	0.0	0.0	0.0	0.0	0.0	0.0	0.0	10.0	0.0	0.0	29.0	15.0	0.0	0.0	0.0	0.0	0.0	0.0	0.0	0.0	0.0	0.0	0.0	0.0	0.0	0.0	0.0	0.0	0.0	0.0	0.0	0.0	0.0	0.0	0.0	10.0	0.0	0.0
0964c3ded6a1b8a4c61e477ce347e3e8	0.0	12.0	0.0	0.0	0.0	0.0	0.0	13.0	0.0	0.0	0.0	0.0	0.0	0.0	0.0	5.0	0.0	0.0	0.0	0.0	0.0	0.0	0.0	11.0	0.0	0.0	0.0	0.0	0.0	0.0	2.0	0.0	0.0	0.0	0.0	0.0	0.0	1.0	0.0	0.0	0.0	0.0	9.0	0.0	0.0	0.0
cf0c248fc6be5aec29fcc7c27401cd09	0.0	0.0	10.0	0.0	0.0	10.0	0.0	0.0	0.0	0.0	0.0	0.0	0.0	0.0	18.0	0.0	0.0	0.0	15.0	0.0	0.0	0.0	0.0	0.0	0.0	0.0	0.0	0.0	29.0	0.0	0.0	0.0	0.0	0.0	0.0	0.0	0.0	0.0	0.0	0.0	0.0	0.0	0.0	0.0	0.0	0.0
a42ddb53d697ff85fd441784da082357	0.0	0.0	0.0	0.0	0.0	0.0	0.0	0.0	9.0	7.0	0.0	0.0	0.0	0.0	0.0	0.0	0.0	0.0	0.0	0.0	0.0	0.0	0.0	0.0	0.0	0.0	0.0	0.0	0.0	0.0	0.0	0.0	0.0	0.0	0.0	13.0	0.0	0.0	0.0	15.0	0.0	8.0	0.0	0.0	0.0	0.0
9a4b15ef8dfed880f14ca56a5597b2f3	0.0	0.0	0.0	0.0	0.0	0.0	0.0	0.0	4.0	3.0	0.0	0.0	0.0	0.0	0.0	0.0	0.0	0.0	0.0	0.0	0.0	0.0	0.0	0.0	0.0	0.0	0.0	12.0	0.0	0.0	0.0	0.0	0.0	0.0	0.0	17.0	0.0	0.0	7.0	0.0	0.0	0.0	0.0	7.0	0.0	0.0
6f4fe9052e57830446d49872be45905a	0.0	0.0	0.0	0.0	0.0	0.0	0.0	0.0	7.0	0.0	0.0	0.0	7.0	0.0	0.0	8.0	0.0	1.0	0.0	0.0	0.0	0.0	0.0	5.0	0.0	0.0	0.0	0.0	7.0	0.0	0.0	0.0	4.0	0.0	0.0	0.0	6.0	0.0	0.0	0.0	0.0	0.0	3.0	0.0	5.0	0.0
a4246590b85f2a07e663e6ef29682725	0.0	0.0	0.0	0.0	0.0	0.0	0.0	0.0	0.0	5.0	0.0	0.0	6.0	0.0	0.0	0.0	0.0	0.0	0.0	0.0	0.0	0.0	0.0	0.0	0.0	0.0	0.0	0.0	0.0	0.0	0.0	0.0	5.0	0.0	0.0	0.0	12.0	0.0	0.0	0.0	0.0	0.0	6.0	0.0	0.0	0.0
27e50e3aedc80bf897052cc18aa3255d	0.0	0.0	0.0	0.0	0.0	0.0	0.0	0.0	0.0	0.0	0.0	0.0	5.0	0.0	0.0	0.0	0.0	11.0	0.0	0.0	0.0	0.0	0.0	0.0	0.0	0.0	14.0	0.0	0.0	0.0	0.0	0.0	0.0	0.0	0.0	0.0	13.0	0.0	0.0	0.0	0.0	0.0	0.0	11.0	0.0	0.0
e68700bedc6818716ea2d61dc6c36812	0.0	0.0	0.0	0.0	0.0	0.0	0.0	0.0	0.0	0.0	0.0	0.0	0.0	0.0	0.0	0.0	0.0	0.0	0.0	21.0	0.0	0.0	0.0	0.0	0.0	0.0	0.0	0.0	0.0	0.0	0.0	0.0	10.0	0.0	0.0	0.0	0.0	0.0	0.0	0.0	0.0	10.0	0.0	0.0	0.0	13.0
84762dc954f2266a2c6b6f93916a8379	16.0	0.0	0.0	0.0	11.0	0.0	0.0	0.0	0.0	4.0	0.0	0.0	0.0	0.0	0.0	0.0	0.0	0.0	0.0	0.0	0.0	33.0	0.0	0.0	0.0	0.0	0.0	0.0	0.0	0.0	0.0	0.0	0.0	0.0	0.0	0.0	0.0	5.0	0.0	0.0	0.0	0.0	0.0	0.0	0.0	0.0
99f5ed4042ea0326db2f1f4d875c6d7e	0.0	0.0	0.0	0.0	0.0	5.0	0.0	10.0	0.0	0.0	0.0	0.0	19.0	0.0	0.0	0.0	0.0	0.0	0.0	0.0	0.0	0.0	0.0	0.0	0.0	0.0	0.0	0.0	0.0	0.0	0.0	0.0	0.0	0.0	0.0	0.0	0.0	0.0	0.0	0.0	0.0	0.0	0.0	0.0	7.0	0.0
904084a985f88fa5babb2cb7f173cd34	0.0	0.0	0.0	0.0	0.0	0.0	0.0	0.0	15.0	10.0	0.0	0.0	0.0	0.0	0.0	0.0	0.0	0.0	0.0	0.0	0.0	0.0	0.0	0.0	0.0	0.0	0.0	0.0	0.0	0.0	0.0	0.0	0.0	0.0	0.0	8.0	0.0	0.0	0.0	0.0	0.0	0.0	0.0	0.0	0.0	0.0
[truncated: 1,509 more rows]
