# Supplementary material for: Longitudinal evaluation of fecal microbiota transplantation for ameliorating calf diarrhea and improving growth performance
Source: Nat Commun. 2021 Jan 8;12:161. doi: 10.1038/s41467-020-20389-5 (PMC7794225; doi:10.1038/s41467-020-20389-5)
Supplement: Supplementary file 8 — Source Data [file 41467_2020_20389_MOESM8_ESM.zip › Supplementary Figure 8b.txt]

#subject	a	a	a	a	a	a	a	a	a	a	a	a	a	a	a	a	c	c	c	c	c	c	c	c	c	c	c	f	f	f	f	f	f	f	f	f	f	f	f	f	f	f	f	f	f	f
#id	A4	A7	A8	A9	A10	A11	A12	A13	A14	A15	A16	A17	A18	A20	A21	A23	C1	C3	C4	C5	C6	C7	C8	C10	C11	C12	C17	F33	F8	F9	F10	F12	F13	F14	F18	F19	F20	F21	F22	F27	F28	F31	F34	F3	F5	F6
1,1,1-Trichloro-2,2-bis(4-chlorophenyl)ethane (DDT) degradation	0	0	0	0	0	4.93E-06	0	2.78E-06	0	0	0	0	0	0	0	6.32E-06	0	0	0	0	0	0	5.96E-06	0	0	6.16E-06	0	9.07E-06	0	0	0	0	0	0	0	0	0	4.74E-06	2.93E-06	0	0	0	2.95E-06	0	0	0
ABC transporters	3.382239297	3.300900661	3.144527214	3.320874343	3.274971246	3.578981948	3.345799914	3.380124818	3.24972016	3.325406008	3.382801852	3.430243179	3.384436009	3.190628599	3.346584963	3.431369205	3.305469696	3.382286516	3.262153057	3.14590231	3.088910313	3.387567201	3.189436266	3.207976592	3.30474012	3.334514077	3.348907239	3.396398392	3.480156045	3.466363801	3.382084557	3.402655668	3.440701332	3.362260027	3.378237445	3.349940582	3.387732939	3.763124987	3.260066095	3.372214419	3.399186467	3.318609939	3.295050459	3.402179298	3.397609452	3.105895823
Adherens junction	0	0	0	0	0	0	0	0	0	0	0	0	0	0	0	0	0	0	0	0	0	0	0	0	0	0	0	0	0	0	0	0	0	0	0	0	0	0	0	0	0	0	0	0	0	0
Adipocytokine signaling pathway	0.071451336	0.073405323	0.072333994	0.076620355	0.071552082	0.067391132	0.067847837	0.065887871	0.079824433	0.069700315	0.072593526	0.076608238	0.072895682	0.0762761	0.085635539	0.080982694	0.069038809	0.078694504	0.068663195	0.07531864	0.077647401	0.07684667	0.076604145	0.072465139	0.067527892	0.072858397	0.085482805	0.080609899	0.071649745	0.069345092	0.080593994	0.063130976	0.072005179	0.07822924	0.065323132	0.074712348	0.065448311	0.078962702	0.071857425	0.068607556	0.075891506	0.085184939	0.073025562	0.078959537	0.076668382	0.072378634
African trypanosomiasis	0.001651515	0.00365319	0.009012939	0.002857922	0.00243146	0.000980396	0.00650943	0.003145464	0.003988606	0.006535624	0.003780298	0.002336887	0.002690516	0.003139597	0.002295609	0.00211001	0.004960359	0.003275161	0.007714066	0.00285027	0.008731777	0.00248077	0.002931418	0.007360084	0.007039801	0.005474695	0.002551637	0.002311696	0.002586633	0.004470197	0.003619123	0.007863184	0.004858923	0.003024843	0.00509247	0.00126231	0.00635717	0.000782795	0.00787254	0.004172672	0.003475122	0.003559313	0.004197686	0.003716882	0.004251776	0.004628422
Alanine, aspartate and glutamate metabolism	1.049943702	1.051937707	1.032867085	1.064277771	1.057907258	1.038441224	1.02887911	1.041585145	1.050160777	1.028173058	1.043578692	1.055468784	1.044059275	1.065966885	1.04622918	1.056729707	1.039970364	1.039676279	1.025938747	1.071984252	1.037790222	1.043889403	1.068072826	1.034161199	1.027786335	1.035068346	1.059857115	1.065004387	1.033263395	1.02313205	1.034270685	1.009477931	1.024832836	1.041667578	1.028827704	1.055465863	1.024753542	1.020062997	1.028347557	1.039628307	1.043651944	1.052814421	1.044054771	1.030820431	1.037325346	1.064887555
Aldosterone-regulated sodium reabsorption	0	0	0	0	0	0	0	0	0	0	0	0	0	0	0	0	0	0	0	0	0	0	0	0	0	0	0	0	0	0	0	0	0	0	0	0	0	0	0	0	0	0	0	0	0	0
Alzheimer's disease	0.050162706	0.051863919	0.055636402	0.052183371	0.05084947	0.048995161	0.054280628	0.05133141	0.051773416	0.053851984	0.052746964	0.051480921	0.051458089	0.053869576	0.050405172	0.050760273	0.05392316	0.051314883	0.055082168	0.052030764	0.055035795	0.050348715	0.05150239	0.054298546	0.053916378	0.053330548	0.051193327	0.049493884	0.050851507	0.052480009	0.05005351	0.055576632	0.052753088	0.051749	0.053426751	0.049286546	0.053738904	0.049311363	0.055347937	0.053128692	0.051926735	0.051647391	0.05329762	0.051222151	0.05338656	0.052013577
Amino acid metabolism	0.201004719	0.205965422	0.21011794	0.202675742	0.205087449	0.208326734	0.207800585	0.195725162	0.201372303	0.212212617	0.210462813	0.19904028	0.206671505	0.213915216	0.197484457	0.200413057	0.203557784	0.200999408	0.211621654	0.201157508	0.213612835	0.198508428	0.212235845	0.204784739	0.214544562	0.206006177	0.209775469	0.182973333	0.192621756	0.194076092	0.198026501	0.200050385	0.209150094	0.201352712	0.195718261	0.203165248	0.197305448	0.178377712	0.211237693	0.210644978	0.202934686	0.207929426	0.200892619	0.203559847	0.203925697	0.202302483
Amino acid related enzymes	1.526408477	1.520472303	1.503814396	1.528010635	1.533130488	1.509055877	1.50344251	1.535450767	1.518808926	1.49663011	1.508089312	1.527543045	1.519048147	1.546419105	1.528426082	1.522113285	1.529729969	1.51243549	1.510590292	1.54455788	1.505523375	1.518049372	1.535044118	1.520602152	1.491852739	1.509679433	1.53459835	1.528534561	1.516253225	1.517803118	1.501335981	1.506294886	1.496220531	1.524346157	1.520332418	1.530920675	1.502685002	1.496211318	1.501710359	1.50304476	1.518936354	1.52550661	1.529235804	1.506200005	1.51077815	1.531499894
Amino sugar and nucleotide sugar metabolism	1.342206961	1.342976928	1.352632345	1.357473362	1.331108087	1.358700592	1.364091177	1.328072649	1.352059033	1.348167714	1.354560666	1.358292286	1.341731066	1.340292504	1.343241749	1.35065917	1.338839122	1.347348041	1.330561608	1.363640488	1.349142079	1.348738102	1.348476053	1.346527606	1.342434037	1.358955973	1.357893045	1.381967602	1.341345643	1.354051585	1.337247026	1.329368341	1.341718572	1.343478013	1.331729663	1.350949096	1.346615099	1.402266387	1.342458372	1.328858608	1.339697352	1.345581772	1.336242627	1.341979181	1.350435735	1.340759479
Aminoacyl-tRNA biosynthesis	1.245088561	1.23346401	1.195833887	1.238689895	1.230503032	1.241797006	1.217882537	1.282147766	1.219290757	1.20809233	1.224041957	1.240366271	1.229746851	1.257636583	1.240916509	1.24220844	1.256595575	1.224964582	1.218961228	1.234988714	1.189689017	1.232630773	1.222907696	1.222204175	1.198010329	1.221331135	1.246352617	1.249302578	1.244673774	1.246826594	1.208101978	1.250726695	1.21260629	1.243398395	1.271322275	1.229018132	1.220676514	1.253060848	1.212256876	1.225153966	1.243449591	1.237110684	1.25918764	1.221964438	1.244596872	1.222874021
Aminobenzoate degradation	0.087793651	0.099945285	0.121019636	0.092632607	0.09440456	0.089940237	0.111432717	0.093234772	0.093418388	0.114345545	0.099541271	0.093342429	0.09301424	0.093121244	0.083619126	0.085070049	0.099899448	0.092091242	0.111552334	0.096861127	0.119889862	0.088111551	0.096838079	0.106452906	0.117447042	0.106544089	0.0894084	0.082324955	0.084895582	0.092831281	0.086046301	0.115428013	0.103604574	0.090254022	0.102686513	0.086365628	0.105034878	0.083128122	0.11740569	0.103483931	0.094640143	0.091537241	0.094920242	0.092071536	0.102325742	0.09968183
Amoebiasis	0.011596268	0.011999644	0.015205544	0.010235042	0.01095511	0.010301547	0.012110842	0.010618374	0.014862462	0.014348261	0.010441759	0.010585403	0.012026031	0.010196981	0.014942143	0.012641109	0.010361257	0.014236678	0.01394938	0.009351446	0.017287213	0.012575477	0.010849821	0.014604516	0.013777809	0.012273416	0.01290688	0.012642866	0.011980945	0.011906042	0.013970948	0.013986075	0.013612854	0.012351444	0.011082516	0.0107399	0.013291759	0.013478313	0.01512418	0.011972487	0.013155325	0.014878266	0.011196781	0.014982547	0.013936664	0.013116858
Amyotrophic lateral sclerosis (ALS)	0.00781589	0.00852756	0.007411717	0.011791119	0.006720361	0.010853327	0.009516504	0.00779274	0.008905708	0.009730943	0.010809288	0.010035887	0.009859981	0.013551251	0.009203119	0.011744038	0.009869226	0.010224303	0.008594911	0.008524121	0.006166284	0.009132563	0.009443694	0.008266795	0.009238584	0.009434457	0.012645174	0.008246334	0.009166915	0.008744858	0.011013284	0.006966075	0.008950648	0.010100816	0.009245507	0.007897136	0.008367035	0.009412521	0.00939843	0.010415023	0.009319122	0.012268424	0.010609341	0.008877538	0.012420746	0.006448335
Antigen processing and presentation	0.045394711	0.045359584	0.044725044	0.04670861	0.046084025	0.043945383	0.045336058	0.041135769	0.04692824	0.045319983	0.045652343	0.046807147	0.046210796	0.045852871	0.046589497	0.045984322	0.044666113	0.046704279	0.045259413	0.046767906	0.045149262	0.046104881	0.046080459	0.045270762	0.044837929	0.045072319	0.046209011	0.04492267	0.045544645	0.045598186	0.045673709	0.042972988	0.045546669	0.045789338	0.04323251	0.046141033	0.044944357	0.044937198	0.045390111	0.045470465	0.045583661	0.046068644	0.043872015	0.045928317	0.045441504	0.04548885
Apoptosis	0.000123452	0.000155235	0.000303262	0.000482165	0.000243688	0.000192138	0.000194575	0.000139057	0.00035309	0.0002844	0.000374092	0.000798243	0.000215032	0.000476306	0.000429134	0.000347457	0.000331835	0.000483419	0.000122784	0.000533758	0.0002958	0.000301645	0.000268117	0.000328451	0.000301794	0.00032023	0.000440142	0.000315334	0.000193287	0.000249853	0.000226786	0.00013236	0.000288519	0.000414115	0.000172074	0.00018986	0.000133251	0.000237211	0.00052425	0.000270682	0.000324283	0.000513293	0.000250917	0.000429802	0.000308846	9.89E-05
Arachidonic acid metabolism	0.030064703	0.034643214	0.037725762	0.029661896	0.030368885	0.02603222	0.03300116	0.032628277	0.031084973	0.03329711	0.031705933	0.029373047	0.03152834	0.032415665	0.029351745	0.027771271	0.03254842	0.029119927	0.035554103	0.028476008	0.039170696	0.029623621	0.031298248	0.034660861	0.035710208	0.031283971	0.028769853	0.024863774	0.028145982	0.030378875	0.030748371	0.037560921	0.035402601	0.031552512	0.034279995	0.029002348	0.031980172	0.020903008	0.036237698	0.033531292	0.033546079	0.031072296	0.03183983	0.032356248	0.032060762	0.032156299
Arginine and proline metabolism	1.245266881	1.253447892	1.283270317	1.251107828	1.245113455	1.233067048	1.259350673	1.258702797	1.256221327	1.272974574	1.254520606	1.233558064	1.244287701	1.252974147	1.23863641	1.237596741	1.258758223	1.256024227	1.273205258	1.249736457	1.285420014	1.246428432	1.256940743	1.26506244	1.277326654	1.264174164	1.249058898	1.227460569	1.252086894	1.25047119	1.228361507	1.268610046	1.254887447	1.243874242	1.24885495	1.235955708	1.265243327	1.19994937	1.284436467	1.268046702	1.24737089	1.256177227	1.25391249	1.254814051	1.260512723	1.258791474
Arrhythmogenic right ventricular cardiomyopathy (ARVC)	0	0	0	0	0	0	0	0	0	0	0	0	0	0	0	0	0	0	0	0	0	0	0	0	0	0	0	0	0	0	0	0	0	0	0	0	0	0	0	0	0	0	0	0	0	0
Ascorbate and aldarate metabolism	0.061023748	0.067201109	0.076785877	0.061506683	0.061057272	0.073978012	0.073012929	0.066318947	0.063013439	0.07640881	0.066739315	0.059885615	0.063392338	0.061946659	0.061965944	0.063685665	0.06243644	0.063001528	0.068903425	0.063661358	0.075565427	0.060386213	0.066552719	0.067917708	0.075386847	0.071965449	0.063570847	0.070194791	0.055675152	0.06027977	0.059866719	0.069758797	0.067113469	0.060383693	0.07118296	0.061576111	0.067541458	0.071419402	0.07241975	0.065788296	0.063483642	0.063730258	0.06467447	0.06134672	0.066906283	0.070832831
Atrazine degradation	0.027175924	0.033856692	0.056946493	0.028009386	0.029302075	0.023115666	0.045530634	0.030876162	0.037499437	0.048097065	0.033655149	0.024531527	0.031614877	0.030725113	0.030546083	0.02464416	0.037680417	0.034286464	0.051975188	0.027301739	0.058005168	0.030403738	0.030821595	0.05012814	0.049795969	0.040872384	0.027056866	0.022125583	0.03074967	0.037733246	0.031863401	0.051880348	0.041618875	0.032180115	0.037293621	0.024692021	0.045510672	0.018929415	0.052987346	0.037841388	0.033012506	0.033397779	0.035122408	0.037813528	0.035656241	0.03741832
Bacterial chemotaxis	0.641503781	0.598802395	0.579878934	0.620839658	0.579987219	0.750293515	0.605217804	0.647648486	0.639138179	0.593431352	0.653788016	0.638750973	0.654883709	0.622445178	0.670059446	0.674843145	0.634159249	0.664881845	0.595184234	0.582196917	0.55253663	0.701636721	0.575654205	0.59054844	0.637973513	0.633697467	0.660671688	0.66126297	0.702802504	0.664516844	0.697503263	0.618147258	0.66376434	0.670452934	0.623611285	0.642700663	0.643312258	0.888771612	0.592197733	0.659007329	0.647294883	0.670509986	0.659116362	0.712203702	0.689866164	0.525213553
Bacterial invasion of epithelial cells	1.37E-05	0	1.82E-05	4.38E-06	3.25E-05	5.42E-05	5.90E-06	3.06E-05	0	0	6.56E-06	1.16E-05	5.24E-06	0	1.55E-05	0	0	6.04E-06	0	5.34E-06	0	5.20E-06	1.19E-05	6.94E-06	3.08E-05	2.46E-05	5.95E-06	6.81E-05	3.98E-05	2.72E-05	0.00088352	1.47E-05	6.56E-06	5.14E-06	2.79E-05	1.54E-05	0	0.000251443	2.93E-06	4.16E-06	0	7.23E-06	1.77E-05	1.21E-05	7.72E-06	1.35E-05
Bacterial motility proteins	1.290705486	1.222043909	1.244665095	1.253356469	1.158626033	1.470470649	1.248478037	1.306568913	1.346671145	1.236811157	1.347078828	1.253074539	1.344985384	1.291588504	1.400306257	1.372283615	1.30748073	1.371603569	1.269874063	1.14973683	1.197715426	1.439694477	1.16225952	1.255393945	1.350169811	1.298641955	1.321105462	1.356046663	1.431258157	1.366875566	1.481364659	1.285179599	1.388379973	1.393030401	1.308364761	1.285396194	1.329375787	1.698960059	1.253069317	1.376502859	1.329745763	1.390681666	1.375680799	1.496353899	1.385682756	1.064896542
Bacterial secretion system	0.573056446	0.600256427	0.679912857	0.574858679	0.598826975	0.55690427	0.627193026	0.584383226	0.611309477	0.642158558	0.582572723	0.568742705	0.579546633	0.585601876	0.585623415	0.561028947	0.601496403	0.593329851	0.650058202	0.603104232	0.691926513	0.574009672	0.600452094	0.64804129	0.640467931	0.62026014	0.579608152	0.558944908	0.571987073	0.589881385	0.602791856	0.648384241	0.603817947	0.580669615	0.599716208	0.563344449	0.624185227	0.55358813	0.658241546	0.594843127	0.58773254	0.590303747	0.595590204	0.594498391	0.602748501	0.640551133
Bacterial toxins	0.109523965	0.115556723	0.112352415	0.113733887	0.11109445	0.109636833	0.116279413	0.104234161	0.109673593	0.116419992	0.113920841	0.117121987	0.111839986	0.109322368	0.110220276	0.11368785	0.108767448	0.112485463	0.112652056	0.108726575	0.114878334	0.108456987	0.110279702	0.111978752	0.115765619	0.110239046	0.109779859	0.112776273	0.108831889	0.112721758	0.103145004	0.116084913	0.114555184	0.110226733	0.111350687	0.109595216	0.1133686	0.105155509	0.117461337	0.115585513	0.115799058	0.112415973	0.104310424	0.108449427	0.111977172	0.113036849
Basal transcription factors	0.004224805	0.004869196	0.001613353	0.002546706	0.002231095	0.007355432	0.001922169	0.011035544	0.000765028	0.001812353	0.002100165	0.003164052	0.002855723	0.003750074	0.002238736	0.002615402	0.004428279	0.001794692	0.001975228	0.002551365	0.001217329	0.003562532	0.002538179	0.003074026	0.001989375	0.003116081	0.004002917	0.002309427	0.003010159	0.002455078	0.001904056	0.005760126	0.001213092	0.003060853	0.008092144	0.003309716	0.00223195	0.007832698	0.002061856	0.001919762	0.004222583	0.003159282	0.005041946	0.001431666	0.005373916	0.002974772
Base excision repair	0.423213023	0.426916168	0.433094179	0.421547835	0.42050725	0.423737936	0.434445499	0.436215474	0.42015716	0.435065142	0.421417853	0.419436466	0.421642701	0.42696503	0.418995258	0.415665675	0.433033013	0.421039465	0.433888186	0.420553539	0.432316837	0.418132007	0.420449929	0.431608096	0.432649058	0.428473389	0.422447551	0.415132021	0.422246582	0.428872804	0.411521681	0.448147571	0.424477118	0.422248587	0.441328773	0.413658054	0.430016723	0.416992713	0.43921039	0.427132529	0.427853944	0.422088253	0.428574267	0.419390249	0.431874446	0.425756404
Benzoate degradation	0.233969175	0.226213203	0.196234617	0.226437696	0.232640389	0.227860752	0.219144918	0.238229249	0.213815446	0.217711018	0.226043415	0.230906392	0.228198257	0.22552099	0.223646132	0.225657369	0.232839348	0.222155014	0.219789489	0.214795034	0.193555345	0.224444699	0.219689512	0.21024582	0.210190109	0.219338815	0.225305361	0.217945956	0.238203353	0.237164885	0.222009096	0.22937065	0.227844818	0.230348511	0.232886314	0.227431367	0.214056174	0.206107645	0.214547206	0.229538603	0.229256835	0.221147322	0.227079448	0.22188093	0.2193371	0.207290394
Betalain biosynthesis	1.92E-05	1.03E-05	0	0	1.08E-05	9.85E-06	5.90E-06	5.56E-05	0	0	1.97E-05	5.78E-06	2.62E-06	1.34E-05	5.17E-06	0	3.43E-05	0	5.34E-06	0	5.69E-06	0	1.19E-05	1.85E-05	6.16E-06	1.23E-05	0	0	1.14E-05	2.72E-05	6.14E-05	3.43E-05	1.97E-05	1.03E-05	6.05E-05	1.54E-05	1.11E-05	9.49E-06	0	8.33E-06	4.60E-06	0	2.66E-05	2.12E-05	2.57E-06	8.99E-06
Bile secretion	0.000713279	0.001278099	0.000321457	0.000920496	0.000373654	0.002468233	0.000448113	0.001412817	0.000333474	0.000529765	0.000465974	0.001665899	0.000679185	0.000342136	0.000915142	0.00123821	0.000566408	0.000966837	0.000266923	0.00061916	0.000324242	0.00120658	0.000536235	0.000606016	0.000437293	0.001009955	0.002301826	0.000739561	0.00063671	0.000429095	0.000935491	0.001137318	0.000478679	0.000666186	0.001441704	0.000826146	0.000444169	0.005811662	0.000661903	0.000308161	0.001396028	0.001441076	0.000454602	0.000623516	0.002555699	0.000503285
Biosynthesis and biodegradation of secondary metabolites	0.055429996	0.061664404	0.070490163	0.060253055	0.056535513	0.051852596	0.063012935	0.052516174	0.062013018	0.064480738	0.061351078	0.059017959	0.056888946	0.053265808	0.059168817	0.057279825	0.056577839	0.062191802	0.063399479	0.058633354	0.072806526	0.059174432	0.060844795	0.064302431	0.064226637	0.064070557	0.061560467	0.056422165	0.056107205	0.058411304	0.063476392	0.062027973	0.062923385	0.057659791	0.058030901	0.057209339	0.061739499	0.061793391	0.067042524	0.05824667	0.059546244	0.060443256	0.054584674	0.061131819	0.062294186	0.060978336
Biosynthesis of 12-, 14- and 16-membered macrolides	0	0	0	0	0	0	0	0	0	0	0	1.16E-05	0	0	0	0	0	0	0	0	0	0	5.96E-06	0	0	0	0	0	0	5.43E-06	0	0	0	0	0	0	0	0	0	0	0	0	0	0	0	0
Biosynthesis of ansamycins	0.11585843	0.112069116	0.10833723	0.113729504	0.113877904	0.120061545	0.11294215	0.110386032	0.114021827	0.11476378	0.11703171	0.117683072	0.116360893	0.105552169	0.116843419	0.118798623	0.109253758	0.117778897	0.107810078	0.113066031	0.106174999	0.117241098	0.110964891	0.107560851	0.11288934	0.114919326	0.110344906	0.124550269	0.117899318	0.116355491	0.113099954	0.108305067	0.116050237	0.114782003	0.112206408	0.118770056	0.115805978	0.128957232	0.108528582	0.114840095	0.113556673	0.111596632	0.110766358	0.115983076	0.111184468	0.109037533
Biosynthesis of siderophore group nonribosomal peptides	0.007456507	0.011347658	0.016837093	0.00992821	0.0098883	0.006808578	0.013449285	0.007778835	0.010344221	0.011649249	0.011892186	0.008265869	0.007956166	0.008989444	0.007135002	0.006159461	0.011888841	0.008943244	0.013730504	0.012351168	0.016530648	0.008586482	0.011058357	0.013979996	0.014171988	0.012569013	0.007690597	0.008001326	0.007012335	0.010243976	0.012770874	0.012721299	0.010963724	0.009200565	0.010650005	0.009569954	0.012031429	0.006115292	0.014151827	0.010798142	0.008978739	0.008063278	0.010039613	0.008735279	0.009481564	0.011669914
Biosynthesis of type II polyketide backbone	0	0	0	0	0	0	0	0	0	0	0	0	0	0	0	0	0	0	0	0	0	0	0	0	0	0	0	0	0	0	0	0	0	0	0	0	0	0	0	0	0	0	0	0	0	0
Biosynthesis of type II polyketide products	3.57E-05	2.59E-05	0	4.38E-06	2.71E-05	1.97E-05	0	0.000100121	0	0	2.63E-05	1.74E-05	0	2.68E-05	1.03E-05	0	6.87E-05	0	1.07E-05	0	5.69E-06	5.20E-06	2.98E-05	3.70E-05	0	1.85E-05	5.95E-06	0	2.27E-05	6.52E-05	6.14E-05	6.37E-05	3.28E-05	2.31E-05	0.000120917	2.57E-05	0	1.90E-05	0	0	9.20E-06	0	5.02E-05	3.63E-05	5.15E-06	1.35E-05
Biosynthesis of unsaturated fatty acids	0.125989733	0.139581883	0.184922954	0.122557502	0.134049818	0.117548973	0.158366652	0.136837408	0.14309942	0.164031905	0.133780529	0.124468141	0.129879032	0.123302966	0.129381376	0.117863649	0.141201442	0.137363393	0.168123931	0.132388083	0.188759978	0.128620397	0.132193838	0.165250309	0.168413231	0.1515733	0.120741785	0.120217257	0.128126469	0.138255656	0.1378763	0.173744995	0.150436464	0.130932506	0.144170376	0.120437743	0.159478901	0.117893724	0.173942708	0.142599608	0.136477297	0.131670483	0.137443212	0.141628959	0.141289207	0.153164818
Biosynthesis of vancomycin group antibiotics	0.058085588	0.059527339	0.065189147	0.059130926	0.059053618	0.054971142	0.059652087	0.057931044	0.061274145	0.060454526	0.057912058	0.054801151	0.058674757	0.061255679	0.058295037	0.057058717	0.057807916	0.058614504	0.059812038	0.062086771	0.066623177	0.058706362	0.063001652	0.061845986	0.06179381	0.060073845	0.058657906	0.059253369	0.055851384	0.055749825	0.056488556	0.055998225	0.057133332	0.057811547	0.05794719	0.059041228	0.059085589	0.052195845	0.060766165	0.05732635	0.056862282	0.058684083	0.059266481	0.058613541	0.05680188	0.063723934
Biotin metabolism	0.13834043	0.148223282	0.16123821	0.143435233	0.143429081	0.138940324	0.14577232	0.142847441	0.146891866	0.145088632	0.142535593	0.125416779	0.134444518	0.148620996	0.133538291	0.137990871	0.141310147	0.139188298	0.145611671	0.149783267	0.161381448	0.141918782	0.152189444	0.150708245	0.150342561	0.147268675	0.141696135	0.140398656	0.132469739	0.130271221	0.144632626	0.136708613	0.14071206	0.138039345	0.14066378	0.143410763	0.143177896	0.134968152	0.146620193	0.141958299	0.136541693	0.141218213	0.143022415	0.143093919	0.14196352	0.160745544
Bisphenol degradation	0.084518055	0.085229034	0.084573639	0.078294782	0.09323486	0.085614671	0.084551837	0.081039495	0.079680582	0.086245706	0.079084349	0.078170019	0.080114972	0.075189317	0.076344525	0.077836631	0.079857769	0.079292734	0.084470357	0.086266024	0.086510013	0.077996041	0.088270235	0.083475196	0.08293785	0.083727729	0.077013036	0.080110809	0.078883791	0.079681405	0.076025205	0.083465444	0.081152544	0.076521335	0.080935389	0.08572421	0.083637034	0.079921034	0.081129918	0.079942899	0.077577319	0.074143116	0.07850735	0.076332294	0.07685369	0.097066547
Bladder cancer	1.37E-05	1.03E-05	1.21E-05	8.77E-06	3.25E-05	4.93E-06	1.18E-05	1.95E-05	0	0	3.28E-05	1.16E-05	2.62E-06	3.35E-05	0	6.32E-06	1.72E-05	0	1.07E-05	5.34E-06	5.69E-06	2.60E-05	1.79E-05	9.25E-06	1.85E-05	2.46E-05	2.38E-05	2.27E-06	5.68E-06	3.26E-05	0.000921317	3.92E-05	6.56E-06	7.72E-06	1.86E-05	1.03E-05	5.55E-06	4.74E-06	2.93E-05	1.25E-05	2.30E-06	2.41E-05	1.77E-05	6.05E-06	5.15E-06	3.59E-05
Butanoate metabolism	0.696689615	0.686132272	0.66360344	0.67541632	0.693886784	0.690361275	0.66896187	0.723470572	0.676722619	0.682816611	0.680440426	0.682249459	0.691614762	0.694850451	0.690756124	0.678368252	0.696469821	0.680870915	0.687966564	0.670000165	0.667227245	0.68428173	0.684551613	0.67508532	0.672932316	0.680802013	0.691023675	0.655827422	0.701671207	0.692114746	0.692896677	0.699607689	0.68828846	0.695279284	0.694929114	0.685218967	0.669107376	0.643595363	0.679803167	0.687807927	0.690916745	0.69053564	0.698220964	0.689790417	0.68227628	0.661828393
Butirosin and neomycin biosynthesis	0.072636476	0.075009415	0.083682049	0.077124436	0.075402346	0.077165531	0.08087849	0.071664289	0.078287839	0.082370058	0.077272956	0.079749153	0.076603664	0.074974643	0.077006323	0.075202277	0.077563531	0.077721624	0.079751164	0.08199062	0.080724855	0.077059901	0.075770002	0.078923139	0.083178053	0.080851821	0.076013794	0.073962923	0.07537336	0.075928177	0.071971409	0.078925975	0.076923117	0.075829428	0.075661543	0.074537883	0.080766591	0.085258275	0.082480082	0.078876827	0.075385532	0.077054186	0.075948002	0.07621425	0.080503217	0.075995993
C5-Branched dibasic acid metabolism	0.335468753	0.329304578	0.320474893	0.332290382	0.332812221	0.345818634	0.324510422	0.355075858	0.327601881	0.32965868	0.324062066	0.334545005	0.332527874	0.332931425	0.330169649	0.336944609	0.337424533	0.329600838	0.328688611	0.329035333	0.316084651	0.334373506	0.327162917	0.330100463	0.321669025	0.330723298	0.336441334	0.336777102	0.336506791	0.328996753	0.331986021	0.335003999	0.322780705	0.331814516	0.343850996	0.330109533	0.330556166	0.337963592	0.323582465	0.326813499	0.331587784	0.333435574	0.343398441	0.327824185	0.336878642	0.332167915
CAM ligands	0	0	0	0	0	0	0	0	0	0	0	0	0	0	0	0	0	0	0	0	0	0	0	0	0	0	0	0	0	0	0	0	0	0	0	0	0	0	0	0	0	0	0	0	0	0
Caffeine metabolism	0.000776377	0.002333695	0.007296478	0.000618047	0.001608338	0.000374423	0.004492922	0.001407254	0.002733176	0.005186118	0.00158825	0.000607359	0.001342636	0.000684271	0.001008207	0.000221109	0.002076828	0.002084743	0.005466577	0.001558574	0.007872821	0.00093614	0.00178745	0.005162699	0.005654014	0.003504051	0.0005591	0.000313066	0.000773148	0.001939077	0.001072508	0.00581405	0.00317371	0.000967127	0.002641573	0.00015394	0.004619358	0.000507631	0.00605963	0.002565235	0.0019526	0.001595305	0.001564538	0.002152039	0.002620041	0.004179061
Calcium signaling pathway	0	0	0	0	0	0	0	0	0	0	0	0	0	0	0	0	0	0	0	0	0	0	0	0	0	0	0	2.27E-06	0	0	0	0	0	0	0	0	0	0	0	0	0	0	0	0	5.15E-06	0
Caprolactam degradation	0.009994134	0.016232377	0.034996407	0.007184254	0.012303514	0.01086318	0.024186306	0.021598295	0.014698995	0.026036545	0.012692874	0.006403301	0.010499831	0.01088796	0.007910546	0.005837273	0.017232526	0.012206319	0.026612193	0.0120149	0.035564216	0.009720251	0.012774309	0.025438782	0.02890445	0.022034261	0.008029626	0.007382	0.009399996	0.013160739	0.016281329	0.032192974	0.018930785	0.010998495	0.021686015	0.006321814	0.023502095	0.008800517	0.0293873	0.01661573	0.013594602	0.011297264	0.017632051	0.014598146	0.018018575	0.021645737
Carbohydrate digestion and absorption	0.005407202	0.005112397	0.004815797	0.005150396	0.006032621	0.009907418	0.004834903	0.004266261	0.004446315	0.004466754	0.004121574	0.007878316	0.004811986	0.00303226	0.007078129	0.005496134	0.005887208	0.004405152	0.004687163	0.008641548	0.003117273	0.005632441	0.003986013	0.004565935	0.00528447	0.005043617	0.005858653	0.007661037	0.004758268	0.004975335	0.004908967	0.005544427	0.003829435	0.005007968	0.006645789	0.005685528	0.005163465	0.014242131	0.004709466	0.004909761	0.005531216	0.00498834	0.004628672	0.004422121	0.006153751	0.005643979
Carbohydrate metabolism	0.159102331	0.158313538	0.165398962	0.151873116	0.168534315	0.155597201	0.159876085	0.149994958	0.161126613	0.159252869	0.152478563	0.150098699	0.152415383	0.136807257	0.153542149	0.149330596	0.153748232	0.154313257	0.160132266	0.164226768	0.166677399	0.156496557	0.15919029	0.163929565	0.15765336	0.158101058	0.144223981	0.171541895	0.152557363	0.155892024	0.151634636	0.155768501	0.153610173	0.14918188	0.159336169	0.162453176	0.162693574	0.16477605	0.155614452	0.149762278	0.149931606	0.143396696	0.151987514	0.152110688	0.144784311	0.177196664
Carbon fixation in photosynthetic organisms	0.618906558	0.617989406	0.611697158	0.621216623	0.625112739	0.620723608	0.616733127	0.61080679	0.615232696	0.616556978	0.618918709	0.630976776	0.617927135	0.612992845	0.620879633	0.621296901	0.610730566	0.616376832	0.604964282	0.635663491	0.610120852	0.614414503	0.625881548	0.607625593	0.610621145	0.61979827	0.614391303	0.638413706	0.60779347	0.612216077	0.603533634	0.600322734	0.608335893	0.614194962	0.61381235	0.628291853	0.611681868	0.618536423	0.605810666	0.610346977	0.612127388	0.610927038	0.611229683	0.606762892	0.604202649	0.623969699
Carbon fixation pathways in prokaryotes	1.043529679	1.055389092	1.055387303	1.053889314	1.041336504	0.994111565	1.036255285	1.076952839	1.060557308	1.052915862	1.046886452	1.036386137	1.046702589	1.094491598	1.055137592	1.040588761	1.061957282	1.045513558	1.059234685	1.049683828	1.067728557	1.039146295	1.062269572	1.058313932	1.035503633	1.043135669	1.058524792	1.014426116	1.037208721	1.031675938	1.04669193	1.047906547	1.041134163	1.060320778	1.057266473	1.035381788	1.021511108	0.912990826	1.061313816	1.04237261	1.054190003	1.071548409	1.070973685	1.050094948	1.04880154	1.043399095
Cardiac muscle contraction	0.000126195	0.000119013	0.000406371	0.00011835	0.000140797	6.90E-05	0.000182783	9.73E-05	0.000124235	0.000256518	0.000301899	3.47E-05	0.00028059	0.000576934	4.65E-05	0.000227426	0.000251737	0.00019941	0.000165492	0.000213503	0.000159277	9.88E-05	8.34E-05	0.000134156	0.000178613	0.000344863	5.35E-05	0.00014519	0.000113698	5.43E-05	0.000212612	4.90E-05	0.000314748	0.000249498	0.000111616	2.05E-05	0.000127699	0.000151815	0.000366097	0.000474735	0.000108094	0.000173507	0.000386707	0.000175553	0.000190455	4.49E-05
Carotenoid biosynthesis	0.002008154	0.003844646	0.008570177	0.00156046	0.003232922	0.002877142	0.005577827	0.002681014	0.00351782	0.00629026	0.002743341	0.001301484	0.002215873	0.001657009	0.00266787	0.001086592	0.003489987	0.002791742	0.006379453	0.003122486	0.008782973	0.002127117	0.002722882	0.006090227	0.00724305	0.004871185	0.001427489	0.001451899	0.001995403	0.003090574	0.002093044	0.007078827	0.004524504	0.002309787	0.004580897	0.001134027	0.005402206	0.001973593	0.00725164	0.003981112	0.002884052	0.002320662	0.003067085	0.003874275	0.003525989	0.00635397
Cell cycle	0.000496552	0.000755476	0.000157696	0.000241082	0.000254518	0.000537001	9.43E-05	0.001215356	6.54E-05	0.000172871	9.19E-05	0.000237159	0.000382861	0.00027505	0.00018096	0.000151617	0.00030895	0.000157111	0.000144138	0.000149452	0.000125146	0.000499275	0.000268117	0.000427912	0.000190931	0.000166273	0.000154645	0.000186025	0.000193287	0.000195537	7.09E-05	0.000455908	6.56E-05	0.000285508	0.001139411	0.000559316	0.000161011	0.000341583	0.000169869	0.000141588	0.000538172	0.000233753	0.00027158	5.75E-05	0.000205897	0.000413412
Cell cycle - Caulobacter	0.525439597	0.515674205	0.501607075	0.523893869	0.532787646	0.515870515	0.513832244	0.513291851	0.522415869	0.507720987	0.510012013	0.527615812	0.520989881	0.529491648	0.526594196	0.526150606	0.516804145	0.519493704	0.509165725	0.533694296	0.504338357	0.518101328	0.527887585	0.5135058	0.496290585	0.512287334	0.527023023	0.529124259	0.518088455	0.515702179	0.516391201	0.499993603	0.508127976	0.521571995	0.507302997	0.528112651	0.507746308	0.51147374	0.503051766	0.504331125	0.516226909	0.520035631	0.519651058	0.513916501	0.511898951	0.531306893
Cell cycle - yeast	0	0	0	0	0	0	0	0	0	0	0	0	0	0	0	0	0	0	0	0	0	0	0	0	0	0	0	0	0	0	0	0	0	0	0	0	0	0	0	0	0	0	0	0	0	0
Cell division	0.065898734	0.064826018	0.059275543	0.068164939	0.064604279	0.064420384	0.062446897	0.066371788	0.063614999	0.062562432	0.064376629	0.065652635	0.064934271	0.072479067	0.064034061	0.067728798	0.063128716	0.062669178	0.059374285	0.067653871	0.059831162	0.062248091	0.068340169	0.060423468	0.061147109	0.061053009	0.067520234	0.065875391	0.060643762	0.058601409	0.062323565	0.05756694	0.059985737	0.063866378	0.062816428	0.065209102	0.059318778	0.053377155	0.060446929	0.064426555	0.064251803	0.06675459	0.065055273	0.060714124	0.063460079	0.065386571
Cell motility and secretion	0.152230164	0.177117637	0.241353901	0.157773058	0.164332059	0.163760598	0.202429126	0.16083026	0.181416195	0.210969064	0.170914076	0.152059601	0.163135491	0.163426744	0.159001977	0.153139986	0.170620317	0.172507924	0.210516594	0.167562758	0.247988164	0.159148953	0.173775881	0.208455529	0.221257933	0.194293163	0.164530013	0.148490726	0.151281101	0.162583742	0.166304841	0.21131572	0.187288217	0.160267828	0.176287815	0.148783279	0.198232651	0.166123407	0.221863278	0.178950161	0.171391805	0.172191707	0.167638801	0.175135382	0.186336932	0.195750794
Cellular antigens	0.029288326	0.034612167	0.037622653	0.035439106	0.034516989	0.023490088	0.031957528	0.02550579	0.032981196	0.030843463	0.033924232	0.034723592	0.031329042	0.037084809	0.031368159	0.032130274	0.029991003	0.029675859	0.031235294	0.041344922	0.040132045	0.029056737	0.040378494	0.032630014	0.032452067	0.032263134	0.036496138	0.029534806	0.023080729	0.023057094	0.0294916	0.023618966	0.029743693	0.031354456	0.025853004	0.034723795	0.026516893	0.017340103	0.032140346	0.029650124	0.031492284	0.033684548	0.02965538	0.027737386	0.029206512	0.036488142
Chagas disease (American trypanosomiasis)	0.000806554	0.002354393	0.007320739	0.000854747	0.001657075	0.000389202	0.004504714	0.00147122	0.002739715	0.005202848	0.001614502	0.001284131	0.001350503	0.000697688	0.00141149	0.001206623	0.002111156	0.002157255	0.005482592	0.00156925	0.007878509	0.000951742	0.001817241	0.005195081	0.005660173	0.003516368	0.001350167	0.001699176	0.000793045	0.001977098	0.002007999	0.005853268	0.003199939	0.001106023	0.002725285	0.000184728	0.004636015	0.000526608	0.006080131	0.002573564	0.002375778	0.002303794	0.001614722	0.002176253	0.002630336	0.004210516
Chaperones and folding catalysts	0.95995809	0.972131539	1.002158799	0.973389724	0.985152984	0.934248297	0.974244709	0.936817005	0.983851834	0.974259733	0.959572081	0.957655034	0.960262544	0.984994807	0.964476529	0.957717166	0.959385991	0.964716183	0.977732508	1.004143566	1.014313971	0.955694639	0.998695936	0.985830288	0.975009383	0.970024783	0.973470234	0.959104218	0.939320281	0.941408367	0.963683613	0.948101955	0.951562108	0.956660733	0.944027619	0.969264438	0.964030079	0.926355277	0.979674292	0.957565758	0.95641972	0.967084861	0.959242036	0.954848324	0.958361211	1.013956939
Chloroalkane and chloroalkene degradation	0.214814895	0.211419335	0.195888899	0.207019608	0.212414321	0.209661846	0.204339502	0.212228417	0.21093188	0.211125205	0.206885969	0.200949123	0.212655674	0.209950469	0.217824384	0.214804084	0.212906373	0.211386864	0.213602221	0.193812993	0.199255177	0.21051702	0.205246916	0.212947447	0.198937514	0.203000946	0.205374044	0.213456411	0.216091901	0.21803483	0.216745776	0.211384351	0.213254933	0.214378058	0.217232201	0.209122737	0.20776563	0.191329417	0.204905688	0.208941761	0.209836632	0.213515403	0.217895903	0.215010145	0.20617255	0.215464277
Chlorocyclohexane and chlorobenzene degradation	0.004652773	0.007192542	0.017249529	0.003712668	0.006130096	0.004926612	0.012299521	0.005570614	0.007682971	0.013612167	0.006503949	0.003470624	0.005325963	0.003280476	0.004498154	0.003967324	0.006224764	0.006610749	0.012876351	0.005358934	0.0178845	0.004639092	0.006446736	0.012032419	0.014455305	0.010635318	0.004449008	0.004995441	0.003806046	0.006262622	0.005027085	0.013402709	0.009730961	0.004403513	0.007957275	0.003761274	0.011548396	0.004734726	0.014257263	0.008062169	0.006398272	0.005771533	0.005703185	0.007327828	0.007069994	0.010690307
Cholinergic synapse	0	0	0	0	0	0	0	0	0	0	0	0	0	0	0	0	0	0	0	0	0	0	0	0	0	0	0	0	0	0	0	0	0	0	0	0	0	0	0	0	0	0	0	0	0	0
Chromosome	1.619776676	1.596589059	1.551153556	1.626999049	1.63165066	1.583447725	1.567540349	1.565334064	1.624395832	1.554826165	1.601979826	1.620127721	1.612453115	1.625586586	1.637519234	1.621239539	1.599592644	1.613506232	1.568704702	1.639705643	1.554381509	1.622428951	1.623683759	1.578770409	1.552882826	1.577143192	1.616732504	1.626515074	1.62223129	1.607641593	1.625127939	1.531806114	1.586959778	1.624703567	1.562653399	1.639156085	1.570898265	1.574505086	1.555087232	1.590695858	1.599590915	1.610515632	1.598612745	1.614485986	1.571754595	1.604750289
Chronic myeloid leukemia	0	0	0	0	0	0	0	0	0	0	0	0	0	0	0	0	0	0	0	0	0	0	0	0	0	0	0	0	0	0	3.78E-05	0	0	0	0	0	0	0	0	0	0	0	0	0	0	0
Circadian rhythm - plant	0.00077912	0.00233887	0.007375326	0.000618047	0.001613753	0.000403982	0.004498818	0.001423941	0.002733176	0.005191695	0.001739199	0.000601575	0.001342636	0.000697688	0.001008207	0.000221109	0.002111156	0.0020787	0.005498608	0.001558574	0.007878509	0.000946541	0.001793408	0.005167325	0.005727922	0.003522526	0.0005591	0.000313066	0.000815784	0.00194994	0.001072508	0.005838561	0.003278626	0.000992848	0.002664827	0.000148809	0.004641567	0.000526608	0.006097704	0.002702659	0.0019572	0.001602534	0.001626529	0.002185333	0.002666368	0.004179061
Citrate cycle (TCA cycle)	0.606289753	0.627665703	0.674120558	0.607229464	0.618365302	0.581202323	0.62147369	0.662597087	0.632337932	0.64428877	0.60826037	0.590491948	0.611198222	0.651439488	0.627792313	0.601157044	0.630051363	0.612146919	0.644618318	0.640291176	0.68509468	0.603862128	0.643166189	0.653631901	0.634358147	0.637571014	0.626429794	0.585877639	0.5917535	0.58490605	0.613653949	0.632270596	0.608040817	0.623037999	0.636214566	0.606488778	0.609755285	0.523960512	0.648699606	0.603717343	0.61325893	0.634239695	0.649631718	0.615740313	0.624187543	0.648608182
Clavulanic acid biosynthesis	0	0	0	0	0	0	0	0	0	0	0	0	0	0	0	0	0	0	0	0	0	0	0	0	0	0	0	0	0	0	0	0	0	0	0	0	0	0	0	0	0	0	0	0	0	0
Colorectal cancer	3.84E-05	3.62E-05	0.000103109	3.51E-05	3.79E-05	9.85E-06	5.31E-05	3.06E-05	3.92E-05	7.81E-05	5.25E-05	1.16E-05	8.92E-05	0.000187839	1.55E-05	6.95E-05	6.87E-05	6.65E-05	4.27E-05	6.41E-05	5.12E-05	2.08E-05	2.98E-05	3.70E-05	3.08E-05	0.000117007	1.78E-05	4.08E-05	1.99E-05	1.63E-05	6.14E-05	4.90E-06	5.90E-05	6.94E-05	3.26E-05	1.03E-05	3.89E-05	4.74E-05	0.000105436	0.000112437	3.45E-05	5.54E-05	8.86E-05	4.84E-05	4.63E-05	8.99E-06
Complement and coagulation cascades	0	0	0	0	0	0	0	0	0	0	0	0	0	0	0	0	0	0	0	0	0	0	0	0	0	0	0	0	0	0	0	0	0	0	0	0	0	0	0	0	0	0	0	0	0	0
Cyanoamino acid metabolism	0.27629953	0.27215233	0.267949957	0.284573609	0.281897767	0.270421757	0.266585928	0.252070958	0.279228588	0.256434035	0.277333389	0.277192946	0.273517459	0.272306348	0.272893159	0.27855924	0.261102521	0.273324871	0.253277611	0.29812005	0.264746351	0.280566275	0.287326617	0.261282983	0.265683205	0.269996677	0.280263691	0.287936573	0.271039385	0.261976381	0.271401147	0.233414993	0.265719502	0.271381952	0.248503221	0.294338944	0.266057267	0.294335797	0.253318292	0.26665956	0.266889804	0.267237654	0.260466104	0.271253719	0.261888322	0.27724697
Cysteine and methionine metabolism	1.008927425	1.008063202	0.975950918	1.010959122	1.017785455	1.005344241	0.983826071	1.010033167	0.997622333	0.985613429	1.004174341	1.013480019	1.012921663	1.01824904	1.006112887	1.011970959	1.007084388	0.994349743	0.990427351	1.006945797	0.977549491	1.007374753	1.009819833	0.992246653	0.987684721	0.987415715	1.00524971	0.99469163	1.00902863	0.999466618	0.997021122	0.988599314	0.997207135	1.009978742	0.997082317	1.014959044	0.989103423	0.975680873	0.983560773	1.00666753	1.00729771	1.007432578	1.007521326	0.997008303	0.994346888	1.004169849
Cytochrome P450	0	0	0	0	0	0	0	0	0	0	0	0	0	0	0	0	0	0	0	0	0	0	0	0	0	0	0	0	0	0	0	4.90E-06	0	0	4.65E-06	0	0	0	0	0	0	0	0	0	0	0
Cytokine receptors	0	0	0	0	0	0	0	0	0	0	0	0	0	0	0	0	0	0	0	0	0	0	0	0	0	0	0	0	0	0	0	0	0	0	0	0	0	0	0	0	0	0	0	0	0	0
Cytokine-cytokine receptor interaction	0	0	0	0	0	0	0	0	0	0	0	0	0	0	0	0	0	0	0	0	0	0	0	0	0	0	0	0	0	0	0	0	0	0	0	0	0	0	0	0	0	0	0	0	0	0
Cytoskeleton proteins	0.420107517	0.402078614	0.372174958	0.41315817	0.415081141	0.405795214	0.392140099	0.411046201	0.405144308	0.386482923	0.404629657	0.414201608	0.410786232	0.404377376	0.413840478	0.410137954	0.414604738	0.409050684	0.394896118	0.409643519	0.366768778	0.416223322	0.400454322	0.39186318	0.38271759	0.395095609	0.404276805	0.411996826	0.42966823	0.42263734	0.404160593	0.39770848	0.401861158	0.414249214	0.408160285	0.416685546	0.401434444	0.410569047	0.385599216	0.407855784	0.407352796	0.400927571	0.409835231	0.409398858	0.399198566	0.393541689
Cytosolic DNA-sensing pathway	0	0	0	0	0	0	0	0	0	0	0	0	0	0	0	0	0	0	0	0	0	0	0	0	0	0	0	0	0	0	0	0	0	0	0	0	0	0	0	0	0	0	0	0	0	0
D-Alanine metabolism	0.112289292	0.111598238	0.10435237	0.115140932	0.112410363	0.112311984	0.109215737	0.11062521	0.10983706	0.10782665	0.113625505	0.116312175	0.113827717	0.116661511	0.112888146	0.114193242	0.113041252	0.110672644	0.109513045	0.111635558	0.103763095	0.111541048	0.112448475	0.107299478	0.108300843	0.109641695	0.115097255	0.108048526	0.113249063	0.112444747	0.112159738	0.108638419	0.111978184	0.113935767	0.110560075	0.112443111	0.107722101	0.108780089	0.108259135	0.113644929	0.113174892	0.113512444	0.112180347	0.110528823	0.112180495	0.105343783
D-Arginine and D-ornithine metabolism	0.001045228	0.000936583	0.00103109	0.00092488	0.001505448	0.002625884	0.001821933	0.00066191	0.001000421	0.001316047	0.001424175	0.000746184	0.001132849	0.000489723	0.001152975	0.001421414	0.000537801	0.001250846	0.000539184	0.001200956	0.000893087	0.001112966	0.001453793	0.000596764	0.001589036	0.001822846	0.001249053	0.001744548	0.000829997	0.000733264	0.000798475	0.000274525	0.001436038	0.001059724	0.000623188	0.001775445	0.000860578	0.002609318	0.000846415	0.001120208	0.000931452	0.000783193	0.000495929	0.000850524	0.000599675	0.000930178
D-Glutamine and D-glutamate metabolism	0.15613125	0.15453616	0.147379148	0.158009757	0.155434755	0.154700557	0.150630807	0.157887819	0.15440483	0.150899315	0.153469578	0.15889673	0.157056917	0.162990689	0.157569806	0.157909619	0.155258652	0.154270958	0.150394925	0.157469388	0.147626765	0.155591622	0.156955978	0.151679721	0.148741206	0.151450135	0.160104797	0.153232084	0.155931356	0.153344609	0.153524518	0.149160289	0.15020696	0.157237841	0.153020576	0.155808087	0.149324086	0.150182847	0.150190366	0.153152054	0.15571121	0.159294318	0.156707697	0.153578675	0.155650534	0.152059389
DNA repair and recombination proteins	2.917782296	2.905310859	2.840131259	2.917618084	2.937258198	2.859075778	2.879585566	2.894708284	2.891706792	2.866551639	2.877009858	2.940983545	2.895721833	2.931081894	2.92591453	2.905711355	2.905717428	2.88711481	2.867641308	2.942102698	2.860194632	2.878598437	2.921175782	2.877124392	2.826908226	2.867884098	2.924062696	3.909778482	3.893445059	3.706796112	3.867077694	3.885661116	2.86063375	2.908564386	3.886249062	2.90838855	3.850937974	3.125710947	3.27043396	2.865513782	2.906174567	2.905826024	2.893147142	2.865434843	2.883414747	2.91972092
DNA replication	0.696582623	0.690354656	0.66101965	0.699274706	0.700444686	0.67447295	0.678277902	0.690010736	0.686484896	0.673448139	0.68580241	0.698873748	0.686752952	0.707965647	0.691707457	0.694319676	0.693214407	0.682973786	0.672954832	0.703936521	0.666294338	0.681514917	0.698863128	0.67810152	0.656937247	0.675647547	0.698416879	0.993683426	0.987339552	0.990550448	0.979747827	0.975513206	0.97108879	0.991161279	0.985920791	0.994737608	0.868729832	0.955308828	0.969315233	0.974548658	0.987648613	0.989781364	0.990855826	0.974865379	0.98059307	0.994416079
DNA replication proteins	1.322010196	1.311847193	1.258657592	1.324453847	1.33311174	1.274179629	1.276437927	1.307383786	1.305287721	1.273465304	1.298880034	1.325263516	1.308844356	1.33723341	1.319049955	1.309899334	1.3125784	1.298927626	1.275757039	1.339680076	1.268741466	1.304323473	1.333348268	1.289883641	1.250356147	1.283683537	1.324608758	1.801607248	1.804228876	1.805650699	1.892178078	1.868644362	1.874290355	1.814672553	1.892222329	1.831988785	1.86540989	1.836138236	1.869637381	1.880481431	1.703269521	1.710258543	1.705208682	1.885124198	1.882996693	1.813114768
Dilated cardiomyopathy (DCM)	0	0	0	0	0	0	0	0	0	0	0	0	0	0	0	0	0	0	0	0	0	0	0	0	0	0	0	0	0	0	0	0	0	0	0	0	0	0	0	0	0	0	0	0	0	0
Dioxin degradation	0.056003362	0.052671139	0.038229177	0.053989297	0.052560699	0.057434448	0.047806576	0.052299245	0.049654878	0.047321936	0.052143166	0.055113507	0.054096159	0.050099377	0.057529834	0.0577789	0.052555772	0.053713848	0.048990992	0.045705727	0.038220724	0.053776026	0.04799303	0.046850566	0.045429198	0.047258502	0.053548684	0.058098655	0.056289122	0.055847594	0.054286844	0.050203783	0.052982592	0.054632375	0.056882189	0.053155578	0.048114613	0.056328056	0.046280458	0.053919917	0.055574348	0.053666825	0.051747842	0.052444969	0.050426789	0.047533444
Drug metabolism - cytochrome P450	0.011566091	0.017143087	0.029537695	0.010357775	0.012942517	0.012094834	0.022093147	0.019153677	0.013842425	0.02389518	0.01374952	0.009069897	0.011593345	0.011820448	0.010909315	0.008882258	0.019040454	0.013251712	0.025651271	0.012874251	0.028601548	0.011145263	0.012667062	0.023220579	0.025067359	0.020519329	0.01008759	0.010167832	0.011816082	0.015322511	0.015119051	0.028932988	0.018491449	0.012354016	0.023402107	0.007984369	0.022008577	0.010209549	0.026932989	0.017502735	0.01462035	0.01232385	0.017959719	0.015303386	0.017372573	0.021241311
Drug metabolism - other enzymes	0.336009199	0.333490741	0.304608238	0.346369591	0.340783512	0.32374741	0.319817028	0.313431141	0.329661571	0.314881031	0.337181536	0.353309512	0.338561868	0.340988381	0.337444249	0.339357854	0.328802548	0.331516384	0.31529443	0.345688594	0.307785196	0.334019853	0.342403907	0.317031803	0.309997614	0.319853965	0.341586243	0.332639189	0.328832165	0.330789177	0.327403059	0.304561122	0.323344628	0.335886222	0.3184026	0.346180898	0.312706122	0.315746436	0.312268618	0.326530323	0.332769924	0.334953765	0.323127338	0.32257878	0.322756671	0.323742389
ECM-receptor interaction	0	0	0	0	0	0	0	0	0	0	0	0	0	0	0	0	0	0	0	0	0	0	0	0	0	0	0	0	0	0	0	0	0	0	0	0	0	0	0	0	0	0	0	0	0	0
Electron transfer carriers	0.016751079	0.017613966	0.01289469	0.016156901	0.015460622	0.019046284	0.015318387	0.016433727	0.016000196	0.015117814	0.017477313	0.014964173	0.017698142	0.016664013	0.018602709	0.018250956	0.015842253	0.016859223	0.015075794	0.013157143	0.013276852	0.017375793	0.015026496	0.015092567	0.0144861	0.015783625	0.017308305	0.017270795	0.017171266	0.017696116	0.023689664	0.015451843	0.017448846	0.017984443	0.02016525	0.017384989	0.014302244	0.019327929	0.013914597	0.01598275	0.017026026	0.017336288	0.017009188	0.018372538	0.016016226	0.014923291
Endocrine and other factor-regulated calcium reabsorption	0	0	0	0	0	0	0	0	0	0	0	0	0	0	0	0	0	0	0	0	0	0	0	0	0	0	0	0	0	0	0	0	0	0	0	0	0	0	0	0	0	0	0	0	0	0
Endocytosis	0	0	0	0	0	0	0	0	0	0	0	0	0	0	0	0	0	0	0	0	0	0	5.96E-06	2.31E-06	0	0	0	0	0	0	1.42E-05	0	0	0	0	0	0	0	0	0	0	0	0	0	0	0
Energy metabolism	0.93609617	0.944629122	0.913327366	0.968607527	0.936166369	0.908758004	0.920907476	0.906997675	0.955663504	0.935464222	0.959736156	0.954855397	0.957519581	0.981164231	0.952843373	0.962973239	0.930813868	0.950032344	0.923173508	0.946833932	0.924624113	0.943228379	0.962220041	0.920371339	0.924954734	0.925716089	0.963364801	0.927883847	0.928527482	0.917541967	0.946395923	0.889471231	0.935208323	0.949250382	0.920090686	0.948390136	0.907104262	0.86792079	0.930394771	0.948416696	0.949683366	0.968839215	0.936331882	0.937544238	0.941392711	0.922543358
Epithelial cell signaling in Helicobacter pylori infection	0.095993614	0.095158881	0.090620678	0.096687173	0.095178945	0.096157622	0.092847823	0.093510105	0.09461497	0.09241886	0.093733002	0.096853544	0.095140954	0.095267977	0.095531477	0.095721177	0.093445833	0.094846728	0.092408638	0.095980426	0.091208676	0.095064989	0.095342579	0.092972526	0.09207173	0.092207656	0.095736935	0.09451864	0.094235886	0.093439619	0.092769555	0.091554131	0.092503147	0.094526356	0.094059543	0.096027946	0.092503759	0.09410149	0.092382261	0.094184953	0.0954842	0.095373684	0.092579339	0.093037078	0.094457897	0.094518668
ErbB signaling pathway	0	0	0	0	0	0	0	0	0	0	0	0	0	0	0	0	0	0	0	0	0	0	0	0	0	0	0	0	0	0	0	0	0	0	0	0	0	0	0	0	0	0	0	0	0	0
Ether lipid metabolism	0.00158293	0.001733454	0.000727828	0.00167881	0.000996411	0.001635635	0.001303065	0.001334945	0.000595022	0.001182212	0.001752325	0.001631193	0.001513088	0.001630175	0.000853098	0.00179414	0.001184307	0.001347529	0.001179798	0.000683211	0.000574534	0.001045356	0.00120355	0.000636085	0.001324197	0.000960689	0.001124148	0.001025404	0.001242153	0.001189518	0.00095439	0.001348114	0.001718	0.001252635	0.001809106	0.001370068	0.001399133	0.001228751	0.001136364	0.002023871	0.001782409	0.00124829	0.001074513	0.001044238	0.001654898	0.001042518
Ethylbenzene degradation	0.042835137	0.04621855	0.042026014	0.046853259	0.042991901	0.03997946	0.045141483	0.040009409	0.041677665	0.046323748	0.047457172	0.047466566	0.045203819	0.045980333	0.041977597	0.042945655	0.045713109	0.043054468	0.044170368	0.043736159	0.041127524	0.042760782	0.043321828	0.041077226	0.044646998	0.043742134	0.043734697	0.038293842	0.042614074	0.044397805	0.040849787	0.044757401	0.046228623	0.044567569	0.04513928	0.042795397	0.041352139	0.035050255	0.046453255	0.047585951	0.04540427	0.044169701	0.042821118	0.04272296	0.045500699	0.038065401
Fat digestion and absorption	0	0	0	0	0	0	0	0	0	0	0	0	0	0	0	0	0	0	0	0	0	0	0	0	0	0	0	0	0	0	0	0	0	0	0	0	0	0	0	0	0	0	0	0	0	0
Fatty acid biosynthesis	0.493276208	0.498148205	0.496027059	0.501346094	0.497680392	0.478915995	0.504174231	0.495932006	0.494855254	0.50220028	0.503179913	0.498375806	0.493819863	0.496237415	0.486860505	0.48645841	0.513525845	0.497268534	0.511199676	0.490209004	0.490219613	0.49346005	0.487687836	0.500268289	0.497657896	0.500389572	0.485019156	0.478003795	0.50491368	0.509950127	0.493079514	0.514896395	0.507249304	0.49924577	0.505712472	0.486076692	0.500595187	0.463357919	0.51050842	0.507554327	0.498398224	0.489563381	0.503822654	0.496954442	0.501609241	0.489740968
Fatty acid elongation in mitochondria	0.000773633	0.002328521	0.007296478	0.000613664	0.001602923	0.000374423	0.004492922	0.001401692	0.002733176	0.005186118	0.00158825	0.000601575	0.001342636	0.000684271	0.001003037	0.000221109	0.002076828	0.0020787	0.005466577	0.001558574	0.007867132	0.00093614	0.00178745	0.005162699	0.005654014	0.003497893	0.000553152	0.000313066	0.000770305	0.001922782	0.001067783	0.005804246	0.00317371	0.000964555	0.002641573	0.000143678	0.004619358	0.000507631	0.006056701	0.002565235	0.0019503	0.001595305	0.001564538	0.002149012	0.002620041	0.004170073
Fatty acid metabolism	0.224408495	0.225778546	0.230108955	0.218473211	0.220401858	0.218495262	0.226615432	0.242381484	0.221302256	0.230118667	0.222460008	0.222224048	0.223192218	0.228439205	0.226598368	0.223092507	0.23151773	0.223768423	0.233066224	0.211571134	0.232845499	0.221079797	0.219236691	0.227110173	0.229221593	0.227911115	0.228136547	0.218125174	0.227777231	0.228561248	0.235578445	0.245214672	0.230972627	0.228640606	0.235420922	0.213484378	0.225299203	0.208356402	0.235110115	0.228759871	0.230001997	0.230128744	0.235049737	0.230664637	0.230404072	0.21921195
Fc epsilon RI signaling pathway	0	0	0	0	0	0	0	0	0	0	0	0	0	0	0	0	0	0	0	0	0	0	0	0	0	0	0	0	0	0	0	0	0	0	0	0	0	0	0	0	0	0	0	0	0	0
Fc gamma R-mediated phagocytosis	0	0	0	0	0	0	0	0	0	0	0	0	0	0	0	0	0	0	0	0	0	0	5.96E-06	2.31E-06	0	0	0	0	0	0	1.42E-05	0	0	0	0	0	0	0	0	0	0	0	0	0	0	0
Flagellar assembly	0.501690155	0.463794762	0.449797837	0.489822358	0.442384978	0.606490625	0.471544533	0.495542647	0.5135167	0.456607051	0.528578787	0.478003244	0.523751201	0.508399998	0.544338637	0.541925143	0.503902635	0.529838861	0.470616749	0.443526499	0.419512126	0.57010909	0.448310315	0.462228081	0.510825958	0.497193434	0.524536813	0.535687298	0.557086928	0.525593102	0.58781927	0.462677794	0.530881638	0.543322059	0.501917536	0.509018925	0.496997417	0.715090672	0.455532437	0.536713059	0.508398111	0.540282989	0.53437543	0.583129815	0.534750963	0.3867788
Flavone and flavonol biosynthesis	0.000897085	0.000600241	0.002183485	0.001047612	0.000790631	0.001226726	0.001096697	0.000684159	0.001275046	0.000730518	0.001135402	0.000723047	0.000925684	0.000422638	0.000832417	0.000934975	0.000789538	0.001136034	0.000667307	0.00190018	0.001348164	0.001669449	0.000887767	0.000943719	0.00189083	0.001434875	0.000773223	0.0015313	0.001310371	0.000765854	0.000973289	0.000480419	0.001199977	0.000833375	0.000641791	0.001503483	0.001998761	0.004867564	0.001033857	0.001503328	0.000747462	0.00055426	0.000799981	0.00147404	0.001250825	0.000916697
Flavonoid biosynthesis	0.003006745	0.004486283	0.00890983	0.002871072	0.004061459	0.002591398	0.006102591	0.003437483	0.00462286	0.007310754	0.003517777	0.002921108	0.003010441	0.002260778	0.003919081	0.002160549	0.004359623	0.00402446	0.00683856	0.004067239	0.009198231	0.002647195	0.003336573	0.006895164	0.007643389	0.005394637	0.002301826	0.003024034	0.002777078	0.004176892	0.002423773	0.008206341	0.005022855	0.003037704	0.005394762	0.001852415	0.006179502	0.002685225	0.008549086	0.005238744	0.003907499	0.003788246	0.003675189	0.003986266	0.005018743	0.00674042
Fluorobenzoate degradation	0.001635055	0.004972685	0.015332914	0.001319378	0.003362888	0.000881864	0.00930424	0.003148245	0.005708284	0.010600872	0.003622785	0.001266778	0.002884569	0.001858266	0.002047435	0.000511709	0.004548426	0.004296383	0.011200076	0.003234576	0.01608126	0.002350751	0.003658314	0.010427171	0.011930092	0.007537713	0.001308532	0.000653355	0.001810643	0.004030239	0.003392337	0.011814385	0.007121175	0.002343225	0.005724959	0.000395113	0.009377519	0.001095913	0.012491213	0.005601042	0.004075391	0.003337609	0.003775556	0.005200003	0.005487159	0.00849293
Focal adhesion	0	0	0	0	0	0	0	0	0	0	0	0	0	0	0	0	0	0	0	0	0	0	0	0	0	0	0	0	0	0	0	0	0	0	0	0	0	0	0	0	0	0	0	0	0	0
Folate biosynthesis	0.369568968	0.384625057	0.412787772	0.376575018	0.394752183	0.348444518	0.383767462	0.371701483	0.389294503	0.389304618	0.369366569	0.366717689	0.374354125	0.398795871	0.371444087	0.366491068	0.378972542	0.369313676	0.395643501	0.399694263	0.421924031	0.366914763	0.402206023	0.402375933	0.388205309	0.379712271	0.371730054	0.366997024	0.351088582	0.355785348	0.375264306	0.375731763	0.370812572	0.371170917	0.366727579	0.376722649	0.378232163	0.310679615	0.393029511	0.372600453	0.368756177	0.379157203	0.383264648	0.368619088	0.369171038	0.424269018
Fructose and mannose metabolism	0.858790461	0.86232885	0.839410345	0.857415963	0.863385018	0.870596464	0.872829674	0.845940636	0.824582211	0.854733646	0.862459126	0.855439376	0.835431508	0.819877511	0.812025312	0.834736427	0.857735828	0.836005984	0.845178695	0.871195037	0.832590611	0.833242363	0.861044418	0.836287814	0.837299047	0.866048689	0.832404573	0.880431697	0.834234747	0.858158409	0.81064574	0.857518466	0.845944458	0.824233811	0.865887275	0.861747416	0.854775595	0.890522227	0.841307379	0.842684019	0.838194287	0.805684355	0.835345364	0.811382111	0.844312199	0.8771309
Function unknown	1.121515746	1.180368562	1.262599995	1.144659011	1.135221197	1.151319768	1.194391984	1.110740849	1.178469661	1.214265484	1.158588993	1.129196404	1.145706243	1.127041434	1.150079656	1.140062471	1.140956857	1.166356121	1.213110282	1.13993169	1.271585693	1.151212621	1.155050139	1.225104724	1.232815156	1.1790793	1.144626176	1.143581628	1.119091301	1.144175001	1.199810124	1.201978875	1.178587269	1.138771223	1.175900089	1.12864394	1.199683974	1.186599151	1.229091459	1.167760987	1.1614312	1.167965547	1.132888074	1.166199095	1.176156656	1.202868453
G protein-coupled receptors	0.000117965	0.000346691	1.82E-05	0.000306832	0.000146213	0.000285744	0.000259434	0.000127932	2.62E-05	0.000139412	0.000229706	0.000335494	0.000183563	0.000120754	5.17E-05	0.000284283	0.000171639	0.000138983	8.01E-05	8.54E-05	5.69E-06	0.000114417	0.000196619	3.24E-05	0.000227885	0.000117007	0.000404455	0.000104355	0.000164862	0.000108632	9.92E-05	0.000250014	0.000275405	0.000174906	0.000255786	0.000143678	0.000149907	0.000232466	0.000181584	0.000216546	0.000328883	0.000151819	9.74E-05	6.66E-05	0.000375762	7.19E-05
GTP-binding proteins	0	0	0	0	0	0	0	0	0	0	0	0	0	0	0	0	0	0	0	0	0	0	0	0	0	0	0	0	0	0	0	0	0	0	0	0	0	0	0	0	0	0	0	0	0	0
Galactose metabolism	0.66471552	0.663074742	0.655336524	0.686129143	0.682411807	0.680936665	0.664227203	0.629548859	0.66731997	0.651789124	0.671856	0.667915783	0.658675606	0.664984031	0.653287021	0.673396462	0.658589158	0.659340659	0.648643512	0.70323196	0.64590123	0.667223184	0.690956641	0.65582466	0.655231188	0.665437149	0.669873045	0.697372158	0.653301162	0.652426128	0.655486475	0.611308641	0.645692555	0.651588817	0.640902428	0.687456233	0.657975389	0.684262768	0.638686134	0.659282175	0.641586576	0.652298931	0.651999189	0.645826478	0.64372461	0.692910718
Gastric acid secretion	0	0	0	0	0	0	0	0	0	0	0	0	0	0	0	0	0	0	0	0	0	0	0	0	0	0	0	0	0	0	0	0	0	0	0	0	0	0	0	0	0	0	0	0	0	0
General function prediction only	3.557645536	3.570010391	3.521445185	3.55782323	3.546969883	3.529622218	3.550864652	3.566599925	3.51290932	3.542040767	3.542230649	3.586912925	3.549947336	3.538271852	3.524841105	3.523666354	3.544539529	3.533820116	3.532310859	3.555684606	3.525419541	3.538535333	3.542481458	3.53457743	3.530044553	3.528431587	3.533231767	3.512888351	3.527613662	3.542791684	3.511253228	3.569174769	3.535145425	3.539066752	3.57285815	3.557298137	3.530316759	3.518802697	3.546652309	3.539229572	3.565571429	3.529855286	3.518372063	3.509965861	3.553821055	3.530479394
Geraniol degradation	0.032585869	0.039543457	0.059208825	0.031327556	0.035702935	0.027061882	0.044811294	0.042840605	0.03994491	0.045615536	0.036444431	0.025971835	0.032629721	0.038466769	0.032583177	0.028560945	0.039522673	0.034685284	0.048019394	0.038227773	0.06208379	0.032952118	0.040396368	0.048751883	0.048533362	0.045133902	0.033189121	0.030437706	0.029666695	0.032095257	0.042971179	0.047414412	0.040392669	0.035516188	0.040149124	0.03145513	0.041724131	0.022506552	0.049525537	0.036134007	0.034523528	0.035525655	0.042617432	0.039269407	0.038049796	0.046630228
Germination	0.08793905	0.080551294	0.07247956	0.085417669	0.080216529	0.074549499	0.077494058	0.083378429	0.093320307	0.076085375	0.083776906	0.076093429	0.089227587	0.088881447	0.100800004	0.090288217	0.086643219	0.091378199	0.083242513	0.071214039	0.073688237	0.09407164	0.078963579	0.086343362	0.073816288	0.078456257	0.087796527	0.089829459	0.099178914	0.094629137	0.099998351	0.076960179	0.089880246	0.097203959	0.082414298	0.088243699	0.081649377	0.072197453	0.077313728	0.082741337	0.087347218	0.092440925	0.09267085	0.099823112	0.080281877	0.072670719
Glioma	0	0	0	0	0	0	0	0	0	0	0	0	0	0	0	0	0	0	0	0	0	0	0	0	0	0	0	0	0	0	0	0	0	0	0	0	0	0	0	0	0	0	0	0	0	0
Glutamatergic synapse	0.104958981	0.105259487	0.10498922	0.10494534	0.104796481	0.103350476	0.103578948	0.10680393	0.10551498	0.106203897	0.104050064	0.103846851	0.104597096	0.106075435	0.104998281	0.104824544	0.105420493	0.104883706	0.105872219	0.103474393	0.106072607	0.104743633	0.104953101	0.105217744	0.105055021	0.10459192	0.106157605	0.103813064	0.105131014	0.104161575	0.102464646	0.106829494	0.10461439	0.104521714	0.104797911	0.103011703	0.104313104	0.10225205	0.107128629	0.106153275	0.105845168	0.107133634	0.105526631	0.105074571	0.10687607	0.104777587
Glutathione metabolism	0.154249291	0.163218955	0.177159453	0.155366618	0.152385953	0.152084526	0.16604943	0.166731829	0.157687257	0.164188046	0.159455049	0.1550212	0.154164481	0.162091744	0.152234065	0.153013638	0.161918234	0.155129026	0.165999226	0.155142201	0.177764196	0.153734945	0.157218137	0.164755319	0.171923893	0.162183986	0.156869155	0.152762486	0.152710856	0.156391731	0.164717341	0.174210707	0.164691929	0.157814001	0.16535877	0.149101422	0.162549219	0.145130259	0.172000932	0.163054862	0.162454463	0.159629284	0.161271425	0.161357493	0.162460582	0.159226703
Glycan bindng proteins	0	0	0	0	0	0	0	0	0	0	0	0	0	0	0	0	0	0	0	0	0	0	0	0	0	0	0	0	0	0	0	0	0	0	0	0	0	0	0	0	0	0	0	0	0	0
Glycan biosynthesis and metabolism	0.027661502	0.028625282	0.024691572	0.030144061	0.026675665	0.025840082	0.026963427	0.02538342	0.028770274	0.026203839	0.029231676	0.027950091	0.028785377	0.033193856	0.030230695	0.029394842	0.028783811	0.028630466	0.026489409	0.02752058	0.025205541	0.029509204	0.028080838	0.026081806	0.025504652	0.026369678	0.030363882	0.027195888	0.028126085	0.028179082	0.034693498	0.02505532	0.028543716	0.030569952	0.027471433	0.027919635	0.024001786	0.025656711	0.026935918	0.028621532	0.029394792	0.030865051	0.028805216	0.030264745	0.028985173	0.025267589
Glycerolipid metabolism	0.363333265	0.363487263	0.363531997	0.364240369	0.364735291	0.381078399	0.377635391	0.365510677	0.354266694	0.376679487	0.368441184	0.362709118	0.361690867	0.354210914	0.34845697	0.360192625	0.372301518	0.362001969	0.372138288	0.363323969	0.352820688	0.359077193	0.356548594	0.364331099	0.372610579	0.369649671	0.346856056	0.368113171	0.367341735	0.374448286	0.350341494	0.378947628	0.365730702	0.356090427	0.381656189	0.358372968	0.380497425	0.378474437	0.368893499	0.373866414	0.357670746	0.348012612	0.366184613	0.354998591	0.366121187	0.371415136
Glycerophospholipid metabolism	0.557767589	0.556293955	0.584943406	0.553744248	0.563703475	0.560939166	0.567729618	0.563527494	0.568350227	0.576796738	0.555946565	0.556254244	0.56487991	0.561310253	0.561002486	0.558792589	0.563220972	0.565025692	0.580882516	0.558257855	0.584852738	0.557653231	0.558995172	0.578404995	0.585522991	0.565433134	0.549731995	0.555129136	0.564033886	0.562245462	0.562093259	0.580404955	0.565176064	0.557062461	0.564194487	0.549212731	0.585087246	0.549280383	0.578781028	0.571668557	0.558620634	0.559841137	0.568827744	0.565952855	0.562626865	0.579806465
Glycine, serine and threonine metabolism	0.821680758	0.821895381	0.837651427	0.819215368	0.838323107	0.813501953	0.829374511	0.820234604	0.816382683	0.830431384	0.81092632	0.81963989	0.815100541	0.82452653	0.811125682	0.810168076	0.816645522	0.81589577	0.826632906	0.846135082	0.846771927	0.805875879	0.84342612	0.829408842	0.826496062	0.827842832	0.830376349	0.805758704	0.806878967	0.806759286	0.803327174	0.820643858	0.805728835	0.809127599	0.803419647	0.823749824	0.820052678	0.798233027	0.832020243	0.811247392	0.812500006	0.819022742	0.812709742	0.800724828	0.820111561	0.848129118
Glycolysis / Gluconeogenesis	1.12079698	1.116515349	1.125076854	1.108566791	1.117664862	1.107763587	1.109456893	1.147293308	1.117783998	1.124696201	1.110167058	1.112352309	1.114167414	1.108653326	1.133074567	1.11384528	1.131247828	1.118183458	1.131576074	1.116190118	1.123338886	1.113574603	1.112473082	1.127591706	1.114715254	1.122343233	1.113150041	1.129108007	1.127485069	1.126386549	1.109426544	1.140029338	1.114280304	1.120478123	1.144433742	1.111402628	1.12516351	1.099623471	1.123784527	1.113212254	1.117740342	1.115889207	1.136389097	1.11814598	1.113432659	1.126247848
Glycosaminoglycan biosynthesis - chondroitin sulfate	0	0	0	0	0	0	0	0	0	0	0	0	0	0	0	0	0	0	0	0	0	0	0	0	0	0	0	0	0	0	0	0	0	0	0	0	0	0	0	0	0	0	0	0	0	0
Glycosaminoglycan degradation	0.043158856	0.061566089	0.104188609	0.057627449	0.054542691	0.040802204	0.076591936	0.039403122	0.072062998	0.084589494	0.059841585	0.042902696	0.051688855	0.064710577	0.0510618	0.051676296	0.05365426	0.060644862	0.080012748	0.065881793	0.109832675	0.049880645	0.071301377	0.082415825	0.087021304	0.071318831	0.060727765	0.047118667	0.039407786	0.04380033	0.052940304	0.064111423	0.061474233	0.049408347	0.04974343	0.046182084	0.06912381	0.033404013	0.088176544	0.061719732	0.053214669	0.065320744	0.053545585	0.05731808	0.064448386	0.082669009
Glycosphingolipid biosynthesis - ganglio series	0.031617456	0.040583529	0.056764536	0.044126837	0.03773908	0.031215016	0.045737001	0.026384628	0.048680612	0.050500525	0.041537331	0.033508874	0.037488908	0.050850733	0.038342882	0.041050436	0.035763785	0.041628383	0.045344828	0.046970735	0.060007504	0.036291017	0.050441837	0.048233763	0.049229336	0.044456493	0.047368846	0.035365089	0.02857235	0.028542998	0.038752019	0.031389007	0.037238631	0.036671082	0.030675735	0.035498628	0.038687125	0.02182813	0.049888705	0.039544604	0.03624384	0.048126635	0.037380657	0.038119232	0.042803446	0.050692455
Glycosphingolipid biosynthesis - globo series	0.094786527	0.103205214	0.120049199	0.111003082	0.10594452	0.095448189	0.109870218	0.08526682	0.113668738	0.111758062	0.104916382	0.096627953	0.099160994	0.115024627	0.099352323	0.105557362	0.101215345	0.104146493	0.1083546	0.118734544	0.120976357	0.100546607	0.117250757	0.113338818	0.110610489	0.107929698	0.111011068	0.103325317	0.091586719	0.091038856	0.100759028	0.088352972	0.096352253	0.09828426	0.092324848	0.101805837	0.103285963	0.089006204	0.109919748	0.10165162	0.095334708	0.108873529	0.101314186	0.098128117	0.103908577	0.122010595
Glycosphingolipid biosynthesis - lacto and neolacto series	0	0	0	0	0	0	0	2.78E-06	0	0	0	0	0	0	0	0	0	0	0	0	0	0	0	0	0	0	0	0	2.84E-06	0	0	0	0	0	0	0	0	0	0	0	2.30E-06	0	0	0	0	0
Glycosylphosphatidylinositol(GPI)-anchor biosynthesis	0	0	0	0	0	0	0	0	0	0	0	0	0	0	0	0	0	0	0	0	0	0	0	0	0	0	0	0	0	0	0	0	0	0	0	0	0	0	0	0	0	0	0	0	0	0
Glycosyltransferases	0.306649545	0.316358003	0.36966395	0.300511344	0.318255951	0.29772997	0.334038718	0.308444566	0.328379986	0.333445104	0.30714261	0.292365356	0.304917304	0.30892156	0.312968089	0.294055811	0.314367733	0.313013538	0.34316116	0.325224299	0.378885186	0.306585759	0.323701223	0.3482393	0.344426738	0.326892859	0.305322072	0.303099846	0.299944302	0.30645566	0.320708154	0.336312895	0.318787339	0.30930824	0.309905849	0.30735716	0.332321738	0.295929853	0.345527755	0.312175832	0.310594462	0.311501338	0.314702447	0.318743854	0.311777204	0.344741045
Glyoxylate and dicarboxylate metabolism	0.451903293	0.458930741	0.491854177	0.448316743	0.460721113	0.468594742	0.478130614	0.467386436	0.450745193	0.481255054	0.453576634	0.452586708	0.446649292	0.440301608	0.434552666	0.439558065	0.459350948	0.450165435	0.471155933	0.470363868	0.483854233	0.446736276	0.457968502	0.466548834	0.483646043	0.476015171	0.448207782	0.444192691	0.447490418	0.450887033	0.445983669	0.485120223	0.458299421	0.440788614	0.463861207	0.448048312	0.476465702	0.479867784	0.480673018	0.461280144	0.451365638	0.441851236	0.451933118	0.446891547	0.46811492	0.473811108
GnRH signaling pathway	0	0	0	0	0	0	0	0	0	0	0	0	0	0	0	0	0	0	0	0	0	0	5.96E-06	2.31E-06	0	0	0	0	0	0	1.42E-05	0	0	0	0	0	0	0	0	0	0	0	0	0	0	0
Hedgehog signaling pathway	0	0	0	0	0	0	0	0	0	0	0	0	0	0	0	0	0	0	0	0	0	0	0	0	0	0	0	0	0	0	0	0	0	0	0	0	0	0	0	0	0	0	0	0	0	0
Hematopoietic cell lineage	0	0	0	0	0	0	0	0	0	0	0	0	0	0	0	0	0	0	0	0	0	0	0	0	0	0	0	0	0	0	0	4.90E-06	0	0	4.65E-06	0	0	0	0	0	0	0	0	0	0	0
Hepatitis C	0.000496552	0.000755476	0.000157696	0.000241082	0.000254518	0.000537001	9.43E-05	0.001215356	6.54E-05	0.000172871	9.19E-05	0.000237159	0.000382861	0.00027505	0.00018096	0.000151617	0.00030895	0.000157111	0.000144138	0.000149452	0.000125146	0.000499275	0.000268117	0.000427912	0.000190931	0.000166273	0.000154645	0.000186025	0.000193287	0.000195537	7.09E-05	0.000455908	6.56E-05	0.000285508	0.001139411	0.000559316	0.000161011	0.000341583	0.000169869	0.000141588	0.000538172	0.000233753	0.00027158	5.75E-05	0.000205897	0.000413412
Histidine metabolism	0.627062628	0.625642478	0.616203627	0.6434225	0.625356427	0.616875924	0.624651754	0.622701705	0.625145363	0.622139026	0.633114514	0.63084952	0.632486342	0.647702832	0.618465107	0.630299189	0.630612049	0.621428556	0.622741333	0.635935708	0.615570392	0.620691839	0.634890296	0.620095176	0.62566156	0.620487995	0.628315269	0.625187811	0.620803383	0.618201688	0.606236165	0.613965652	0.616270167	0.624987686	0.632312664	0.623037358	0.620887272	0.589971509	0.622932269	0.632934375	0.627748186	0.625759517	0.631273485	0.612798285	0.626068928	0.622383453
Homologous recombination	0.988780042	0.974858496	0.929782348	0.997059628	0.994164008	0.961669822	0.958684576	0.964472613	0.980700181	0.951262365	0.973971339	0.998672024	0.978000021	1.001960705	0.9941023	0.994181173	0.979450556	0.977665759	0.951072269	1.000081665	0.936603997	0.974838697	0.989472695	0.955628963	0.928108171	0.957831425	0.999950157	0.996202512	0.982775722	0.981634713	0.975188266	0.946900908	0.955929237	0.986227549	0.962420968	0.987911737	0.946457641	0.958483096	0.945841116	0.959989406	0.978176604	0.986202011	0.977848234	0.967406422	0.971824312	0.977325001
Huntington's disease	0.021573941	0.026850431	0.031939528	0.024016186	0.022408425	0.022967867	0.030194558	0.025550288	0.021159229	0.029365698	0.026770544	0.021373259	0.023858008	0.028873556	0.018726796	0.021245401	0.026987326	0.021790093	0.028704867	0.024344718	0.03175864	0.020797904	0.026013355	0.027613037	0.0314543	0.027508956	0.022250986	0.017853823	0.018908006	0.021856713	0.021317863	0.030330125	0.026301136	0.022982122	0.027908594	0.021238627	0.026150453	0.01624419	0.03081947	0.027451351	0.023985469	0.023237952	0.025915248	0.021417475	0.026480949	0.026031503
Hypertrophic cardiomyopathy (HCM)	0	0	0	0	0	0	0	0	0	0	0	0	0	0	0	0	0	0	0	0	0	0	0	0	0	0	0	0	0	0	0	0	0	0	0	0	0	0	0	0	0	0	0	0	0	0
Indole alkaloid biosynthesis	1.92E-05	1.03E-05	0	0	1.08E-05	9.85E-06	5.90E-06	5.56E-05	0	0	1.97E-05	5.78E-06	2.62E-06	1.34E-05	5.17E-06	0	3.43E-05	0	5.34E-06	0	5.69E-06	0	1.19E-05	1.85E-05	6.16E-06	1.23E-05	0	0	1.14E-05	2.72E-05	5.20E-05	2.94E-05	1.97E-05	1.03E-05	6.05E-05	1.54E-05	1.11E-05	9.49E-06	0	8.33E-06	4.60E-06	0	2.66E-05	2.12E-05	2.57E-06	8.99E-06
Influenza A	0.000534959	0.000791697	0.000260805	0.000276149	0.000292425	0.000546854	0.000147406	0.001245949	0.000104619	0.000250941	0.000144386	0.000248728	0.00047202	0.000462889	0.000196471	0.000221109	0.000377605	0.000223581	0.000186846	0.000213503	0.000176342	0.000520078	0.000297908	0.00046492	0.000221726	0.00028328	0.000172488	0.000226859	0.000213184	0.000211832	0.000132292	0.00046081	0.000124588	0.000354956	0.001171966	0.000569579	0.000199876	0.000389026	0.000275305	0.000254025	0.000572671	0.000289179	0.000360139	0.000105937	0.000252224	0.0004224
Inorganic ion transport and metabolism	0.135528465	0.156233393	0.213095971	0.139130817	0.144885791	0.151646058	0.182617817	0.151610797	0.158733449	0.191657744	0.152412932	0.135857572	0.143360459	0.146682228	0.142095123	0.137965602	0.156631762	0.153062411	0.190977853	0.147205215	0.215905282	0.140654993	0.150217291	0.187534109	0.200015348	0.172554499	0.144069336	0.134386886	0.137839135	0.149042791	0.157620836	0.196908053	0.16538044	0.143201641	0.163270625	0.127929503	0.182303638	0.145894077	0.199253157	0.166253078	0.151203441	0.154024029	0.156043506	0.155543054	0.167883399	0.176850655
Inositol phosphate metabolism	0.078381114	0.081425783	0.091221136	0.076081207	0.07888437	0.076653163	0.082452782	0.086738041	0.081040631	0.087678859	0.078703694	0.072212114	0.077212046	0.081434967	0.079710385	0.078196722	0.080664471	0.079153752	0.08570354	0.078227623	0.094195114	0.077070303	0.081763918	0.085735033	0.08515511	0.083105745	0.079213749	0.082948818	0.075657605	0.076145441	0.079044291	0.087441157	0.08001814	0.078555903	0.084539648	0.075907951	0.082348944	0.071979219	0.086735588	0.080284375	0.079387326	0.08184974	0.084538202	0.08033672	0.08036681	0.08712218
Insulin signaling pathway	0.069544686	0.072091002	0.07660392	0.07057138	0.072516002	0.077870036	0.074257032	0.069864894	0.070912187	0.076743399	0.069515471	0.071876621	0.068474424	0.064261105	0.069225034	0.069346051	0.073758873	0.071382798	0.076788322	0.074902309	0.074348097	0.069908834	0.069400722	0.074822124	0.07674184	0.075401759	0.068977462	0.072572276	0.069085851	0.070974568	0.067081341	0.077950431	0.070175705	0.067459666	0.076921871	0.068098048	0.076291588	0.085618835	0.07683048	0.073059239	0.069911812	0.069263219	0.071109741	0.067830077	0.07636211	0.076737439
Ion channels	0.005077997	0.008750064	0.01780753	0.005194229	0.005913485	0.006291284	0.012152115	0.006852717	0.007624123	0.012825884	0.00670084	0.005732314	0.006199201	0.004434345	0.004565367	0.00545823	0.007100121	0.006556365	0.013148612	0.006367737	0.018026712	0.005570031	0.006446736	0.012714765	0.015299095	0.009767003	0.005144909	0.006454146	0.004607618	0.006659128	0.005324741	0.014971424	0.009501457	0.00484335	0.010101228	0.004028104	0.012936424	0.009773081	0.014465206	0.008886709	0.008132383	0.006605333	0.006060372	0.006958561	0.008735187	0.011184604
Isoflavonoid biosynthesis	1.37E-05	1.55E-05	2.43E-05	4.38E-06	1.08E-05	4.93E-06	5.90E-06	2.50E-05	0	0	0	1.16E-05	0	6.71E-06	0	0	4.58E-05	0	5.34E-06	0	5.69E-06	5.20E-06	5.96E-06	4.63E-06	0	1.23E-05	0	0	1.14E-05	1.09E-05	0	1.96E-05	0	2.57E-06	4.19E-05	1.03E-05	0	1.42E-05	5.86E-06	0	0	0	1.18E-05	6.05E-06	2.57E-06	0
Isoquinoline alkaloid biosynthesis	0.055846989	0.058507965	0.059002607	0.055137726	0.058235911	0.053995672	0.054882043	0.054843984	0.054630827	0.054604807	0.055897212	0.05776275	0.057130201	0.057129927	0.054220848	0.054298015	0.053665702	0.053369412	0.055866921	0.058302424	0.061173637	0.054176486	0.059599539	0.056107341	0.058301625	0.054285079	0.054208898	0.051381353	0.050766233	0.051431712	0.053190713	0.054228518	0.055979256	0.054377733	0.0534221	0.057922595	0.054455127	0.046844372	0.055857543	0.056326908	0.056243614	0.055158507	0.053020136	0.053940197	0.052472892	0.059720124
Leishmaniasis	0	0	0	0	0	0	0	0	0	0	0	0	0	0	0	0	0	0	0	0	0	0	0	0	0	0	0	0	0	0	0	0	0	0	0	0	0	0	0	0	0	0	0	0	0	0
Leukocyte transendothelial migration	0	0	0	0	0	0	0	0	0	0	0	0	0	0	0	0	0	0	0	0	0	0	0	0	0	0	0	0	0	0	0	0	0	0	0	0	0	0	0	0	0	0	0	0	0	0
Limonene and pinene degradation	0.085088678	0.089865377	0.100731425	0.084238557	0.085290645	0.084102201	0.096532962	0.094057988	0.086513522	0.099696155	0.088915748	0.082300061	0.087473245	0.091685617	0.082910796	0.081696559	0.093159768	0.085444236	0.09920449	0.083282315	0.10035571	0.082198268	0.087275221	0.094092036	0.099394848	0.094215249	0.085577971	0.076163458	0.084878527	0.087899398	0.087005416	0.10298124	0.093237559	0.087252327	0.096668562	0.079741064	0.092153976	0.06940311	0.100863985	0.092948143	0.087986585	0.08753452	0.094081886	0.088030788	0.093026912	0.087692869
Linoleic acid metabolism	0.071020625	0.071780533	0.068264221	0.066613246	0.076875302	0.072504955	0.069752317	0.068388111	0.066380869	0.071205963	0.066870575	0.065855088	0.066714837	0.063563417	0.064003039	0.066174718	0.066996308	0.066264603	0.068033258	0.072874027	0.069768892	0.06606546	0.073499941	0.068167516	0.066985895	0.069366662	0.06493291	0.069044614	0.065822714	0.066395739	0.063396073	0.068386171	0.067001996	0.064380808	0.067178744	0.072085101	0.068601911	0.070086277	0.066392336	0.066250538	0.06508666	0.062908508	0.066097314	0.06372274	0.065694063	0.080314355
Lipid biosynthesis proteins	0.615773618	0.624545486	0.646863391	0.625683222	0.620970051	0.599061293	0.62803029	0.6250907	0.642329064	0.636515169	0.628034739	0.619321264	0.621936686	0.630971733	0.637936425	0.622832028	0.635469425	0.636058011	0.640619816	0.623381711	0.649905902	0.62947075	0.622509226	0.64150696	0.632337976	0.634947594	0.626679604	0.618624773	0.630726391	0.62921695	0.637834982	0.638226811	0.634578013	0.635921877	0.626671417	0.613354514	0.630148197	0.602031302	0.646166218	0.629561257	0.627918378	0.637196551	0.64184445	0.641882588	0.635962287	0.627501679
Lipid metabolism	0.154018848	0.150888144	0.150090308	0.149690225	0.15193107	0.146374582	0.151650854	0.152403421	0.155274477	0.150547997	0.150404649	0.148224562	0.152171506	0.147447001	0.157900704	0.149899162	0.153811166	0.154748334	0.154836519	0.14628715	0.151244622	0.154156208	0.1469403	0.154846268	0.149215453	0.150310857	0.147638059	0.152903138	0.158361655	0.159140114	0.156142004	0.156881308	0.155452761	0.15567912	0.153587957	0.151795377	0.154681875	0.146890362	0.152671036	0.152939672	0.153386029	0.150527371	0.154077501	0.157664824	0.149610026	0.150059731
Lipoic acid metabolism	0.018556223	0.021303378	0.03006537	0.022140127	0.019711616	0.021016929	0.027464606	0.021612201	0.022754671	0.02910918	0.022957432	0.021460024	0.023050329	0.02926936	0.021560116	0.022546785	0.023646092	0.022200999	0.026841747	0.023517393	0.028607237	0.019393695	0.023093853	0.025961528	0.029748241	0.025649161	0.023149115	0.018089757	0.018262769	0.019184371	0.020840667	0.024619022	0.023035624	0.022143603	0.023788112	0.017477353	0.024234974	0.014246875	0.029182286	0.024773678	0.021729285	0.025185092	0.025070988	0.022034938	0.025029374	0.023613939
Lipopolysaccharide biosynthesis	0.119861021	0.16200295	0.267919631	0.14097181	0.156149572	0.113607683	0.196090686	0.123971877	0.175446363	0.204372099	0.151507236	0.125653938	0.136600078	0.165553351	0.135068697	0.117952092	0.149176921	0.146028671	0.200998131	0.192355833	0.279570463	0.128667204	0.185507511	0.206695308	0.217697999	0.18597951	0.142368245	0.120950012	0.096288138	0.114041634	0.14710837	0.171926266	0.158370738	0.136349445	0.139050002	0.132501529	0.170749691	0.080561502	0.219007726	0.149774771	0.13855869	0.153238425	0.148896813	0.146995435	0.151568622	0.212233369
Lipopolysaccharide biosynthesis proteins	0.195465835	0.236168923	0.343304438	0.217828864	0.228389395	0.192985263	0.271426727	0.199207143	0.253511886	0.279632156	0.225183659	0.203314932	0.212409175	0.243177868	0.214551589	0.196856363	0.224406166	0.2234965	0.275720471	0.265443364	0.354390702	0.205030201	0.26015142	0.283418748	0.292037806	0.261116463	0.226298655	0.197812197	0.174137276	0.190838865	0.236589531	0.247665789	0.233392252	0.213724733	0.214711545	0.206531409	0.245408958	0.163793997	0.29477799	0.223033899	0.21592212	0.234986953	0.225618228	0.225416205	0.232555697	0.28431093
Long-term depression	0	0	0	0	0	0	0	0	0	0	0	0	0	0	0	0	0	0	0	0	0	0	0	0	0	0	0	0	0	0	0	0	0	0	0	0	0	0	0	0	0	0	0	0	0	0
Long-term potentiation	0	0	0	0	0	0	0	0	0	0	0	0	0	0	0	0	0	0	0	0	0	0	0	0	0	0	0	0	0	0	0	0	0	0	0	0	0	0	0	0	0	0	0	0	0	0
Lysine biosynthesis	0.862611989	0.845553151	0.812541354	0.861724762	0.870868934	0.8443524	0.83484031	0.868626355	0.840549714	0.835545008	0.842546933	0.862120327	0.855177694	0.866079227	0.844737747	0.852292469	0.86044772	0.84234481	0.839135566	0.866956996	0.808938018	0.84669157	0.856319592	0.838443565	0.820743504	0.834586129	0.845591004	0.850461321	0.859191495	0.851477555	0.832332129	0.835080939	0.828790688	0.852180174	0.849661132	0.858355599	0.840040286	0.796074409	0.827653443	0.847577123	0.8437922	0.843593328	0.860466535	0.830369084	0.836482959	0.855930031
Lysine degradation	0.109208476	0.115225556	0.135618657	0.107768195	0.109215348	0.114706317	0.125978699	0.128124112	0.112857939	0.1295247	0.116027569	0.11155742	0.112374943	0.116279124	0.106373579	0.104167535	0.121571696	0.11258819	0.126996482	0.110589392	0.134549009	0.109200698	0.11048228	0.122683488	0.134920284	0.124489265	0.109351612	0.100217345	0.11204102	0.115567911	0.114777224	0.139625443	0.121381282	0.113169268	0.124209755	0.101179814	0.124439514	0.101255765	0.134893389	0.122477501	0.115575969	0.113719689	0.122004466	0.117196813	0.124300117	0.112762739
Lysosome	0.066858917	0.092261166	0.14470438	0.089042671	0.081380814	0.070420998	0.109769982	0.060954137	0.103350671	0.118884793	0.09177066	0.070673471	0.076260138	0.093007199	0.07748716	0.081879764	0.080366964	0.090761841	0.111248042	0.099044199	0.150789546	0.077481164	0.103725719	0.115691176	0.122047857	0.105275487	0.095832101	0.075684785	0.061988243	0.067433172	0.081175132	0.091706101	0.090831048	0.074877734	0.074805822	0.072413507	0.09959936	0.073672903	0.123301308	0.091178297	0.080201484	0.097441314	0.079980378	0.08580308	0.09911632	0.118244947
MAPK signaling pathway	0	0	0	0	0	0	0	0	0	0	0	0	0	0	0	0	0	0	0	0	0	0	0	0	0	0	0	0	0	0	0	0	0	0	0	0	0	0	0	0	0	0	0	0	0	0
MAPK signaling pathway - yeast	0.057512221	0.057452369	0.053355873	0.058841627	0.05995797	0.051315595	0.055123788	0.055466958	0.05712861	0.055625302	0.056520698	0.054806936	0.05746586	0.062919397	0.05549791	0.056704943	0.055794022	0.055538753	0.055044799	0.058868208	0.05641809	0.05467576	0.062209215	0.056361775	0.051668322	0.054506776	0.057569445	0.054983878	0.054424472	0.053973696	0.055449121	0.050247904	0.05377602	0.056558912	0.053031445	0.058553751	0.052400845	0.039386467	0.053166001	0.053382717	0.054525602	0.056276667	0.057300477	0.053634492	0.05324758	0.0611446
Measles	0.000496552	0.000755476	0.000157696	0.000241082	0.000254518	0.000537001	9.43E-05	0.001215356	6.54E-05	0.000172871	9.19E-05	0.000237159	0.000382861	0.00027505	0.00018096	0.000151617	0.00030895	0.000157111	0.000144138	0.000149452	0.000125146	0.000499275	0.000268117	0.000427912	0.000190931	0.000166273	0.000154645	0.000186025	0.000193287	0.000195537	7.09E-05	0.000455908	6.56E-05	0.000285508	0.001139411	0.000559316	0.000161011	0.000341583	0.000169869	0.000141588	0.000538172	0.000233753	0.00027158	5.75E-05	0.000205897	0.000413412
Meiosis - yeast	0.004918881	0.008108427	0.016721853	0.004440299	0.00495498	0.010143895	0.011845512	0.010203985	0.006878711	0.012725508	0.005677009	0.006634676	0.005032262	0.004608767	0.005284038	0.004801221	0.008444624	0.007251279	0.013031166	0.006239635	0.017338409	0.005408807	0.005749631	0.012252157	0.01337747	0.011731489	0.009112139	0.003960963	0.005176109	0.006528769	0.005920054	0.017643142	0.008858847	0.005131431	0.010389568	0.002191083	0.011709407	0.018796577	0.014863519	0.007137684	0.008077186	0.007971704	0.008268437	0.007560889	0.014858054	0.010088162
Melanogenesis	0	0	0	0	0	0	0	0	0	0	0	0	0	0	0	0	0	0	0	0	0	0	0	0	0	0	0	0	0	0	9.45E-06	0	0	0	0	0	0	0	0	0	0	0	0	0	0	0
Membrane and intracellular structural molecules	0.392939823	0.43639066	0.528900633	0.426606182	0.430086879	0.383792962	0.463484397	0.376315387	0.456669254	0.46852397	0.428617482	0.401568537	0.410571201	0.443199697	0.408163497	0.402961393	0.411578175	0.422241969	0.458685304	0.475552	0.541182475	0.408307741	0.469110274	0.472144071	0.479482521	0.454208766	0.429513622	0.40493016	0.366321294	0.377370481	0.430538613	0.413478968	0.421926347	0.407108938	0.391487679	0.417347489	0.435430033	0.376126051	0.47852037	0.418458202	0.410280546	0.432351702	0.410732626	0.415173948	0.428314998	0.487211063
Metabolism of cofactors and vitamins	0.100789043	0.111639634	0.127006023	0.097857519	0.09847685	0.105094497	0.119215732	0.120000416	0.097348146	0.117975828	0.108014126	0.089472684	0.101127746	0.10614252	0.090449081	0.091880201	0.113035531	0.097003983	0.120184614	0.096364732	0.125350779	0.098351879	0.102212345	0.116489174	0.12450532	0.11249297	0.092691625	0.089092167	0.097160772	0.10479707	0.099157354	0.131889717	0.113158489	0.100599192	0.121158923	0.09459117	0.115711592	0.094376654	0.123216374	0.113811503	0.105295497	0.098246196	0.111755265	0.104121136	0.110793263	0.110951813
Metabolism of xenobiotics by cytochrome P450	0.010855555	0.014964627	0.022380718	0.010103542	0.011269196	0.013154055	0.017676876	0.017740861	0.011338103	0.018915391	0.012272841	0.009532647	0.010347736	0.011062383	0.010573246	0.009457141	0.017003674	0.01183167	0.020206048	0.01168397	0.020916446	0.01078641	0.010927277	0.018175845	0.01938255	0.017729636	0.011253372	0.010269919	0.011293071	0.013492066	0.014769423	0.023506214	0.015429213	0.011577228	0.020718678	0.007933056	0.017511365	0.014906321	0.021166236	0.014879199	0.013185223	0.011752721	0.016442412	0.01360839	0.016711128	0.017053263
Methane metabolism	1.400267858	1.3846471	1.250627221	1.361799695	1.349287179	1.376456103	1.279680849	1.48099058	1.321667162	1.301319778	1.324922084	1.352502129	1.364332975	1.358834909	1.365112082	1.367457124	1.342346273	1.343148342	1.281346401	1.335853029	1.249963878	1.379048226	1.356334874	1.315819726	1.262618828	1.318816421	1.366226013	1.374896399	1.366146057	1.334085065	1.327169233	1.309048579	1.297811216	1.357182406	1.424993944	1.398260075	1.296140837	1.359596924	1.276572713	1.309319509	1.36837688	1.35820926	1.364929764	1.323733768	1.342910194	1.343482609
Mineral absorption	0.012219015	0.011896154	0.010796119	0.012808048	0.010511057	0.01151842	0.010949286	0.012601323	0.0135678	0.011052566	0.012620681	0.011528256	0.01299105	0.01369213	0.014988675	0.013228626	0.013330606	0.013523635	0.012358521	0.009885205	0.010802375	0.014187718	0.011076231	0.013602971	0.01011317	0.011811546	0.01413809	0.012248131	0.014135525	0.014355689	0.015544275	0.011534958	0.012904671	0.014789838	0.013082299	0.012397324	0.011365176	0.013094031	0.011255271	0.011156276	0.012978234	0.014651742	0.014314049	0.014967413	0.013141386	0.009670256
Mismatch repair	0.877763678	0.868967721	0.839574106	0.880893001	0.878986437	0.854437176	0.857104447	0.859265054	0.872177399	0.851878493	0.867650472	0.879982471	0.869133763	0.881139899	0.876286866	0.876165907	0.869859242	0.869440422	0.852834038	0.881208343	0.844365711	0.869861028	0.874688619	0.855978699	0.838278337	0.85506235	0.878827708	0.874404046	0.873582841	0.872465213	0.86412466	0.85090045	0.857458992	0.87391995	0.859994893	0.877033686	0.850233966	0.855282203	0.850653091	0.859241448	0.870854911	0.872530519	0.865889284	0.864060141	0.864685723	0.867631401
N-Glycan biosynthesis	0.027636811	0.028594235	0.035439169	0.024358084	0.026903106	0.026293331	0.029964605	0.034461045	0.029038361	0.030915957	0.025641706	0.023120139	0.026608838	0.029309611	0.02820394	0.025358026	0.027639553	0.026654493	0.030413172	0.027702058	0.037850975	0.025556614	0.029498882	0.032528241	0.031134029	0.029208636	0.026967648	0.027084727	0.024018739	0.024523623	0.02557482	0.031903742	0.02691096	0.027226163	0.030610626	0.025959462	0.02821584	0.020053794	0.03141401	0.025718984	0.027430692	0.028715487	0.030809596	0.027610262	0.027024003	0.032502307
NOD-like receptor signaling pathway	0.046176574	0.045747671	0.045076827	0.047195158	0.047345785	0.044349365	0.046297143	0.041475067	0.04713094	0.045487277	0.045731099	0.049583647	0.047233507	0.046523725	0.047835538	0.046148575	0.045552913	0.04712727	0.045814612	0.049351297	0.045234588	0.046692569	0.046622652	0.046003995	0.045096609	0.045398707	0.046274438	0.045142723	0.045735089	0.046407493	0.045787102	0.043624985	0.045684371	0.046892789	0.043483646	0.047623991	0.045482912	0.045183897	0.045744493	0.045582902	0.04619083	0.046584346	0.044122931	0.045964639	0.04568858	0.045655114
Naphthalene degradation	0.143635154	0.150862272	0.152577055	0.143851648	0.149396719	0.130988772	0.149758166	0.138739704	0.144276386	0.154055598	0.145712093	0.139923986	0.144868302	0.143220621	0.144225283	0.140069294	0.149028167	0.143702219	0.158925775	0.140650662	0.156438181	0.138886729	0.146690057	0.153224829	0.150182425	0.145261082	0.13897201	0.136045227	0.141065321	0.146555124	0.140730021	0.154400778	0.150298761	0.144153335	0.152164855	0.14098877	0.146759009	0.113045137	0.155330361	0.14975395	0.146067804	0.142480962	0.144985467	0.142570287	0.139860795	0.152958112
Neuroactive ligand-receptor interaction	0	0	0	0	0	0	0	0	0	0	0	0	0	0	0	0	0	0	0	0	0	0	0	0	0	0	0	0	0	0	0	0	0	0	0	0	0	0	0	0	0	0	0	0	0	0
Neurotrophin signaling pathway	0	0	0	0	0	0	0	0	0	0	0	0	0	0	0	0	0	0	0	0	0	0	0	0	0	0	0	0	0	0	0	0	0	0	0	0	0	0	0	0	0	0	0	0	0	0
Nicotinate and nicotinamide metabolism	0.425654632	0.424018453	0.386294825	0.435456096	0.425001932	0.418880296	0.396267455	0.424167597	0.414259254	0.39323603	0.421273467	0.440560996	0.420858623	0.433244224	0.430778353	0.436993203	0.416527091	0.413860699	0.387416944	0.442181428	0.383606603	0.42491902	0.43116867	0.396063655	0.388063651	0.407135012	0.43412917	0.445655933	0.412167239	0.405810279	0.422577487	0.379682964	0.400228402	0.426533782	0.41449448	0.43844757	0.39165162	0.416300058	0.386343124	0.409121744	0.419792858	0.427276608	0.422564078	0.409259626	0.410733954	0.4149942
Nitrogen metabolism	0.730638944	0.719005811	0.705726498	0.733889748	0.720302515	0.716827037	0.710300289	0.714173237	0.746536304	0.711172968	0.727556321	0.723318509	0.74118477	0.744486939	0.755451982	0.745433723	0.717684365	0.738131847	0.712971883	0.714067255	0.713485755	0.742254783	0.727652988	0.726124796	0.706874874	0.71206135	0.73585278	0.742256261	0.739120542	0.729989213	0.76585555	0.692563178	0.728241794	0.746518999	0.70657901	0.738862023	0.714668017	0.698362572	0.706818161	0.716033846	0.729561662	0.7491161	0.736558055	0.74756554	0.718560507	0.712628694
Nitrotoluene degradation	0.121841742	0.113719779	0.104218935	0.110086969	0.111419367	0.11567686	0.103649703	0.131099926	0.117506954	0.111590768	0.113166094	0.110227015	0.121393155	0.115775984	0.126548056	0.11963252	0.112308927	0.119204982	0.111450904	0.100810939	0.107557294	0.120762024	0.110881477	0.111062789	0.108812045	0.110448427	0.114484625	0.114337065	0.124880386	0.117251703	0.123423431	0.114383837	0.118561664	0.122184639	0.117777895	0.119621859	0.112219313	0.105013183	0.108762883	0.114910889	0.120102137	0.121469689	0.120581622	0.124993791	0.112975773	0.102975648
Non-homologous end-joining	0.006342695	0.012563663	0.025874293	0.006627573	0.00970418	0.005434054	0.017700461	0.009314021	0.011194252	0.019779744	0.009096341	0.005217505	0.007919453	0.006238942	0.007646861	0.003998911	0.011997546	0.009444791	0.020435602	0.009351446	0.026400116	0.007348697	0.008996831	0.019977701	0.020792974	0.014976893	0.00564453	0.004850251	0.006762199	0.01066764	0.006813023	0.022476745	0.013737442	0.00797108	0.014933261	0.00462334	0.017522469	0.005465335	0.022478326	0.012401414	0.00993319	0.007923508	0.010060276	0.010660309	0.011916298	0.01764642
Notch signaling pathway	0	0	0	0	0	0	0	0	0	0	0	0	0	0	0	0	0	0	0	0	0	0	0	0	0	0	0	0	0	0	3.78E-05	0	0	0	0	0	0	0	0	0	0	0	0	0	0	0
Novobiocin biosynthesis	0.147958721	0.147566121	0.139694495	0.148874928	0.147512202	0.149074366	0.141892605	0.15027029	0.144093303	0.140962043	0.146256823	0.151943914	0.149284315	0.15259916	0.146887983	0.149191613	0.146934175	0.144233979	0.142547398	0.148112604	0.139714126	0.146973936	0.148257055	0.142642685	0.142434332	0.143099532	0.14953543	0.14368131	0.145803692	0.144007709	0.146409114	0.142483446	0.143905441	0.147782633	0.146374787	0.14836764	0.142011953	0.144703279	0.14121075	0.146372503	0.147981306	0.149011591	0.147775069	0.144495317	0.14711867	0.144352842
Nucleotide excision repair	0.407726642	0.410502684	0.413175947	0.40818749	0.404071878	0.406790389	0.410394805	0.415234591	0.40774671	0.410545397	0.405948823	0.411309421	0.407073005	0.413011267	0.411415611	0.409190345	0.410777194	0.406814873	0.409929204	0.409083073	0.41434701	0.405837372	0.406013291	0.41142916	0.409725051	0.408231182	0.413020176	0.409673787	0.405186172	0.408086115	0.397201105	0.41907732	0.405598791	0.408793693	0.415926883	0.402466595	0.408824307	0.413562646	0.4145472	0.407322748	0.413504981	0.413497223	0.411119333	0.40673832	0.415181333	0.408716622
Nucleotide metabolism	0.057108944	0.05236067	0.051615151	0.054155863	0.052934353	0.052882258	0.052570724	0.057552809	0.056631669	0.053322219	0.05441397	0.053765748	0.058732448	0.057659902	0.058005501	0.057677821	0.054466683	0.057140077	0.054639076	0.05102196	0.051702361	0.057078519	0.053170677	0.054555293	0.053269677	0.0531458	0.054881007	0.057129966	0.058872913	0.0560377	0.05921471	0.051703867	0.055218615	0.057436014	0.05597066	0.055834139	0.055049203	0.051488957	0.051965205	0.054069834	0.055917031	0.057127335	0.057710799	0.05796581	0.05290785	0.050283536
Olfactory transduction	0	0	0	0	0	0	0	0	0	0	0	0	0	0	0	0	0	0	0	0	0	0	0	0	0	0	0	0	0	0	0	0	0	0	0	0	0	0	0	0	0	0	0	0	0	0
One carbon pool by folate	0.661492048	0.664958257	0.657186421	0.68096998	0.672642644	0.636774511	0.65655032	0.637947887	0.67671608	0.654326419	0.670523708	0.681266116	0.669831021	0.688792639	0.673430477	0.674186136	0.660208284	0.668235561	0.656507055	0.685858126	0.663671961	0.663333004	0.682942908	0.659423746	0.651702049	0.655836419	0.676457338	0.664665859	0.654870197	0.654028446	0.658590605	0.632667677	0.657587409	0.670885054	0.641776752	0.673252676	0.648142596	0.620462574	0.656803519	0.662334639	0.666406903	0.676903254	0.658838878	0.659450002	0.657671569	0.666038909
Oocyte meiosis	0	0	0	0	0	0	0	0	0	0	0	0	0	0	0	0	0	0	0	0	0	0	0	0	0	0	0	0	0	0	0	0	0	0	0	0	0	0	0	0	0	0	0	0	0	0
Other glycan degradation	0.19616814	0.220210794	0.263734619	0.233244985	0.219383786	0.204582508	0.230742788	0.169649239	0.238021709	0.235271326	0.225229601	0.204257785	0.204951253	0.231008576	0.207856062	0.221614236	0.199478504	0.219562681	0.220157842	0.254271801	0.268330077	0.210834267	0.252322389	0.232915896	0.241588977	0.230965613	0.235916363	0.22169367	0.18244577	0.180274426	0.207253847	0.175289199	0.20488788	0.201463314	0.181384935	0.218856894	0.215099971	0.203123534	0.232193058	0.214938416	0.199280174	0.227885196	0.199921425	0.207364506	0.216107088	0.256976279
Other ion-coupled transporters	1.083602233	1.091734714	1.081959098	1.086198732	1.128744523	1.092348217	1.085636152	1.046721901	1.058379921	1.078272077	1.086658333	1.090915422	1.080305196	1.061364827	1.037925691	1.067355566	1.056596433	1.065551259	1.076040138	1.110254725	1.090374293	1.058711615	1.119837375	1.064339394	1.089136694	1.078477934	1.075999638	1.052681392	1.057304873	1.049594749	1.067853878	1.057598265	1.07308765	1.051297691	1.044746904	1.106091689	1.078153767	1.065806711	1.070246571	1.085660958	1.074645154	1.042228056	1.03606677	1.037228119	1.055796896	1.116775311
Other transporters	0.263241041	0.261943061	0.248353183	0.25648094	0.258893662	0.261524295	0.256179094	0.266327057	0.2471105	0.252168034	0.258563161	0.25869452	0.255360408	0.252267939	0.252320569	0.254123554	0.260038361	0.254815982	0.254377332	0.256481561	0.247936968	0.255394518	0.254348166	0.251087116	0.252576734	0.255641768	0.252510924	0.251394084	0.260058984	0.261053011	0.258455459	0.26394611	0.258277022	0.256159993	0.264148032	0.259497127	0.256035702	0.264489945	0.253101562	0.259338644	0.259024208	0.250544789	0.25569869	0.253946607	0.258740669	0.256464007
Other types of O-glycan biosynthesis	0	0	0	0	0	0	0	0	0	0	0	0	0	0	0	0	0	0	0	0	0	0	0	0	0	0	0	0	0	0	0	0	0	0	0	0	0	0	0	0	0	0	0	0	0	0
Others	0.838305641	0.846453513	0.898400822	0.834443006	0.832295901	0.835760388	0.885907497	0.827788167	0.842498246	0.885047345	0.855607336	0.834228079	0.848676924	0.82103138	0.82209704	0.828696997	0.85379958	0.84643574	0.895627086	0.82009835	0.891983762	0.833882059	0.8241872	0.877272518	0.904057057	0.856078463	0.810688896	0.829225026	0.847145174	0.863888735	0.831495857	0.909599806	0.87631109	0.830918817	0.872891165	0.819578043	0.899098115	0.846386802	0.898582448	0.878605645	0.854847733	0.828409015	0.838409497	0.845960014	0.856089517	0.854456126
Oxidative phosphorylation	1.142134991	1.144173001	1.192413094	1.131298665	1.151293745	1.099289814	1.156909695	1.201230641	1.146403882	1.158523076	1.123102763	1.103189862	1.116467202	1.189565027	1.102880064	1.108734507	1.160826898	1.120799961	1.163377245	1.181639567	1.201788359	1.110667369	1.175295988	1.170290371	1.1403862	1.156330681	1.139671599	1.107989679	1.108463365	1.108869676	1.118634992	1.158559784	1.113867197	1.123163443	1.142922279	1.124513209	1.136589759	1.022534733	1.162453106	1.115261111	1.116900885	1.136452252	1.174289299	1.119214433	1.14461321	1.201493408
PPAR signaling pathway	0.116804896	0.118444089	0.121147006	0.119037699	0.116785908	0.111967121	0.114416206	0.114223999	0.125621479	0.117953522	0.117110467	0.121280952	0.118655436	0.119391887	0.131066891	0.123802001	0.115146687	0.124347347	0.117483357	0.117501563	0.126829777	0.122530288	0.119395697	0.119912469	0.115439189	0.119593446	0.129443521	0.122878316	0.119886194	0.117349472	0.126513388	0.11498191	0.120482939	0.124193484	0.112285469	0.117974698	0.113890499	0.124497671	0.12048383	0.114952533	0.121937443	0.129398017	0.119607476	0.127608927	0.123376153	0.116789017
Pancreatic cancer	0	0	0	0	0	0	0	0	0	0	0	0	0	0	0	0	0	0	0	0	0	0	0	0	0	0	0	0	0	0	0	0	0	0	0	0	0	0	0	0	0	0	0	0	0	0
Pancreatic secretion	0	0	0	0	0	0	0	0	0	0	0	0	0	0	0	0	0	0	0	0	0	0	0	0	0	0	0	0	0	0	0	0	0	0	0	0	0	0	0	0	0	0	0	0	0	0
Pantothenate and CoA biosynthesis	0.695990053	0.687011936	0.694020594	0.688732832	0.701506081	0.68354777	0.679557382	0.697302872	0.706682936	0.685610423	0.679075318	0.675123112	0.692640096	0.701572408	0.698878652	0.692639249	0.688637375	0.693989687	0.694079094	0.694766553	0.700442129	0.696664779	0.702080538	0.699975912	0.684671477	0.68665852	0.695199081	0.6966757	0.693774869	0.682082601	0.697758397	0.675978919	0.683173804	0.692779159	0.679865635	0.696559235	0.686635397	0.665176794	0.684711789	0.68328545	0.686349179	0.698688081	0.699655616	0.696854915	0.683099868	0.71030999
Parkinson's disease	0.000268851	0.000196631	0.000515545	0.000170949	0.000184119	7.88E-05	0.000247641	0.000133494	0.000163467	0.000351318	0.000354403	5.21E-05	0.000409084	0.000764774	7.24E-05	0.000309552	0.000320392	0.000271923	0.0002082	0.00028823	0.000227538	0.000119618	0.000113205	0.000173478	0.000221726	0.000474186	7.14E-05	0.000217785	0.000201814	9.23E-05	0.000274033	6.37E-05	0.000373763	0.000318946	0.000167424	3.59E-05	0.000177668	0.000199257	0.000471532	0.000587172	0.000144893	0.000228933	0.000481169	0.000223982	0.000239355	0.000193225
Pathogenic Escherichia coli infection	0	0	0	0	0	0	0	0	0	0	0	0	0	0	0	0	0	0	0	0	0	0	0	0	0	0	0	0	0	0	0	0	0	0	0	0	0	0	0	0	0	0	0	0	0	0
Pathways in cancer	0.047197112	0.049835518	0.053980593	0.049369283	0.048970369	0.048379334	0.05137379	0.043519202	0.051413788	0.052491325	0.049242313	0.05006375	0.049014073	0.048375282	0.049334922	0.048700802	0.048293411	0.051091302	0.051734958	0.050130584	0.054341804	0.049136934	0.049268078	0.051465075	0.05278927	0.05116284	0.050259512	0.047218485	0.047733335	0.048753939	0.049751129	0.050296926	0.05131705	0.048760167	0.047376246	0.047629122	0.050790732	0.052641801	0.053830833	0.050159515	0.049840742	0.050591887	0.046921389	0.05056534	0.052403402	0.050710429
Penicillin and cephalosporin biosynthesis	0.020597298	0.02610013	0.040776576	0.022034927	0.023653939	0.019031504	0.031078991	0.01987121	0.029960317	0.033436522	0.024604749	0.017272138	0.022316075	0.023929362	0.02446582	0.021744476	0.02327993	0.026442997	0.033279922	0.023431991	0.043380152	0.023081045	0.027097741	0.034256079	0.034478396	0.02930101	0.0234703	0.021810249	0.020297966	0.022823535	0.026203206	0.029325167	0.029042067	0.023509412	0.023248636	0.021141132	0.029198564	0.015660651	0.034966611	0.025381672	0.023509394	0.026623758	0.023544825	0.02846684	0.024573826	0.032569711
Pentose and glucuronate interconversions	0.46466824	0.475530507	0.485528137	0.467480599	0.463147158	0.491602023	0.473690758	0.444750777	0.460115148	0.474178512	0.475365849	0.459510603	0.455470829	0.42940023	0.456386807	0.465383578	0.450236933	0.466643966	0.456651353	0.477217326	0.481829143	0.465849129	0.476695019	0.45492351	0.482371118	0.485431153	0.477126331	0.48015442	0.451813791	0.450311284	0.447098699	0.45152521	0.470882787	0.447267849	0.460480179	0.474977598	0.466621806	0.552217052	0.470990497	0.463782914	0.460712358	0.455488441	0.44271415	0.459588877	0.476371396	0.477738526
Pentose phosphate pathway	0.827466546	0.825781423	0.828844706	0.823217335	0.824362517	0.847500505	0.84892049	0.827685265	0.809824369	0.842381762	0.834546616	0.837860666	0.821564598	0.790413604	0.815623835	0.823807333	0.827395826	0.825721253	0.82717209	0.826241909	0.8171749	0.818784205	0.81414769	0.818572263	0.835629943	0.844439348	0.811158777	0.851271208	0.828205901	0.842276444	0.80386579	0.84785126	0.834639756	0.814974086	0.844215213	0.823169982	0.844132194	0.881228311	0.831522351	0.828225419	0.8223619	0.802110583	0.819091878	0.816037294	0.827222735	0.826051994
Peptidases	1.891289008	1.881734535	1.835200647	1.90390624	1.913607995	1.853396527	1.863843241	1.840613594	1.879365848	1.852526089	1.881380565	1.913736718	1.893772021	1.904037957	1.882658268	1.9001336	1.860763821	1.870588239	1.84333079	1.920505234	1.840960147	1.870297946	1.910468183	1.851054197	1.848320432	1.850299058	1.877528812	1.892793394	1.864911508	1.857597869	1.853453964	1.813326734	1.855551356	1.879160799	1.841562617	1.909464951	1.851418787	1.809775416	1.839784388	1.874987247	1.875275468	1.875222969	1.857163027	1.847744571	1.846418836	1.898610148
Peptidoglycan biosynthesis	0.86204411	0.852533539	0.818667241	0.862982773	0.861798342	0.83681961	0.83103135	0.853599882	0.854516374	0.828306749	0.847836725	0.870860515	0.856032575	0.867313598	0.868153998	0.860056548	0.856454259	0.849596089	0.83432028	0.867373327	0.821628959	0.856687462	0.854937297	0.838635547	0.820133757	0.833705498	0.855571532	0.859370084	0.857636673	0.853585011	0.851538049	0.829987517	0.841059306	0.86509749	0.842034054	0.862696715	0.831667699	0.824193367	0.830901452	0.846594338	0.855953976	0.860681404	0.856041549	0.851211472	0.845328816	0.845280167
Peroxisome	0.172937197	0.174173352	0.169693148	0.179172405	0.171577702	0.169470541	0.169427966	0.171896396	0.176963341	0.168119458	0.173801803	0.175104544	0.171269976	0.186195529	0.180365621	0.183090758	0.169950926	0.176985589	0.16422686	0.179091938	0.174117897	0.174876101	0.182236478	0.168897969	0.166522401	0.172806988	0.189695456	0.17959313	0.169430172	0.165495073	0.179850566	0.158342174	0.168226287	0.177670966	0.16387521	0.176215437	0.162005112	0.170051616	0.168829072	0.168909929	0.17421606	0.187176005	0.174744166	0.175056686	0.177743299	0.173624241
Pertussis	0.01055927	0.013163904	0.013901519	0.013439245	0.013608596	0.007444111	0.010654475	0.006674724	0.012730846	0.009708637	0.012745378	0.010099516	0.010242842	0.013396954	0.011064424	0.010960681	0.009405801	0.010731893	0.009662602	0.016760012	0.016030064	0.010776008	0.017374013	0.011572125	0.010562781	0.011860812	0.013454085	0.012064375	0.006807678	0.00673517	0.023245542	0.004132584	0.009475228	0.010558658	0.006906226	0.014342103	0.00772299	0.007192229	0.010057404	0.009199034	0.009613507	0.011364739	0.009649954	0.009667526	0.008794383	0.015925366
Phagosome	0.000496552	0.000755476	0.000157696	0.000241082	0.000254518	0.000537001	9.43E-05	0.001215356	6.54E-05	0.000172871	9.19E-05	0.000237159	0.000382861	0.00027505	0.00018096	0.000151617	0.00030895	0.000157111	0.000144138	0.000149452	0.000125146	0.000499275	0.000268117	0.000427912	0.000190931	0.000166273	0.000154645	0.000186025	0.000193287	0.000195537	7.09E-05	0.000455908	6.56E-05	0.000285508	0.001139411	0.000559316	0.000161011	0.000341583	0.000169869	0.000141588	0.000538172	0.000233753	0.00027158	5.75E-05	0.000205897	0.000413412
Phenylalanine metabolism	0.18134017	0.187865054	0.200565195	0.17878229	0.187693573	0.183378368	0.191049416	0.187025771	0.185077866	0.192739579	0.182038389	0.17998077	0.182703358	0.180889073	0.182159712	0.177550402	0.18624516	0.182327364	0.196070738	0.186756708	0.203356552	0.179993664	0.186722977	0.194581933	0.194583061	0.190210236	0.181683673	0.175976993	0.176419767	0.179361919	0.182189294	0.196510972	0.186704622	0.180855283	0.189565441	0.180838776	0.188882893	0.182386573	0.195855782	0.184601175	0.184565529	0.182717827	0.185492249	0.181745864	0.187302075	0.195939526
Phenylalanine, tyrosine and tryptophan biosynthesis	0.884427348	0.888842939	0.894785942	0.894371696	0.897317157	0.893593891	0.875512455	0.891200828	0.902144255	0.877853696	0.87907012	0.885743707	0.878582038	0.887378841	0.897852152	0.898820087	0.878235211	0.888487114	0.872586318	0.912112952	0.893991786	0.896613821	0.898521284	0.89053316	0.879901238	0.888858891	0.897747886	0.91748235	0.881493391	0.866908698	0.890313691	0.860430394	0.871275121	0.887994731	0.874388677	0.897677077	0.882591682	0.912046727	0.874879895	0.876007094	0.880647809	0.896382976	0.890266562	0.889403347	0.887208299	0.913547144
Phenylpropanoid biosynthesis	0.149404482	0.144968527	0.149714264	0.154463655	0.154281301	0.144517249	0.143006991	0.134968485	0.154352521	0.134019336	0.149164239	0.144586191	0.145896257	0.146387052	0.146913835	0.14970964	0.140921099	0.146790055	0.13525507	0.168512848	0.146085194	0.154671085	0.158326356	0.143315778	0.144534571	0.14728715	0.150267018	0.164697551	0.145925917	0.138771657	0.146952455	0.118070318	0.140121907	0.145146184	0.130855544	0.163546152	0.146187142	0.170127524	0.133499293	0.14220816	0.139759228	0.141345934	0.142706555	0.147379836	0.137364292	0.155869974
Phosphatidylinositol signaling system	0.079835105	0.083298949	0.093798861	0.079316094	0.082166029	0.075825492	0.085288865	0.082677583	0.083728036	0.086953918	0.080423204	0.074410176	0.08006777	0.084064715	0.080056795	0.078822144	0.082935823	0.080386469	0.089280304	0.0823002	0.095810635	0.078718949	0.084308055	0.089930882	0.088228479	0.084669943	0.079731213	0.078733773	0.07817602	0.079485868	0.082361033	0.086803866	0.082431209	0.07984712	0.08413039	0.078001539	0.086024443	0.073587507	0.088194116	0.08221663	0.07970471	0.081047268	0.084966237	0.082331367	0.08144777	0.092006738
Phosphonate and phosphinate metabolism	0.055372385	0.058673548	0.058675085	0.058017564	0.056865846	0.06329219	0.057193363	0.050933708	0.056710134	0.058608714	0.057879243	0.058237069	0.055918682	0.054916109	0.057478131	0.058290609	0.056034316	0.057285103	0.058146441	0.055975238	0.058818617	0.056969303	0.055965057	0.056801252	0.061103996	0.056773017	0.060079447	0.053180347	0.056996893	0.056254963	0.05673424	0.059277819	0.059467714	0.055856717	0.055789285	0.0543871	0.057336673	0.068098452	0.060247772	0.06033717	0.058430802	0.059484145	0.053023088	0.057859873	0.062862977	0.05879444
Phosphotransferase system (PTS)	0.29464177	0.282791083	0.226293922	0.286787184	0.282184777	0.339867286	0.305105952	0.281228378	0.234870056	0.269059166	0.30692603	0.296003727	0.287659714	0.268824616	0.224421676	0.273859097	0.288089847	0.256683186	0.266863976	0.261296061	0.211735645	0.262972049	0.275606903	0.249523503	0.270518064	0.282947502	0.256519789	0.309762702	0.28267355	0.31654212	0.263085669	0.287614098	0.286945325	0.25881702	0.300990539	0.290536619	0.282713606	0.311263154	0.251370658	0.285661458	0.275776548	0.227646623	0.260593039	0.236028086	0.258197615	0.268160883
Photosynthesis	0.353158068	0.339084366	0.342200566	0.339974334	0.348018325	0.347892738	0.344569372	0.350434144	0.343575921	0.333896799	0.336479293	0.340213691	0.335310172	0.340706623	0.328665094	0.34611115	0.336400422	0.33966803	0.3310055	0.353171886	0.33673374	0.341222928	0.345001667	0.330308636	0.344962576	0.33613641	0.337648752	0.36660002	0.341037664	0.33790999	0.331348186	0.337680619	0.335809964	0.332429258	0.336261124	0.350799107	0.347850999	0.349278543	0.331498936	0.344911735	0.340308937	0.334433242	0.332417153	0.338726637	0.331844457	0.35042996
Photosynthesis - antenna proteins	1.10E-05	0	0	0	0	0	0	0	0	0	2.63E-05	0	0	0	0	0	2.29E-05	0	0	0	0	0	0	4.63E-06	0	0	2.38E-05	0	0	0	0	1.96E-05	0	0	0	2.05E-05	0	0	0	0	0	0	0	0	7.72E-05	0
Photosynthesis proteins	0.353418689	0.339539721	0.342928394	0.3402198	0.348364903	0.348178481	0.345129513	0.350881906	0.344046708	0.334381952	0.336892763	0.34041036	0.335658943	0.341323808	0.329006334	0.346439655	0.33692678	0.340139364	0.331384531	0.353422752	0.337188816	0.341925033	0.345263827	0.330514497	0.345627754	0.33688156	0.338088894	0.367135408	0.341526566	0.338333654	0.332732524	0.338023775	0.336695192	0.333007991	0.336865709	0.351168563	0.348267408	0.349591661	0.332075904	0.345557208	0.340727515	0.334760979	0.332960314	0.339731527	0.332289709	0.350749007
Phototransduction	0	0	0	0	0	0	0	0	0	0	0	0	0	0	0	0	0	0	0	0	0	0	0	0	0	0	0	0	0	0	0	0	0	0	0	0	0	0	0	0	0	0	0	0	0	0
Phototransduction - fly	0	0	0	0	0	0	0	0	0	0	0	0	0	0	0	0	0	0	0	0	0	0	0	0	0	0	0	0	0	0	0	0	0	0	0	0	0	0	0	0	0	0	0	0	0	0
Plant-pathogen interaction	0.173137464	0.166649643	0.163239738	0.17123422	0.169666109	0.182841368	0.168950372	0.171062056	0.170895428	0.166134234	0.172981426	0.173930316	0.17294827	0.169102169	0.172201731	0.172774451	0.172067803	0.17331765	0.167926408	0.170135473	0.159947957	0.175947461	0.165911102	0.166293489	0.169232386	0.170639279	0.172048122	0.174187074	0.180191704	0.177020904	0.173292678	0.169769283	0.171308195	0.173262309	0.17009779	0.172582446	0.173403601	0.193578175	0.165165178	0.172637016	0.170947928	0.169136047	0.172577428	0.175398712	0.173710288	0.16137465
Polycyclic aromatic hydrocarbon degradation	0.095845472	0.095634934	0.100391772	0.095170546	0.096521934	0.088664244	0.09859664	0.091624495	0.094902672	0.09488366	0.095091546	0.092116142	0.092631379	0.092638229	0.090169885	0.090496691	0.094035126	0.093033908	0.096973017	0.099166963	0.101772136	0.092053739	0.097642431	0.095933214	0.0982739	0.095865663	0.091121387	0.096841679	0.091930656	0.094667158	0.0868684	0.096015165	0.093690009	0.09093564	0.095208256	0.094221713	0.097284128	0.090832726	0.09736996	0.095334311	0.093122221	0.088978005	0.091897436	0.091668974	0.090661668	0.099717779
Polyketide sugar unit biosynthesis	0.194299898	0.194431482	0.197514382	0.194514009	0.196249713	0.190787993	0.191815925	0.197966757	0.197050223	0.194457132	0.188273255	0.188692036	0.193617519	0.201195824	0.194289216	0.192579486	0.191714714	0.191494189	0.188580887	0.202737433	0.198401908	0.193988953	0.202077172	0.19634678	0.193548339	0.192458001	0.192818088	0.197088516	0.187081813	0.185711446	0.187211654	0.182622942	0.185439072	0.192849198	0.190797865	0.197479721	0.189726814	0.170549759	0.19073043	0.188007607	0.187714067	0.195147709	0.19605731	0.191259025	0.186293179	0.204558277
Pores ion channels	0.235875824	0.260116465	0.31741195	0.256213558	0.255108382	0.220874816	0.27797743	0.229685602	0.270231339	0.279308721	0.25860254	0.249121383	0.246926977	0.264470774	0.249476909	0.237281377	0.249339549	0.256562332	0.275640394	0.285240461	0.329759695	0.243203899	0.278550238	0.282266856	0.287689513	0.273710109	0.256710121	0.239055209	0.22298201	0.231879949	0.260402037	0.257127101	0.255057411	0.247931699	0.236262691	0.247135723	0.260938218	0.216658777	0.291673492	0.25016876	0.249776382	0.258540592	0.248044261	0.251334499	0.25712695	0.283061706
Porphyrin and chlorophyll metabolism	0.914865151	0.88040852	0.793005231	0.860804266	0.89251922	0.937243678	0.824451165	0.957211069	0.832114792	0.82560216	0.873517808	0.868888043	0.895519703	0.873123194	0.849385839	0.873007209	0.870494305	0.855246043	0.832729421	0.838486325	0.791349317	0.883029394	0.864106915	0.82804415	0.837360637	0.841908302	0.832255876	0.858977617	0.902922654	0.873757931	0.858648728	0.860121553	0.872009533	0.873192032	0.883810909	0.907016121	0.864008759	0.848374627	0.809840651	0.887946267	0.876680512	0.836886782	0.888265133	0.870567712	0.837154699	0.862005396
Prenyltransferases	0.322728496	0.329692665	0.351037613	0.323330885	0.329276044	0.307918204	0.334003341	0.330982885	0.334264815	0.334850375	0.323477958	0.321715266	0.324139023	0.337151096	0.326167843	0.318219849	0.328974187	0.324271148	0.338356552	0.338536232	0.358833384	0.319790529	0.336552987	0.342058865	0.335754787	0.33096347	0.32351661	0.319894236	0.31450051	0.318296523	0.318492268	0.333175465	0.323718392	0.326292119	0.325862254	0.321827546	0.328168758	0.288334366	0.340622061	0.321695521	0.325516096	0.329126805	0.332417153	0.323910562	0.32319935	0.343307583
Primary bile acid biosynthesis	0.021823589	0.02335765	0.028785606	0.024366851	0.025148556	0.024194594	0.024174514	0.019312202	0.024337036	0.024581086	0.023744994	0.022356602	0.023068685	0.021266072	0.021342964	0.023405951	0.021060069	0.022732759	0.023462505	0.02847067	0.02855604	0.023153856	0.026948787	0.02493454	0.027069052	0.025359723	0.023012314	0.026347434	0.02003646	0.018467401	0.02119502	0.01893243	0.02111435	0.02016305	0.021355818	0.024389271	0.025434231	0.028128446	0.023731841	0.022649863	0.020715037	0.020825716	0.021844497	0.020766718	0.02176333	0.029972402
Primary immunodeficiency	0.027557253	0.02727474	0.023072154	0.029683813	0.028419385	0.034875489	0.026586069	0.023439406	0.02467051	0.025027203	0.02871976	0.030998456	0.027406028	0.025935216	0.024331392	0.030437212	0.024246828	0.026231501	0.02251226	0.031230201	0.021741272	0.026217113	0.030178113	0.022526668	0.026668713	0.027077878	0.028615208	0.031919097	0.02331381	0.023040799	0.024455066	0.01970208	0.023868395	0.024198747	0.026076235	0.030593065	0.025245459	0.036758172	0.022059512	0.02644358	0.02590817	0.025409205	0.023683567	0.02163843	0.025989369	0.028174957
Prion diseases	0.002474529	0.00320301	0.002292659	0.003949367	0.002036145	0.002310581	0.003490564	0.003034218	0.001824297	0.002710165	0.003990314	0.002880618	0.002937016	0.003897662	0.001897497	0.002988128	0.004085001	0.002725272	0.003277811	0.002006931	0.001410737	0.0026784	0.002538179	0.002761766	0.002814689	0.002949807	0.002819291	0.00230489	0.003075536	0.003660891	0.003406511	0.003387444	0.003632717	0.003361794	0.004199544	0.002601591	0.003175809	0.001698429	0.00300492	0.003885332	0.003141639	0.002660448	0.003689949	0.002500118	0.003459072	0.001428969
Progesterone-mediated oocyte maturation	0.045394711	0.045359584	0.044725044	0.04670861	0.046084025	0.043945383	0.045336058	0.041135769	0.04692824	0.045319983	0.045652343	0.046807147	0.046210796	0.045852871	0.046589497	0.045984322	0.044666113	0.046704279	0.045259413	0.046767906	0.045149262	0.046104881	0.046080459	0.045270762	0.044837929	0.045072319	0.046209011	0.04492267	0.045544645	0.045598186	0.045673709	0.042972988	0.045546669	0.045789338	0.04323251	0.046141033	0.044944357	0.044937198	0.045390111	0.045470465	0.045583661	0.046068644	0.043872015	0.045928317	0.045441504	0.04548885
Propanoate metabolism	0.537013918	0.529474571	0.51476257	0.522412309	0.52626765	0.529645324	0.521196627	0.573108504	0.521925466	0.528024919	0.523505575	0.527893462	0.530348997	0.537689484	0.529019063	0.525051379	0.547435932	0.523814257	0.534603458	0.512941772	0.511340844	0.527842382	0.516007001	0.527233676	0.518413915	0.526328171	0.523912286	0.51619555	0.544278829	0.542121426	0.537916951	0.556584998	0.531294745	0.536788809	0.554349046	0.519430419	0.527967105	0.496885281	0.52863752	0.529716962	0.53356342	0.530969011	0.553129226	0.533956793	0.537108485	0.518172061
Prostate cancer	0.045449579	0.045426853	0.044900936	0.047129408	0.046246483	0.044078402	0.04544219	0.041224765	0.047222482	0.045509583	0.045973931	0.047559116	0.046328801	0.046141338	0.04699795	0.046237018	0.044906407	0.047097056	0.045328813	0.047184238	0.0453768	0.046318113	0.04627112	0.045525196	0.045096609	0.045263225	0.046619414	0.045181289	0.045706665	0.045820881	0.045810726	0.043095543	0.045743386	0.04606713	0.043339475	0.046279579	0.045027638	0.045060547	0.045803068	0.045624545	0.045861947	0.046509642	0.044013709	0.046291531	0.04568858	0.045547267
Proteasome	0.048832166	0.04885754	0.045847112	0.048707402	0.047871067	0.047797994	0.046650916	0.0506695	0.047307485	0.046552383	0.046899316	0.049572078	0.048211638	0.049012593	0.048642103	0.049180924	0.048362066	0.047610689	0.046711472	0.048582685	0.045996841	0.048367219	0.047969198	0.047634686	0.045958877	0.047067596	0.049385175	0.049217116	0.047847033	0.047520969	0.046585577	0.047517359	0.046202394	0.048351195	0.049762033	0.048598946	0.046632199	0.046811162	0.04670513	0.046902999	0.049162277	0.049044779	0.048335377	0.046654744	0.048146478	0.047843504
Protein digestion and absorption	0.01133839	0.013634783	0.014544434	0.014364125	0.01464833	0.007483524	0.011639144	0.007044615	0.01366588	0.010355507	0.01311947	0.013662689	0.011375691	0.014074517	0.012827493	0.012243113	0.010366978	0.01156579	0.010260509	0.019428804	0.016212095	0.011576928	0.017886416	0.012370122	0.010852257	0.012168726	0.0143879	0.01407208	0.007032232	0.007549908	0.010857369	0.00480419	0.009803091	0.011837015	0.007068999	0.015963607	0.008411452	0.006480597	0.010801312	0.00960714	0.011262522	0.012827504	0.009900871	0.009879401	0.009164997	0.016010745
Protein export	0.618506025	0.616048972	0.60105267	0.624026329	0.62348274	0.618679064	0.605276766	0.627215487	0.619456696	0.604299894	0.611246543	0.622427472	0.612391385	0.631099195	0.623247627	0.623956524	0.616314545	0.615645661	0.59840866	0.634088904	0.603323149	0.614726549	0.627257884	0.608863068	0.592766041	0.61480392	0.633365012	0.625936447	0.615246385	0.610662643	0.614003577	0.598695192	0.598709848	0.619812529	0.609891846	0.62144151	0.600605402	0.618816332	0.600705817	0.599261495	0.612654061	0.622279728	0.624779175	0.608503289	0.621616402	0.625133545
Protein folding and associated processing	0.592517985	0.612007695	0.655009002	0.58095587	0.595491163	0.595711197	0.630471326	0.633692751	0.593543833	0.628875404	0.585801728	0.582272354	0.584793926	0.599501971	0.582448856	0.577037227	0.607320677	0.587021238	0.63083443	0.596891285	0.66260822	0.577395377	0.601447108	0.633358131	0.629997535	0.616158737	0.591872662	0.578216602	0.572879604	0.588512625	0.588537425	0.65380121	0.60128029	0.58722087	0.628485173	0.576778304	0.616306779	0.570951954	0.637751856	0.594622417	0.599852918	0.59400042	0.608174406	0.590627142	0.608302577	0.632831105
Protein kinases	0.301895267	0.297243435	0.31652036	0.29414677	0.297136363	0.299040449	0.302700293	0.299834172	0.309286986	0.307782183	0.3000283	0.291520838	0.301665608	0.28691084	0.310687991	0.302445312	0.298754332	0.310590402	0.311696312	0.290028273	0.318086986	0.307698725	0.295441639	0.311693314	0.310126954	0.30778993	0.299463419	0.307244564	0.309600119	0.306667492	0.3219602	0.307026946	0.310177667	0.303824426	0.300195276	0.299932107	0.314038629	0.317762727	0.308771664	0.304022048	0.300417484	0.304392351	0.304045875	0.316552467	0.300748838	0.301669759
Protein processing in endoplasmic reticulum	0.076861281	0.079583665	0.082972416	0.074704846	0.075023276	0.076835448	0.077665049	0.090292331	0.076770861	0.07814867	0.074293347	0.072588099	0.075486549	0.082226575	0.077156261	0.072662684	0.081116453	0.074585446	0.079884625	0.078724019	0.084473546	0.075702499	0.077885151	0.082700328	0.078139945	0.079028975	0.076995193	0.071651227	0.074549048	0.074282406	0.074243992	0.083744872	0.074365789	0.078056906	0.084321067	0.074111981	0.076546985	0.069479018	0.08043287	0.074254406	0.077098944	0.077890396	0.084361085	0.076174902	0.080536675	0.081311937
Proximal tubule bicarbonate reclamation	0.017371083	0.021774256	0.034207926	0.019312888	0.019760353	0.017893456	0.026827814	0.017710268	0.024121259	0.031930875	0.02099509	0.018978528	0.021065221	0.021279489	0.020448503	0.018427843	0.022684916	0.022611905	0.031475525	0.020202753	0.035080698	0.019081648	0.021079993	0.029091068	0.031959342	0.025408989	0.02087108	0.013641047	0.018271296	0.020471657	0.019413807	0.030580139	0.02433396	0.01931167	0.022974247	0.014880894	0.026783394	0.016974799	0.03387125	0.025344193	0.021736185	0.024548897	0.021009092	0.022301294	0.02659934	0.024836202
Purine metabolism	2.186997953	2.202997955	2.159545161	2.18997456	2.203579944	2.157708451	2.168554146	2.180718602	2.157698634	2.148820741	2.169359166	2.196482662	2.166675854	2.199616231	2.176082655	2.176014264	2.166486684	2.153569397	2.143181073	2.226978602	2.1737461	2.158020489	2.215049649	2.166256388	2.135849809	2.161956376	2.185009961	2.193937713	2.137298216	2.15543903	2.144736664	2.142046068	2.141073758	2.172187357	2.166406377	2.205851301	2.137868966	2.128634056	2.145908442	2.14295441	2.172857198	2.168520482	2.161380116	2.137404123	2.144686613	2.218928403
Pyrimidine metabolism	1.906852204	1.898634421	1.781905426	1.932152325	1.903443516	1.883172973	1.833695853	1.886160243	1.872617911	1.821626861	1.889387445	1.945429298	1.900052515	1.942551686	1.914103981	1.922490863	1.885113632	1.880746072	1.811951357	1.926328538	1.783831001	1.89605739	1.914835519	1.830872948	1.795352549	1.846850431	1.934241764	1.904680819	1.885357282	1.880790752	1.86810527	1.806370464	1.841302449	1.908084578	1.871838396	1.926680606	1.811837772	1.854584519	1.811697463	1.859425096	1.896211294	1.910970328	1.881566873	1.857996266	1.873877796	1.861663657
Pyruvate metabolism	1.091014846	1.08684482	1.07956333	1.077085819	1.09550554	1.069488735	1.073472244	1.103771325	1.084037775	1.095269161	1.073112266	1.072920237	1.086585689	1.085455194	1.091562296	1.076825342	1.095215142	1.083105396	1.101648701	1.072304507	1.084116994	1.078011695	1.083736845	1.091182189	1.07910975	1.081741813	1.077546084	1.063851942	1.093330138	1.089582104	1.081522445	1.103424353	1.084116947	1.084733014	1.099759528	1.075180481	1.083789162	1.026197267	1.091617822	1.086377225	1.081852984	1.083869849	1.098167132	1.085238859	1.082383367	1.098405419
RIG-I-like receptor signaling pathway	0.00099859	0.000781348	0.000588328	0.000543531	0.000714817	0.000605973	0.000607311	0.00115139	0.000516557	0.000791859	0.000505352	0.000358631	0.000532334	0.000375678	0.000594584	0.000732818	0.000600735	0.001009136	0.000715353	0.000427007	0.000511961	0.000774916	0.000762645	0.000596764	0.000474247	0.000665092	0.000535308	0.001372498	0.000827154	0.000939665	0.000675633	0.00059317	0.000740969	0.000763927	0.000878974	0.001041663	0.000810609	0.000593027	0.000553538	0.000624651	0.000646267	0.000749456	0.000664191	0.000738534	0.000558496	0.000799863
RNA degradation	0.46578754	0.478102229	0.497549433	0.476952943	0.475201569	0.456790579	0.480017406	0.464772169	0.47960047	0.481349854	0.475720252	0.477447944	0.472230175	0.484309631	0.47027421	0.471220852	0.473980287	0.473236587	0.480604996	0.489963475	0.500026508	0.470264588	0.485405859	0.48420656	0.484785468	0.479999566	0.477304767	0.466982972	0.460588448	0.465400237	0.465907744	0.472624427	0.472941764	0.471891	0.465498239	0.472719807	0.475688407	0.459130824	0.486553992	0.472240696	0.472476254	0.479801176	0.472174701	0.471435683	0.477810102	0.486797651
RNA polymerase	0.182470443	0.183378771	0.169978214	0.178063426	0.180464175	0.174939081	0.173867822	0.191422746	0.175224047	0.17435953	0.174549987	0.179668414	0.17988697	0.182257616	0.180531071	0.177581989	0.179190809	0.175946239	0.173734646	0.175312929	0.171267981	0.178766281	0.177642731	0.178108482	0.169540339	0.17286857	0.175634688	0.179019176	0.179748281	0.181659481	0.173491115	0.180814017	0.174226172	0.180999323	0.186882012	0.181536639	0.173525747	0.161474077	0.173813842	0.174252781	0.181980461	0.17783311	0.179638514	0.175068793	0.172577854	0.179609734
RNA transport	0.161198273	0.156740493	0.142581547	0.151412868	0.15445459	0.160119831	0.145200386	0.177600505	0.148284608	0.14521689	0.148291358	0.15101263	0.155192437	0.152330819	0.152399514	0.152059711	0.155064129	0.150004789	0.147832468	0.150359726	0.142285307	0.155050742	0.152493311	0.15181619	0.144694706	0.148758975	0.1485005	0.155670821	0.15695464	0.151649954	0.150968453	0.154023306	0.147000464	0.153199572	0.167502723	0.157809311	0.151322847	0.150842293	0.142569701	0.14895856	0.153788508	0.147825956	0.159898764	0.148393806	0.149519946	0.156445156
Regulation of actin cytoskeleton	0	0	0	0	0	0	0	0	0	0	0	0	0	0	0	0	0	0	0	0	0	0	0	0	0	0	0	0	0	0	0	0	0	0	0	0	0	0	0	0	0	0	0	0	0	0
Renal cell carcinoma	0.001763993	0.004439713	0.00915244	0.002625606	0.002848437	0.004424098	0.005984666	0.00235284	0.004446315	0.007093272	0.003537466	0.003245033	0.002714117	0.002334572	0.002729914	0.002646989	0.003558643	0.004320554	0.006432837	0.003298627	0.009141346	0.003011249	0.003157828	0.006157305	0.007920546	0.005973514	0.004032657	0.002254981	0.002168793	0.003139458	0.0039782	0.007319036	0.005711366	0.00290138	0.004111181	0.001477827	0.00580751	0.007657162	0.008335286	0.004576613	0.004222583	0.004467817	0.002960815	0.004588594	0.006915571	0.005212592
Renin-angiotensin system	5.49E-06	0	1.82E-05	4.38E-06	0	0	0	1.11E-05	0	0	0	0	0	0	5.17E-06	0	0	6.04E-06	5.34E-06	0	0	0	0	2.31E-06	1.85E-05	4.31E-05	0	6.81E-06	0	5.43E-06	9.45E-06	4.90E-06	0	7.72E-06	9.30E-06	0	5.55E-06	9.49E-06	1.46E-05	0	0	0	2.95E-06	3.03E-06	0	0
Replication, recombination and repair proteins	0.914900815	0.904738974	0.92789606	0.892399204	0.892687093	0.850835822	0.911797811	0.915471794	0.931705712	0.924629138	0.897938793	0.894865663	0.92094849	0.908779084	0.948717481	0.899502366	0.924343089	0.931753078	0.955412432	0.854194834	0.943066081	0.920761025	0.882249532	0.943536405	0.920119875	0.905363033	0.907353698	0.874762484	0.948961886	0.953667463	0.946466793	0.963803812	0.947398253	0.937395362	0.919458197	0.889477192	0.927263985	0.836604232	0.950699949	0.924442571	0.935851876	0.937593411	0.918823813	0.956174052	0.912788448	0.875616552
Restriction enzyme	0.203161016	0.202560607	0.196677379	0.212682852	0.197062005	0.193837567	0.195837149	0.202299765	0.213488511	0.196553886	0.209288033	0.2033265	0.208171481	0.217859838	0.216500789	0.210369272	0.209862646	0.209380677	0.20227936	0.201787343	0.196843272	0.211942033	0.204186363	0.205816354	0.194712401	0.202976313	0.211387342	0.204259537	0.21243082	0.210245931	0.213962926	0.194427522	0.20503214	0.214848761	0.206447327	0.203791272	0.198288172	0.201524734	0.199259015	0.203557265	0.204958582	0.214534759	0.216154247	0.21431096	0.210710009	0.194914982
Retinol metabolism	0.009396077	0.013184602	0.020937192	0.009034013	0.011204212	0.00907482	0.016662726	0.011641831	0.01130541	0.017917202	0.010914296	0.010267262	0.009820646	0.008117333	0.010480181	0.007694588	0.014423373	0.010955474	0.019181065	0.01228178	0.019756002	0.009304189	0.009783309	0.017382474	0.017978285	0.014699771	0.007845242	0.009469105	0.009112908	0.012612149	0.009756513	0.020256033	0.013730885	0.010167692	0.0169842	0.008358957	0.016450912	0.00851112	0.019994728	0.013496637	0.012035282	0.010101991	0.012150263	0.01103563	0.012274045	0.015777077
Rheumatoid arthritis	0	0	0	0	0	0	0	0	0	0	0	0	0	0	0	0	0	0	0	0	0	0	0	0	0	0	0	0	0	0	0	0	0	0	0	0	0	0	0	0	0	0	0	0	0	0
Riboflavin metabolism	0.234238026	0.237767841	0.250415362	0.233643866	0.240595434	0.223559819	0.241721556	0.236046058	0.240094476	0.236643138	0.235343209	0.22722753	0.236699868	0.2461095	0.232735505	0.22681977	0.237221856	0.233013804	0.243011764	0.240463473	0.254478691	0.233873706	0.243980956	0.24553814	0.245130435	0.235916856	0.230997473	0.223118347	0.232438856	0.232928245	0.237076176	0.238866278	0.237280703	0.237367897	0.230007557	0.237504193	0.238246731	0.200694496	0.243337036	0.2375508	0.236142682	0.232545799	0.235855622	0.23631563	0.227073686	0.243207847
Ribosome	2.523344588	2.502704447	2.383109727	2.530124226	2.506131585	2.464932003	2.436183705	2.558193722	2.480736503	2.423261202	2.47544513	2.542312979	2.501157368	2.581976179	2.53347906	2.524544977	2.516257761	2.47771969	2.424885951	2.532752747	2.390493273	2.488940679	2.513970858	2.449082999	2.379711478	2.446788306	2.543256191	3.519265228	3.497090393	3.498574208	3.446087707	3.449857372	3.42802564	4.523385563	4.52127013	3.514239861	3.413342616	3.404642954	3.42051305	3.447080566	3.511859801	2.521728678	2.525406847	2.457752168	2.48090381	2.477005618
Ribosome Biogenesis	1.467497132	1.450554586	1.413478784	1.474319404	1.460040466	1.457957053	1.436343493	1.454878503	1.466512414	1.436588243	1.451713	1.486595467	1.46364082	1.473711949	1.487792761	1.487039105	1.457298435	1.470559355	1.432841048	1.466511734	1.413859623	1.468085515	1.455413224	1.438801595	1.418929514	1.444198634	1.490221283	1.483729858	1.476714686	1.468136672	1.47266648	1.438070488	1.443008436	1.472887809	1.449372689	1.464988054	1.441128722	1.491182451	1.432339461	1.446801139	1.468322852	1.481079058	1.461033742	1.462015111	1.470872706	1.443505953
Ribosome biogenesis in eukaryotes	0.051885548	0.053390393	0.047399812	0.050473878	0.050172561	0.051911715	0.047700444	0.057608432	0.048150977	0.048052454	0.04840881	0.051330527	0.050666144	0.051253246	0.050151828	0.050564434	0.05073068	0.048891748	0.048019394	0.050039845	0.04710609	0.051503287	0.05020351	0.050227601	0.047597186	0.04857637	0.050842403	0.051308758	0.049413225	0.049384004	0.048475459	0.050757736	0.047218768	0.050403768	0.056626403	0.052180623	0.048031332	0.052100961	0.048102154	0.048260575	0.052451108	0.050736477	0.050502115	0.047617259	0.049680412	0.050764352
Salivary secretion	0	0	0	0	0	0	0	0	0	0	0	0	0	0	0	0	0	0	0	0	0	0	0	0	0	0	0	0	0	0	0	0	0	0	0	0	0	0	0	0	0	0	0	0	0	0
Secondary bile acid biosynthesis	0.021741288	0.023300731	0.028749214	0.024336168	0.025083573	0.024160107	0.024145033	0.019217643	0.024304343	0.024514168	0.023705616	0.022298758	0.023000505	0.021212404	0.02127575	0.023361729	0.020997135	0.022672332	0.023435813	0.028411957	0.028493467	0.023086246	0.026895163	0.024885966	0.027044416	0.025328931	0.022946887	0.026218124	0.019999508	0.018391359	0.021147773	0.018858896	0.021081564	0.020121896	0.021248853	0.024302039	0.025400918	0.028038306	0.023708411	0.022620713	0.02066444	0.020796798	0.021782506	0.020703156	0.021737593	0.029913985
Secretion system	1.256141639	1.266865346	1.359097886	1.242989928	1.245124286	1.268341593	1.304044042	1.259406425	1.329317439	1.323731616	1.286429992	1.231707065	1.287805359	1.267082207	1.314650037	1.274256588	1.290173827	1.311617365	1.347815491	1.22225324	1.362760238	1.306559807	1.240013592	1.339017175	1.35037306	1.302798782	1.255440964	1.274527059	1.301710461	1.309001989	1.396041237	1.337545268	1.336439984	1.304682339	1.300621416	1.242503301	1.329175911	1.308307224	1.342458372	1.313987738	1.289415032	1.30974284	1.309258769	1.356401775	1.300227712	1.264673614
Selenocompound metabolism	0.347556086	0.355684131	0.363416758	0.351747919	0.353709783	0.354248068	0.358614175	0.341693036	0.345753308	0.35289026	0.355991142	0.352736859	0.350501362	0.348039057	0.344832596	0.3495794	0.345457224	0.346097498	0.351798779	0.357900985	0.364197597	0.345705997	0.356614134	0.353011096	0.361259438	0.353878363	0.34731999	0.353106431	0.340278728	0.344362717	0.341425979	0.350323481	0.354504688	0.346383149	0.346227482	0.355140222	0.354696755	0.354573086	0.353467656	0.351778737	0.350688304	0.343539975	0.342692923	0.345037467	0.345271525	0.358666754
Sesquiterpenoid biosynthesis	0	0	0	0	0	0	0	0	0	0	0	0	0	0	0	0	0	0	0	0	0	0	0	0	0	0	0	0	0	0	0	0	0	0	0	0	0	0	0	0	0	0	0	0	0	0
Shigellosis	0	0	0	0	0	0	0	0	0	0	0	0	0	0	0	0	0	0	0	0	0	0	0	0	0	0	0	0	0	0	0	0	0	0	0	0	0	0	0	0	0	0	0	0	0	0
Signal transduction mechanisms	0.491575313	0.488559874	0.503463037	0.484093364	0.495568433	0.469570212	0.495601123	0.472993204	0.500203909	0.507514658	0.487894647	0.498404728	0.498304057	0.470530289	0.495081269	0.488334676	0.486326832	0.498924243	0.510153339	0.477436167	0.507438564	0.493012783	0.479131909	0.504188887	0.50291773	0.486952244	0.473081779	0.487715639	0.500158254	0.504676055	0.503034464	0.509126465	0.50549196	0.489407312	0.487365629	0.485245414	0.510966534	0.473961238	0.507365847	0.499279777	0.495567069	0.488785007	0.481488132	0.50056236	0.484576398	0.494719892
Small cell lung cancer	3.84E-05	3.62E-05	0.000103109	3.51E-05	3.79E-05	9.85E-06	5.31E-05	3.06E-05	3.92E-05	7.81E-05	5.25E-05	1.16E-05	8.92E-05	0.000187839	1.55E-05	6.95E-05	6.87E-05	6.65E-05	4.27E-05	6.41E-05	5.12E-05	2.08E-05	2.98E-05	3.70E-05	3.08E-05	0.000117007	1.78E-05	4.08E-05	1.99E-05	1.63E-05	6.14E-05	4.90E-06	5.90E-05	6.94E-05	3.26E-05	1.03E-05	3.89E-05	4.74E-05	0.000105436	0.000112437	3.45E-05	5.54E-05	8.86E-05	4.84E-05	4.63E-05	8.99E-06
Sphingolipid metabolism	0.18189159	0.199342074	0.241535858	0.195912287	0.205174093	0.181737806	0.211409073	0.165494224	0.207433677	0.209714358	0.196063555	0.176481225	0.180689405	0.1904152	0.180174321	0.185920951	0.188127465	0.19293236	0.212315653	0.219903102	0.246611558	0.187139531	0.217294329	0.218454789	0.219662737	0.207576534	0.194697616	0.193259131	0.172198722	0.175679302	0.184187844	0.184598542	0.191091423	0.179088219	0.175297225	0.195416921	0.205367117	0.183264253	0.213299549	0.19344624	0.179885269	0.190120812	0.183552812	0.186506984	0.188280086	0.23828734
Spliceosome	0	0	0	0	0	0	0	0	0	0	0	0	0	0	0	0	0	0	0	0	0	0	0	0	0	0	0	0	0	0	0	0	0	0	0	0	0	0	0	0	0	0	0	0	0	0
Sporulation	1.03579609	0.965694473	0.832865956	1.011204587	1.012803398	1.001063015	0.912122104	0.968293892	1.005239917	0.921010008	1.000636875	1.022254913	1.043028697	0.962293108	1.061243706	1.045427886	0.989685944	1.029361335	0.940005653	0.937813416	0.814211215	1.057401019	0.94497115	0.931948089	0.903767581	0.9304949	0.966362528	1.029323964	1.105984745	1.056976278	1.038570165	0.917453185	1.015882188	1.045471781	0.966713525	1.047999759	0.981441506	1.002983826	0.896599669	1.014034253	1.006338659	0.994185765	0.998559178	1.047616018	0.952338719	0.916454512
Staphylococcus aureus infection	0.00587632	0.008998439	0.002984096	0.008648281	0.004229333	0.007596836	0.006621458	0.006655256	0.00256317	0.005158236	0.008807568	0.007589098	0.007153731	0.009291328	0.003319327	0.007208148	0.007054351	0.004199699	0.005391839	0.003271939	0.001905632	0.005127965	0.005576844	0.004334632	0.006516281	0.00478497	0.004859411	0.003870219	0.005136315	0.007104518	0.003713617	0.007260209	0.007619526	0.006273463	0.010077974	0.005557244	0.006129533	0.005104775	0.005154639	0.009211527	0.007769001	0.005140159	0.006281769	0.003986266	0.007185811	0.003860014
Starch and sucrose metabolism	0.978635022	0.959029729	0.949736972	0.984580329	0.990205439	0.992668068	0.954551324	0.925166831	0.976038089	0.932129492	0.964960317	0.971491254	0.966244091	0.944233718	0.976425073	0.982146535	0.958785256	0.967012422	0.941233498	1.01573146	0.932223888	0.990721867	0.980946558	0.952851006	0.95480152	0.964611671	0.972607793	1.023073991	0.975339862	0.959870337	0.965540422	0.900893437	0.949693291	0.962018513	0.93780504	1.007308212	0.96836628	1.078184366	0.92550665	0.958935827	0.946624523	0.950970355	0.954572037	0.965744721	0.947098636	0.987058168
Steroid biosynthesis	0.002373024	0.007104576	0.022320065	0.001854142	0.004879166	0.001261213	0.013537728	0.004399756	0.008212606	0.015608543	0.005493245	0.001822078	0.00406462	0.002119899	0.00301945	0.000675961	0.00651655	0.006248185	0.016570561	0.004713086	0.023692412	0.002912435	0.005404057	0.015532044	0.017374697	0.010635318	0.001671352	0.000948272	0.002558209	0.005860684	0.003241147	0.017584315	0.010104725	0.003076286	0.00806424	0.000472084	0.013963565	0.001594056	0.018386832	0.00837033	0.005880798	0.004822062	0.005286959	0.006619562	0.00809948	0.012550663
Steroid hormone biosynthesis	0.007396153	0.01681192	0.042887278	0.00731137	0.012644677	0.003552088	0.025707532	0.009263961	0.017595638	0.028467886	0.013742957	0.005327408	0.010064524	0.007211681	0.00832934	0.003853611	0.013456475	0.01364449	0.030813556	0.013157143	0.046935436	0.008477265	0.015503149	0.029643883	0.032877042	0.022354491	0.006911426	0.005573932	0.005937887	0.011428062	0.008622584	0.030281102	0.020511083	0.008284881	0.01564016	0.005639346	0.025517512	0.005161705	0.034070407	0.016719838	0.012697648	0.010596005	0.011943626	0.014679869	0.015658479	0.027015605
Stilbenoid, diarylheptanoid and gingerol biosynthesis	0.000227701	0.000413959	0.000849133	0.000596131	0.000314086	0.00032023	0.000518868	0.000492261	0.000588483	0.000462847	0.000774436	0.000885009	0.000464153	0.000999572	0.000522199	0.000391679	0.000686555	0.000580102	0.000443092	0.000597809	0.000585911	0.000733309	0.000363448	0.000446416	0.000868427	0.000769783	0.000689953	0.000333483	0.000395101	0.000559454	0.000538616	0.000441201	0.000911458	0.000730489	0.000692948	0.000282224	0.000327575	0.000199257	0.000784911	0.000607994	0.000496775	0.000650653	0.000794077	0.001349943	0.000532759	0.000287591
Streptomycin biosynthesis	0.307280522	0.313817328	0.333448431	0.312837228	0.312835257	0.300597258	0.315182597	0.310613852	0.321377039	0.321210326	0.30831739	0.304778621	0.311394473	0.320648088	0.316695869	0.310228344	0.310946402	0.311502855	0.314781939	0.327081778	0.333963462	0.313773231	0.323170946	0.323543003	0.321342595	0.317212071	0.311478119	0.316073927	0.301314365	0.300508071	0.305532406	0.302570815	0.306597408	0.312227626	0.307952573	0.314099744	0.312850477	0.290592612	0.319072156	0.308153076	0.305010348	0.317586149	0.316857377	0.313652814	0.306652939	0.328680871
Styrene degradation	0.018227018	0.019321548	0.025389074	0.015135588	0.022072677	0.018356558	0.023083713	0.017768672	0.018412975	0.024023439	0.017096658	0.015085645	0.018469109	0.015872406	0.016007223	0.014909054	0.018422554	0.017614565	0.02413515	0.017902255	0.026337543	0.016179615	0.020305431	0.023144249	0.024309795	0.021030464	0.0160652	0.014101571	0.016366852	0.019048581	0.016243531	0.024094483	0.020727472	0.016263677	0.018746799	0.017816022	0.022080754	0.014778227	0.023652764	0.019564085	0.017619396	0.016095228	0.016495547	0.01769454	0.016911878	0.024202603
Sulfur metabolism	0.245381636	0.262238006	0.314737181	0.244409289	0.260139176	0.246640999	0.28014724	0.246389099	0.266295042	0.281701027	0.256830525	0.24126042	0.248377128	0.238964904	0.244668538	0.23788153	0.253544697	0.257559383	0.285831503	0.26602516	0.31958305	0.251457531	0.263327122	0.28663387	0.296761802	0.273476095	0.239717053	0.251174031	0.241207827	0.249206716	0.250839237	0.279829349	0.267030953	0.246036028	0.254153769	0.252349167	0.281642049	0.248492455	0.290185676	0.261799771	0.253279103	0.247277065	0.24777268	0.25750307	0.25181223	0.284450232
Sulfur relay system	0.280636814	0.283944994	0.296050192	0.263441645	0.284172184	0.275338516	0.283337097	0.305919296	0.268348193	0.284299662	0.270619423	0.256959208	0.2762814	0.275365443	0.259310803	0.259796575	0.286670967	0.265251781	0.296636534	0.267509009	0.298649538	0.269233784	0.277376479	0.290961562	0.293762342	0.281758957	0.256412727	0.254851419	0.276116008	0.27612567	0.276801483	0.309713371	0.282794585	0.269051588	0.29689331	0.269072213	0.293357008	0.257207576	0.288044743	0.284528757	0.273189181	0.259355113	0.289832193	0.273090973	0.276795277	0.299620672
Synthesis and degradation of ketone bodies	0.03792723	0.03676993	0.033595337	0.034917491	0.036807652	0.040043506	0.037364365	0.046628511	0.03155576	0.036330711	0.037376379	0.037806663	0.036846436	0.038104507	0.031905869	0.033633814	0.041193289	0.033803045	0.03767347	0.034464776	0.03223647	0.035521302	0.034622905	0.035310824	0.036239886	0.037651613	0.035776445	0.030607851	0.039547066	0.039960197	0.033899748	0.044512289	0.036648479	0.036773967	0.040981592	0.034734058	0.037532286	0.037531479	0.036313846	0.038357766	0.036979802	0.033853236	0.040589437	0.035019812	0.038708667	0.032160792
Systemic lupus erythematosus	0.000776377	0.00233887	0.007375326	0.000613664	0.001613753	0.000399056	0.004504714	0.001412817	0.002733176	0.005191695	0.001726073	0.000601575	0.001342636	0.000697688	0.001003037	0.000221109	0.002111156	0.0020787	0.005498608	0.001558574	0.007878509	0.000946541	0.00178745	0.005165012	0.005727922	0.003522526	0.000553152	0.000315334	0.000818627	0.001944509	0.001072508	0.005838561	0.003278626	0.000992848	0.002660176	0.000148809	0.004647119	0.000521864	0.006097704	0.002698494	0.0019549	0.001602534	0.001623577	0.002182306	0.002666368	0.004174567
TGF-beta signaling pathway	0	0	0	0	0	0	0	0	0	0	0	0	0	0	0	0	0	0	0	0	0	0	0	0	0	0	0	0	0	0	0	0	0	0	0	0	0	0	0	0	0	0	0	0	0	0
Taurine and hypotaurine metabolism	0.105935624	0.10893855	0.116682993	0.111643046	0.108002326	0.10172962	0.113372575	0.102571043	0.113230645	0.114490533	0.110914979	0.111088886	0.110455393	0.113703045	0.110018634	0.11024487	0.109454003	0.111409857	0.114515176	0.109868818	0.117074078	0.107994118	0.111644122	0.11371353	0.113782403	0.111144311	0.113812515	0.105743636	0.108274768	0.109701795	0.10974069	0.110471854	0.111433932	0.109936081	0.106806995	0.10643944	0.111664102	0.100164596	0.115554706	0.10992617	0.110670321	0.112963003	0.108865297	0.111128125	0.111328596	0.109509363
Terpenoid backbone biosynthesis	0.623869333	0.619096747	0.601907868	0.623079532	0.625730081	0.606938946	0.61062464	0.623530483	0.622052559	0.607779612	0.614245841	0.63094207	0.619269771	0.627422915	0.624819395	0.622339271	0.617641884	0.619537181	0.608807969	0.626680338	0.608118516	0.617940629	0.623355285	0.611874642	0.599374708	0.610837999	0.625174793	0.622612959	0.622599814	0.620727377	0.611423889	0.609764437	0.610401427	0.624262341	0.609910448	0.622873155	0.605824389	0.593164365	0.608458276	0.609855585	0.622791941	0.623740083	0.617883399	0.614971512	0.614083139	0.61677093
Tetracycline biosynthesis	0.139404862	0.139954446	0.130487468	0.140309929	0.13797048	0.135708466	0.144056519	0.140625314	0.128648896	0.140181337	0.140901401	0.140733799	0.137058987	0.134834946	0.125477806	0.131465002	0.147019994	0.133804223	0.144202319	0.130439865	0.125458859	0.133072261	0.129727157	0.134926393	0.138363196	0.137076752	0.126410106	0.128204971	0.141716243	0.147570831	0.130472689	0.153170317	0.14269235	0.134716133	0.149644199	0.130623458	0.141956431	0.122400728	0.142935797	0.145522977	0.138623086	0.127891876	0.138541341	0.132690886	0.139487606	0.133846774
Thiamine metabolism	0.540692791	0.536418737	0.525704254	0.542053945	0.538072959	0.527290403	0.524887662	0.541142138	0.543477017	0.526720025	0.53755043	0.527436497	0.539259693	0.545370762	0.540983117	0.546688459	0.532177251	0.540546583	0.52931305	0.528676968	0.529413063	0.542836219	0.540548689	0.533795762	0.528182178	0.526796199	0.534029615	0.549877344	0.546856935	0.537118933	0.54208414	0.522725264	0.535688104	0.541596149	0.532081699	0.541710709	0.535151539	0.511454763	0.523863621	0.538178908	0.536771755	0.540220333	0.540669007	0.543303481	0.52588709	0.539831278
Tight junction	0	0	0	0	0	0	0	0	0	0	0	0	0	0	0	0	0	0	0	0	0	0	0	0	0	0	0	0	0	0	0	0	0	0	0	0	0	0	0	0	0	0	0	0	0	0
Toluene degradation	0.059108868	0.068044551	0.088255236	0.06299701	0.063331689	0.058060128	0.074133211	0.067439744	0.068466714	0.076866081	0.064888544	0.063784283	0.061446565	0.069151631	0.061030122	0.058467496	0.066149557	0.063605801	0.074508802	0.072388307	0.091311068	0.059569691	0.070884306	0.075941634	0.07680343	0.073640496	0.06789495	0.057163995	0.054020843	0.058612273	0.065002472	0.07463652	0.064969248	0.062135324	0.066202106	0.059128461	0.068074461	0.053922739	0.080301075	0.062894077	0.064424294	0.068070355	0.066383654	0.063235429	0.070059083	0.072356166
Toxoplasmosis	3.84E-05	3.62E-05	0.000103109	3.51E-05	3.79E-05	9.85E-06	5.31E-05	3.06E-05	3.92E-05	7.81E-05	5.25E-05	1.16E-05	8.92E-05	0.000187839	1.55E-05	6.95E-05	6.87E-05	6.65E-05	4.27E-05	6.41E-05	5.12E-05	2.08E-05	2.98E-05	3.70E-05	3.08E-05	0.000117007	1.78E-05	4.08E-05	1.99E-05	1.63E-05	6.14E-05	4.90E-06	5.90E-05	6.94E-05	3.26E-05	1.03E-05	3.89E-05	4.74E-05	0.000105436	0.000112437	3.45E-05	5.54E-05	8.86E-05	4.84E-05	4.63E-05	8.99E-06
Transcription factors	1.763773956	1.703519906	1.587017291	1.714038545	1.74536069	1.765367816	1.688601599	1.705578362	1.682537941	1.673292723	1.729085767	1.751057007	1.751628326	1.649576326	1.72948321	1.73444095	1.715603246	1.728215421	1.687511995	1.654666889	1.577317357	1.741994796	1.667541822	1.660228636	1.666498935	1.677960098	1.681665413	1.736169764	1.800927862	1.788236483	1.747667851	1.714845746	1.745376416	1.730668254	1.715715831	1.752327846	1.726779397	1.795300818	1.656838635	1.747983104	1.734324901	1.674913413	1.692207557	1.726522144	1.685589989	1.656939117
Transcription machinery	1.136884162	1.148271198	1.180925539	1.132381344	1.14963667	1.070060222	1.13735782	1.105848833	1.177449624	1.164266842	1.138532415	1.145039802	1.15367552	1.132777236	1.16700202	1.131628748	1.134337324	1.165630993	1.176814133	1.12921916	1.202158109	1.151363443	1.14204942	1.17297812	1.163562728	1.139179922	1.132908869	1.102386255	1.147117901	1.148140061	1.138445674	1.156133178	1.168934995	1.152318715	1.115753139	1.141036132	1.153518152	1.062931718	1.18295744	1.157891493	1.158174567	1.165105083	1.124687531	1.170194441	1.137810883	1.144415528
Transcription related proteins	0.00506428	0.007808306	0.008636895	0.003681985	0.004018137	0.005532586	0.006686317	0.009202776	0.003648594	0.007182495	0.0041347	0.00359788	0.005152889	0.004119044	0.002719573	0.00274175	0.005149161	0.003692109	0.007415113	0.003063773	0.008913808	0.004457065	0.004379252	0.007975352	0.008240817	0.005228364	0.002498106	0.002937827	0.002956152	0.004328976	0.003118304	0.010083896	0.004990068	0.003593288	0.010859285	0.004146125	0.006840204	0.003586626	0.007887183	0.005376167	0.006483367	0.00387982	0.004454506	0.003229571	0.005229788	0.00711339
Translation factors	0.57992587	0.578187225	0.562320079	0.581595835	0.579998049	0.565018401	0.567423014	0.589075001	0.57562126	0.565498807	0.570700227	0.581306364	0.57591732	0.595396345	0.581683653	0.577283606	0.579223421	0.572331356	0.565198138	0.587203571	0.567337988	0.573021525	0.584371003	0.573054941	0.555041822	0.569602277	0.585276473	0.575299192	0.573678333	0.574243841	0.567885746	0.567840528	0.561195812	0.580430405	0.576867528	0.578882154	0.560991074	0.550196017	0.565127092	0.562411221	0.57622393	0.580551181	0.582932204	0.56829558	0.573614052	0.580368166
Translation proteins	0.984094348	0.977269808	0.947037942	0.977979056	0.980766607	0.963064053	0.963991177	0.994761955	0.969120146	0.962108602	0.96683734	0.985084531	0.976452843	0.986302973	0.97938765	0.975551174	0.980200045	0.96988272	0.962993036	0.979393191	0.950586218	0.970719682	0.972891117	0.96546631	0.950028252	0.961563331	0.972042745	0.969092831	0.98226408	0.980010668	0.966943659	0.975441717	0.962827466	0.980504524	0.983014079	0.9751193	0.962159017	0.942775003	0.961814639	0.966581561	0.978958564	0.974695092	0.981626741	0.965196875	0.972755996	0.973366128
Transporters	6.504979523	6.325607715	5.948400497	6.444613455	6.335621993	6.859450595	6.409536315	6.406219486	6.211600266	6.303922038	6.503365252	6.675849166	6.471868922	6.081714177	6.391152514	6.585215222	6.366588809	6.475929833	6.202157109	6.159304449	5.798719279	6.494625336	6.152938863	6.108481162	6.251983986	6.395595168	6.426775936	6.65240947	6.660893642	6.676014431	6.417361698	6.434001389	6.527691404	6.412058363	6.477598226	6.471952056	6.470566027	7.338094437	6.182020086	6.460495582	6.473553703	6.296063221	6.285305245	6.426056847	6.482332428	6.014193977
Tropane, piperidine and pyridine alkaloid biosynthesis	0.120684036	0.123701371	0.11930924	0.123881263	0.122656071	0.121598648	0.119298279	0.119858578	0.119488179	0.118812299	0.124100079	0.129107209	0.122436844	0.123262715	0.119992127	0.121445612	0.121880645	0.119990537	0.119848292	0.124280294	0.120077581	0.120829634	0.122630981	0.118217013	0.122189515	0.119396382	0.121693445	0.116222265	0.119323388	0.119712213	0.120168111	0.121413642	0.121741931	0.121706219	0.120103224	0.122192662	0.118954026	0.117125162	0.12141225	0.124705425	0.12393834	0.122749307	0.11913221	0.119233834	0.122995244	0.118424692
Tryptophan metabolism	0.129781084	0.133884768	0.153244231	0.126090454	0.126961218	0.135683833	0.146332461	0.154884193	0.131460537	0.15065395	0.131457221	0.124867263	0.13186414	0.143354792	0.125803534	0.127497677	0.140623592	0.130365909	0.147213207	0.126463365	0.153889754	0.125317904	0.131979344	0.143658108	0.150983102	0.142982525	0.13399959	0.119287134	0.129721086	0.131661708	0.135745458	0.160185414	0.136987541	0.131572971	0.147346774	0.117923385	0.142606029	0.11876666	0.152053065	0.138214554	0.134191214	0.13614071	0.146319753	0.133523249	0.146207575	0.137172048
Tuberculosis	0.156408332	0.159819315	0.170809151	0.158000991	0.158272361	0.152995949	0.163679149	0.159548157	0.161054687	0.164879528	0.15889063	0.15774564	0.157919666	0.160434735	0.156845965	0.156027035	0.162724936	0.159612733	0.167547378	0.160858753	0.17009616	0.15798918	0.158928131	0.165518622	0.167489373	0.163046142	0.157737544	0.15380377	0.158111519	0.159373673	0.154460009	0.168171154	0.161557562	0.158611366	0.160987152	0.154920365	0.165147608	0.156644467	0.168972582	0.163104834	0.160221278	0.160636591	0.160840439	0.159756327	0.163824651	0.161626293
Two-component system	1.5050979	1.506087219	1.64669314	1.490327272	1.479822481	1.590423808	1.576431854	1.510298182	1.573341673	1.584230899	1.565640403	1.480961488	1.542987447	1.486169707	1.55019301	1.523875838	1.534982114	1.575509531	1.595140726	1.473781523	1.632808228	1.582726225	1.487116627	1.584173664	1.653909824	1.590038593	1.526265383	1.514512391	1.580703033	1.565899835	1.636779058	1.598451992	1.612152738	1.552884114	1.52070447	1.506772577	1.618829659	1.719189388	1.609155295	1.586377434	1.539497299	1.556501792	1.549344548	1.634614055	1.58846315	1.479099866
Type I diabetes mellitus	0.052659182	0.052308925	0.051979065	0.056720103	0.052620267	0.052606368	0.053537704	0.052983404	0.055081998	0.053612196	0.054847129	0.054916839	0.054662583	0.059887137	0.054887815	0.055864729	0.055479351	0.054130797	0.053299125	0.055457492	0.050951485	0.05400486	0.054833005	0.053565313	0.05240125	0.053650778	0.056760535	0.054008383	0.05423687	0.053609779	0.054438035	0.050630278	0.052215394	0.055398875	0.05299889	0.052662969	0.052156552	0.049439457	0.053274366	0.053944903	0.053175571	0.056770681	0.056695325	0.053586064	0.055370894	0.051658582
Type II diabetes mellitus	0.049416506	0.049292197	0.046720506	0.049509549	0.049631033	0.051438761	0.047794783	0.049879658	0.048157516	0.047567301	0.048356306	0.049751393	0.048515829	0.049334603	0.050053593	0.049275685	0.04944339	0.048281432	0.047544271	0.050306724	0.046673767	0.048622057	0.049125082	0.047928442	0.047418573	0.048145292	0.049926431	0.049931722	0.049103398	0.04882455	0.04845656	0.048556633	0.047454829	0.049187143	0.049836443	0.049029979	0.047503881	0.04978104	0.047604263	0.048210603	0.04910478	0.048909828	0.049350851	0.04791691	0.049034409	0.04971734
Tyrosine metabolism	0.310188505	0.319793865	0.321590897	0.311798382	0.315597049	0.296848106	0.319133067	0.302779394	0.305913017	0.319816208	0.314060029	0.311424866	0.310982766	0.307942113	0.302674039	0.303045465	0.314756781	0.305816644	0.325229293	0.310722084	0.324958639	0.302295118	0.31295269	0.317087316	0.321619753	0.310333293	0.301176406	0.302328524	0.302013609	0.311811207	0.305088284	0.324949516	0.316118537	0.305547763	0.320932557	0.305720262	0.315454418	0.283077777	0.324411307	0.319650828	0.314166178	0.303481437	0.305926273	0.303171085	0.305857661	0.319594784
Ubiquinone and other terpenoid-quinone biosynthesis	0.109891578	0.137289583	0.199976867	0.117130957	0.127318626	0.101975951	0.151786467	0.1261356	0.138143087	0.156141198	0.125970539	0.102157814	0.114320716	0.13614982	0.111843747	0.103756905	0.128328539	0.119597759	0.157473715	0.148576974	0.209630917	0.111483839	0.148215347	0.163767652	0.166701014	0.147447265	0.119885292	0.109362041	0.092183634	0.102575551	0.125653491	0.145978739	0.127013961	0.114555654	0.127111765	0.114203161	0.140568403	0.087359961	0.167297324	0.124776219	0.118742907	0.125720622	0.13141236	0.120520215	0.128299669	0.170910098
Ubiquitin system	0.004101353	0.007239112	0.012858298	0.004589331	0.005924315	0.001611002	0.007482307	0.003223336	0.006257535	0.007349789	0.006031412	0.002718655	0.004455348	0.004078792	0.004156914	0.003550376	0.004525541	0.004882528	0.008509496	0.006367737	0.015017519	0.004306243	0.008019692	0.008669263	0.009349447	0.007851784	0.004936733	0.005229106	0.002279648	0.003302406	0.005074332	0.006701355	0.006721183	0.003953388	0.004799478	0.004767017	0.006768026	0.002808575	0.009067479	0.005084663	0.004859651	0.004371424	0.004655239	0.005445172	0.004563196	0.010213984
VEGF signaling pathway	0	0	0	0	0	0	0	0	0	0	0	0	0	0	0	0	0	0	0	0	0	0	0	0	0	0	0	0	0	0	0	0	0	0	0	0	0	0	0	0	0	0	0	0	0	0
Valine, leucine and isoleucine biosynthesis	0.806871992	0.804524616	0.820790073	0.80144979	0.812600531	0.807003751	0.804268394	0.836952007	0.811367501	0.818514465	0.790456271	0.795877685	0.801333279	0.805762743	0.804471516	0.803199988	0.818459171	0.805061151	0.823862249	0.803519816	0.820821199	0.805428612	0.805085319	0.823464337	0.807827963	0.813567981	0.804709656	0.825413878	0.811230764	0.812837679	0.81028919	0.831070911	0.826706057	0.83138544	0.823198892	0.823905935	0.815466633	0.812531285	0.819060426	0.822294053	0.826589309	0.810089517	0.823682174	0.824060337	0.817066857	0.826460913
Valine, leucine and isoleucine degradation	0.187136932	0.193168907	0.212635013	0.183349704	0.185901115	0.196379699	0.203667333	0.224390321	0.182364306	0.206150993	0.192499837	0.185383375	0.188805533	0.206200395	0.176715395	0.177165041	0.206195299	0.182496561	0.20510874	0.192291782	0.208402211	0.182562848	0.192156825	0.199224198	0.210060769	0.204497403	0.188535621	0.169672574	0.18601305	0.189030146	0.183257077	0.219786781	0.192953682	0.190662874	0.208758704	0.179099251	0.197444251	0.166877737	0.209152407	0.197931238	0.190365831	0.189260504	0.208845197	0.187959837	0.200358529	0.187087107
Various types of N-glycan biosynthesis	0.002430635	0.001966306	0.00077635	0.001043229	0.001267175	0.002773683	0.00110849	0.007089113	0.000235393	0.0008532	0.001030394	0.000948637	0.00123512	0.002576079	0.00088412	0.000934975	0.003066612	0.000459248	0.001153106	0.001505199	0.000580222	0.001222182	0.001328671	0.001496535	0.000708291	0.001631939	0.00128474	0.001161519	0.001907287	0.001471961	0.000755953	0.003573729	0.000504908	0.001741343	0.004232098	0.001287967	0.001349164	0.001181309	0.000907919	0.00114103	0.001660515	0.001082012	0.00390249	0.000596275	0.002280311	0.001509854
Vascular smooth muscle contraction	0	0	0	0	0	0	0	0	0	0	0	0	0	0	0	0	0	0	0	0	0	0	0	0	0	0	0	0	0	0	0	0	0	0	0	0	0	0	0	0	0	0	0	0	0	0
Vasopressin-regulated water reabsorption	1.65E-05	1.03E-05	0	0	1.08E-05	9.85E-06	0	5.01E-05	0	0	1.31E-05	5.78E-06	0	1.34E-05	5.17E-06	0	3.43E-05	0	5.34E-06	0	0	0	1.19E-05	1.85E-05	0	6.16E-06	0	0	1.14E-05	2.17E-05	9.45E-06	2.94E-05	1.31E-05	1.03E-05	6.05E-05	1.54E-05	0	9.49E-06	0	0	4.60E-06	0	2.36E-05	1.82E-05	2.57E-06	4.49E-06
Vibrio cholerae infection	0.000496552	0.000755476	0.000157696	0.000241082	0.000254518	0.000537001	9.43E-05	0.001215356	6.54E-05	0.000172871	9.19E-05	0.000237159	0.000382861	0.00027505	0.00018096	0.000151617	0.00030895	0.000157111	0.000144138	0.000149452	0.000125146	0.000499275	0.000268117	0.000427912	0.000190931	0.000166273	0.000154645	0.000186025	0.000193287	0.000195537	7.09E-05	0.000455908	6.56E-05	0.000285508	0.001139411	0.000559316	0.000161011	0.000341583	0.000169869	0.000141588	0.000538172	0.000233753	0.00027158	5.75E-05	0.000205897	0.000413412
Vibrio cholerae pathogenic cycle	0.063989342	0.066280049	0.064158057	0.066841178	0.066965341	0.069243538	0.064428028	0.057939387	0.063255371	0.063315256	0.068649153	0.06805315	0.067008539	0.065904697	0.063925485	0.066136814	0.064284417	0.06371457	0.062486604	0.068726725	0.062163428	0.067360454	0.068447416	0.060990162	0.067355438	0.066355272	0.066907603	0.064545995	0.062002455	0.062256869	0.067482941	0.058238546	0.06701511	0.065175601	0.060816645	0.069493773	0.061717291	0.073573275	0.062561502	0.067878796	0.064256403	0.065342432	0.062197777	0.065302718	0.064481844	0.063049892
Viral myocarditis	3.84E-05	3.62E-05	0.000103109	3.51E-05	3.79E-05	9.85E-06	5.31E-05	3.06E-05	3.92E-05	7.81E-05	5.25E-05	1.16E-05	8.92E-05	0.000187839	1.55E-05	6.95E-05	6.87E-05	6.65E-05	4.27E-05	6.41E-05	5.12E-05	2.08E-05	2.98E-05	3.70E-05	3.08E-05	0.000117007	1.78E-05	4.08E-05	1.99E-05	1.63E-05	6.14E-05	4.90E-06	5.90E-05	6.94E-05	3.26E-05	1.03E-05	3.89E-05	4.74E-05	0.000105436	0.000112437	3.45E-05	5.54E-05	8.86E-05	4.84E-05	4.63E-05	8.99E-06
Vitamin B6 metabolism	0.188648535	0.190385031	0.191006384	0.197354397	0.192827257	0.185536225	0.186414984	0.180206428	0.198429888	0.189421579	0.192480148	0.193441007	0.192933089	0.19818369	0.199278548	0.196388876	0.190398817	0.194563898	0.190171746	0.19837129	0.191973955	0.194327004	0.1975013	0.190659022	0.189132296	0.190906119	0.200728757	0.195457397	0.188397869	0.186178562	0.195900384	0.177220679	0.188547209	0.194546814	0.184821771	0.194211055	0.183958168	0.185631616	0.190138818	0.191022592	0.192074643	0.200003509	0.191192482	0.192829922	0.190467744	0.189931565
Wnt signaling pathway	0	0	0	0	0	0	0	0	0	0	0	0	0	0	0	0	0	0	0	0	0	0	0	0	0	0	0	0	0	0	3.78E-05	0	0	0	0	0	0	0	0	0	0	0	0	0	0	0
Xylene degradation	0.054815478	0.051775952	0.03790772	0.053524666	0.052084154	0.056690529	0.047252331	0.050416417	0.049432562	0.046937159	0.051815015	0.054546639	0.053364527	0.049602945	0.057152403	0.05746303	0.051886381	0.053387541	0.048537224	0.045406823	0.037981809	0.053094724	0.047587875	0.046237612	0.045182836	0.046913639	0.053150177	0.057513358	0.05566094	0.05528814	0.053989188	0.049061563	0.052818661	0.054115374	0.054956817	0.052396139	0.047626027	0.055834658	0.045929005	0.053653399	0.05475329	0.053307761	0.051024612	0.052266389	0.049981536	0.047088577
Zeatin biosynthesis	0.051287492	0.052158865	0.051063214	0.052301721	0.053031828	0.049960777	0.050241716	0.04934568	0.051269936	0.048760665	0.05102089	0.053511236	0.050144299	0.05095807	0.051759789	0.051208808	0.050593369	0.050885849	0.049572884	0.055873824	0.052089176	0.051045619	0.053760535	0.050424209	0.048625748	0.051273689	0.053584372	0.052495232	0.049026651	0.049090698	0.05029447	0.048208574	0.049540035	0.051033943	0.048483102	0.053330044	0.048697585	0.055208421	0.049587042	0.048931034	0.051170074	0.051302786	0.049958954	0.049720869	0.051579813	0.053029134
alpha-Linolenic acid metabolism	0.000526729	0.000574368	0.000861263	0.000447098	0.000416976	0.000300523	0.000566037	0.000606287	0.000431554	0.000468424	0.000570982	0.000196669	0.000490377	0.000711105	0.000165449	0.000296918	0.000566408	0.000543846	0.000608584	0.000346943	0.000557469	0.000613692	0.00029195	0.000476486	0.000708291	0.000751308	0.000452038	0.00029038	0.000375204	0.000418232	0.003316742	0.000259818	0.000799985	0.000547867	0.000655743	0.000456689	0.000366439	0.000545585	0.000445173	0.000458078	0.00038868	0.000359064	0.0008295	0.001104774	0.000283109	0.000359489
beta-Alanine metabolism	0.164026698	0.167296454	0.178687892	0.175069621	0.165832091	0.171564352	0.172635511	0.172680677	0.1722424	0.172045294	0.17435966	0.166948578	0.171395848	0.189482713	0.164420442	0.168592335	0.174997104	0.166120756	0.172656279	0.176535236	0.174043947	0.168271115	0.176415349	0.172702915	0.178760446	0.173539821	0.170923974	0.163411259	0.163225094	0.161214981	0.173798221	0.163690512	0.168245959	0.171266323	0.168432855	0.166337602	0.169428288	0.145566726	0.173014287	0.173902977	0.165007332	0.17324962	0.18082225	0.169532818	0.172588149	0.168914934
beta-Lactam resistance	0.011385028	0.015502774	0.025358748	0.012799281	0.01367358	0.013543258	0.018502348	0.010921517	0.016157124	0.020309509	0.014195805	0.008832738	0.011040032	0.013021276	0.011312598	0.011832482	0.012163463	0.014587156	0.018951512	0.014528902	0.026633343	0.011904577	0.016843736	0.01918433	0.022172602	0.017317032	0.013424345	0.013672807	0.009266401	0.011075009	0.013040182	0.01652053	0.015704617	0.011178545	0.012514919	0.011699461	0.01744474	0.009293916	0.021101804	0.015707903	0.012550456	0.014507153	0.011760605	0.014931092	0.014016449	0.021097516
mRNA surveillance pathway	0.000993104	0.001510951	0.000315392	0.000482165	0.000519867	0.001078928	0.000188679	0.002430712	0.000130774	0.000345741	0.000183764	0.000474319	0.000765722	0.0005501	0.00036192	0.000303235	0.000617899	0.000314222	0.000288277	0.000298905	0.000250292	0.000998549	0.000536235	0.000855824	0.000388021	0.000332546	0.000309289	0.000372049	0.000386574	0.000391074	0.000141741	0.000911816	0.000131145	0.000571016	0.002278822	0.001118633	0.000322023	0.000683167	0.000339738	0.000283175	0.001076345	0.000467506	0.00054316	0.000115018	0.000411794	0.000826825
mTOR signaling pathway	0.000496552	0.000755476	0.000157696	0.000241082	0.000254518	0.000537001	9.43E-05	0.001215356	6.54E-05	0.000172871	9.19E-05	0.000237159	0.000382861	0.00027505	0.00018096	0.000151617	0.00030895	0.000157111	0.000144138	0.000149452	0.000125146	0.000499275	0.000268117	0.000427912	0.000190931	0.000166273	0.000154645	0.000186025	0.000193287	0.000195537	7.09E-05	0.000455908	6.56E-05	0.000285508	0.001139411	0.000559316	0.000161011	0.000341583	0.000169869	0.000141588	0.000538172	0.000233753	0.00027158	5.75E-05	0.000205897	0.000413412
p53 signaling pathway	3.84E-05	3.62E-05	0.000103109	3.51E-05	3.79E-05	9.85E-06	5.31E-05	3.06E-05	3.92E-05	7.81E-05	5.25E-05	1.16E-05	8.92E-05	0.000187839	1.55E-05	6.95E-05	6.87E-05	6.65E-05	4.27E-05	6.41E-05	5.12E-05	2.08E-05	2.98E-05	3.70E-05	3.08E-05	0.000117007	1.78E-05	4.08E-05	1.99E-05	1.63E-05	6.14E-05	9.80E-06	5.90E-05	6.94E-05	3.26E-05	1.03E-05	3.89E-05	4.74E-05	0.000105436	0.000112437	3.45E-05	5.54E-05	8.86E-05	4.84E-05	4.63E-05	8.99E-06
