# Supplementary material for: Longitudinal evaluation of fecal microbiota transplantation for ameliorating calf diarrhea and improving growth performance
Source: Nat Commun. 2021 Jan 8;12:161. doi: 10.1038/s41467-020-20389-5 (PMC7794225; doi:10.1038/s41467-020-20389-5)
Supplement: Supplementary file 8 — Source Data [file 41467_2020_20389_MOESM8_ESM.zip › Supplementary Figure 9.txt]

	CON	ABX	FMT	CON	ABX	FMT	CON	ABX	FMT	CON	ABX	FMT	CON	ABX	FMT	CON	ABX	FMT	CON	ABX	FMT	CON	ABX	FMT	CON	ABX	FMT	CON	ABX	FMT	CON	ABX	FMT		CON	ABX	FMT	CON	ABX	FMT	CON	ABX	FMT		CON	ABX	FMT	CON	ABX
Peak area	Alanine			Leucine			Valine			Isoleucine			Proline			Glutamic acid			Phenylalanine			Aspartic acid			Lysine			Trytophan			Asparagine				Fructose			Glyceric acid			myo-Inositol				Lactic acid			Citric acid
1	674350	634727	465610	328067	267920	643925	526208	783310	1042785	251305	396330	398059	135413	130083	218394	43557	33449	25759	106323	175927	74974	10737	3727	4701	153931	132647	100130	181426	272296	204320	20953	4298	3980		320270	252693	403249	8267	3824	6608	107201	117059	61246		2227570	1738732	1811888	73802	27889
2	989738	616169	470233	499366	535189	614753	851009	730539	479442	371469	346223	442532	172404	103225	218769	51062	30086	21486	229352	125833	70621	11840	5512	6928	291248	136857	88843	350979	268745	210272	26240	16028	8311		310341	371137	377109	13021	12615	10632	201344	82471	86096		1637623	1876697	1724294	114787	52418
3	466627	551642	673457	609607	434877	375023	796123	829964	646424	203150	258904	238205	148833	100754	101344	40938	25433	31930	141296	99455	142331	13381	6276	5345	171145	114736	115559	355001	235124	263577	19639	12194	8293		289012	521609	665338	13823	13893	12943	100721	63938	131931		2084510	1851692	1556623	72738	107548
4	723128	703664	723097	511712	367903	706725	697354	602238	979325	336794	291418	447985	172541	120682	208851	38502	54451	26115	120845	99362	120573	7266	13231	3686	150320	129841	193266	402946	253884	383163	12923	25498	11434		663991	433584	356424	18220	12760	16648	179695	99906	117602		1528054	1625083	1835381	81671	218577
5	774167	609497	422154	461599	242988	622858	702724	384185	1019831	343260	399754	437896	143911	126094	133735	86839	46857	30670	224188	149159	97788	9565	6532	4939	244801	146129	96290	303838	299695	173153	15935	10698	8272		482164	679358	282966	9408	15668	4859	143275	140035	89235		1628403	1565319	2050744	100085	87559
6	857939	677859	588997	408476	359377	355539	599372	492865	467381	239268	226778	379996	121428	122675	172675	61975	31990	40591	96772	105268	108182	10814	5136	5672	110463	99505	100883	226566	231345	250687	9173	9933	7296		258524	176433	659483	7484	7388	9430	109241	109063	119680		2159221	1746948	1534099	117465	79479
7	498179	689151	550535	309430	276666	640674	479442	536481	481532	381908	254796	388466	100938	90548	182184	27600	25439	21758	185986	101610	87990	3200	7209	7822	140460	152701	91803	310392	232319	241665	4847	16010	10044		379413	667750	397989	8063	17050	10047	59185	77950	63249		1515810	1755005	1928723	31418	262669
8	848717	934060	550535	309430	423403	661567	865204	625817	481532	276481	331494	342945	85115	145618	182184	35928	34595	28859	152788	156395	110568	10492	5780	7121	222291	190376	131381	542745	272717	178840	17442	9178	2507		905117	111410	298802	13983	16569	8018	93308	107532	107355		1530309	2015876	1928723	77929	70698
9	605586	469549	507360	507149	249952	518868	682239	903673	869944	311826	179845	332200	159541	139190	154499	28859	82504	28803	110568	140710	125426	4069	7661	6383	82736	95579	173918	254928	254115	403021	2507	18536	7887		99913	332698	638479	9344	10672	15580	116746	90892	77173		1903169	2258011	1807380	57572	88092
10	735744	881028	640510	354964	418550	668942	728530	527001	1272564	265291	262647	427905	86185	123721	150839	27544	34620	30086	109036	124818	125833	5378	3535	5512	115105	93130	193266	220927	221528	260438	9346	5379	11434		458798	216863	356424	12998	11105	12615	62817	112958	86234		1761039	1909817	1759854	64316	82458
11	628649	510618	824755	470357	282727	574849	964418	520930	802504	314333	198582	355899	150682	76974	213150	57412	48041	49128	143330	100548	155735	5996	10133	11996	152162	84716	173278	260438	261724	356830	10615	13570	27862		524917	628989	424706	10804	19993	11171	86234	128054	114751		1538310	1466934	1859952	49815	184185
12	689151	811745	578477	354964	351018	679188	536481	561481	852038	265291	298272	421605	86185	148714	218769	27544	59436	28339	74974	151241	158999	5378	14152	8333	100130	212660	217933	254115	250210	452713	3980	18459	19984		403249	184626	567944	12998	11673	11012	61246	212057	101411		1755005	1910640	1452942	40916	143482
13		753850	602307		560729	383733		789133	864344		342945	437896		82215	202436		34624	22323		114361	125712		7121	6294		209530	131381		312109	178840		16782	6908			276587	298802		8018	10658		100633	107355			2271159	2006329		96918
14		940822	422154		495811	423403		862511	964418		207718	331494		69573	145618		25184	34595		192586	124818		8095	5780		178012	93130		343599	181426		5325	5379			151357	216863		6745	16569		213113	112958			2046940	2050744		23911
15		628649	640510		470357	668942		384185	1272564		188827	427905		57256	123237		28339	60091		158999	159247		8333	7131		291248	182722		383163	357447		26240	16141			310341	298400		11012	15935		117602	134050			1538310	1759854		114787
16		435973	435973		564042	564042		451738	930956		339750	339750		172404	128306		51062	39002		229352	155387		11840	21333		152162	185683		357447	272139		10615	16361			524917	736973		13021	14014		134050	95498			1779404	1779404		49815
17		675065	723097		393244	706725		632159	979325		303511	447985		150987	202436		51420	35928		130479	152788		16907	10492		169487	136857		261192	350979		1307	16028			216920	371137		12555	13983		100500	201344			1676980	1835381		73709
18			470233			393244			1042785			303511			150987			51420			105268			16907			99505			250687			9933				176433			12555			109063				1724294
19			658522			509038			962652			332555			141083			22751			101412			3573			109418			286700			7672				360566			11590			117200				2001427
Average	707664.5833			427093.4167			702425.3333			296698			130264.6667			43980			141288.1667			8176.333333			161232.6667			305358.4167			12800				424642.4167			11534.41667			110084.4167				1772418.583			73542.83333
1/average	1.4131E-06			2.34141E-06			1.42364E-06			3.37043E-06			7.67668E-06			2.27376E-05			7.07773E-06			0.000122304			6.20222E-06			3.27484E-06			0.000078125				2.35492E-06			8.66971E-05			9.08394E-06				5.64201E-07			1.35975E-05
Relative amount
1	0.952923201	0.896931986	0.65795295	0.768138742	0.627310067	1.507691233	0.749130157	1.115150555	1.484549247	0.847006047	1.335802735	1.34163021	1.039522101	0.998605403	1.676540581	0.990381992	0.76055025	0.585698045	0.752525866	1.245164433	0.530645997	1.313180317	0.455827796	0.574952098	0.954713478	0.82270549	0.621027997	0.594141147	0.891725871	0.669115337	1.636953125	0.33578125	0.3109375		0.754211043	0.595072442	0.949620161	0.716724585	0.331529553	0.572894165	0.973807222	1.063356682	0.556354858		1.256796798	0.980994002	1.022268677	1.003524023	0.379221179
2	1.398597617	0.870707698	0.664485706	1.169219615	1.253095878	1.439387675	1.211529482	1.040023708	0.682552262	1.252010462	1.166920572	1.491523367	1.323490125	0.792425165	1.679419336	1.16102774	0.684083674	0.488540246	1.623292349	0.890612448	0.499836622	1.448081862	0.674140813	0.847323576	1.806383322	0.848816824	0.551023573	1.149400118	0.880096913	0.688607186	2.05	1.2521875	0.649296875		0.730829017	0.873998888	0.888062486	1.128882403	1.093683397	0.921763129	1.828996384	0.749161439	0.782090714		0.923948223	1.058833967	0.972848071	1.560818299	0.712754699
3	0.659390071	0.779524669	0.951661304	1.427338789	1.018224545	0.878081903	1.133391639	1.181569002	0.920274326	0.684702964	0.872617948	0.802853406	1.14254313	0.773456092	0.777985332	0.930832196	0.578285584	0.726011824	1.000055442	0.703915992	1.007380896	1.636552652	0.76758123	0.65371601	1.061478443	0.71161758	0.716722004	1.162571525	0.769993513	0.86317254	1.534296875	0.95265625	0.647890625		0.680600874	1.228348793	1.566819455	1.198413444	1.204482238	1.122120032	0.914943305	0.580808819	1.198453005		1.17608223	1.044726126	0.878247957	0.989056264	1.462385866
4	1.021851336	0.99434678	1.02180753	1.198126639	0.861411077	1.654731664	0.992780253	0.857369419	1.394205125	1.135140783	0.982204127	1.509902325	1.32454183	0.926436946	1.603282036	0.875443383	1.238085493	0.593792633	0.855308713	0.703257763	0.85338357	0.8886624	1.61820702	0.450813323	0.932317272	0.805302069	1.198677687	1.319583735	0.831429514	1.254797573	1.009609375	1.99203125	0.89328125		1.563647375	1.021056736	0.839350913	1.579620411	1.10625447	1.443332635	1.632338213	0.907539896	1.06828926		0.862129304	0.916873145	1.035523446	1.110522893	2.972104692
5	1.093974488	0.861279502	0.596545327	1.080791654	0.56893408	1.458364788	1.000425193	0.546940695	1.451871041	1.156933987	1.34734309	1.475898051	1.104758517	0.967983132	1.026640634	1.974511141	1.065416098	0.697362437	1.586742933	1.055707661	0.69211741	1.169839781	0.798891108	0.6040605	1.518308945	0.906323781	0.597211483	0.995020878	0.981453216	0.567048395	1.244921875	0.83578125	0.64625		1.135458873	1.599835469	0.666363012	0.815645929	1.358369517	0.421261009	1.301501196	1.272069238	0.810605195		0.918746291	0.883154247	1.157031425	1.360907589	1.190585079
6	1.212352603	0.957881765	0.832310976	0.956409029	0.841448231	0.832461907	0.85328927	0.701661766	0.665381754	0.806436174	0.764339497	1.280750123	0.932163749	0.941736567	1.325570505	1.409163256	0.72737608	0.922942246	0.684926433	0.745058857	0.765683373	1.322597741	0.628154429	0.693709487	0.685115506	0.617151611	0.625698266	0.741967431	0.757617892	0.82095985	0.716640625	0.776015625	0.57		0.608803996	0.415486049	1.553031384	0.648840788	0.64051787	0.817553265	0.992338455	0.990721514	1.087165683		1.218234237	0.985629476	0.865539898	1.597232452	1.080717133
7	0.703976166	0.973838477	0.777960368	0.724501919	0.647788023	1.500079315	0.682552262	0.763755199	0.685527667	1.287194386	0.85877222	1.30929767	0.774868601	0.695107909	1.398568044	0.627557981	0.57842201	0.494724875	1.316359355	0.719168508	0.622769777	0.391373476	0.88169106	0.956663541	0.871163412	0.947084751	0.569382135	1.016484181	0.760807586	0.791414242	0.378671875	1.25078125	0.7846875		0.893488227	1.572499529	0.937233268	0.699038385	1.478184853	0.87104535	0.537632862	0.708092956	0.574549986		0.855221229	0.990175242	1.088187078	0.427206821	3.571646455
8	1.199321006	1.3199191	0.777960368	0.724501919	0.991359228	1.548998355	1.231738035	0.8909374	0.685527667	0.931860006	1.117277501	1.155872301	0.653400513	1.117862608	1.398568044	0.81691678	0.786607549	0.656184629	1.081392756	1.106922141	0.782570845	1.283215785	0.706918342	0.870928289	1.378697038	1.18075328	0.814853483	1.777403112	0.893104578	0.585672411	1.36265625	0.71703125	0.195859375		2.131480428	0.262361921	0.703655566	1.212284973	1.436483567	0.695137017	0.847604074	0.976814006	0.975206149		0.863401577	1.137358872	1.088187078	1.05964098	0.961317328
9	0.855752873	0.663519146	0.716949826	1.187442794	0.585239646	1.214881756	0.971261951	1.286503999	1.238486083	1.050987873	0.60615508	1.119657025	1.224745006	1.068516917	1.186039192	0.656184629	1.875943611	0.654911323	0.782570845	0.99590789	0.887731811	0.497655836	0.936972563	0.780667781	0.513146633	0.592801707	1.078677191	0.834848447	0.832186002	1.319829348	0.195859375	1.448125	0.616171875		0.235287376	0.78347802	1.503568591	0.810097317	0.925231012	1.350740176	1.060513409	0.82565728	0.701034736		1.073769491	1.273971635	1.01972526	0.782836306	1.197832556
10	1.039678991	1.244979643	0.905103936	0.831115597	0.979996375	1.56626624	1.037163618	0.750259102	1.811671561	0.894144888	0.88523347	1.44222408	0.661614559	0.949766373	1.157942548	0.626284675	0.787175989	0.684083674	0.771727757	0.883428549	0.890612448	0.657752049	0.432345387	0.674140813	0.713906198	0.577612477	1.198677687	0.723500608	0.725468787	0.852892816	0.73015625	0.420234375	0.89328125		1.080433753	0.510695568	0.839350913	1.12688837	0.962770838	1.093683397	0.570625724	1.026103452	0.783344297		0.99357963	1.077520298	0.992911052	0.874537968	1.121224139
11	0.888343171	0.721553702	1.165460332	1.101297706	0.661979298	1.345956125	1.372982941	0.741616191	1.142475879	1.059437543	0.669306837	1.199532858	1.156737309	0.590904671	1.636284078	1.305411551	1.092337426	1.117053206	1.014451552	0.711651955	1.102250837	0.733336051	1.239308574	1.467161319	0.943741756	0.525427023	1.074707772	0.852892816	0.857104261	1.168561207	0.829296875	1.06015625	2.17671875		1.236138877	1.481220376	1.000149734	0.936675023	1.733334297	0.968492844	0.783344297	1.163234578	1.042390953		0.867915748	0.827645351	1.049386425	0.677360359	2.504458853
12	0.973838477	1.147075916	0.817445176	0.831115597	0.821876401	1.590256308	0.763755199	0.79934617	1.212994406	0.894144888	1.005305058	1.420990367	0.661614559	1.141629605	1.679419336	0.626284675	1.351432469	0.644361073	0.530645997	1.070443503	1.12535256	0.657752049	1.730849199	1.019160993	0.621027997	1.318963485	1.351667776	0.832186002	0.819397751	1.482562704	0.3109375	1.442109375	1.56125		0.949620161	0.43477993	1.337464129	1.12688837	1.012014767	0.954708012	0.556354858	1.92631261	0.921211222		0.990175242	1.077984635	0.819751053	0.556356046	1.950999078
13		1.065264559	0.851119321		1.312895442	0.898475568		1.123440404	1.230513706		1.155872301	1.475898051		0.631138144	1.554036142		0.78726694	0.507571623		0.809416689	0.889756042		0.870928289	0.769782706		1.299550546	0.814853483		1.022107081	0.585672411		1.31109375	0.5396875			0.651340962	0.703655566		0.695137017	0.924017253		0.914143918	0.975206149			1.281389747	1.131972447		1.317844249
14		1.329474474	0.596545327		1.160895909	0.991359228		1.227904176	1.372982941		0.700099091	1.117277501		0.534089571	1.117862608		0.57262392	0.786607549		1.363072397	0.883428549		0.990052591	0.706918342		1.104069068	0.577612477		1.125231797	0.594141147		0.416015625	0.420234375			0.356434011	0.510695568		0.584771662	1.436483567		1.935905248	1.026103452			1.154885206	1.157031425		0.325130253
15		0.888343171	0.905103936		1.101297706	1.56626624		0.546940695	1.811671561		0.636428287	1.44222408		0.439535919	0.946050861		0.644361073	1.366325603		1.12535256	1.127107838		1.019160993	0.872151331		1.806383322	1.13328151		1.254797573	1.170581784		2.05	1.261015625			0.730829017	0.702708887		0.954708012	1.381517632		1.06828926	1.21770187			0.867915748	0.992911052		1.560818299
16		0.616072939	0.616072939		1.320652527	1.320652527		0.643111771	1.325345138		1.145103776	1.145103776		1.323490125	0.984963945		1.16102774	0.886812187		1.623292349	1.099787786		1.448081862	2.609115741		0.943741756	1.151646275		1.170581784	0.891211721		0.829296875	1.278203125			1.236138877	1.735514332		1.128882403	1.214972582		1.21770187	0.867497897			1.003941178	1.003941178		0.677360359
17		0.953933567	1.02180753		0.9207447	1.654731664		0.899966117	1.394205125		1.022962743	1.509902325		1.159078696	1.554036142		1.169167804	0.81691678		0.923495598	1.081392756		2.067797301	1.283215785		1.051195167	0.848816824		0.855362046	1.149400118		0.102109375	1.2521875			0.510829798	0.873998888		1.088481573	1.212284973		0.912935755	1.828996384			0.946153474	1.035523446		1.002259454
18			0.664485706			0.9207447			1.484549247			1.022962743			1.159078696			1.169167804			0.745058857			2.067797301			0.617151611			0.82095985			0.776015625				0.415486049			1.088481573			0.990721514				0.972848071
19			0.930556673			1.191865714			1.370468795			1.120853528			1.08304887			0.51730332			0.717767117			0.436992947			0.678634189			0.938896668			0.599375				0.849105002			1.004818912			1.064637517				1.129206734
	1	0.957920417	0.814280802	1	0.922067596	1.320065943	1	0.889205669	1.229750186	1	0.957161431	1.283387041	1	0.885397873	1.31291247	1	0.932950807	0.753493215	1	0.980933488	0.858138689	1	1.015700503	0.965224836	1	0.944676467	0.853701233	1	0.907556833	0.906078806	1	1.011259191	0.845912829		1	0.839082729	0.977675469	1	1.043225709	1.026068817	1	1.072873442	0.972187413		1	1.029950138	1.021739041	1	1.411097628
[truncated: 28 more columns]
